# Supplementary material for: The tepary bean genome provides insight into evolution and domestication under heat stress
Source: Nat Commun. 2021 May 11;12:2638. doi: 10.1038/s41467-021-22858-x (PMC8113540; doi:10.1038/s41467-021-22858-x)
Supplement: Supplementary file 4 — Supplementary Data 1 [file 41467_2021_22858_MOESM4_ESM.xlsx]

## Sheet: Sheet1
Supplementary Data 1. BUSCO analysis of genome quality and completeness for A) cultivated (Frijol Bayo) and B) wild tepary (W 615578) genotypes.
	Cultivated tepary (Frijol Bayo)		Wild tepary (W6 15578)		Phaseolus vulgaris		Arabidopsis thaliana
BUSCO Notations	Genome	High confidence genes	Genome	High confidence genes	Genome	Genes	Genome	Genes
Complete BUSCOs (C)	0.925	0.946	0.929	0.957	0.925	0.964	0.982	0.985
Complete and single-copy BUSCOs (S)	0.869	0.87	0.874	0.881	0.869	0.89	0.973	0.976
Complete and duplicated BUSCOs (D)	0.056	0.076	0.055	0.076	0.056	0.074	0.009	0.009
Fragmented BUSCOs (F)	0.016	0.016	0.014	0.008	0.019	0.01	0.005	0.01
Missing BUSCOs (M)	0.059	0.038	0.057	0.035	0.056	0.026	0.013	0.005
Total BUSCO groups searched	1440	1440	1440	1440	1440	1440	1440	1440
