# Supplementary material for: The tepary bean genome provides insight into evolution and domestication under heat stress
Source: Nat Commun. 2021 May 11;12:2638. doi: 10.1038/s41467-021-22858-x (PMC8113540; doi:10.1038/s41467-021-22858-x)
Supplement: Supplementary file 5 — Supplementary Data 2 [file 41467_2021_22858_MOESM5_ESM.xlsx]

## Sheet: Sheet1
Supplementary Data 2. Repetitive sequence content in Phaseolus vulgaris and two Phaseolus acutifolius genomes.
Transposable Element	P. vulgaris				cultivated P. acutifolius (Frijol Bayo)				wild P. acutifolius (W6 15578)
	Copy Number	Coverage(bp)	Content(%)		Copy Number	Coverage(bp)	Content(%)		Copy Number	Coverage(bp)	Content(%)
Class I
LTR	581	170148	0.000320093		707	164796	0.000324717		616	162873	0.000250238
LTR/Cassandra	21	2134	4.01461e-06		18	1646	3.24331e-06		20	1905	2.92684e-06
LTR/Caulimovirus	65	31602	5.94516e-05		145	87680	0.000172766		129	79545	0.000122213
LTR/Copia	75264	59928404	0.112741		64915	52783328	0.104005		68565	57104783	0.0877357
LTR/DIRS	1	1452	2.73159e-06		33	17428	3.43405e-05		47	20375	3.13041e-05
LTR/ERV	15	4424	8.32269e-06		9	2809	5.53491e-06		18	6058	9.3075e-06
LTR/ERV1	78	14188	2.66913e-05		81	15618	3.0774e-05		94	17283	2.65536e-05
LTR/ERV4	89	194316	0.000365559		154	165811	0.000326717		178	122851	0.000188748
LTR/Gypsy	124332	148032000	0.278487		90615	118986565	0.234453		113360	180610812	0.27749
LTR/TRIM	1151	368941	0.000694074		979	226231	0.00044577		989	235825	0.000362321
LTR/Unclassified	9000	2995361	0.00563505		7628	2638877	0.00519969		7907	2822776	0.00433691
LINE	15074	5285131	0.00994271		12750	3639671	0.00717168		12438	3690299	0.00566977
LINE/CRE	906	335895	0.000631906		999	368196	0.000725501		1006	374499	0.00057538
LINE/L1	13001	7671826	0.0144327		12998	7206743	0.0142003		11804	7023737	0.0107913
LINE/Penelope	144	97192	0.000182843		160	109662	0.00021608		185	121889	0.00018727
LINE/R2	1	46	8.6538e-08		1	51	1.00491e-07				0
LINE/R2-NeSL	286	259790	0.000488733		274	261067	0.000514412		299	288921	0.000443898
LINE/RTE-BovB	754	171501	0.000322638		802	184599	0.000363737		815	187346	0.000287838
SINE/tRNA	24	2261	4.25353e-06		30	2519	4.96349e-06		28	2532	3.89016e-06
SINE/tRNA-RTE	136	17489	3.29014e-05		143	18268	3.59956e-05		149	19565	3.00596e-05
SINEs	121	19084	3.5902e-05		76	12034	2.3712e-05		72	11057	1.6988e-05
Other/Composite	2	260	4.89128e-07		2	260	5.12309e-07		2	260	3.99464e-07
Class II
DNA	260	31843	5.9905e-05		377	54030	0.000106462		534	88365	0.000135764
DNA/CACTA	14625	6385891	0.0120135		14047	5813152	0.0114543		13718	5575586	0.00856632
DNA/CMC-EnSpm	9095	4738780	0.00891488		12455	6878860	0.0135542		13609	15159044	0.0232903
DNA/Dada	4	2448	4.60532e-06		84	108011	0.000212827		138	173924	0.000267217
DNA/Harbinger	149	79415	0.0001494		141	75980	0.000149712		148	81844	0.000125745
DNA/hAT	2179	660989	0.00124349		1815	606079	0.00119423		1858	635112	0.000975785
DNA/hAT-Ac	2302	1075787	0.00202384		2477	1249884	0.0024628		2547	1223302	0.00187948
DNA/hAT-Charlie	23	7155	1.34604e-05		30	4975	9.80284e-06		43	7790	1.19685e-05
DNA/hAT-Tag1	5214	1802254	0.00339051		4750	1729009	0.00340687		4887	1715250	0.00263531
DNA/hAT-Tip100	94	21247	3.99711e-05		138	25418	5.00841e-05		138	26257	4.03412e-05
DNA/helitron	4301	1762515	0.00331575		4196	1864034	0.00367293		4092	1746572	0.00268343
DNA/MULE	15405	6313905	0.0118781		15221	5217171	0.01028		14225	5051053	0.00776043
DNA/Novosib	35	9388	1.76613e-05		43	9478	1.86756e-05		42	8104	1.2451e-05
DNA/P	61	24846	4.67418e-05		90	36734	7.23814e-05		88	37762	5.80175e-05
DNA/PIF-Harbinger	3154	1644101	0.00309298		3763	2425881	0.00478		3849	2675004	0.00410987
DNA/Sola	4	210	3.95065e-07		2	113	2.22657e-07		4	262	4.02537e-07
DNA/TcMar-Pogo	2	295	5.54972e-07		1	374	7.36937e-07		4	514	7.89709e-07
DNA/TcMar-Stowaway	153	11698	2.2007e-05		495	39261	7.73606e-05		390	31610	4.85656e-05
DNA/TcMar-Tc1	1	41	7.71317e-08		1	42	8.27576e-08		0	0	0
DNA/Unclassified	77	14783	2.76959e-05		85	22211	4.3765e-05		80	20304	3.1195e-05
RC/Helitron	3212	782509	0.0014721		4925	1473269	0.00290296		4367	1299277	0.00199621
Simple_repeat	1091	417724	0.000785847		1423	489054	0.000963642		1482	501215	0.000770066
rRNA	357	211930	0.000398695		1052	621288	0.0012242		1102	682667	0.00104885
Satellite	153	57016	0.000107262		929	347091	0.000683915		939	272469	0.000418621
Tandem	22	3397	6.39064e-06		12	2539	5.0029e-06		39	7334	1.12679e-05
Low_complexity	29	7049	1.3261e-05		42	8433	1.66165e-05		54	12534	1.92572e-05
Unclassified	121653	40986068	0.0771055		131865	53216083	0.104858		156730	127844373	0.19642
Total	424701	292656729	0.550563		393978	269212313	0.530461		443828	417782719	0.641881
