# Supplementary material for: The tepary bean genome provides insight into evolution and domestication under heat stress
Source: Nat Commun. 2021 May 11;12:2638. doi: 10.1038/s41467-021-22858-x (PMC8113540; doi:10.1038/s41467-021-22858-x)
Supplement: Supplementary file 6 — Supplementary Data 3 [file 41467_2021_22858_MOESM6_ESM.xlsx]

## Sheet: Sheet1
Supplementary Data 3. Divergence time estimated based on Ks (synonymous substitutions) distributions. To identify significant peaks in the ln (Ks) distribution, Gaussian mixture models were fitted to the ln (Ks) values using the R package Mclust, and the number of Gaussian components (G), the mean of each component and corresponding variance, SD, and fractions of data were calculated. The Bayesia…
	No. of duplicate pairs	G (# Gaussian components)	Chisquare	p-value	mean ln (Ks)	variance ln (Ks)	fraction of data	mean Ks	Merged peak	Divergence time (million years)*
Tepary bean (cultivated: Frijol Bayo)-Tepary bean (wild: W6 15578)	19123	3	238.229	9.39652e-103	-4.80114	0.629708	0.496141	0.00822037	0.0127647	0.768956
					-4.07966	0.495638	0.345094	0.0169131
					-4.02026	0.188763	0.158766	0.0179484
Tepary bean (wild: W6 15578)-Common bean	24100	3	408.126	1.12586e-07	-3.46847	10.6413	0.0399736	0.0311646	0.0341573	2.05767
					-3.41699	0.109202	0.338599	0.0328109
					-3.35003	0.461757	0.621428	0.0350834
Tepary bean (cultivated: Frijol Bayo)-Common bean	22993	3	329.415	1.38018e-05	-3.48866	12.0863	0.0290727	0.0305418	0.0348479	2.09927
					-3.41285	0.120441	0.414778	0.0329471
					-3.3107	0.530524	0.556149	0.0364905
Tepary bean (wild: W6 15578)-Cowpea	21905	3	205.481	2.20924e-11	-1.94897	0.0539694	0.464578	0.14242	0.167351	10.0814
					-1.66217	0.210243	0.517634	0.189727
					-0.478622	4.95244	0.0177878	0.619637
Tepary bean (cultivated: Frijol Bayo)-Cowpea	21712	3	174.665	7.7676e-10	-1.95432	0.0499672	0.432322	0.14166	0.1674	10.0843
					-1.67385	0.201318	0.552934	0.187525
					-0.487085	4.04516	0.0147442	0.614415
Cowpea-Common bean	22669	3	147.517	7.90675e-12	-1.9206	0.0621035	0.528779	0.146518	0.170249	10.256
					-1.62178	0.227009	0.459682	0.197547
					-0.761266	5.75295	0.011539	0.467075
Tepary bean (wild: W6 15578)-Soybean	21226	3	186.533	7.13637e-21	-1.35942	0.0416576	0.530396	0.256811	0.317288	19.1137
					-0.946294	0.210029	0.452485	0.388177
					0.980943	4.47327	0.0171193	2.66697
Tepary bean(cultivated: Frijol Bayo)-Soybean	21099	3	145.33	1.26865e-23	-1.35519	0.0428982	0.54139	0.257899	0.31779	19.144
					-0.940935	0.216341	0.447401	0.390263
					1.27148	3.61427	0.0112087	3.56614
Soybean-Common bean	21719	3	155.755	1.19779e-22	-1.35832	0.0395191	0.514301	0.257092	0.319157	19.2263
					-0.949533	0.211538	0.471035	0.386922
					0.747357	4.69306	0.0146637	2.11141
Soybean-Cowpea	21944	3	170.033	2.27331e-19	-1.26025	0.0397523	0.487118	0.283584	0.352095	21.2106
					-0.869106	0.190252	0.496398	0.419326
					0.114943	3.98934	0.0164837	1.12181
* The synonymous substitution rate was extrapolated using an established age of 19.2 million years for the divergence of Phaseolus and Glycine of 19.2 Mya (Lavin et al., 2005)
Lavin, M., Herendeen, P. & Wojciechowski, M. (2005) Evolutionary Rates Analysis of Leguminosae Implicates a Rapid Diversification of Lineages during the Tertiary. Syst. Biol 54, 575–594.
