# Supplementary material for: The tepary bean genome provides insight into evolution and domestication under heat stress
Source: Nat Commun. 2021 May 11;12:2638. doi: 10.1038/s41467-021-22858-x (PMC8113540; doi:10.1038/s41467-021-22858-x)
Supplement: Supplementary file 7 — Supplementary Data 4 [file 41467_2021_22858_MOESM7_ESM.xlsx]

## Sheet: HSP_HSF_At_Homologs_DEG
Supplementary Data 4. Differential gene expression of heat shock response genes in P. vulgaris and P. acutifolius following prolonged heat stress of 36 C day/32 C. All the Arabidopsis HSF and HSPs were retrieved from TAIR. P.acutifolius and P.vulgaris best Arabidposis hits were used to assign homologs. The best P. vulgaris hit to P. acutofolius were added. Genes were re-named with homolog numbers…
Best Hit Information
At_based_names_for_graph	At_hit	At-symbol	P.acu_locusName	Frijol Bayo	padj		locusName	Amadeus 77	padj
AT4G27670.homolog.2	AT4G27670	HSP21	Phacu.CVR.009G095200	6.89684	7.92e-12		Phvul.006G046000	2.13838	6.63645e-13
AT1G46264.homolog.1	AT1G46264	AT-HSFB4,HSFB4,SCZ	Phacu.CVR.001G025600	3.52353	1.01e-14		Phvul.001G022900	0.368913	0.584592
AT1G46264.homolog.2	AT1G46264	AT-HSFB4,HSFB4,SCZ	Phacu.CVR.001G025600	3.52353	1.01e-14		Phvul.008G202500	-2.18616	0.0373763
AT1G16030.homolog.1	AT1G16030	Hsp70b	Phacu.CVR.003G189600	3.42568	5.77e-14		Phvul.003G154800	4.77314	1.91688e-25
AT2G26150.homolog.1	AT2G26150	ATHSFA2,HSFA2	Phacu.CVR.001G037800	3.3836	3.48e-59		Phvul.001G037000	5.10884	1.95973e-36
AT2G26150.homolog.4	AT2G26150	ATHSFA2,HSFA2	Phacu.CVR.001G037800	3.3836	3.48e-59		Phvul.009G078300	1.92112	0.00230658
AT2G26150.homolog.3	AT2G26150	ATHSFA2,HSFA2	Phacu.CVR.001G037800	3.3836	3.48e-59		Phvul.003G135400	-0.121851	0.910655
AT4G21320	AT4G21320	HSA32	Phacu.CVR.002G250500	3.16613	3.97e-13		Phvul.002G218300	2.35202	5.52751e-16
AT5G12020.homolog.2	AT5G12020	HSP17.6II	Phacu.CVR.009G012800	3.04312	9.65e-11		Phvul.009G080200	3.04653	3.08199e-10
AT5G52640	AT5G52640	ATHS83,AtHsp90-1,ATHSP90.1,HSP81-1,HSP81.1,HSP83,HSP90.1	Phacu.CVR.004G135300	1.96127	3.39e-09		Phvul.004G107700	2.0439	0.000238654
AT5G62020.homolog.1	AT5G62020	AT-HSFB2A,HSFB2A	Phacu.CVR.007G073800	1.71293	3.63e-05		Phvul.007G067800	1.65222	0.00033462
AT4G25200	AT4G25200	ATHSP23.6-MITO,HSP23.6-MITO	Phacu.CVR.011G019100	1.61064	2.28e-07		Phvul.011G016100	1.49765	0.00122478
AT5G02500.homolog.3	AT5G02500	AT-HSC70-1,HSC70,HSC70-1,HSP70-1	Phacu.CVR.007G190700	1.4139	1.77e-26		Phvul.007G157200	2.1019	1.87619e-25
AT5G02500.homolog.5	AT5G02500	AT-HSC70-1,HSC70,HSC70-1,HSP70-1	Phacu.CVR.007G190700	1.4139	1.77e-26		Phvul.008G012600	-0.293216	0.566571
AT4G02100.homolog.1	AT4G02100	AT4G02100	Phacu.CVR.001G259400	1.37924	4.37e-05		Phvul.001G212000	-0.717893	0.295508
AT5G04890.homolog.1	AT5G04890	RTM2	Phacu.CVR.003G326900	1.34598	0.0473951		Phvul.003G276200	-2.07907	2.25005e-05
AT3G25230.homolog.4	AT3G25230	ATFKBP62,FKBP62,ROF1	Phacu.CVR.010G023200	1.24902	3.77e-18		Phvul.010G024500	1.67555	3.26477e-06
AT5G04890.homolog.2	AT5G04890	RTM2	Phacu.CVR.005G010700	1.21271	0.118709		Phvul.005G011300	-1.12184	0.0156754
AT3G04980.homolog.1	AT3G04980	AT3G04980	Phacu.CVR.007G230000	1.16051	2.75e-06		Phvul.007G183600	-2.63183	2.83628e-06
AT5G03720	AT5G03720	AT-HSFA3,HSFA3	Phacu.CVR.007G263600	1.09031	0.0200012		Phvul.007G223401	2.14754	4.82657e-08
AT5G12020.homolog.1	AT5G12020	HSP17.6II	Phacu.CVR.001G041000	0.88072	0.237031		Phvul.001G039700	3.49696	3.26731e-06
AT2G04030	AT2G04030	AtHsp90.5,CR88,EMB1956,Hsp88.1,HSP90.5	Phacu.CVR.002G087600	0.852074	1.68e-07		Phvul.002G083000	1.11162	8.44541e-09
AT4G29920.homolog.2	AT4G29920	HSPR	Phacu.CVR.009G291000	0.676989	0.228559		Phvul.009G235300	-0.451643	0.365372
AT5G09580	AT5G09580	AT5G09580	Phacu.CVR.002G247600	0.672745	1.87e-05		Phvul.002G215600	0.77269	0.000234583
AT2G20560.homolog.1	AT2G20560	AT2G20560	Phacu.CVR.006G210600	0.609763	1.15e-06		Phvul.006G182100	0.537489	0.00136438
AT4G36990.homolog.1	AT4G36990	AT-HSFB1,ATHSF4,HSF4,HSFB1	Phacu.CVR.003G291900	0.584787	0.0901448		Phvul.002G019100	3.3701	8.14299e-15
AT4G36990.homolog.2	AT4G36990	AT-HSFB1,ATHSF4,HSF4,HSFB1	Phacu.CVR.003G291900	0.584787	0.0901448		Phvul.003G244000	0.650679	0.00370776
AT2G20560.homolog.2	AT2G20560	AT2G20560	Phacu.CVR.011G149700	0.557659	2.73e-06		Phvul.011G123600	1.04546	0.0120001
AT3G07770	AT3G07770	Hsp90.6,Hsp89.1	Phacu.CVR.008G351900	0.532105	0.0573105		Phvul.008G285400	1.6218	5.86796e-10
AT4G18880.homolog.2	AT4G18880	AT-HSFA4A,HSF A4A	Phacu.CVR.006G200100	0.521572	0.000205989		Phvul.006G171700	0.495293	0.048482
AT3G23990.homolog.1	AT3G23990	HSP60,HSP60-3B	Phacu.CVR.007G163600	0.513718	0.0867969		Phvul.007G135100	1.91162	6.64576e-09
AT5G09590.homolog.2	AT5G09590	HSC70-5,MTHSC70-2	Phacu.CVR.006G230300	0.483904	0.00472033		Phvul.006G199800	1.34115	0.000211908
AT5G62020.homolog.2	AT5G62020	AT-HSFB2A,HSFB2A	Phacu.CVR.004G149400	0.466924	0.0352745		Phvul.004G119600	0.211022	0.667143
AT5G49910.homolog.1	AT5G49910	cpHsc70-2,CPHSC70-2EAT SHOCK PROTEIN 70-2,HSC70-7	Phacu.CVR.006G250800	0.414569	0.0339759		Phvul.006G219500	0.211202	0.342865
AT5G27240	AT5G27240	AT5G27240	Phacu.CVR.006G119100	0.411242	0.000130951		Phvul.006G096300	0.0893178	0.699147
AT2G26150.homolog.2	AT2G26150	ATHSFA2,HSFA2	Phacu.CVR.009G010800	0.395998	0.309204		Phvul.003G135200	1.66019	0.0142647
AT5G49910.homolog.2	AT5G49910	cpHsc70-2,CPHSC70-2EAT SHOCK PROTEIN 70-2,HSC70-7	Phacu.CVR.006G250900	0.36302	0.0104761		Phvul.006G219600	0.0841921	0.756381
AT2G42750.homolog.1	AT2G42750	DJC77	Phacu.CVR.005G113900	0.341799	0.0192909		Phvul.005G094000	-0.442323	0.000175185
AT1G06460.homolog.1	AT1G06460	ACD31.2,ACD32.1	Phacu.CVR.008G330200	0.333042	0.414158		Phvul.003G195300	-0.209323	0.769957
AT1G06460.homolog.2	AT1G06460	ACD31.2,ACD32.1	Phacu.CVR.008G330200	0.333042	0.414158		Phvul.008G264700	-1.63193	0.00839103
AT4G13980.homolog.3	AT4G13980	AT-HSFA5,HSFA5	Phacu.CVR.006G049700	0.322563	0.0362318		Phvul.006G034200	-0.0505413	0.826406
AT1G67970	AT1G67970	AT-HSFA8,HSFA8	Phacu.CVR.002G359500	0.288819	0.341339		Phvul.002G322700	0.433783	0.087808
AT3G23990.homolog.2	AT3G23990	HSP60,HSP60-3B	Phacu.CVR.007G277900	0.278382	0.315871		Phvul.007G238500	0.988231	2.98101e-07
AT5G53150.homolog.3	AT5G53150	AT5G53150	Phacu.CVR.004G162100	0.275951	0.0275934		Phvul.009G165900	1.30932	7.78364e-06
AT4G24190	AT4G24190	AtHsp90-7,AtHsp90.7,HSP90.7,SHD	Phacu.CVR.001G005200	0.272676	0.328729		Phvul.001G005200	-0.364415	0.291487
AT5G18750.homolog.2	AT5G18750	AT5G18750	Phacu.CVR.006G187200	0.261372	0.0163198		Phvul.006G160400	0.256606	0.00697139
AT5G04890.homolog.3	AT5G04890	RTM2	Phacu.CVR.008G205800	0.257175	0.864328		Phvul.008G161400	-2.3971	1.70842e-07
AT5G53400.homolog.2	AT5G53400	BOB1	Phacu.CVR.009G103200	0.245601	0.0313846		Phvul.009G053200	0.419421	2.54902e-05
AT3G53990.homolog.2	AT3G53990	USP	Phacu.CVR.010G008000	0.232835	0.0237094		Phvul.010G008900	0.46441	0.00579118
AT4G16660	AT4G16660	HSP70	Phacu.CVR.006G015700	0.229148	0.118034		Phvul.006G001600	-0.198914	0.484376
AT3G25230.homolog.1	AT3G25230	ATFKBP62,FKBP62,ROF1	Phacu.CVR.001G029300	0.218116	0.042891		Phvul.001G029000	-0.674835	0.00165269
AT4G15802.homolog.2	AT4G15802	AtHSBP,HSBP	Phacu.CVR.009G305200	0.212659	0.229572		Phvul.009G247900	-0.251101	0.0674627
AT4G15802.homolog.1	AT4G15802	AtHSBP,HSBP	Phacu.CVR.009G305200	0.212659	0.229572		Phvul.007G106500	-0.421381	0.000337324
AT2G35540	AT2G35540	AT2G35540	Phacu.CVR.002G160900	0.188066	0.399838		Phvul.002G136100	0.466392	0.00381273
AT2G05250	AT2G05250	AT2G05250	Phacu.CVR.008G350900	0.180008	0.0175762		Phvul.008G284400	-0.129215	0.132997
AT1G14980	AT1G14980	CPN10	Phacu.CVR.001G143000	0.178513	0.426432		Phvul.001G120500	1.00359	8.10799e-08
AT3G22530.homolog.1	AT3G22530	AT3G22530	Phacu.CVR.007G062400	0.173798	0.749138		Phvul.007G058000	-0.607867	0.023664
AT3G22530.homolog.2	AT3G22530	AT3G22530	Phacu.CVR.007G062400	0.173798	0.749138		Phvul.007G173200	-2.13389	1.35906e-11
AT1G79930	AT1G79930	HSP91	Phacu.CVR.005G207000	0.16254	0.0699292		Phvul.005G171400	0.560702	0.0441483
AT5G53150.homolog.1	AT5G53150	AT5G53150	Phacu.CVR.009G131900	0.157419	0.131032		Phvul.009G054500	0.0472255	0.653168
AT3G22830.homolog.1	AT3G22830	AT-HSFA6B,HSFA6B	Phacu.CVR.001G189400	0.146814	0.654755		Phvul.001G154700	0.768128	0.146232
AT1G11660.homolog.2	AT1G11660	HSP70_16	Phacu.CVR.008G332700	0.128077	0.461935		Phvul.008G267400	0.497021	0.000980535
AT3G13860	AT3G13860	HSP60-3A	Phacu.CVR.010G166000	0.118771	0.701999		Phvul.010G138700	1.28326	1.54597e-14
AT3G53990.homolog.3	AT3G53990	USP	Phacu.CVR.011G069100	0.110593	0.524137		Phvul.011G060700	-0.561277	5.05312e-05
AT2G22360.homolog.2	AT2G22360	DJA6	Phacu.CVR.002G291900	0.0841805	0.707009		Phvul.002G257300	-0.576277	1.93328e-06
AT2G42080.homolog.1	AT2G42080	BIL2	Phacu.CVR.001G174300	0.0829691	0.720247		Phvul.001G142600	0.0822076	0.713327
AT5G23240.homolog.2	AT5G23240	DJC17,DJC76	Phacu.CVR.006G148500	0.0726521	0.986759		Phvul.006G121900	-0.74898	0.577048
AT5G56000.homolog.1	AT5G56000	AtHsp90.4,Hsp81.4	Phacu.CVR.008G347200	0.0716479	0.6288		Phvul.008G281300	0.377331	0.197385
AT5G56000.homolog.2	AT5G56000	AtHsp90.4,Hsp81.4	Phacu.CVR.008G347200	0.0716479	0.6288		Phvul.008G281400	0.328704	0.216778
AT3G25230.homolog.2	AT3G25230	ATFKBP62,FKBP62,ROF1	Phacu.CVR.001G029400	0.0654901	0.767056		Phvul.008G133100	-0.223764	0.313402
AT5G53150.homolog.2	AT5G53150	AT5G53150	Phacu.CVR.009G205600	0.0619337	0.949973		Phvul.009G165900	1.30932	7.78364e-06
AT5G18750.homolog.1	AT5G18750	AT5G18750	Phacu.CVR.003G125900	0.0607038	0.76646		Phvul.003G100000	0.400672	0.00192785
AT5G25530	AT5G25530	AT5G25530	Phacu.CVR.009G032500	0.0556627	0.917131		Phvul.009G097800	0.592295	0.219626
AT3G25230.homolog.3	AT3G25230	ATFKBP62,FKBP62,ROF1	Phacu.CVR.008G164300	0.0476564	0.808969		Phvul.010G024500	1.67555	3.26477e-06
AT2G42080.homolog.2	AT2G42080	BIL2	Phacu.CVR.007G301500	0.0382274	0.980007		Phvul.007G260100	0.225342	0.493779
AT3G12580.homolog.3	AT3G12580	ATHSP70,HSP70	Phacu.CVR.011G074000	0.0178219	1		Phvul.011G065000	0.473065	0.347559
AT3G12580.homolog.1	AT3G12580	ATHSP70,HSP70	Phacu.CVR.011G074000	0.0178219	1		Phvul.008G011900	0.109255	0.917988
AT3G12580.homolog.2	AT3G12580	ATHSP70,HSP70	Phacu.CVR.011G074000	0.0178219	1		Phvul.009G076700	-0.494077	0.112876
AT3G04980.homolog.2	AT3G04980	AT3G04980	Phacu.CVR.007G230100	0.0154921	1		Phvul.007G183600	-2.63183	2.83628e-06
AT1G32330.homolog.1	AT1G32330	ATHSFA1D,HSFA1D	Phacu.CVR.002G163100	0.00520804	1		Phvul.002G138500	-0.0735778	0.549907
AT3G22830.homolog.3	AT3G22830	AT-HSFA6B,HSFA6B	Phacu.CVR.007G211100	0.00350328	1		Phvul.007G174800	0.101485	0.920772
AT1G21080	AT1G21080	AT1G21080	Phacu.CVR.002G000100	0.00330845	1		Phvul.002G055050	-0.0881087	0.407009
AT5G53400.homolog.1	AT5G53400	BOB1	Phacu.CVR.001G068400	0.00242786	1		Phvul.001G062800	0.458442	0.000961096
AT3G22830.homolog.2	AT3G22830	AT-HSFA6B,HSFA6B	Phacu.CVR.007G067000	0	1		Phvul.007G278200	-0.475344	0.525244
AT3G24520	AT3G24520	AT-HSFC1,HSFC1	Phacu.CVR.004G200700	-0.0109014	1		Phvul.004G163300	-0.485969	0.307668
AT3G47940	AT3G47940	AT3G47940	Phacu.CVR.009G237000	-0.0225253	0.956577		Phvul.009G190533	0.292956	0.0468571
AT5G01390	AT5G01390	AT5G01390	Phacu.CVR.010G001300	-0.031032	0.885987		Phvul.010G000600	-0.22094	0.111562
AT2G22360.homolog.1	AT2G22360	DJA6	Phacu.CVR.001G301200	-0.0521968	0.832371		Phvul.001G252900	0.0412761	0.863969
AT1G32330.homolog.2	AT1G32330	ATHSFA1D,HSFA1D	Phacu.CVR.003G334000	-0.0603746	0.704335		Phvul.003G283300	0.178348	0.436462
AT5G49060	AT5G49060	AT5G49060	Phacu.CVR.009G306200	-0.0678423	0.690826		Phvul.009G248900	-0.17828	0.0499922
AT4G18880.homolog.1	AT4G18880	AT-HSFA4A,HSF A4A	Phacu.CVR.002G275600	-0.0783569	0.813956		Phvul.002G242000	0.129112	0.660334
AT1G74250.homolog.2	AT1G74250	AT1G74250	Phacu.CVR.003G224600	-0.0959037	0.371202		Phvul.003G185100	0.143564	0.328731
AT1G74250.homolog.1	AT1G74250	AT1G74250	Phacu.CVR.003G224600	-0.0959037	0.371202		Phvul.002G053800	-0.692441	0.309695
AT3G57340	AT3G57340	AT3G57340	Phacu.CVR.009G246000	-0.138849	0.185864		Phvul.009G197400	-0.22764	0.0639159
AT1G18700.homolog.2	AT1G18700	AT1G18700	Phacu.CVR.009G230800	-0.156698	0.300905		Phvul.009G185900	-0.0786832	0.612764
AT4G27670.homolog.1	AT4G27670	HSP21	Phacu.CVR.001G306500	-0.178941	0.67219		Phvul.001G258200	-0.971017	0.00387301
AT5G16820	AT5G16820	ATHSF3,ATHSFA1B,HSF3,HSFA1B	Phacu.CVR.002G014200	-0.189551	0.286866		Phvul.002G040500	-0.0889376	0.694593
AT5G02500.homolog.2	AT5G02500	AT-HSC70-1,HSC70,HSC70-1,HSP70-1	Phacu.CVR.006G198700	-0.191576	0.752073		Phvul.006G170200	0.677628	0.083977
AT1G16030.homolog.2	AT1G16030	Hsp70b	Phacu.CVR.006G198700	-0.191576	0.752073		Phvul.006G170300	-0.0442879	0.926884
AT4G11660	AT4G11660	AT-HSFB2B,HSFB2B	Phacu.CVR.002G031300	-0.196548	0.293052		Phvul.002G155300	0.153106	0.822084
AT1G11660.homolog.1	AT1G11660	HSP70_16	Phacu.CVR.006G058900	-0.212847	0.0409029		Phvul.006G042400	0.211579	0.105942
AT1G18700.homolog.1	AT1G18700	AT1G18700	Phacu.CVR.009G230700	-0.215015	0.175851		Phvul.009G185900	-0.0786832	0.612764
AT1G65280	AT1G65280	AT1G65280	Phacu.CVR.007G098700	-0.243774	0.0510726		Phvul.007G089700	-0.223619	0.0993088
AT3G08910.homolog.2	AT3G08910	AT3G08910	Phacu.CVR.008G119400	-0.338084	0.0312616		Phvul.008G103300	-0.0151652	0.989132
AT5G02500.homolog.1	AT5G02500	AT-HSC70-1,HSC70,HSC70-1,HSP70-1	Phacu.CVR.001G208700	-0.367008	0.00886553		Phvul.001G169000	0.453386	0.356538
AT4G16100	AT4G16100	AT4G16100	Phacu.CVR.003G136000	-0.367061	0.00254441		Phvul.003G110000	-0.138941	0.373302
AT4G02100.homolog.2	AT4G02100	AT4G02100	Phacu.CVR.007G254600	-0.373069	0.340432		Phvul.007G215200	0.413513	NA
AT2G21510	AT2G21510	AT2G21510	Phacu.CVR.011G250100	-0.416344	5.21e-06		Phvul.011G210000	-0.394473	0.0068985
AT5G23590	AT5G23590	AT5G23590	Phacu.CVR.007G017900	-0.421419	0.0174045		Phvul.007G017900	-0.0215627	0.948437
AT4G13980.homolog.1	AT4G13980	AT-HSFA5,HSFA5	Phacu.CVR.001G314200	-0.459121	0.0626582		Phvul.001G266300	-0.852357	0.18667
AT4G29920.homolog.1	AT4G29920	HSPR	Phacu.CVR.003G140000	-0.5054	0.411664		Phvul.009G235300	-0.451643	0.365372
AT1G77020	AT1G77020	AT1G77020	Phacu.CVR.001G071200	-0.525842	0.0889521		Phvul.001G064900	-0.429657	0.179968
AT2G42750.homolog.2	AT2G42750	DJC77	Phacu.CVR.011G153800	-0.638654	0.000151729		Phvul.011G127500	-0.244621	0.313402
AT5G02500.homolog.4	AT5G02500	AT-HSC70-1,HSC70,HSC70-1,HSP70-1	Phacu.CVR.008G013700	-0.649602	0.0305211		Phvul.008G013000	0.41108	0.561165
AT5G09590.homolog.1	AT5G09590	HSC70-5,MTHSC70-2	Phacu.CVR.002G247800	-0.686617	4.69e-05		Phvul.002G215800	0.372443	0.062951
AT4G14830	AT4G14830	HSP1	Phacu.CVR.002G009600	-0.844319	0.054104		Phvul.002G044700	-1.63887	0.000662115
AT1G59725	AT1G59725	AT1G59725	Phacu.CVR.002G100600	-0.850376	0.00200905		Phvul.003G070800	-0.237147	0.741907
AT5G23240.homolog.1	AT5G23240	DJC17,DJC76	Phacu.CVR.003G005400	-1.19975	0.0311356		Phvul.003G004300	-2.03201	0.00219811
AT3G08910.homolog.1	AT3G08910	AT3G08910	Phacu.CVR.003G085200	-1.24396	1.29e-06		Phvul.008G103300	-0.0151652	0.989132
AT5G04890.homolog.4	AT5G04890	RTM2	Phacu.CVR.011G223000	-1.72077	0.129774		Phvul.011G184300	-2.33964	0.000329274
AT3G53990.homolog.1	AT3G53990	USP	Phacu.CVR.008G130900	-2.37291	1.48e-15		Phvul.008G113500	-0.974581	1.7631e-05
