# Supplementary material for: The tepary bean genome provides insight into evolution and domestication under heat stress
Source: Nat Commun. 2021 May 11;12:2638. doi: 10.1038/s41467-021-22858-x (PMC8113540; doi:10.1038/s41467-021-22858-x)
Supplement: Supplementary file 8 — Supplementary Data 5 [file 41467_2021_22858_MOESM8_ESM.xlsx]

## Sheet: Summary
Supplementary Data 5. Differential gene expression for leaf tissues under prolonged and elevated heat stress conditions of 36 C day and 32 C night in P. vulgaris and P. acutifolius. A two-sided Wald test was used for differential gene expression analysis. P-values were adjusted for multiple comparison using Benjamin-Hochberg procedure.

## Sheet: Amadeus77
Up-Regulated Genes									Down-Regulated Genes
Total = 489									Total = 522
gene_id	chr	position_left	position_right	functional_annotation	lfcSE	padj			gene_id	chr	position_left	position_right	functional_annotation	lfcSE	padj
Phvul.009G225800.v2.1	Chr09	34022983	34024866	No Annotation	6.74636	5.16214e-07			Phvul.001G097300.v2.1	Chr01	18602292	18604694	K16223 - protein FLOWERING LOCUS T (FT)	-7.23237	3.04935e-08
Phvul.009G046500.v2.1	Chr09	9129232	9130849	PTHR11527:SF167 - 25.3 KDA HEAT SHOCK PROTEIN, CHLOROPLASTIC	6.63981	3.51932e-15			Phvul.008G287500.v2.1	Chr08	62661881	62663579	No Annotation	-6.93103	3.03877e-41
Phvul.010G073500.v2.1	Chr10	21842254	21844051	K06910 - uncharacterized protein (K06910)	6.2332	6.94403e-07			Phvul.005G066000.v2.1	Chr05	10941922	10943324	PTHR32444:SF13 - COMITIN	-5.308	0.000263784
Phvul.004G129400.v2.1	Chr04	42570924	42571484	PTHR11527:SF135 - 22.0 KDA HEAT SHOCK PROTEIN	6.15262	4.1572e-19			Phvul.002G241600.v2.1	Chr02	41370206	41376063	PTHR32077:SF7 - FASCICLIN-LIKE ARABINOGALACTAN PROTEIN 11	-5.24194	0.000150139
Phvul.001G185700.v2.1	Chr01	44353039	44353974	PTHR12626//PTHR12626:SF7 - PROGRAMMED CELL DEATH 4 // SUBFAMILY NOT NAMED	5.89177	5.3165e-09			Phvul.008G119201.v2.1	Chr08	14689031	14692911	PTHR11709:SF66 - LACCASE-17	-5.20801	3.58585e-05
Phvul.001G264400.v2.1	Chr01	51087611	51088003	K13899 - cystatin-C (CST3)	5.69205	0.000796836			Phvul.005G071300.v2.1	Chr05	15306727	15307402	PF00304 - Gamma-thionin family (Gamma-thionin)	-5.18898	0.000142223
Phvul.008G040800.v2.1	Chr08	3369192	3372204	PTHR23076:SF54 - ATP-DEPENDENT ZINC METALLOPROTEASE FTSH 6, CHLOROPLASTIC	5.48779	9.27507e-23			Phvul.007G056600.v2.1	Chr07	4757238	4759860	PTHR10638:SF40 - AMINE OXIDASE	-5.18842	1.36023e-09
Phvul.007G070300.v2.1	Chr07	6481954	6483109	PF00139 - Legume lectin domain (Lectin_legB)	5.37455	0.000691315			Phvul.009G222700.v2.1	Chr09	33585623	33589164	PTHR31707:SF19 - PECTINESTERASE/PECTINESTERASE INHIBITOR 54-RELATED	-5.17518	5.01313e-25
Phvul.007G258600.v2.1	Chr07	37997111	37999273	PTHR31314:SF7 - MYB-LIKE HTH TRANSCRIPTIONAL REGULATOR FAMILY PROTEIN	5.37294	6.16926e-06			Phvul.004G054800.v2.1	Chr04	7341578	7343852	K01052 - lysosomal acid lipase/cholesteryl ester hydrolase (LIPA)	-5.16771	2.71888e-20
Phvul.004G004900.v2.1	Chr04	273518	277709	PTHR31079:SF2 - F4P13.14 PROTEIN-RELATED	5.12972	0.000124326			Phvul.010G042600.v2.1	Chr10	6469673	6471315	2.4.1.218 - Hydroquinone glucosyltransferase / Hydroquinone:O-glucosyltransferase	-5.16171	2.41287e-05
Phvul.001G037000.v2.1	Chr01	3469416	3472011	PTHR10015:SF186 - HEAT STRESS TRANSCRIPTION FACTOR A-2-RELATED	5.10884	1.95973e-36			Phvul.003G163300.v2.1	Chr03	38225336	38227583	PTHR11886//PTHR11886:SF51 - DYNEIN LIGHT CHAIN // SUBFAMILY NOT NAMED	-5.13626	3.15455e-09
Phvul.009G100233.v2.1	Chr09	15792125	15793942	K13120 - protein FAM32A (FAM32A)	4.97072	4.21904e-10			Phvul.011G068100.v2.1	Chr11	6064475	6067439	KOG0156 - Cytochrome P450 CYP2 subfamily	-5.02904	7.62399e-06
Phvul.001G180300.v2.1	Chr01	43812635	43816000	K10532 - heparan-alpha-glucosaminide N-acetyltransferase (HGSNAT)	4.83167	9.51374e-18			Phvul.003G073800.v2.1	Chr03	11621539	11622260	K11253 - histone H3 (H3)	-5.01675	2.30196e-22
Phvul.003G154800.v2.1	Chr03	37040355	37042304	PTHR19375:SF229 - HEAT SHOCK 70 KDA PROTEIN 5	4.77314	1.91688e-25			Phvul.011G187100.v2.1	Chr11	50054624	50055332	K11253 - histone H3 (H3)	-4.94475	1.29295e-17
Phvul.009G100400.v2.1	Chr09	15834743	15835435	PTHR32382:SF15 - FASCICLIN-LIKE ARABINOGALACTAN PROTEIN 3-RELATED	4.70081	3.93489e-05			Phvul.005G049801.v2.1	Chr05	5856920	5858748	PTHR31717:SF9 - ACTIVATOR OF SPORAMIN LUC 2	-4.89073	0.000121046
Phvul.001G243100.v2.1	Chr01	49544087	49548295	K05857 - phosphatidylinositol phospholipase C, delta (PLCD)	4.67345	1.21037e-21			Phvul.001G202200.v2.1	Chr01	46104372	46106053	PTHR23023//PTHR23023:SF142 - DIMETHYLANILINE MONOOXYGENASE // SUBFAMILY NOT NAMED	-4.86875	1.0091e-08
Phvul.006G129300.v2.1	Chr06	23715251	23716634	PTHR31388:SF22 - PEROXIDASE 22-RELATED	4.6475	0.00063771			Phvul.002G269300.v2.1	Chr02	43986650	43987548	K11253 - histone H3 (H3)	-4.86728	9.94327e-38
Phvul.011G008100.v2.1	Chr11	598247	601369	PF00069//PF00560//PF08263//PF13855 - Protein kinase domain (Pkinase) // Leucine Rich Repeat (LRR_1) // Leucine rich repeat N-terminal domain (LRRNT_2) // Leucine rich repeat (LRR_8)	4.56185	1.18818e-06			Phvul.006G002300.v2.1	Chr06	696767	698504	K12153 - phenylalanine N-monooxygenase (CYP79A2)	-4.85834	0.00471561
Phvul.011G106801.v2.1	Chr11	12162419	12165888	K01637 - isocitrate lyase (E4.1.3.1, aceA)	4.55465	0.00116851			Phvul.004G006300.v2.1	Chr04	431954	433623	PTHR24296:SF1 - ALKANE HYDROXYLASE CYP96A15-RELATED	-4.85099	9.64344e-06
Phvul.008G228000.v2.1	Chr08	57812230	57813077	PTHR11527:SF158 - 17.6 KDA CLASS I HEAT SHOCK PROTEIN 1-RELATED	4.53359	1.23049e-10			Phvul.004G054900.v2.1	Chr04	7353645	7355968	PTHR11005:SF38 - TRIACYLGLYCEROL LIPASE 2	-4.847	4.50454e-05
Phvul.003G248200.v2.1	Chr03	48561200	48564505	PTHR10992:SF820 - METHYLESTERASE 1-RELATED	4.5008	2.71227e-06			Phvul.011G099400.v2.1	Chr11	10517845	10519350	PTHR22849//PTHR22849:SF11 - WDSAM1 PROTEIN // SUBFAMILY NOT NAMED	-4.79397	0.000140552
Phvul.002G231400.v2.1	Chr02	40408718	40409260	PTHR11527:SF158 - 17.6 KDA CLASS I HEAT SHOCK PROTEIN 1-RELATED	4.48034	5.33069e-12			Phvul.004G119700.v2.1	Chr04	40860760	40862172	PTHR11362:SF22 - PROTEIN BROTHER OF FT AND TFL 1	-4.77416	7.49984e-21
Phvul.L001750.v2.1	scaffold_20	269402	272372	PTHR27001:SF100 - PROTEIN KINASE FAMILY PROTEIN	4.44847	1.52199e-17			Phvul.009G068900.v2.1	Chr09	12086044	12088053	PTHR10177:SF100 - CYCLIN-A3-2-RELATED	-4.76022	9.00764e-08
Phvul.009G228700.v2.1	Chr09	34367657	34370685	PTHR31618:SF7 - MECHANOSENSITIVE ION CHANNEL PROTEIN 4-RELATED	4.38362	0.000115379			Phvul.008G185700.v2.1	Chr08	52270946	52272574	PF03106 - WRKY DNA -binding domain (WRKY)	-4.73721	1.93051e-08
Phvul.009G226600.v2.1	Chr09	34091103	34095518	PTHR10426//PTHR10426:SF35 - STRICTOSIDINE SYNTHASE-RELATED // SUBFAMILY NOT NAMED	4.38044	1.13098e-17			Phvul.008G196700.v2.1	Chr08	54094366	54094500	No Annotation	-4.68353	0.000504728
Phvul.005G103100.v2.1	Chr05	32164820	32167162	PF04720 - PDDEXK-like family of unknown function (PDDEXK_6)	4.38004	0.00066106			Phvul.008G003800.v2.1	Chr08	348333	351958	PTHR11362:SF9 - PROTEIN FLOWERING LOCUS T-RELATED	-4.64011	1.62112e-35
Phvul.007G113700.v2.1	Chr07	18418280	18419287	PTHR11527:SF135 - 22.0 KDA HEAT SHOCK PROTEIN	4.36865	3.95524e-15			Phvul.004G041000.v2.1	Chr04	4853350	4854871	2.4.1.218 - Hydroquinone glucosyltransferase / Hydroquinone:O-glucosyltransferase	-4.61098	0.000578736
Phvul.001G255200.v2.1	Chr01	50473987	50475046	K16285 - RING/U-box domain-containing protein (XERICO)	4.30055	2.82287e-10			Phvul.L002311.v2.1	scaffold_30	178934	179980	PTHR11177//PTHR11177:SF190 - CHITINASE // SUBFAMILY NOT NAMED	-4.58771	1.11377e-11
Phvul.006G019900.v2.1	Chr06	4036094	4050882	2.7.11.1 - Non-specific serine/threonine protein kinase / Threonine-specific protein kinase	4.2854	0.00181077			Phvul.010G089600.v2.1	Chr10	34122426	34124950	K15277 - solute carrier family 35 (adenosine 3'-phospho 5'-phosphosulfate transporter), member B3 (SLC35B3, PAPST2)	-4.56785	5.70154e-27
Phvul.008G186200.v2.1	Chr08	52313415	52313936	No Annotation	4.26664	2.08546e-19			Phvul.003G058000.v2.1	Chr03	7848867	7851477	PTHR31828:SF1 - PHOSPHOLIPASE A1-IIALPHA-RELATED	-4.55152	0.008096
Phvul.005G087600.v2.1	Chr05	26860590	26861944	No Annotation	4.25782	6.92751e-05			Phvul.009G211150.v2.1	Chr09	31920671	31926734	No Annotation	-4.54599	0.00263044
Phvul.002G166100.v2.1	Chr02	32081787	32083630	PTHR23070//PTHR23070:SF12 - BCS1 AAA-TYPE ATPASE // SUBFAMILY NOT NAMED	4.25612	3.29487e-17			Phvul.L011243.v2.1	scaffold_15	783120	784706	K11253 - histone H3 (H3)	-4.54169	1.1769e-13
Phvul.002G280400.v2.1	Chr02	44969762	44970877	No Annotation	4.25599	1.61615e-09			Phvul.009G069000.v2.1	Chr09	12092025	12094202	PTHR10177:SF100 - CYCLIN-A3-2-RELATED	-4.51472	3.07946e-05
Phvul.001G156900.v2.1	Chr01	40844552	40848110	3.1.1.26//3.1.1.3//3.1.1.32 - Triacylglycerol lipase / Triglyceride lipase // Phospholipase A(1) / Phospholipase A1	4.2474	1.83052e-49			Phvul.009G207701.v2.1	Chr09	31476470	31480106	PTHR11732:SF239 - ALDO/KETO REDUCTASE-RELATED	-4.50999	0.00699292
Phvul.L001732.v2.1	scaffold_12	396207	396880	PF05899 - Protein of unknown function (DUF861) (Cupin_3)	4.24376	0.000228733			Phvul.008G212700.v2.1	Chr08	56075672	56079205	PTHR22298:SF59 - ENDOGLUCANASE 11	-4.42205	2.2202e-05
Phvul.006G087800.v2.1	Chr06	19982244	19984992	PF00646//PF14299 - F-box domain (F-box) // Phloem protein 2 (PP2)	4.17289	3.9072e-07			Phvul.005G071400.v2.1	Chr05	15211096	15211826	PF00304 - Gamma-thionin family (Gamma-thionin)	-4.42079	0.000129675
Phvul.001G228800.v2.1	Chr01	48287532	48291756	PTHR33538:SF2 - PROTEIN GAMETE EXPRESSED 1	4.15976	4.43871e-26			Phvul.001G059400.v2.1	Chr01	6861224	6864292	PTHR33349:SF2 - CALMODULIN-BINDING PROTEIN-LIKE PROTEIN	-4.39049	6.29515e-05
Phvul.002G231700.v2.1	Chr02	40422430	40423116	PTHR11527:SF158 - 17.6 KDA CLASS I HEAT SHOCK PROTEIN 1-RELATED	4.14276	5.28661e-09			Phvul.004G063500.v2.1	Chr04	9083578	9088962	PTHR31169:SF1 - ZINC-FINGER DOMAIN OF MONOAMINE-OXIDASE A REPRESSOR R1 PROTEIN	-4.38222	5.29155e-10
Phvul.006G012900.v2.1	Chr06	5746737	5749034	PTHR22951:SF26 - CLATHRIN COAT ASSEMBLY PROTEIN AP180	4.12976	0.000653876			Phvul.001G155700.v2.1	Chr01	40680927	40682411	PTHR23430:SF76 - HISTONE H2A VARIANT 1-RELATED	-4.34613	3.18245e-23
Phvul.004G169600.v2.1	Chr04	47296359	47299531	PTHR23500:SF14 - SUGAR TRANSPORT PROTEIN 14	4.11488	0.000966803			Phvul.011G005800.v2.1	Chr11	427896	434264	PTHR11945:SF152 - AGAMOUS-LIKE MADS-BOX PROTEIN AGL12	-4.33575	9.55324e-06
Phvul.008G142900.v2.1	Chr08	30584578	30586973	PF04640 - PLATZ transcription factor (PLATZ)	4.11146	0.000651566			Phvul.006G079400.v2.1	Chr06	19143771	19153966	No Annotation	-4.3249	8.53049e-05
Phvul.001G077300.v2.1	Chr01	11440763	11447230	K03036 - 26S proteasome regulatory subunit N6 (PSMD11, RPN6)	4.08614	0.00135399			Phvul.007G182500.v2.1	Chr07	30244684	30247241	PTHR22835//PTHR22835:SF208 - ZINC FINGER FYVE DOMAIN CONTAINING PROTEIN // SUBFAMILY NOT NAMED	-4.29715	0.000498
Phvul.002G093000.v2.1	Chr02	17137125	17138588	PTHR24078 - DNAJ HOMOLOG SUBFAMILY C MEMBER	4.07615	4.44785e-09			Phvul.006G197300.v2.1	Chr06	29500591	29501071	K13449 - pathogenesis-related protein 1 (PR1)	-4.25512	8.70578e-50
Phvul.002G231600.v2.1	Chr02	40418001	40418645	PTHR11527:SF158 - 17.6 KDA CLASS I HEAT SHOCK PROTEIN 1-RELATED	4.05971	3.335e-12			Phvul.004G054950.v2.1	Chr04	7358848	7365101	K01052 - lysosomal acid lipase/cholesteryl ester hydrolase (LIPA)	-4.23905	8.62865e-18
Phvul.001G067400.v2.1	Chr01	8479702	8480477	PTHR10891//PTHR10891:SF530 - EF-HAND CALCIUM-BINDING DOMAIN CONTAINING PROTEIN // SUBFAMILY NOT NAMED	4.0569	2.0843e-13			Phvul.007G012700.v2.1	Chr07	895873	897586	K11296 - high mobility group protein B3 (HMGB3)	-4.23812	1.46683e-15
Phvul.002G179600.v2.1	Chr02	33888076	33890969	PTHR24343:SF136 - CBL-INTERACTING SERINE/THREONINE-PROTEIN KINASE 23	4.05367	0.000389191			Phvul.011G096500.v2.1	Chr11	9814962	9815689	No Annotation	-4.22425	0.00201017
Phvul.009G001901.v2.1	Chr09	383390	385191	PF01535//PF13041 - PPR repeat (PPR) // PPR repeat family (PPR_2)	4.03428	4.49934e-07			Phvul.008G056300.v2.1	Chr08	5024677	5025390	No Annotation	-4.21538	0.000350341
Phvul.005G159600.v2.1	Chr05	38811636	38819017	PTHR11649:SF62 - PROTEIN SEY1 HOMOLOG	3.9899	5.80785e-06			Phvul.011G143300.v2.1	Chr11	40605067	40610090	4.2.3.22 - Germacradienol synthase / Germacradienol/germacrene-D synthase	-4.1934	6.67504e-07
Phvul.009G246200.v2.1	Chr09	36738645	36740492	PTHR10209//PTHR10209:SF169 - OXIDOREDUCTASE, 2OG-FE II OXYGENASE FAMILY PROTEIN // SUBFAMILY NOT NAMED	3.9501	0.000148124			Phvul.002G086150.v2.1	Chr02	13944157	13947474	K02608 - origin recognition complex subunit 6 (ORC6)	-4.18498	2.54972e-11
Phvul.002G332100.v2.1	Chr02	49565574	49567602	1.11.1.7//3.1.3.2 - Peroxidase / Lactoperoxidase // Acid phosphatase / Phosphomonoesterase	3.94179	5.47288e-05			Phvul.005G052600.v2.1	Chr05	6839875	6840081	No Annotation	-4.18203	0.00242736
Phvul.006G140600.v2.1	Chr06	24724958	24725665	No Annotation	3.93514	1.07098e-07			Phvul.010G088400.v2.1	Chr10	33810965	33816248	PTHR10795:SF320 - SUBTILASE FAMILY PROTEIN-RELATED	-4.17916	1.08469e-06
Phvul.011G124800.v2.1	Chr11	25194753	25196544	PF01535//PF13041 - PPR repeat (PPR) // PPR repeat family (PPR_2)	3.92509	1.01901e-05			Phvul.003G282100.v2.1	Chr03	51931056	51932514	PTHR33122:SF8 - NON-SPECIFIC LIPID-TRANSFER PROTEIN	-4.16224	9.24732e-06
Phvul.007G050200.v2.1	Chr07	4087032	4090248	PTHR27002:SF122 - CYSTEINE-RICH RECEPTOR-LIKE PROTEIN KINASE 28-RELATED	3.9151	0.000695298			Phvul.006G187500.v2.1	Chr06	28799882	28801708	PTHR11772//PTHR11772:SF14 - ASPARAGINE SYNTHETASE // SUBFAMILY NOT NAMED	-4.13657	2.1396e-05
Phvul.005G126200.v2.1	Chr05	36335825	36337601	PF02238 - Cytochrome c oxidase subunit VIIa (COX7a)	3.91466	9.73416e-30			Phvul.005G097100.v2.1	Chr05	30138017	30138331	No Annotation	-4.11171	7.60387e-05
Phvul.008G156900.v2.1	Chr08	28896536	28897087	PTHR34278:SF1 - GB	3.90948	6.74915e-12			Phvul.003G003726.v2.1	Chr03	248561	252255	PF00892 - EamA-like transporter family (EamA)	-4.10149	0.000869879
Phvul.003G028800.v2.1	Chr03	2892110	2896986	PTHR22952:SF209 - BZIP TRANSCRIPTION FACTOR	3.89163	1.98387e-07			Phvul.007G217700.v2.1	Chr07	34038138	34044713	4.2.1.2 - Fumarate hydratase / Fumarase	-4.09006	0.00152286
Phvul.007G254800.v2.1	Chr07	37645991	37651431	PTHR11206:SF128 - MATE EFFLUX FAMILY PROTEIN 1	3.87088	0.00132474			Phvul.010G153100.v2.1	Chr10	43304500	43305441	No Annotation	-4.086	1.71641e-12
Phvul.002G231800.v2.1	Chr02	40425417	40426187	PTHR11527:SF158 - 17.6 KDA CLASS I HEAT SHOCK PROTEIN 1-RELATED	3.82904	4.15489e-11			Phvul.002G318500.v2.1	Chr02	48465486	48468509	PTHR31707:SF27 - PECTINESTERASE/PECTINESTERASE INHIBITOR 6-RELATED	-4.07293	0.000359266
Phvul.009G114900.v2.1	Chr09	17713031	17715176	PTHR11206:SF92 - MATE EFFLUX FAMILY PROTEIN	3.82408	0.00216629			Phvul.003G184400.v2.1	Chr03	40762284	40765768	PTHR23273:SF4 - REPLICATION PROTEIN A 70 KDA DNA-BINDING SUBUNIT	-4.05408	1.09578e-13
Phvul.010G135800.v2.1	Chr10	41858083	41863199	K15718 - linoleate 9S-lipoxygenase (LOX1_5)	3.80263	0.0016213			Phvul.003G089001.v2.1	Chr03	17209158	17213788	PTHR10795//PTHR10795:SF3 - PROPROTEIN CONVERTASE SUBTILISIN/KEXIN // SUBFAMILY NOT NAMED	-4.03616	0.00115601
Phvul.001G142000.v2.1	Chr01	38493773	38494649	PTHR33493:SF2 - LATE EMBRYOGENESIS ABUNDANT PROTEIN 4-5	3.79117	0.00671256			Phvul.010G074200.v2.1	Chr10	19856867	19862585	PTHR11654//PTHR11654:SF125 - OLIGOPEPTIDE TRANSPORTER-RELATED // SUBFAMILY NOT NAMED	-4.03232	0.00236976
Phvul.011G196400.v2.1	Chr11	51025400	51031057	PTHR33137:SF4 - F7H2.13 PROTEIN-RELATED	3.77022	0.00453648			Phvul.004G134600.v2.1	Chr04	43370455	43372198	PF03140 - Plant protein of unknown function (DUF247)	-4.03218	1.23528e-11
Phvul.002G331500.v2.1	Chr02	49537480	49538793	PTHR12629:SF15 - NUDIX HYDROLASE 21, CHLOROPLASTIC-RELATED	3.74683	0.00261178			Phvul.009G256400.v2.1	Chr09	37706059	37708623	3.2.1.39 - Glucan endo-1,3-beta-D-glucosidase / Laminarinase	-4.00279	1.03042e-05
Phvul.002G165800.v2.1	Chr02	32050458	32051974	PTHR23070//PTHR23070:SF12 - BCS1 AAA-TYPE ATPASE // SUBFAMILY NOT NAMED	3.74452	1.11377e-11			Phvul.009G075500.v2.1	Chr09	12855008	12856161	PF00642 - Zinc finger C-x8-C-x5-C-x3-H type (and similar) (zf-CCCH)	-3.98088	0.000317635
Phvul.003G206000.v2.1	Chr03	43170269	43172683	3.6.1.16 - CDP-glycerol diphosphatase / CDP-glycerol pyrophosphatase	3.70748	0.0018985			Phvul.009G212600.v2.1	Chr09	32150491	32150928	No Annotation	-3.97324	0.00811753
Phvul.007G276300.v2.1	Chr07	39667758	39668438	PF00045 - Hemopexin (Hemopexin)	3.68198	0.00490526			Phvul.005G092000.v2.1	Chr05	24085799	24089228	PTHR10209//PTHR10209:SF177 - OXIDOREDUCTASE, 2OG-FE II OXYGENASE FAMILY PROTEIN // SUBFAMILY NOT NAMED	-3.95651	0.000200161
Phvul.001G067300.v2.1	Chr01	8461119	8465727	PTHR11695//PTHR11695:SF493 - ALCOHOL DEHYDROGENASE RELATED // SUBFAMILY NOT NAMED	3.67043	0.00107796			Phvul.007G213800.v2.1	Chr07	33624263	33625468	No Annotation	-3.94972	5.90817e-07
Phvul.002G243000.v2.1	Chr02	41499135	41503565	PTHR11654//PTHR11654:SF131 - OLIGOPEPTIDE TRANSPORTER-RELATED // SUBFAMILY NOT NAMED	3.64411	0.00211714			Phvul.001G073600.v2.1	Chr01	9952601	9954012	PTHR14155:SF95 - E3 UBIQUITIN-PROTEIN LIGASE ATL42-RELATED	-3.94875	0.0038689
Phvul.010G135600.v2.1	Chr10	41842878	41846323	K15718 - linoleate 9S-lipoxygenase (LOX1_5)	3.63675	0.00627454			Phvul.001G151400.v2.1	Chr01	40009593	40011278	PTHR32241:SF5 - INACTIVE PATATIN-LIKE PROTEIN 9-RELATED	-3.93971	0.000199868
Phvul.007G241400.v2.1	Chr07	36471356	36476562	No Annotation	3.63177	4.59136e-06			Phvul.006G197200.v2.1	Chr06	29493696	29494360	PTHR10334//PTHR10334:SF231 - CYSTEINE-RICH SECRETORY PROTEIN-RELATED // SUBFAMILY NOT NAMED	-3.92987	1.28122e-08
Phvul.004G107800.v2.1	Chr04	37567578	37569557	K14016 - ubiquitin fusion degradation protein 1 (UFD1)	3.63122	0.00906842			Phvul.006G124600.v2.1	Chr06	23275165	23276800	PTHR32448:SF25 - FAD-BINDING BERBERINE FAMILY PROTEIN-RELATED	-3.92737	0.00236954
Phvul.007G119178.v2.1	Chr07	17491323	17493543	PF14547 - Hydrophobic seed protein (Hydrophob_seed)	3.61289	0.000292831			Phvul.011G115300.v2.1	Chr11	20311933	20313512	PF00560//PF08263 - Leucine Rich Repeat (LRR_1) // Leucine rich repeat N-terminal domain (LRRNT_2)	-3.9268	0.00475353
Phvul.011G194600.v2.1	Chr11	50776603	50784777	PTHR27002:SF95 - G-TYPE LECTIN S-RECEPTOR-LIKE SERINE/THREONINE-PROTEIN KINASE B120	3.59404	3.74977e-13			Phvul.008G207700.v2.1	Chr08	55554435	55557957	PTHR11695//PTHR11695:SF490 - ALCOHOL DEHYDROGENASE RELATED // SUBFAMILY NOT NAMED	-3.91976	2.68813e-07
Phvul.L000924.v2.1	scaffold_30	90524	91019	No Annotation	3.57838	0.0003428			Phvul.001G138700.v2.1	Chr01	37984374	37985736	No Annotation	-3.90486	5.11672e-06
Phvul.009G213300.v2.1	Chr09	32244254	32248077	K17964 - leucine-rich PPR motif-containing protein, mitochondrial (LRPPRC)	3.57561	7.28569e-12			Phvul.003G239800.v2.1	Chr03	47395602	47396262	No Annotation	-3.90239	0.0027331
Phvul.008G108500.v2.1	Chr08	12177794	12182886	PF00560//PF13855 - Leucine Rich Repeat (LRR_1) // Leucine rich repeat (LRR_8)	3.5715	0.00442882			Phvul.011G097000.v2.1	Chr11	9881812	9883036	KOG0725 - Reductases with broad range of substrate specificities	-3.89384	0.00394491
Phvul.003G061602.v2.1	Chr03	8528598	8530568	PTHR24015:SF705 - PENTATRICOPEPTIDE REPEAT-CONTAINING PROTEIN	3.54445	1.30713e-07			Phvul.004G093000.v2.1	Chr04	22455341	22456858	PTHR21649:SF26 - CHLOROPHYLL A-B BINDING PROTEIN 1, CHLOROPLASTIC-RELATED	-3.89098	3.51688e-18
Phvul.007G259500.v2.1	Chr07	38099381	38102069	1.14.19.6 - Delta(12)-fatty-acid desaturase / Oleoyl-CoA Delta(12) desaturase	3.54323	1.06877e-05			Phvul.005G121600.v2.1	Chr05	35896441	35897125	No Annotation	-3.89008	0.00334978
Phvul.001G150600.v2.1	Chr01	39816317	39820661	No Annotation	3.5263	0.00105239			Phvul.001G096200.v2.1	Chr01	18267400	18276392	KOG0508//KOG4214//KOG4412 - Ankyrin repeat protein // Myotrophin and similar proteins // 26S proteasome regulatory complex, subunit PSMD10	-3.88798	2.03629e-05
Phvul.010G093000.v2.1	Chr10	35170241	35171749	PF01535//PF13041 - PPR repeat (PPR) // PPR repeat family (PPR_2)	3.52072	9.85182e-08			Phvul.008G109001.v2.1	Chr08	10681885	10685563	PTHR14209//PTHR14209:SF10 - ISOAMYL ACETATE-HYDROLYZING ESTERASE 1 // SUBFAMILY NOT NAMED	-3.87681	1.46037e-11
Phvul.009G249200.v2.1	Chr09	36980035	36983096	PTHR31561:SF6 - 3-KETOACYL-COA SYNTHASE 20-RELATED	3.52041	0.000281104			Phvul.005G168000.v2.1	Chr05	39484716	39485849	PTHR35461:SF1 - GENOMIC DNA, CHROMOSOME 3, P1 CLONE: MSL1	-3.86408	9.96744e-08
Phvul.009G132600.v2.1	Chr09	20054095	20056746	PF01535//PF13041//PF13812 - PPR repeat (PPR) // PPR repeat family (PPR_2) // Pentatricopeptide repeat domain (PPR_3)	3.5043	8.7684e-06			Phvul.007G228700.v2.1	Chr07	35227894	35228205	PF01476 - LysM domain (LysM)	-3.85586	0.00054695
Phvul.002G285800.v2.1	Chr02	45502316	45503034	PTHR31221:SF25 - WRKY TRANSCRIPTION FACTOR 45-RELATED	3.50104	0.00740335			Phvul.006G197100.v2.1	Chr06	29489466	29490232	K13449 - pathogenesis-related protein 1 (PR1)	-3.85561	7.86564e-15
Phvul.001G039700.v2.1	Chr01	4422500	4423347	PTHR11527:SF93 - 17.6 KDA CLASS II HEAT SHOCK PROTEIN-RELATED	3.49696	3.26731e-06			Phvul.001G052300.v2.1	Chr01	5722039	5722931	No Annotation	-3.84119	0.000184215
Phvul.007G042400.v2.1	Chr07	3442205	3442891	PTHR23201:SF15 - GIBBERELLIN-REGULATED PROTEIN 7	3.46785	0.0005066			Phvul.004G088900.v2.1	Chr04	23953213	23955439	PTHR15863:SF2 - UPF0544 PROTEIN C5ORF45	-3.81002	0.000495644
Phvul.001G235800.v2.1	Chr01	48910576	48913094	1.1.1.206//1.1.1.236 - Tropinone reductase I / Tropinone reductase // Tropinone reductase II / Tropinone reductase	3.46762	2.17759e-06			Phvul.008G255500.v2.1	Chr08	60336124	60338148	PTHR12542:SF43 - EXOCYST SUBUNIT EXO70 FAMILY PROTEIN G2	-3.78929	0.00212917
Phvul.004G042600.v2.1	Chr04	5070561	5072057	PF01190 - Pollen proteins Ole e I like (Pollen_Ole_e_I)	3.46643	1.58421e-08			Phvul.006G013500.v2.1	Chr06	5551342	5553305	K00857 - thymidine kinase (tdk, TK)	-3.76243	3.42599e-15
Phvul.002G275700.v2.1	Chr02	44554413	44560829	3.5.1.99 - Fatty acid amide hydrolase / Oleamide hydrolase	3.4401	1.46259e-15			Phvul.005G129500.v2.1	Chr05	36766161	36770962	KOG2183 - Prolylcarboxypeptidase (angiotensinase C)	-3.76126	1.80455e-26
Phvul.007G219400.v2.1	Chr07	34262950	34263624	K14488 - SAUR family protein (SAUR)	3.42233	0.00747689			Phvul.002G109500.v2.1	Chr02	23481012	23482191	No Annotation	-3.75234	0.00119404
Phvul.007G041200.v2.1	Chr07	3366318	3368584	PTHR16223:SF17 - BASIC HELIX-LOOP-HELIX (BHLH) DNA-BINDING SUPERFAMILY PROTEIN-RELATED	3.41983	0.00305354			Phvul.001G158800.v2.1	Chr01	41148044	41149266	PF13912 - C2H2-type zinc finger (zf-C2H2_6)	-3.73528	0.00380687
Phvul.002G212000.v2.1	Chr02	37946173	37946635	PTHR11527:SF158 - 17.6 KDA CLASS I HEAT SHOCK PROTEIN 1-RELATED	3.40838	1.96524e-05			Phvul.001G246800.v2.1	Chr01	49853807	49856701	PTHR27008:SF27 - LEUCINE-RICH REPEAT RECEPTOR-LIKE PROTEIN KINASE IMK3-RELATED	-3.73108	0.000785524
Phvul.009G152400.v2.1	Chr09	22645575	22646036	PTHR11527:SF158 - 17.6 KDA CLASS I HEAT SHOCK PROTEIN 1-RELATED	3.39486	3.16603e-11			Phvul.005G037900.v2.1	Chr05	3709008	3710555	PF02458 - Transferase family (Transferase)	-3.72703	0.00129278
Phvul.009G152800.v2.1	Chr09	22671568	22673559	PTHR31719:SF3 - GRAB1-LIKE PROTEIN	3.3921	0.00498636			Phvul.002G255600.v2.1	Chr02	42808331	42812668	1.14.11.33 - DNA oxidative demethylase / Alkylated DNA repair protein	-3.72105	2.02511e-08
Phvul.005G058000.v2.1	Chr05	7802911	7805990	K03234 - elongation factor 2 (EEF2)	3.38996	2.704e-06			Phvul.003G038000.v2.1	Chr03	3979411	3986329	K01285 - lysosomal Pro-X carboxypeptidase (PRCP)	-3.68489	0.00738583
Phvul.009G132700.v2.1	Chr09	20057673	20058845	PF13041 - PPR repeat family (PPR_2)	3.37253	0.000195784			Phvul.003G021300.v2.1	Chr03	2036314	2039093	PTHR11562//PTHR11562:SF60 - CATION EFFLUX PROTEIN/ ZINC TRANSPORTER // SUBFAMILY NOT NAMED	-3.68171	0.000129354
Phvul.004G101000.v2.1	Chr04	34146914	34149704	PF01535//PF13041//PF14432 - PPR repeat (PPR) // PPR repeat family (PPR_2) // DYW family of nucleic acid deaminases (DYW_deaminase)	3.37252	1.89424e-09			Phvul.011G204000.v2.1	Chr11	52062056	52062651	PF16720 - Albumin I chain a (Albumin_I_a)	-3.6773	0.00778323
Phvul.L000770.v2.1	scaffold_30	86967	87469	No Annotation	3.37085	1.53654e-05			Phvul.006G134300.v2.1	Chr06	24233430	24235810	No Annotation	-3.67109	0.000210146
Phvul.002G019100.v2.1	Chr02	2047621	2049219	PTHR10015:SF166 - HEAT STRESS TRANSCRIPTION FACTOR B-1	3.3701	8.14299e-15			Phvul.001G202300.v2.1	Chr01	46121188	46121720	No Annotation	-3.6708	0.00655503
Phvul.005G117200.v2.1	Chr05	35105075	35115678	PTHR24115:SF388 - KINESIN FAMILY MEMBER C1	3.36628	1.27518e-20			Phvul.002G014100.v2.1	Chr02	1552581	1554370	PTHR37209:SF2 - LYSINE-RICH ARABINOGALACTAN PROTEIN 17-RELATED	-3.66384	2.35535e-08
Phvul.001G256200.v2.1	Chr01	50542843	50548919	K05658 - ATP-binding cassette, subfamily B (MDR/TAP), member 1 (ABCB1)	3.33109	1.37224e-06			Phvul.004G121100.v2.1	Chr04	41134799	41138146	PTHR31960:SF5 - F-BOX PROTEIN PP2-A14	-3.66383	4.19369e-05
Phvul.002G264900.v2.1	Chr02	43621981	43624529	PF01535//PF13041 - PPR repeat (PPR) // PPR repeat family (PPR_2)	3.31355	7.90136e-06			Phvul.009G242600.v2.1	Chr09	36360959	36364012	3.2.1.15 - Polygalacturonase / Pectinase	-3.66376	0.00414149
Phvul.003G005100.v2.1	Chr03	125475	138136	PTHR13140:SF256 - MYOSIN-14-RELATED	3.31307	1.73929e-06			Phvul.009G069100.v2.1	Chr09	12096572	12099023	PTHR10177:SF100 - CYCLIN-A3-2-RELATED	-3.65641	7.46669e-09
Phvul.009G021300.v2.1	Chr09	4354117	4358806	PTHR22950//PTHR22950:SF267 - AMINO ACID TRANSPORTER // SUBFAMILY NOT NAMED	3.31216	0.0034106			Phvul.009G162300.v2.1	Chr09	24101590	24105048	PTHR31642:SF43 - OMEGA-HYDROXYPALMITATE O-FERULOYL TRANSFERASE	-3.65316	0.00894166
Phvul.006G170700.v2.1	Chr06	27398890	27403542	PF12796//PF13962 - Ankyrin repeats (3 copies) (Ank_2) // Domain of unknown function (PGG)	3.31186	3.45875e-28			Phvul.009G250100.v2.1	Chr09	37075687	37077786	PTHR11206:SF165 - MATE EFFLUX FAMILY PROTEIN	-3.64097	7.63793e-06
Phvul.007G075600.v2.1	Chr07	7073452	7080779	KOG2325 - Predicted transporter/transmembrane protein	3.30627	0.0030389			Phvul.009G224000.v2.1	Chr09	33744641	33748995	PTHR31374:SF22 - AUXIN-RESPONSIVE PROTEIN-LIKE PROTEIN-RELATED	-3.63014	5.56328e-05
Phvul.002G184400.v2.1	Chr02	34503835	34506648	PTHR10209:SF168 - 2-OXOGLUTARATE (2OG) AND FE(II)-DEPENDENT OXYGENASE SUPERFAMILY PROTEIN-RELATED	3.28993	4.00554e-05			Phvul.008G033700.v2.1	Chr08	2741544	2742514	K11253 - histone H3 (H3)	-3.62995	4.27854e-22
Phvul.010G084300.v2.1	Chr10	24243431	24264183	K15292 - syntaxin-binding protein 1 (STXBP1, MUNC18-1)	3.2862	1.86366e-10			Phvul.002G070600.v2.1	Chr02	9345393	9350104	No Annotation	-3.62608	0.00493518
Phvul.007G160300.v2.1	Chr07	27100489	27101842	No Annotation	3.28539	0.00789726			Phvul.011G105200.v2.1	Chr11	12052048	12053011	PTHR33974:SF2 - GENOMIC DNA, CHROMOSOME 3, P1 CLONE: MSD21	-3.62464	2.19287e-05
Phvul.008G067400.v2.1	Chr08	6158179	6160377	PF03763 - Remorin, C-terminal region (Remorin_C)	3.26943	0.00171968			Phvul.001G166500.v2.1	Chr01	42181095	42189028	PTHR19241:SF219 - ABC TRANSPORTER G FAMILY MEMBER 38	-3.59945	0.00911928
Phvul.007G018200.v2.1	Chr07	1237347	1242361	PF04782 - Protein of unknown function (DUF632) (DUF632)	3.26021	4.16795e-07			Phvul.004G010500.v2.1	Chr04	1282863	1287403	K11790 - denticleless (DTL, CDT2, DCAF2)	-3.5931	5.29557e-05
Phvul.011G092400.v2.1	Chr11	9196388	9202493	1.2.1.42//1.2.1.50//1.2.1.84 - Hexadecanal dehydrogenase (acylating) / Fatty acyl-CoA reductase // Long-chain-fatty-acyl-CoA reductase / Acyl-CoA reductase	3.25649	0.00317301			Phvul.008G072100.v2.1	Chr08	6631648	6642636	PTHR23155//PTHR23155:SF590 - LEUCINE-RICH REPEAT-CONTAINING PROTEIN // SUBFAMILY NOT NAMED	-3.5789	0.00230171
Phvul.003G032100.v2.1	Chr03	3243611	3245525	PTHR31338:SF15 - F17F8.9-RELATED	3.25265	5.27696e-05			Phvul.001G195300.v2.1	Chr01	45437061	45439148	K11268 - N-acetyltransferase [EC:2.3.1.-] (ESCO, ECO1)	-3.56808	9.82155e-08
Phvul.002G223400.v2.1	Chr02	39470750	39474759	K17871 - NADH:ubiquinone reductase (non-electrogenic) (ndh1)	3.24091	6.28229e-15			Phvul.002G253800.v2.1	Chr02	42567768	42570466	PTHR11200//PTHR11200:SF106 - INOSITOL 5-PHOSPHATASE // SUBFAMILY NOT NAMED	-3.5653	0.00294226
Phvul.008G048400.v2.1	Chr08	4246718	4248742	PF01535//PF13041 - PPR repeat (PPR) // PPR repeat family (PPR_2)	3.23415	2.26264e-19			Phvul.003G224800.v2.1	Chr03	45538141	45539776	PTHR31692:SF10 - EXPANSIN-LIKE B1	-3.54238	1.31916e-05
Phvul.004G141200.v2.1	Chr04	44085764	44089671	PTHR23180:SF262 - ADP-RIBOSYLATION FACTOR GTPASE-ACTIVATING PROTEIN AGD15-RELATED	3.22705	2.92356e-06			Phvul.004G093200.v2.1	Chr04	22281504	22282498	K08912 - light-harvesting complex II chlorophyll a/b binding protein 1 (LHCB1)	-3.54019	1.10019e-12
Phvul.010G066500.v2.1	Chr10	24968137	24969974	PF00234 - Protease inhibitor/seed storage/LTP family (Tryp_alpha_amyl)	3.21902	3.17765e-09			Phvul.006G160000.v2.1	Chr06	26415232	26416047	No Annotation	-3.52363	0.00845068
Phvul.005G084900.v2.1	Chr05	22138704	22142036	PTHR22953//PTHR22953:SF39 - ACID PHOSPHATASE RELATED // SUBFAMILY NOT NAMED	3.20767	0.00214357			Phvul.002G318300.v2.1	Chr02	48442012	48445738	PF00069//PF14380 - Protein kinase domain (Pkinase) // Wall-associated receptor kinase C-terminal (WAK_assoc)	-3.52326	1.98012e-13
Phvul.007G199800.v2.1	Chr07	32295856	32298690	KOG4793 - Three prime repair exonuclease	3.19533	0.00649252			Phvul.004G092600.v2.1	Chr04	23319846	23321146	K08912 - light-harvesting complex II chlorophyll a/b binding protein 1 (LHCB1)	-3.52322	1.04441e-22
Phvul.002G092700.v2.1	Chr02	16970361	16973046	PF01535//PF13041//PF13812//PF14432 - PPR repeat (PPR) // PPR repeat family (PPR_2) // Pentatricopeptide repeat domain (PPR_3) // DYW family of nucleic acid deaminases (DYW_deaminase)	3.18859	5.99337e-12			Phvul.011G170000.v2.1	Chr11	47651421	47652790	K11380 - NuA3 HAT complex component NTO1 (NTO1)	-3.52154	2.13738e-11
Phvul.002G082800.v2.1	Chr02	13128757	13130852	PF00646 - F-box domain (F-box)	3.18802	1.79621e-25			Phvul.004G114700.v2.1	Chr04	39678596	39681553	PF00560//PF08263 - Leucine Rich Repeat (LRR_1) // Leucine rich repeat N-terminal domain (LRRNT_2)	-3.52041	0.00547634
Phvul.001G085300.v2.1	Chr01	13150330	13153124	PF01535//PF13041//PF14432 - PPR repeat (PPR) // PPR repeat family (PPR_2) // DYW family of nucleic acid deaminases (DYW_deaminase)	3.18759	9.50823e-11			Phvul.010G147800.v2.1	Chr10	42900996	42903325	PTHR11080 - PYRAZINAMIDASE/NICOTINAMIDASE	-3.5162	0.000217763
Phvul.002G231500.v2.1	Chr02	40412991	40413790	PTHR11527:SF158 - 17.6 KDA CLASS I HEAT SHOCK PROTEIN 1-RELATED	3.15592	1.9418e-05			Phvul.007G248900.v2.1	Chr07	37163961	37165207	PTHR23201//PTHR23201:SF8 - EXTENSIN, PROLINE-RICH PROTEIN // SUBFAMILY NOT NAMED	-3.5001	0.00593396
Phvul.007G057700.v2.1	Chr07	4856492	4860097	PF01535//PF13041//PF14432 - PPR repeat (PPR) // PPR repeat family (PPR_2) // DYW family of nucleic acid deaminases (DYW_deaminase)	3.13772	7.31932e-13			Phvul.002G240200.v2.1	Chr02	41211632	41217591	PTHR13301:SF31 - CELLULOSE SYNTHASE A CATALYTIC SUBUNIT 8 [UDP-FORMING]	-3.49886	0.000726252
Phvul.002G127100.v2.1	Chr02	26923933	26927769	PTHR31803:SF4 - UBIQUINOL OXIDASE 1A, MITOCHONDRIAL-RELATED	3.13329	1.03207e-62			Phvul.007G134400.v2.1	Chr07	21049710	21054163	No Annotation	-3.49788	7.19361e-12
Phvul.002G239300.v2.1	Chr02	41104915	41106840	PTHR12411:SF371 - CATHEPSIN O	3.13085	1.48018e-06			Phvul.005G111800.v2.1	Chr05	34130105	34132037	PF03514 - GRAS domain family (GRAS)	-3.49559	2.68653e-05
Phvul.005G062250.v2.1	Chr05	9115690	9133404	PTHR23155//PTHR23155:SF646 - LEUCINE-RICH REPEAT-CONTAINING PROTEIN // SUBFAMILY NOT NAMED	3.12695	2.40696e-09			Phvul.006G108900.v2.1	Chr06	21820006	21823435	PTHR10460 - ABL INTERACTOR	-3.48625	3.14165e-08
Phvul.002G120000.v2.1	Chr02	25548272	25550071	PTHR10209:SF108 - 2-OXOGLUTARATE (2OG) AND FE(II)-DEPENDENT OXYGENASE-LIKE PROTEIN	3.1248	0.000417684			Phvul.004G108100.v2.1	Chr04	37630179	37630841	No Annotation	-3.47809	3.15697e-20
Phvul.010G155300.v2.1	Chr10	43450782	43452248	PTHR11527:SF173 - 26.5 KDA HEAT SHOCK PROTEIN, MITOCHONDRIAL	3.08804	5.20527e-07			Phvul.007G112800.v2.1	Chr07	18000374	18005019	K11790 - denticleless (DTL, CDT2, DCAF2)	-3.47185	0.00305504
Phvul.006G001000.v2.1	Chr06	321846	323203	PTHR11040:SF35 - ZINC TRANSPORTER 3-RELATED	3.0861	5.39677e-15			Phvul.011G060400.v2.1	Chr11	5423648	5424463	PTHR12483//PTHR12483:SF45 - SOLUTE CARRIER FAMILY 31 COPPER TRANSPORTERS // SUBFAMILY NOT NAMED	-3.46303	7.43042e-09
Phvul.005G173000.v2.1	Chr05	39866801	39868645	PTHR31734:SF34 - AUXIN-RESPONSIVE PROTEIN IAA15	3.08284	7.37665e-08			Phvul.007G056400.v2.1	Chr07	4742026	4744904	PTHR10638//PTHR10638:SF35 - COPPER AMINE OXIDASE // SUBFAMILY NOT NAMED	-3.44903	0.00206713
Phvul.010G159400.v2.1	Chr10	43818076	43823662	PTHR24093:SF355 - ATPASE 1, PLASMA MEMBRANE-TYPE-RELATED	3.04657	0.000331174			Phvul.006G219300.v2.1	Chr06	31071568	31071903	No Annotation	-3.43183	0.00242871
Phvul.009G080200.v2.1	Chr09	13314787	13315533	PTHR11527:SF93 - 17.6 KDA CLASS II HEAT SHOCK PROTEIN-RELATED	3.04653	3.08199e-10			Phvul.006G165100.v2.1	Chr06	26814660	26816804	PTHR32227:SF85 - GLYCOSYL HYDROLASES FAMILY PROTEIN	-3.42979	2.53913e-07
Phvul.008G103900.v2.1	Chr08	11325850	11327848	K13495 - cis-zeatin O-glucosyltransferase (CISZOG)	3.04252	1.68411e-06			Phvul.001G169300.v2.1	Chr01	42596675	42601381	PTHR32468:SF10 - CATION/H(+) ANTIPORTER 20	-3.42019	0.00237735
Phvul.002G204900.v2.1	Chr02	37144829	37147632	4.1.1.22 - Histidine decarboxylase / L-histidine carboxy-lyase	3.03425	0.00330392			Phvul.004G112400.v2.1	Chr04	38905924	38926225	1.1.1.330 - Very-long-chain 3-oxoacyl-CoA reductase / Very-long-chain beta-ketoacyl-CoA reductase	-3.41899	6.20631e-08
Phvul.003G191500.v2.1	Chr03	41534477	41536413	PTHR10091:SF3 - ALDOSE 1-EPIMERASE	3.03235	0.0020208			Phvul.008G249900.v2.1	Chr08	59871621	59873915	1.11.1.7 - Peroxidase / Lactoperoxidase	-3.41367	0.00163617
Phvul.010G090100.v2.1	Chr10	34309531	34310333	PTHR32246:SF20 - BON1-ASSOCIATED PROTEIN 1-RELATED	3.02603	0.00778853			Phvul.003G127700.v2.1	Chr03	31819887	31822677	K01051 - pectinesterase (E3.1.1.11)	-3.37814	0.00646449
Phvul.006G059700.v2.1	Chr06	16807765	16810443	PTHR11538//PTHR11538:SF43 - PHENYLALANYL-TRNA SYNTHETASE // SUBFAMILY NOT NAMED	3.01734	0.000484046			Phvul.007G142950.v2.1	Chr07	23320176	23321525	PTHR31964:SF16 - ADENINE NUCLEOTIDE ALPHA HYDROLASES-LIKE PROTEIN	-3.36609	0.00274261
Phvul.010G021600.v2.1	Chr10	3076479	3081138	PTHR31851:SF16 - MEMBRANE PROTEIN OF ER BODY 2	3.01085	0.00477127			Phvul.004G112700.v2.1	Chr04	39012396	39030784	1.1.1.330 - Very-long-chain 3-oxoacyl-CoA reductase / Very-long-chain beta-ketoacyl-CoA reductase	-3.36012	0.00434262
Phvul.001G079300.v2.1	Chr01	12042117	12044858	5.99.1.2 - DNA topoisomerase / Untwisting enzyme	3.00568	0.00654825			Phvul.011G094500.v2.1	Chr11	9545846	9549084	PTHR32227:SF70 - GLUCAN ENDO-1,3-BETA-GLUCOSIDASE 14	-3.35387	3.98994e-16
Phvul.001G074200.v2.1	Chr01	10097384	10102861	PTHR22870//PTHR22870:SF155 - REGULATOR OF CHROMOSOME CONDENSATION // SUBFAMILY NOT NAMED	3.00459	0.00967228			Phvul.006G208300.v2.1	Chr06	30286547	30287983	K18823 - soyasaponin III rhamnosyltransferase (UGT91H4)	-3.34816	0.000880075
Phvul.L009643.v2.1	scaffold_15	653322	657946	No Annotation	2.98968	0.00872731			Phvul.003G114700.v2.1	Chr03	29179921	29180893	No Annotation	-3.34726	1.53299e-05
Phvul.004G001900.v2.1	Chr04	154962	158175	PTHR11206:SF87 - MATE EFFLUX FAMILY PROTEIN-RELATED	2.98204	5.10184e-06			Phvul.008G088700.v2.1	Chr08	8798586	8799513	PTHR31087:SF11 - PROTEIN LURP-ONE-RELATED 1-RELATED	-3.3449	1.83971e-10
Phvul.011G167000.v2.1	Chr11	47146968	47148228	K01183 - chitinase (E3.2.1.14)	2.97439	2.92245e-05			Phvul.008G021800.v2.1	Chr08	1825994	1826797	PTHR34191:SF2 - STRESS-INDUCED PROTEIN KIN1-RELATED	-3.33656	0.00385814
Phvul.007G052000.v2.1	Chr07	4242844	4245600	PTHR10209:SF90 - GIBBERELLIN 2-BETA-DIOXYGENASE 7-RELATED	2.97345	0.00450844			Phvul.002G311400.v2.1	Chr02	47820209	47822428	No Annotation	-3.32654	0.00305527
Phvul.011G124000.v2.1	Chr11	16657533	16658299	K02128 - F-type H+-transporting ATPase subunit c (ATPeF0C, ATP5G, ATP9)	2.96054	0.00058788			Phvul.003G204032.v2.1	Chr03	43025991	43032688	PTHR10638//PTHR10638:SF34 - COPPER AMINE OXIDASE // SUBFAMILY NOT NAMED	-3.32286	6.70983e-08
Phvul.006G154600.v2.1	Chr06	25983152	25986340	PF01535//PF13041 - PPR repeat (PPR) // PPR repeat family (PPR_2)	2.95799	9.05138e-11			Phvul.002G157600.v2.1	Chr02	31218017	31221928	6.3.2.2 - Glutamate--cysteine ligase / Gamma-glutamylcysteine synthetase	-3.31783	0.00230947
Phvul.002G309300.v2.1	Chr02	47669584	47670068	PTHR22763//PTHR22763:SF87 - RING ZINC FINGER PROTEIN // SUBFAMILY NOT NAMED	2.9551	0.0022427			Phvul.006G188400.v2.1	Chr06	28870564	28872379	PTHR11772//PTHR11772:SF14 - ASPARAGINE SYNTHETASE // SUBFAMILY NOT NAMED	-3.31436	0.0057292
Phvul.009G083700.v2.1	Chr09	13686702	13690344	PF01535//PF13041//PF14432 - PPR repeat (PPR) // PPR repeat family (PPR_2) // DYW family of nucleic acid deaminases (DYW_deaminase)	2.95339	2.73273e-07			Phvul.001G140600.v2.1	Chr01	38268301	38270199	PTHR31321:SF8 - PECTINESTERASE 8-RELATED	-3.29651	1.19074e-07
Phvul.005G120400.v2.1	Chr05	35667932	35669476	PF01535//PF12854 - PPR repeat (PPR) // PPR repeat (PPR_1)	2.9521	4.3482e-11			Phvul.003G281200.v2.1	Chr03	51866209	51875211	PTHR10426//PTHR10426:SF33 - STRICTOSIDINE SYNTHASE-RELATED // SUBFAMILY NOT NAMED	-3.28511	0.000276369
Phvul.009G099300.v2.1	Chr09	15590626	15597250	PTHR10217:SF537 - POTASSIUM CHANNEL KAT3	2.94777	2.92304e-13			Phvul.006G063800.v2.1	Chr06	17356795	17359146	No Annotation	-3.27114	3.62748e-05
Phvul.006G192400.v2.1	Chr06	29198551	29204417	PF00036//PF00070 - EF hand (EF-hand_1) // Pyridine nucleotide-disulphide oxidoreductase (Pyr_redox)	2.94486	1.23342e-17			Phvul.006G158300.v2.1	Chr06	26289602	26290833	1.8.4.12 - Peptide-methionine (R)-S-oxide reductase / Selenoprotein R	-3.26453	0.000140808
Phvul.009G075100.v2.1	Chr09	12802311	12811422	PTHR11825:SF54 - BRANCHED-CHAIN-AMINO-ACID AMINOTRANSFERASE 1, MITOCHONDRIAL	2.94454	4.8156e-05			Phvul.003G042700.v2.1	Chr03	4898030	4901489	PF07168 - Ureide permease (Ureide_permease)	-3.24485	2.58815e-14
Phvul.003G064500.v2.1	Chr03	9246083	9249260	PTHR10516:SF324 - PEPTIDYL-PROLYL CIS-TRANS ISOMERASE FKBP62	2.94026	5.03634e-10			Phvul.011G057200.v2.1	Chr11	5063476	5064460	K11253 - histone H3 (H3)	-3.24468	1.80332e-19
Phvul.003G084800.v2.1	Chr03	14706448	14710251	K08150 - MFS transporter, SP family, solute carrier family 2 (myo-inositol transporter), member 13 (SLC2A13, ITR)	2.93628	4.02778e-06			Phvul.008G195700.v2.1	Chr08	53981423	53984780	No Annotation	-3.23873	7.62316e-05
Phvul.003G012800.v2.1	Chr03	1316162	1317415	PTHR33095:SF7 - AR781	2.93474	0.00972992			Phvul.001G004600.v2.1	Chr01	282560	288952	PTHR22835//PTHR22835:SF227 - ZINC FINGER FYVE DOMAIN CONTAINING PROTEIN // SUBFAMILY NOT NAMED	-3.23428	3.26641e-09
Phvul.001G087300.v2.1	Chr01	13547691	13551468	PTHR31717:SF3 - ZINC FINGER PROTEIN CONSTANS-LIKE 14-RELATED	2.93425	0.00674182			Phvul.007G145100.v2.1	Chr07	23873804	23874522	K11252 - histone H2B (H2B)	-3.22015	5.96084e-14
Phvul.010G078258.v2.1	Chr10	18726851	18732879	K00827 - alanine-glyoxylate transaminase / (R)-3-amino-2-methylpropionate-pyruvate transaminase (AGXT2)	2.9167	1.70206e-13			Phvul.011G180500.v2.1	Chr11	49259033	49261829	3.2.2.20 - DNA-3-methyladenine glycosylase I / DNA-3-methyladenine glycosidase I	-3.21636	1.99366e-05
Phvul.009G197900.v2.1	Chr09	30016616	30019486	PF01535//PF12854//PF13041//PF14432 - PPR repeat (PPR) // PPR repeat (PPR_1) // PPR repeat family (PPR_2) // DYW family of nucleic acid deaminases (DYW_deaminase)	2.90302	1.80337e-07			Phvul.008G228700.v2.1	Chr08	57906055	57910838	PTHR10795//PTHR10795:SF348 - PROPROTEIN CONVERTASE SUBTILISIN/KEXIN // SUBFAMILY NOT NAMED	-3.21411	1.2706e-06
Phvul.004G051100.v2.1	Chr04	6574307	6575894	No Annotation	2.90204	2.19134e-05			Phvul.003G180600.v2.1	Chr03	40326782	40328861	PF05859 - Mis12 protein (Mis12)	-3.20889	1.00288e-22
Phvul.010G106500.v2.1	Chr10	37810290	37811156	PTHR33322:SF4 - BAG FAMILY MOLECULAR CHAPERONE REGULATOR 6	2.90182	1.54787e-11			Phvul.003G086700.v2.1	Chr03	16278451	16280189	PF01190 - Pollen proteins Ole e I like (Pollen_Ole_e_I)	-3.20275	4.76071e-13
Phvul.003G224100.v2.1	Chr03	45454375	45457217	PF01535//PF12854//PF13041//PF13812//PF14432 - PPR repeat (PPR) // PPR repeat (PPR_1) // PPR repeat family (PPR_2) // Pentatricopeptide repeat domain (PPR_3) // DYW family of nucleic acid deaminases (DYW_deaminase)	2.90092	4.96453e-09			Phvul.L003443.v2.1	scaffold_15	173142	174074	K11251 - histone H2A (H2A)	-3.20143	5.65795e-19
Phvul.002G022400.v2.1	Chr02	2392027	2394442	PF01535//PF13041 - PPR repeat (PPR) // PPR repeat family (PPR_2)	2.89557	3.38363e-09			Phvul.011G143600.v2.1	Chr11	41085383	41090460	K15803 - (-)-germacrene D synthase (GERD)	-3.19899	9.36435e-19
Phvul.001G159100.v2.1	Chr01	41177238	41179028	PF01535//PF13041 - PPR repeat (PPR) // PPR repeat family (PPR_2)	2.89354	9.37393e-05			Phvul.001G201500.v2.1	Chr01	46024704	46025630	No Annotation	-3.18209	0.00497258
Phvul.010G107400.v2.1	Chr10	37941461	37946507	PTHR33322:SF4 - BAG FAMILY MOLECULAR CHAPERONE REGULATOR 6	2.89192	4.22342e-14			Phvul.008G020301.v2.1	Chr08	1688528	1689180	PTHR33102:SF6 - DVL1-RELATED	-3.1745	0.00866659
Phvul.010G106600.v2.1	Chr10	37820506	37821774	PTHR33322:SF4 - BAG FAMILY MOLECULAR CHAPERONE REGULATOR 6	2.88608	3.42145e-11			Phvul.002G241700.v2.1	Chr02	41378574	41379875	PTHR32077:SF7 - FASCICLIN-LIKE ARABINOGALACTAN PROTEIN 11	-3.1745	0.00227314
Phvul.010G157000.v2.1	Chr10	43577278	43579737	PF01535//PF13041//PF14432 - PPR repeat (PPR) // PPR repeat family (PPR_2) // DYW family of nucleic acid deaminases (DYW_deaminase)	2.88172	0.000132267			Phvul.006G159900.v2.1	Chr06	26408298	26412183	2.2.1.7 - 1-deoxy-D-xylulose-5-phosphate synthase / DXP-synthase	-3.17443	0.00137005
Phvul.011G166900.v2.1	Chr11	47115783	47116994	K01183 - chitinase (E3.2.1.14)	2.87558	0.00042204			Phvul.007G239800.v2.1	Chr07	36355865	36356814	PF00139 - Legume lectin domain (Lectin_legB)	-3.174	0.000842761
Phvul.006G068300.v2.1	Chr06	17977068	17981211	PTHR12203:SF13 - F10K1.7 PROTEIN	2.87124	6.95233e-06			Phvul.002G001801.v2.1	Chr02	164534	165956	PTHR11785//PTHR11785:SF331 - AMINO ACID TRANSPORTER // SUBFAMILY NOT NAMED	-3.16229	0.000404862
Phvul.010G125300.v2.1	Chr10	40643452	40644629	PTHR11527:SF106 - 17.4 KDA CLASS III HEAT SHOCK PROTEIN	2.86056	3.6334e-07			Phvul.001G151300.v2.1	Chr01	39961562	39966202	PF00514//PF00651//PF13646 - Armadillo/beta-catenin-like repeat (Arm) // BTB/POZ domain (BTB) // HEAT repeats (HEAT_2)	-3.15946	1.46296e-10
Phvul.006G221900.v2.1	Chr06	31206899	31208815	PF01535//PF13041//PF13812 - PPR repeat (PPR) // PPR repeat family (PPR_2) // Pentatricopeptide repeat domain (PPR_3)	2.85738	3.0772e-06			Phvul.007G145200.v2.1	Chr07	23891726	23892460	K11252 - histone H2B (H2B)	-3.15878	4.89015e-17
Phvul.L001630.v2.1	scaffold_1186	699	1445	PF08372 - Plant phosphoribosyltransferase C-terminal (PRT_C)	2.85733	6.33099e-10			Phvul.007G112100.v2.1	Chr07	20457858	20461046	PF00069//PF08263//PF13855 - Protein kinase domain (Pkinase) // Leucine rich repeat N-terminal domain (LRRNT_2) // Leucine rich repeat (LRR_8)	-3.14632	0.00356413
Phvul.001G023000.v2.1	Chr01	1922740	1924816	No Annotation	2.85496	5.09227e-09			Phvul.009G252300.v2.1	Chr09	37295048	37296084	PF00407 - Pathogenesis-related protein Bet v I family (Bet_v_1)	-3.14436	2.85635e-08
Phvul.003G001300.v2.1	Chr03	520318	523436	PF01535//PF13041//PF14432 - PPR repeat (PPR) // PPR repeat family (PPR_2) // DYW family of nucleic acid deaminases (DYW_deaminase)	2.85242	1.25936e-11			Phvul.001G128500.v2.1	Chr01	35694657	35696430	PTHR32227:SF49 - BETA-1,3-GLUCANASE 1-RELATED	-3.14239	1.02307e-06
Phvul.006G016700.v2.1	Chr06	7804773	7807652	PF01535//PF13041 - PPR repeat (PPR) // PPR repeat family (PPR_2)	2.83983	3.44638e-11			Phvul.002G083800.v2.1	Chr02	13442675	13445093	PTHR10641:SF473 - MYB TRANSCRIPTION FACTOR	-3.13058	4.21915e-07
Phvul.007G066000.v2.1	Chr07	5944934	5947452	PF01535//PF13041 - PPR repeat (PPR) // PPR repeat family (PPR_2)	2.83511	5.35677e-09			Phvul.003G039300.v2.1	Chr03	4249765	4265881	PTHR11945:SF194 - AGAMOUS-LIKE MADS-BOX PROTEIN AGL3-RELATED	-3.12984	0.00207901
Phvul.010G083700.v2.1	Chr10	24349033	24351755	PTHR13105//PTHR13105:SF8 - MYELOID LEUKEMIA FACTOR // SUBFAMILY NOT NAMED	2.83501	6.72678e-08			Phvul.009G080000.v2.1	Chr09	13304045	13305029	PF03106 - WRKY DNA -binding domain (WRKY)	-3.12943	0.00476153
Phvul.007G070500.v2.1	Chr07	6504552	6506595	PTHR11913:SF30 - ACTIN-DEPOLYMERIZING FACTOR 10-RELATED	2.83445	0.00457141			Phvul.002G109600.v2.1	Chr02	23521662	23522544	PTHR31374:SF35 - AUXIN-INDUCED PROTEIN-RELATED	-3.12627	0.000211801
Phvul.002G019050.v2.1	Chr02	2047152	2047620	No Annotation	2.83048	0.00655302			Phvul.009G030800.v2.1	Chr09	7031098	7034527	PTHR23500:SF44 - SUGAR TRANSPORT PROTEIN 5	-3.12207	7.69049e-06
Phvul.005G062300.v2.1	Chr05	9137989	9142050	No Annotation	2.82411	2.08651e-14			Phvul.009G109200.v2.1	Chr09	16877767	16883000	PTHR10543//PTHR10543:SF30 - BETA-CAROTENE DIOXYGENASE // SUBFAMILY NOT NAMED	-3.12135	0.00816387
Phvul.003G001900.v2.1	Chr03	470330	472380	PTHR10177//PTHR10177:SF256 - CYCLINE // SUBFAMILY NOT NAMED	2.82178	4.27185e-10			Phvul.001G245400.v2.1	Chr01	49743795	49744502	PTHR10168//PTHR10168:SF68 - GLUTAREDOXIN // SUBFAMILY NOT NAMED	-3.11696	0.00882012
Phvul.008G130200.v2.1	Chr08	21116618	21118274	K14819 - dual specificity phosphatase 12 [EC:3.1.3.16 3.1.3.48] (DUSP12, YVH1)	2.81947	0.00529379			Phvul.004G108600.v2.1	Chr04	37739284	37746659	2.3.2.5 - Glutaminyl-peptide cyclotransferase / Glutaminyl-tRNA cyclotransferase	-3.11138	0.00630553
Phvul.002G081200.v2.1	Chr02	12697665	12699639	PF01535//PF13041 - PPR repeat (PPR) // PPR repeat family (PPR_2)	2.81327	1.56818e-07			Phvul.009G248800.v2.1	Chr09	36934930	36941383	K11491 - condensin-2 complex subunit D3 (NCAPD3)	-3.07646	3.18391e-09
Phvul.008G183000.v2.1	Chr08	51708288	51732951	PTHR15678//PTHR15678:SF8 - ANTIGEN MLAA-22-RELATED // SUBFAMILY NOT NAMED	2.80969	7.4476e-06			Phvul.008G106200.v2.1	Chr08	11673790	11674787	No Annotation	-3.07617	0.0067867
Phvul.009G210900.v2.1	Chr09	31886970	31891386	PTHR31752:SF4 - AUXIN EFFLUX CARRIER COMPONENT 2	2.80764	2.79532e-09			Phvul.008G185800.v2.1	Chr08	52277125	52285047	PF03106 - WRKY DNA -binding domain (WRKY)	-3.07015	2.29123e-13
Phvul.007G256700.v2.1	Chr07	37817468	37820358	PF01535//PF13041//PF14432 - PPR repeat (PPR) // PPR repeat family (PPR_2) // DYW family of nucleic acid deaminases (DYW_deaminase)	2.80636	3.13941e-09			Phvul.002G228100.v2.1	Chr02	39969655	39970092	PF05755 - Rubber elongation factor protein (REF) (REF)	-3.05913	0.00159115
Phvul.003G159500.v2.1	Chr03	37690878	37700069	PTHR22847:SF437 - TRANSCRIPTIONAL COREPRESSOR LEUNIG	2.79388	7.91742e-14			Phvul.005G130800.v2.1	Chr05	36936994	36939601	PTHR11062:SF46 - GLUCURONOXYLAN GLUCURONOSYLTRANSFERASE F8H-RELATED	-3.05848	0.0063471
Phvul.004G084900.v2.1	Chr04	21293574	21295540	PF01535//PF13041//PF14432 - PPR repeat (PPR) // PPR repeat family (PPR_2) // DYW family of nucleic acid deaminases (DYW_deaminase)	2.79007	1.05825e-16			Phvul.001G149400.v2.1	Chr01	39644723	39645921	PTHR11088:SF30 - ADENYLATE ISOPENTENYLTRANSFERASE 3, CHLOROPLASTIC	-3.05064	6.17997e-07
Phvul.011G144900.v2.1	Chr11	40963129	40965118	PF01535//PF13041 - PPR repeat (PPR) // PPR repeat family (PPR_2)	2.78968	0.000230648			Phvul.006G082900.v2.1	Chr06	19497948	19498676	No Annotation	-3.04755	0.000214327
Phvul.009G197700.v2.1	Chr09	30004606	30006177	PF01535//PF13041//PF13812 - PPR repeat (PPR) // PPR repeat family (PPR_2) // Pentatricopeptide repeat domain (PPR_3)	2.78234	4.03584e-05			Phvul.004G021300.v2.1	Chr04	2473899	2476387	KOG0156 - Cytochrome P450 CYP2 subfamily	-3.03562	0.00466129
Phvul.005G036500.v2.1	Chr05	3514068	3518051	PF01535//PF13041//PF14432 - PPR repeat (PPR) // PPR repeat family (PPR_2) // DYW family of nucleic acid deaminases (DYW_deaminase)	2.78185	6.28132e-07			Phvul.003G280500.v2.1	Chr03	51761345	51763660	PTHR33914:SF2 - 18S PRE-RIBOSOMAL ASSEMBLY PROTEIN GAR2-RELATED PROTEIN	-3.02952	0.00151404
Phvul.011G117200.v2.1	Chr11	17308028	17309244	PTHR23091:SF255 - ACYL-COA N-ACYLTRANSFERASES-LIKE PROTEIN	2.77591	2.84185e-07			Phvul.002G293900.v2.1	Chr02	46301196	46303565	No Annotation	-3.02943	0.00168651
Phvul.007G081500.v2.1	Chr07	8054036	8055864	PF01535//PF13041 - PPR repeat (PPR) // PPR repeat family (PPR_2)	2.75673	5.25482e-08			Phvul.007G031600.v2.1	Chr07	2518719	2519872	PF14368 - Probable lipid transfer (LTP_2)	-3.02512	0.000273826
Phvul.005G014700.v2.1	Chr05	1299161	1301871	PF01535//PF13041//PF14432 - PPR repeat (PPR) // PPR repeat family (PPR_2) // DYW family of nucleic acid deaminases (DYW_deaminase)	2.75526	1.97389e-21			Phvul.011G085200.v2.1	Chr11	8122478	8124538	K08235 - xyloglucan:xyloglucosyl transferase (E2.4.1.207)	-3.01836	1.25994e-05
Phvul.001G236900.v2.1	Chr01	49000921	49007161	1.2.1.41//2.7.2.11//PROLINE-MULTI - Glutamate-5-semialdehyde dehydrogenase / Glutamyl-gamma-semialdehyde dehydrogenase // Glutamate 5-kinase / Gamma-glutamyl kinase	2.75254	1.20395e-46			Phvul.011G143100.v2.1	Chr11	37151836	37157130	K15803 - (-)-germacrene D synthase (GERD)	-3.01599	1.63093e-11
Phvul.002G031100.v2.1	Chr02	3163322	3165309	PTHR23241:SF49 - COLD-REGULATED PROTEIN 15B	2.74847	0.00642695			Phvul.011G067200.v2.1	Chr11	5991449	5992840	PTHR19139//PTHR19139:SF55 - AQUAPORIN TRANSPORTER // SUBFAMILY NOT NAMED	-3.01324	3.03904e-19
Phvul.007G107700.v2.1	Chr07	13395748	13400745	PTHR21726:SF38 - PROTEIN TRM32	2.74704	4.54887e-08			Phvul.004G066300.v2.1	Chr04	9804858	9806674	PTHR22835//PTHR22835:SF164 - ZINC FINGER FYVE DOMAIN CONTAINING PROTEIN // SUBFAMILY NOT NAMED	-3.01158	0.00420644
Phvul.002G249000.v2.1	Chr02	42110150	42112753	PF01535//PF13041//PF13812 - PPR repeat (PPR) // PPR repeat family (PPR_2) // Pentatricopeptide repeat domain (PPR_3)	2.74616	8.3683e-12			Phvul.008G154713.v2.1	Chr08	36198676	36235843	No Annotation	-3.00765	1.71774e-10
Phvul.011G062000.v2.1	Chr11	5533666	5535921	PF01535//PF13041 - PPR repeat (PPR) // PPR repeat family (PPR_2)	2.74464	6.16411e-09			Phvul.004G092376.v2.1	Chr04	23278081	23279028	K08912 - light-harvesting complex II chlorophyll a/b binding protein 1 (LHCB1)	-3.00681	1.30723e-06
Phvul.011G189400.v2.1	Chr11	50287046	50292073	PF16719 - SAWADEE domain (SAWADEE)	2.74334	0.00284369			Phvul.009G146800.v2.1	Chr09	21935369	21937133	PF08787 - Alginate lyase (Alginate_lyase2)	-3.00613	5.82004e-12
Phvul.006G117800.v2.1	Chr06	22578637	22585439	K14405 - pre-mRNA 3'-end-processing factor FIP1 (FIP1L1, FIP1)	2.74082	3.37219e-20			Phvul.006G094111.v2.1	Chr06	20529619	20532488	PTHR24115:SF9 - KINESIN HEAVY CHAIN	-3.00545	4.84438e-08
Phvul.009G251200.v2.1	Chr09	37163939	37164455	No Annotation	2.73266	0.000570125			Phvul.007G165800.v2.1	Chr07	28050859	28052137	PTHR10168:SF118 - GLUTAREDOXIN-C11-RELATED	-3.00305	5.56336e-07
Phvul.008G169800.v2.1	Chr08	47566400	47567036	No Annotation	2.73169	0.000563356			Phvul.011G048900.v2.1	Chr11	4373731	4374954	PTHR13871:SF51 - CYSTEINE/HISTIDINE-RICH C1 DOMAIN FAMILY PROTEIN	-3.0014	6.78171e-06
Phvul.002G076400.v2.1	Chr02	11735835	11737094	3.4.24.22 - Stromelysin 2 / Transin 2	2.72821	0.00281411			Phvul.007G065800.v2.1	Chr07	5934087	5935722	PTHR31235:SF82 - PEROXIDASE 66	-2.99946	0.00274283
Phvul.003G140000.v2.1	Chr03	34258351	34260100	PF01535//PF13041 - PPR repeat (PPR) // PPR repeat family (PPR_2)	2.72426	2.52468e-08			Phvul.008G007200.v2.1	Chr08	663035	663960	No Annotation	-2.99937	0.00760463
Phvul.006G103900.v2.1	Chr06	21330903	21344917	PTHR13140:SF390 - MYOSIN-11-RELATED	2.72393	6.27562e-12			Phvul.010G058700.v2.1	Chr10	9229595	9232758	No Annotation	-2.99712	2.34548e-06
Phvul.009G152500.v2.1	Chr09	22652124	22652585	PTHR11527:SF158 - 17.6 KDA CLASS I HEAT SHOCK PROTEIN 1-RELATED	2.72342	3.75429e-08			Phvul.004G093194.v2.1	Chr04	22507271	22508255	K08912 - light-harvesting complex II chlorophyll a/b binding protein 1 (LHCB1)	-2.98402	4.09381e-14
Phvul.005G077100.v2.1	Chr05	18412480	18415782	PTHR27004:SF29 - RECEPTOR LIKE PROTEIN 13-RELATED	2.72237	0.00178491			Phvul.008G209800.v2.1	Chr08	55790695	55792145	PTHR11527:SF156 - HEAT SHOCK FAMILY PROTEIN	-2.98074	0.000140882
Phvul.004G132600.v2.1	Chr04	43054489	43055555	PF05633 - Protein of unknown function (DUF793) (DUF793)	2.71811	0.00706415			Phvul.001G097200.v2.1	Chr01	18585107	18586231	K16223 - protein FLOWERING LOCUS T (FT)	-2.96928	2.73593e-34
Phvul.010G101800.v2.1	Chr10	37085644	37087392	PTHR11926:SF152 - UDP-GLUCOSYL TRANSFERASE 73B2-RELATED	2.71188	0.00771944			Phvul.006G104900.v2.1	Chr06	21414375	21416736	No Annotation	-2.966	0.00698056
Phvul.004G036200.v2.1	Chr04	4228884	4232558	PTHR23155//PTHR23155:SF414 - LEUCINE-RICH REPEAT-CONTAINING PROTEIN // SUBFAMILY NOT NAMED	2.70645	9.78914e-06			Phvul.002G111900.v2.1	Chr02	23963339	23966814	K09755 - ferulate-5-hydroxylase (CYP84A, F5H)	-2.95045	4.68064e-05
Phvul.002G027600.v2.1	Chr02	2880125	2881484	PF01535//PF13041 - PPR repeat (PPR) // PPR repeat family (PPR_2)	2.70623	0.000871015			Phvul.003G191800.v2.1	Chr03	41585287	41588122	No Annotation	-2.94972	4.43592e-13
Phvul.005G014800.v2.1	Chr05	1295111	1297691	PF01535//PF13041//PF14432 - PPR repeat (PPR) // PPR repeat family (PPR_2) // DYW family of nucleic acid deaminases (DYW_deaminase)	2.70268	1.57242e-09			Phvul.006G204500.v2.1	Chr06	29979908	29981504	PTHR33882:SF3 - RPM1-INTERACTING PROTEIN 4 (RIN4) FAMILY PROTEIN	-2.94899	0.0084297
Phvul.008G046100.v2.1	Chr08	3940973	3943130	PF01535//PF12854//PF13041 - PPR repeat (PPR) // PPR repeat (PPR_1) // PPR repeat family (PPR_2)	2.70176	1.41111e-22			Phvul.009G201300.v2.1	Chr09	30591988	30596555	K10401 - kinesin family member 18/19 (KIF18_19)	-2.93049	1.27686e-09
Phvul.007G057100.v2.1	Chr07	4808366	4812985	PF01535//PF13041//PF13812//PF14432 - PPR repeat (PPR) // PPR repeat family (PPR_2) // Pentatricopeptide repeat domain (PPR_3) // DYW family of nucleic acid deaminases (DYW_deaminase)	2.69874	4.65564e-14			Phvul.003G197400.v2.1	Chr03	42161656	42162761	PTHR23201//PTHR23201:SF18 - EXTENSIN, PROLINE-RICH PROTEIN // SUBFAMILY NOT NAMED	-2.92795	0.00733218
Phvul.001G086300.v2.1	Chr01	13351398	13354558	PF01535//PF13041//PF14432 - PPR repeat (PPR) // PPR repeat family (PPR_2) // DYW family of nucleic acid deaminases (DYW_deaminase)	2.68969	2.43453e-11			Phvul.003G123000.v2.1	Chr03	30834162	30835784	PTHR11780//PTHR11780:SF8 - NADH-UBIQUINONE OXIDOREDUCTASE FLAVOPROTEIN 1 NDUFV1 // SUBFAMILY NOT NAMED	-2.92749	4.79473e-07
Phvul.002G176201.v2.1	Chr02	33454552	33457289	PTHR24322:SF619 - 3-OXOACYL-[ACYL-CARRIER-PROTEIN] REDUCTASE, CHLOROPLASTIC	2.68671	0.00637497			Phvul.011G125900.v2.1	Chr11	24958142	24965735	PTHR14030:SF6 - MITOTIC CHECKPOINT SERINE/THREONINE-PROTEIN KINASE BUB1	-2.91106	0.000324792
Phvul.004G162100.v2.1	Chr04	46667758	46668500	K03627 - putative transcription factor (MBF1)	2.68241	1.11232e-07			Phvul.003G073300.v2.1	Chr03	11452979	11455634	PTHR24072//PTHR24072:SF178 - RHO FAMILY GTPASE // SUBFAMILY NOT NAMED	-2.90999	1.65409e-06
Phvul.008G220400.v2.1	Chr08	56938661	56940818	PTHR31241:SF2 - DEHYDRATION-RESPONSIVE ELEMENT-BINDING PROTEIN 2A-RELATED	2.67885	7.28569e-12			Phvul.010G005500.v2.1	Chr10	849926	851704	PF14368 - Probable lipid transfer (LTP_2)	-2.90672	3.46567e-05
Phvul.008G185900.v2.1	Chr08	52287819	52289618	PF01535//PF13041 - PPR repeat (PPR) // PPR repeat family (PPR_2)	2.67467	0.00696732			Phvul.003G190400.v2.1	Chr03	41396935	41398454	PTHR10641:SF641 - MYB FAMILY TRANSCRIPTION FACTOR	-2.90655	8.22902e-13
Phvul.004G019900.v2.1	Chr04	2348849	2351324	PTHR23201//PTHR23201:SF18 - EXTENSIN, PROLINE-RICH PROTEIN // SUBFAMILY NOT NAMED	2.6704	0.000321482			Phvul.011G017100.v2.1	Chr11	1339158	1343351	K05928 - tocopherol O-methyltransferase (E2.1.1.95)	-2.90413	9.18536e-28
Phvul.002G264000.v2.1	Chr02	43547252	43549406	PF01535//PF13041 - PPR repeat (PPR) // PPR repeat family (PPR_2)	2.67009	1.5154e-09			Phvul.006G016900.v2.1	Chr06	7874812	7883578	PTHR11771:SF42 - PROTEIN C13C4.7	-2.89599	9.19967e-12
Phvul.003G007900.v2.1	Chr03	879647	884512	K12736 - peptidylprolyl isomerase domain and WD repeat-containing protein 1 [EC:5.2.1.8] (PPWD1)	2.66601	0.00017642			Phvul.008G084300.v2.1	Chr08	8345405	8347333	K06901 - putative MFS transporter, AGZA family, xanthine/uracil permease (pbuG)	-2.88627	8.07199e-06
Phvul.006G135000.v2.1	Chr06	24289424	24291400	PF01535//PF12854//PF13041 - PPR repeat (PPR) // PPR repeat (PPR_1) // PPR repeat family (PPR_2)	2.6634	0.000596774			Phvul.003G110900.v2.1	Chr03	28437846	28441686	PTHR21726:SF29 - F1O19.10 PROTEIN	-2.88528	0.000262468
Phvul.002G199400.v2.1	Chr02	36417616	36419529	PF01535//PF13041//PF14432 - PPR repeat (PPR) // PPR repeat family (PPR_2) // DYW family of nucleic acid deaminases (DYW_deaminase)	2.65548	2.51898e-06			Phvul.011G144200.v2.1	Chr11	40149233	40154705	4.2.3.22 - Germacradienol synthase / Germacradienol/germacrene-D synthase	-2.88055	1.36824e-21
Phvul.011G136000.v2.1	Chr11	31357726	31360940	PF01535//PF13041 - PPR repeat (PPR) // PPR repeat family (PPR_2)	2.65424	8.86296e-09			Phvul.002G059500.v2.1	Chr02	6549851	6554631	K04733 - interleukin-1 receptor-associated kinase 4 (IRAK4)	-2.87812	0.00386473
Phvul.006G207700.v2.1	Chr06	30232086	30232843	PTHR24078 - DNAJ HOMOLOG SUBFAMILY C MEMBER	2.65249	4.94199e-05			Phvul.007G236800.v2.1	Chr07	36129438	36134749	PTHR31683:SF20 - PECTATE LYASE 1-RELATED	-2.8774	1.92853e-08
Phvul.007G146900.v2.1	Chr07	24297357	24299091	PF01535//PF13041//PF14432 - PPR repeat (PPR) // PPR repeat family (PPR_2) // DYW family of nucleic acid deaminases (DYW_deaminase)	2.6509	2.20386e-10			Phvul.002G294900.v2.1	Chr02	46395250	46395921	PTHR21495//PTHR21495:SF70 - NUCLEOPORIN-RELATED // SUBFAMILY NOT NAMED	-2.87184	4.74121e-05
Phvul.001G266700.v2.1	Chr01	51211174	51212694	PF01535//PF13041 - PPR repeat (PPR) // PPR repeat family (PPR_2)	2.64836	9.73407e-06			Phvul.008G108000.v2.1	Chr08	12116975	12121573	PTHR11662:SF235 - ANION TRANSPORTER 3, CHLOROPLASTIC-RELATED	-2.86428	0.000584541
Phvul.002G283500.v2.1	Chr02	45247092	45249543	No Annotation	2.64384	1.49601e-05			Phvul.008G188000.v2.1	Chr08	52574930	52576462	PF00314 - Thaumatin family (Thaumatin)	-2.85967	2.05841e-06
Phvul.009G138200.v2.1	Chr09	20832073	20833123	PTHR33743:SF3 - ROOT MERISTEM GROWTH FACTOR 9	2.64128	0.000468477			Phvul.009G020400.v2.1	Chr09	4115219	4116912	4.1.1.17 - Ornithine decarboxylase / L-ornithine carboxy-lyase	-2.85551	4.86332e-33
Phvul.010G100600.v2.1	Chr10	36814429	36816452	PF01535//PF13041 - PPR repeat (PPR) // PPR repeat family (PPR_2)	2.63973	4.16771e-05			Phvul.005G066200.v2.1	Chr05	11038166	11040346	PTHR31165:SF9 - PROTEIN LIGHT-DEPENDENT SHORT HYPOCOTYLS 7-RELATED	-2.85148	5.05873e-06
Phvul.005G053900.v2.1	Chr05	7031688	7032753	PTHR11260//PTHR11260:SF195 - GLUTATHIONE S-TRANSFERASE, GST, SUPERFAMILY, GST DOMAIN CONTAINING // SUBFAMILY NOT NAMED	2.63139	3.46977e-21			Phvul.010G075800.v2.1	Chr10	28192555	28195530	PTHR32285:SF7 - PROTEIN TRICHOME BIREFRINGENCE-LIKE 3	-2.84792	1.00712e-07
Phvul.008G038200.v2.1	Chr08	3171372	3172441	PTHR10641:SF526 - TRANSCRIPTION FACTOR MYB113-RELATED	2.62254	0.00743705			Phvul.002G285100.v2.1	Chr02	45401528	45404590	1.1.1.146 - 11-beta-hydroxysteroid dehydrogenase / Corticosteroid 11-beta-dehydrogenase	-2.8449	9.9319e-13
Phvul.004G044100.v2.1	Chr04	5219661	5222702	K03695 - ATP-dependent Clp protease ATP-binding subunit ClpB (clpB)	2.61637	5.47532e-05			Phvul.008G243100.v2.1	Chr08	59152338	59153503	3.6.1.23 - dUTP diphosphatase / dUTPase	-2.84267	7.43575e-10
Phvul.007G163400.v2.1	Chr07	27618459	27625538	PTHR11254:SF350 - E3 UBIQUITIN-PROTEIN LIGASE UPL4	2.6155	0.00157948			Phvul.008G044800.v2.1	Chr08	3825842	3827308	PTHR23070:SF5 - AAA-TYPE ATPASE FAMILY PROTEIN-RELATED	-2.84129	1.28676e-12
Phvul.011G112766.v2.1	Chr11	14846607	14847441	No Annotation	2.60946	0.00762033			Phvul.002G042350.v2.1	Chr02	4001387	4002517	PTHR33044:SF23 - BIFUNCTIONAL INHIBITOR/LIPID-TRANSFER PROTEIN/SEED STORAGE 2S ALBUMIN SUPERFAMILY PROTEIN-RELATED	-2.83836	0.000415503
Phvul.008G194828.v2.1	Chr08	53808150	53817557	PTHR11017//PTHR11017:SF172 - LEUCINE-RICH REPEAT-CONTAINING PROTEIN // SUBFAMILY NOT NAMED	2.60248	2.26751e-08			Phvul.001G263300.v2.1	Chr01	51015051	51017297	No Annotation	-2.83561	0.000173061
Phvul.006G036400.v2.1	Chr06	14370459	14373809	PF01535//PF12854//PF13041//PF14432 - PPR repeat (PPR) // PPR repeat (PPR_1) // PPR repeat family (PPR_2) // DYW family of nucleic acid deaminases (DYW_deaminase)	2.59709	4.35966e-12			Phvul.009G138900.v2.1	Chr09	20991417	20993926	PF03106 - WRKY DNA -binding domain (WRKY)	-2.82398	0.00116678
Phvul.003G250300.v2.1	Chr03	48838128	48842634	PF00076 - RNA recognition motif. (a.k.a. RRM, RBD, or RNP domain) (RRM_1)	2.59502	1.26863e-11			Phvul.011G116800.v2.1	Chr11	17447853	17451130	PTHR13301:SF69 - BASIC HELIX-LOOP-HELIX DOMAIN-CONTAINING PROTEIN	-2.81616	0.00142818
Phvul.001G001700.v2.1	Chr01	113564	117603	3.4.21.26 - Prolyl oligopeptidase / Prolyl endopeptidase	2.5948	3.72983e-17			Phvul.007G193300.v2.1	Chr07	31477552	31478664	K14516 - ethylene-responsive transcription factor 1 (ERF1)	-2.81414	5.77731e-07
Phvul.003G189800.v2.1	Chr03	41332576	41334315	PF01535//PF13041//PF14432 - PPR repeat (PPR) // PPR repeat family (PPR_2) // DYW family of nucleic acid deaminases (DYW_deaminase)	2.5828	1.32836e-15			Phvul.008G152000.v2.1	Chr08	38196106	38200128	PTHR10217:SF479 - CYCLIC NUCLEOTIDE-GATED ION CHANNEL 16-RELATED	-2.81364	0.0022429
Phvul.003G245000.v2.1	Chr03	48159874	48163403	PF00685 - Sulfotransferase domain (Sulfotransfer_1)	2.58084	0.00173367			Phvul.011G144000.v2.1	Chr11	39025002	39026801	4.2.3.22 - Germacradienol synthase / Germacradienol/germacrene-D synthase	-2.80821	4.40654e-07
Phvul.011G155600.v2.1	Chr11	44467256	44470060	PTHR24015:SF697 - PPR REPEAT DOMAIN-CONTAINING PROTEIN	2.5798	2.24354e-14			Phvul.011G176950.v2.1	Chr11	48806585	48807968	3.2.1.39 - Glucan endo-1,3-beta-D-glucosidase / Laminarinase	-2.8054	1.27979e-08
Phvul.011G101700.v2.1	Chr11	10953524	10966980	PTHR13301:SF53 - CELLULOSE SYNTHASE-LIKE PROTEIN B1-RELATED	2.57073	9.90718e-08			Phvul.006G041400.v2.1	Chr06	13540288	13545325	PTHR23155//PTHR23155:SF554 - LEUCINE-RICH REPEAT-CONTAINING PROTEIN // SUBFAMILY NOT NAMED	-2.80421	0.000274509
Phvul.003G190601.v2.1	Chr03	41420300	41422613	PF01535//PF13041//PF13812//PF14432 - PPR repeat (PPR) // PPR repeat family (PPR_2) // Pentatricopeptide repeat domain (PPR_3) // DYW family of nucleic acid deaminases (DYW_deaminase)	2.5655	3.29713e-07			Phvul.008G072500.v2.1	Chr08	6753102	6755588	PTHR10108//PTHR10108:SF812 - METHYLTRANSFERASE // SUBFAMILY NOT NAMED	-2.80241	0.00415217
Phvul.007G016600.v2.1	Chr07	1140970	1145070	PTHR31618:SF1 - MECHANOSENSITIVE ION CHANNEL PROTEIN 6-RELATED	2.56122	1.37163e-08			Phvul.007G047400.v2.1	Chr07	3879013	3883403	PTHR22950:SF278 - AMINO ACID PERMEASE 1-RELATED	-2.7984	0.00389848
Phvul.011G048400.v2.1	Chr11	4351085	4354270	PF01535//PF13041//PF13812 - PPR repeat (PPR) // PPR repeat family (PPR_2) // Pentatricopeptide repeat domain (PPR_3)	2.55043	1.68536e-07			Phvul.006G090400.v2.1	Chr06	20193809	20194702	K11251 - histone H2A (H2A)	-2.79808	7.64699e-17
Phvul.003G147400.v2.1	Chr03	35810779	35812087	PTHR31062:SF32 - XYLOGLUCAN ENDOTRANSGLUCOSYLASE/HYDROLASE PROTEIN 25-RELATED	2.54777	0.000261817			Phvul.002G284800.v2.1	Chr02	45381026	45385831	PTHR13468:SF6 - DEK DOMAIN-CONTAINING CHROMATIN ASSOCIATED PROTEIN	-2.79375	6.55701e-12
Phvul.002G148550.v2.1	Chr02	30003929	30006574	PTHR11880:SF10 - 40S RIBOSOMAL PROTEIN S15-6	2.5474	3.48208e-05			Phvul.007G174100.v2.1	Chr07	29172514	29180721	PTHR11814:SF60 - SULFATE TRANSPORTER 3.1-RELATED	-2.79296	2.50709e-11
Phvul.002G001100.v2.1	Chr02	78997	82077	No Annotation	2.5461	3.81685e-13			Phvul.009G011900.v2.1	Chr09	2018905	2019720	K02703 - photosystem II P680 reaction center D1 protein (psbA)	-2.79172	0.00519319
Phvul.001G130200.v2.1	Chr01	36170150	36172622	PTHR20961//PTHR20961:SF12 - GLYCOSYLTRANSFERASE // SUBFAMILY NOT NAMED	2.54607	7.05348e-05			Phvul.006G195600.v2.1	Chr06	29413116	29416528	4.2.3.48 - (3S,6E)-nerolidol synthase / Nerolidol synthase	-2.78379	0.00445659
Phvul.009G137100.v2.1	Chr09	20653368	20662253	K15119 - solute carrier family 25, member 39/40 (SLC25A39_40)	2.54341	3.5359e-06			Phvul.007G028400.v2.1	Chr07	2241035	2243142	3.1.30.1 - Aspergillus nuclease S(1) / Single-stranded-nucleate endonuclease	-2.75759	0.000421906
Phvul.009G192501.v2.1	Chr09	29310485	29312465	PF00004//PF02861 - ATPase family associated with various cellular activities (AAA) (AAA) // Clp amino terminal domain, pathogenicity island component (Clp_N)	2.53846	0.000198181			Phvul.001G183400.v2.1	Chr01	44144900	44146379	PTHR31065:SF4 - PLATZ TRANSCRIPTION FACTOR FAMILY PROTEIN	-2.75729	4.98916e-10
Phvul.004G044132.v2.1	Chr04	5240679	5243420	PTHR11638//PTHR11638:SF116 - ATP-DEPENDENT CLP PROTEASE // SUBFAMILY NOT NAMED	2.53659	0.000984695			Phvul.001G209400.v2.1	Chr01	46608087	46612760	PTHR31707:SF25 - PECTINESTERASE/PECTINESTERASE INHIBITOR 39-RELATED	-2.75686	1.96361e-05
Phvul.001G221600.v2.1	Chr01	47700331	47702462	PF01535//PF13041//PF14432 - PPR repeat (PPR) // PPR repeat family (PPR_2) // DYW family of nucleic acid deaminases (DYW_deaminase)	2.53522	4.73537e-12			Phvul.006G120100.v2.1	Chr06	22848970	22850368	PF13668 - Ferritin-like domain (Ferritin_2)	-2.75399	1.44562e-11
Phvul.002G174901.v2.1	Chr02	33252520	33270312	3.2.1.106 - Mannosyl-oligosaccharide glucosidase / Processing A-glucosidase I	2.52852	2.95012e-07			Phvul.002G142200.v2.1	Chr02	28926427	28928551	PF05859 - Mis12 protein (Mis12)	-2.75266	0.000153595
Phvul.009G164800.v2.1	Chr09	24510658	24513055	K10781 - fatty acyl-ACP thioesterase B (FATB)	2.52676	0.00504324			Phvul.002G239600.v2.1	Chr02	41166374	41173478	K14502 - protein brassinosteroid insensitive 2 (BIN2)	-2.74643	5.37146e-27
Phvul.003G297233.v2.1	Chr03	53415445	53423215	PTHR11695//PTHR11695:SF588 - ALCOHOL DEHYDROGENASE RELATED // SUBFAMILY NOT NAMED	2.52577	3.51912e-05			Phvul.001G093300.v2.1	Chr01	17186445	17187699	K10808 - ribonucleoside-diphosphate reductase subunit M2 (RRM2)	-2.74306	2.65558e-12
Phvul.006G222000.v2.1	Chr06	31210482	31213328	PF01535//PF13041//PF13812 - PPR repeat (PPR) // PPR repeat family (PPR_2) // Pentatricopeptide repeat domain (PPR_3)	2.52428	9.51361e-14			Phvul.001G073300.v2.1	Chr01	9880651	9881645	No Annotation	-2.73707	2.1399e-14
Phvul.010G026900.v2.1	Chr10	3896238	3898513	PF00931//PF01582 - NB-ARC domain (NB-ARC) // TIR domain (TIR)	2.5216	5.26301e-05			Phvul.011G134600.v2.1	Chr11	32552930	32556988	PTHR32285:SF71 - PROTEIN TRICHOME BIREFRINGENCE-LIKE 39-RELATED	-2.72744	8.09631e-05
Phvul.002G004400.v2.1	Chr02	516568	518904	PF01535//PF13041 - PPR repeat (PPR) // PPR repeat family (PPR_2)	2.5216	3.5851e-13			Phvul.005G160400.v2.1	Chr05	38872124	38875200	PTHR18896:SF79 - PHOSPHOLIPASE D EPSILON	-2.72507	8.61075e-05
Phvul.001G033700.v2.1	Chr01	3162688	3164279	PTHR13135 - CYTOSOLIC RESINIFERATOXIN BINDING PROTEIN RBP-26	2.52091	6.37023e-10			Phvul.001G166300.v2.1	Chr01	42133915	42141949	PTHR19241:SF219 - ABC TRANSPORTER G FAMILY MEMBER 38	-2.72495	7.73196e-06
Phvul.005G177800.v2.1	Chr05	40362701	40364504	PTHR26312:SF75 - F18B13.21 PROTEIN-RELATED	2.51591	5.96651e-08			Phvul.008G258700.v2.1	Chr08	60577755	60584633	PTHR27001:SF83 - LRR RECEPTOR-LIKE SERINE/THREONINE-PROTEIN KINASE MRH1-RELATED	-2.71494	0.000933541
Phvul.006G005400.v2.1	Chr06	3834392	3854595	PTHR24096:SF219 - LONG CHAIN ACYL-COA SYNTHETASE 8	2.51419	6.11831e-11			Phvul.009G124000.v2.1	Chr09	18964486	18968574	PF00892 - EamA-like transporter family (EamA)	-2.71137	7.5242e-07
Phvul.002G078901.v2.1	Chr02	12277439	12277621	No Annotation	2.51245	3.55531e-05			Phvul.008G050500.v2.1	Chr08	4382984	4387333	PTHR31791:SF8 - ZIP4-LIKE PROTEIN	-2.70392	0.00306308
Phvul.010G004300.v2.1	Chr10	674049	676284	PTHR11654//PTHR11654:SF130 - OLIGOPEPTIDE TRANSPORTER-RELATED // SUBFAMILY NOT NAMED	2.5082	7.69174e-11			Phvul.002G273904.v2.1	Chr02	44411172	44411504	No Annotation	-2.69448	0.000286119
Phvul.003G008400.v2.1	Chr03	944955	950157	PTHR31314:SF10 - HOMEODOMAIN-LIKE SUPERFAMILY PROTEIN-RELATED	2.49789	3.1711e-05			Phvul.008G054500.v2.1	Chr08	4860781	4863014	PTHR23177:SF23 - CRIB DOMAIN-CONTAINING PROTEIN RIC4	-2.68504	1.08042e-10
Phvul.004G085600.v2.1	Chr04	28840868	28843926	PTHR31476:SF16 - F14O23.23 PROTEIN	2.49633	2.84654e-15			Phvul.007G200400.v2.1	Chr07	32345942	32347590	PF07816 - Protein of unknown function (DUF1645) (DUF1645)	-2.67505	6.85635e-10
Phvul.011G037500.v2.1	Chr11	3435431	3435945	K14488 - SAUR family protein (SAUR)	2.49608	1.85005e-05			Phvul.009G029800.v2.1	Chr09	6838960	6841520	PTHR10788:SF25 - TREHALOSE-PHOSPHATE PHOSPHATASE D-RELATED	-2.67405	1.67893e-23
Phvul.011G014000.v2.1	Chr11	1087210	1089801	PTHR13878:SF53 - CYTOKININ DEHYDROGENASE 6	2.49268	2.48165e-11			Phvul.001G142800.v2.1	Chr01	38591681	38593375	PTHR32410:SF152 - C1 DOMAIN-CONTAINING PROTEIN-RELATED	-2.66879	0.000517313
Phvul.010G116300.v2.1	Chr10	39389924	39392040	PF01535//PF13041 - PPR repeat (PPR) // PPR repeat family (PPR_2)	2.49257	1.74743e-08			Phvul.009G231600.v2.1	Chr09	34751426	34755386	PTHR12565//PTHR12565:SF180 - STEROL REGULATORY ELEMENT-BINDING PROTEIN // SUBFAMILY NOT NAMED	-2.66389	0.00107712
Phvul.002G121900.v2.1	Chr02	25917973	25920765	PF01535//PF13041 - PPR repeat (PPR) // PPR repeat family (PPR_2)	2.48921	0.00229278			Phvul.003G207400.v2.1	Chr03	43319382	43321439	PTHR31683:SF28 - PECTATE LYASE 22-RELATED	-2.66286	7.47079e-08
Phvul.008G016500.v2.1	Chr08	1347505	1348737	PF00612//PF02179 - IQ calmodulin-binding motif (IQ) // BAG domain (BAG)	2.4881	0.0013554			Phvul.009G245800.v2.1	Chr09	36694249	36700838	PTHR22880:SF163 - TRANSCRIPTION FACTOR GTE1	-2.66101	0.00932906
Phvul.009G132900.v2.1	Chr09	20076334	20082294	1.2.1.25//1.2.4.4 - 3-methyl-2-oxobutanoate dehydrogenase (2-methylpropanoyl-transferring) / Dehydrogenase, branched chain alpha-keto acid	2.48767	0.000403177			Phvul.009G116500.v2.1	Chr09	17939587	17940715	PTHR22595:SF34 - BASIC ENDOCHITINASE B	-2.66031	5.438e-05
Phvul.004G115900.v2.1	Chr04	39973619	39975399	PTHR33044:SF21 - PROTEIN YLS3	2.48349	0.00243741			Phvul.011G144100.v2.1	Chr11	39034955	39038861	K15803 - (-)-germacrene D synthase (GERD)	-2.65625	8.44295e-07
Phvul.009G104700.v2.1	Chr09	16262844	16264963	PF01535//PF13041//PF14432 - PPR repeat (PPR) // PPR repeat family (PPR_2) // DYW family of nucleic acid deaminases (DYW_deaminase)	2.48269	6.64088e-07			Phvul.011G143500.v2.1	Chr11	40472384	40483738	K15803 - (-)-germacrene D synthase (GERD)	-2.65375	3.01894e-13
Phvul.002G248700.v2.1	Chr02	42092498	42102177	PTHR18896//PTHR18896:SF71 - PHOSPHOLIPASE D // SUBFAMILY NOT NAMED	2.47528	0.000374642			Phvul.001G267300.v2.1	Chr01	51252106	51254130	KOG2922 - Uncharacterized conserved protein	-2.64918	0.00048624
Phvul.010G026800.v2.1	Chr10	3894810	3896096	No Annotation	2.46834	0.000870656			Phvul.001G205400.v2.1	Chr01	46334525	46335078	No Annotation	-2.63697	1.89376e-09
Phvul.008G176000.v2.1	Chr08	49662027	49663092	PTHR31279:SF3 - (PHI-1) PROTEIN, PUTATIVE-RELATED	2.46681	5.26465e-05			Phvul.007G143000.v2.1	Chr07	23341042	23342456	PTHR31964:SF16 - ADENINE NUCLEOTIDE ALPHA HYDROLASES-LIKE PROTEIN	-2.63283	1.87141e-06
Phvul.004G127800.v2.1	Chr04	42396712	42398870	PF01535//PF13041//PF14432 - PPR repeat (PPR) // PPR repeat family (PPR_2) // DYW family of nucleic acid deaminases (DYW_deaminase)	2.4631	2.11372e-07			Phvul.009G116700.v2.1	Chr09	18008357	18009527	PTHR22595:SF34 - BASIC ENDOCHITINASE B	-2.63223	0.00139701
Phvul.001G059600.v2.1	Chr01	6882279	6882479	No Annotation	2.46219	0.00136009			Phvul.007G183600.v2.1	Chr07	30322147	30324983	PTHR24078:SF181 - DNAJ HEAT SHOCK N-TERMINAL DOMAIN-CONTAINING PROTEIN	-2.63183	2.83628e-06
Phvul.007G276500.v2.1	Chr07	39690182	39692068	No Annotation	2.46201	0.00175485			Phvul.005G170600.v2.1	Chr05	39651098	39652195	PTHR31985:SF23 - DEHYDRATION-RESPONSIVE ELEMENT-BINDING PROTEIN 3-RELATED	-2.63124	0.000421885
Phvul.002G029200.v2.1	Chr02	2990128	2998347	PTHR27001:SF192 - PROLINE-RICH RECEPTOR-LIKE PROTEIN KINASE PERK4	2.45949	2.62708e-06			Phvul.010G161300.v2.1	Chr10	43964926	43967993	No Annotation	-2.61033	1.0645e-33
Phvul.007G129200.v2.1	Chr07	14257479	14259738	PTHR31371:SF2 - GENOMIC DNA, CHROMOSOME 3, TAC CLONE:K14B15	2.45025	0.00721253			Phvul.007G182700.v2.1	Chr07	30258184	30258881	No Annotation	-2.6064	0.000121806
Phvul.002G280500.v2.1	Chr02	44972892	44975080	PF01535//PF13041 - PPR repeat (PPR) // PPR repeat family (PPR_2)	2.44681	1.31016e-10			Phvul.011G143700.v2.1	Chr11	39774928	39781988	K15803 - (-)-germacrene D synthase (GERD)	-2.60418	0.000363971
Phvul.009G088300.v2.1	Chr09	14247381	14251587	PF01535//PF13041//PF13812 - PPR repeat (PPR) // PPR repeat family (PPR_2) // Pentatricopeptide repeat domain (PPR_3)	2.44418	2.62838e-16			Phvul.002G000900.v2.1	Chr02	70345	71712	2.3.1.162 - Taxadien-5-alpha-ol O-acetyltransferase / Taxadienol acetyltransferase	-2.6038	8.03484e-10
Phvul.003G137700.v2.1	Chr03	33604318	33607565	2.7.11.1 - Non-specific serine/threonine protein kinase / Threonine-specific protein kinase	2.43818	7.19113e-05			Phvul.006G066300.v2.1	Chr06	17722301	17722832	K11254 - histone H4 (H4)	-2.60244	1.36124e-12
Phvul.008G289100.v2.1	Chr08	62748950	62752219	PF01535//PF13041//PF14432 - PPR repeat (PPR) // PPR repeat family (PPR_2) // DYW family of nucleic acid deaminases (DYW_deaminase)	2.43258	3.57407e-12			Phvul.003G196600.v2.1	Chr03	42092538	42096014	K09391 - transcription factor E2F7/8 (E2F7_8)	-2.60139	4.10919e-05
Phvul.010G016900.v2.1	Chr10	2500104	2502739	PTHR11732:SF223 - ALDO-KETO REDUCTASE FAMILY 4 MEMBER C10	2.43027	0.00846278			Phvul.010G112000.v2.1	Chr10	38708821	38713680	PTHR11426:SF46 - HISTONE H3-LIKE CENTROMERIC PROTEIN A	-2.59414	3.53975e-06
Phvul.003G277800.v2.1	Chr03	51469994	51475970	PTHR33101:SF2 - ROP GUANINE NUCLEOTIDE EXCHANGE FACTOR 14	2.42955	3.87029e-05			Phvul.004G111900.v2.1	Chr04	38856479	38860036	PTHR10283//PTHR10283:SF94 - SOLUTE CARRIER FAMILY 13 MEMBER // SUBFAMILY NOT NAMED	-2.59256	1.62667e-08
Phvul.004G137700.v2.1	Chr04	43713863	43716479	PF01535//PF13041 - PPR repeat (PPR) // PPR repeat family (PPR_2)	2.42261	1.87881e-05			Phvul.006G034700.v2.1	Chr06	13015629	13017445	PTHR12300:SF27 - HVA22-LIKE PROTEIN F	-2.59151	5.62088e-07
Phvul.001G212300.v2.1	Chr01	46869394	46869891	PF14009 - Domain of unknown function (DUF4228) (DUF4228)	2.41261	0.00511279			Phvul.011G074900.v2.1	Chr11	6997396	7003394	PF02140//PF02449 - Galactose binding lectin domain (Gal_Lectin) // Beta-galactosidase (Glyco_hydro_42)	-2.57998	0.000634809
Phvul.001G075400.v2.1	Chr01	10685630	10688176	PTHR13832//PTHR13832:SF326 - PROTEIN PHOSPHATASE 2C // SUBFAMILY NOT NAMED	2.40848	3.54475e-07			Phvul.002G175800.v2.1	Chr02	33409734	33412270	PTHR31471:SF15 - F12A21.28	-2.5731	7.71953e-06
Phvul.003G188600.v2.1	Chr03	41220807	41223420	PF01535//PF13041 - PPR repeat (PPR) // PPR repeat family (PPR_2)	2.4067	6.94469e-10			Phvul.005G115200.v2.1	Chr05	34622605	34623411	No Annotation	-2.56758	0.000160455
Phvul.006G213400.v2.1	Chr06	30676667	30678835	PF01535//PF12854//PF13041//PF14432 - PPR repeat (PPR) // PPR repeat (PPR_1) // PPR repeat family (PPR_2) // DYW family of nucleic acid deaminases (DYW_deaminase)	2.39039	2.27832e-08			Phvul.006G033100.v2.1	Chr06	12557623	12560228	PTHR15486:SF0 - ANCIENT UBIQUITOUS PROTEIN 1	-2.56737	0.00133623
Phvul.007G198000.v2.1	Chr07	32118488	32120161	PTHR10992:SF907 - ALPHA/BETA-HYDROLASES SUPERFAMILY PROTEIN	2.38889	3.01761e-06			Phvul.001G261300.v2.1	Chr01	50890931	50891702	PTHR10252:SF25 - DNA POLYMERASE EPSILON SUBUNIT 4	-2.56608	1.7231e-05
Phvul.002G242300.v2.1	Chr02	41438726	41440552	PTHR19139:SF144 - AQUAPORIN NIP1-1-RELATED	2.38309	0.00681313			Phvul.001G060400.v2.1	Chr01	7091080	7093236	PTHR10366//PTHR10366:SF468 - NAD DEPENDENT EPIMERASE/DEHYDRATASE // SUBFAMILY NOT NAMED	-2.56595	4.70539e-05
Phvul.008G103400.v2.1	Chr08	10744508	10751583	PTHR12183:SF16 - PROTEIN ABERRANT POLLEN DEVELOPMENT 1-RELATED	2.38198	0.000687016			Phvul.009G020500.v2.1	Chr09	4209168	4211058	4.1.1.17 - Ornithine decarboxylase / L-ornithine carboxy-lyase	-2.56489	7.75134e-09
Phvul.007G137800.v2.1	Chr07	21607357	21611070	PTHR27000:SF185 - LEUCINE-RICH REPEAT RECEPTOR-LIKE PROTEIN KINASE PEPR1-RELATED	2.38129	1.82338e-10			Phvul.006G077200.v2.1	Chr06	18914108	18916576	PTHR31867:SF22 - EXPANSIN-A8	-2.56133	0.00326477
Phvul.003G137600.v2.1	Chr03	33592134	33593688	2.4.1.207 - Xyloglucan:xyloglucosyl transferase / Xyloglucan endotransglycosylase	2.38034	0.000941852			Phvul.002G286600.v2.1	Chr02	45595855	45596805	PF00314 - Thaumatin family (Thaumatin)	-2.55992	0.000306979
Phvul.007G035500.v2.1	Chr07	2910802	2912034	PF14009 - Domain of unknown function (DUF4228) (DUF4228)	2.37966	0.000308675			Phvul.007G100800.v2.1	Chr07	11176469	11177188	No Annotation	-2.55488	2.46464e-07
Phvul.011G107600.v2.1	Chr11	12404427	12406846	PF01535//PF13041//PF13812//PF14432 - PPR repeat (PPR) // PPR repeat family (PPR_2) // Pentatricopeptide repeat domain (PPR_3) // DYW family of nucleic acid deaminases (DYW_deaminase)	2.37484	6.21931e-12			Phvul.008G004600.v2.1	Chr08	422480	424340	PTHR23024:SF93 - CARBOXYLESTERASE 17-RELATED	-2.54675	0.000806445
Phvul.001G060600.v2.1	Chr01	7139043	7144275	PF00069//PF00582 - Protein kinase domain (Pkinase) // Universal stress protein family (Usp)	2.374	0.000806606			Phvul.008G030750.v2.1	Chr08	2446206	2446688	No Annotation	-2.54551	0.00878923
Phvul.008G013900.v2.1	Chr08	1148549	1151194	PF01535//PF12854//PF13041 - PPR repeat (PPR) // PPR repeat (PPR_1) // PPR repeat family (PPR_2)	2.3737	8.55404e-06			Phvul.001G001500.v2.1	Chr01	103925	108226	PTHR11709:SF90 - MULTI-COPPER OXIDASE TYPE I FAMILY PROTEIN-RELATED	-2.54545	0.00037267
Phvul.011G213900.v2.1	Chr11	53366665	53369875	PF01535//PF13041//PF14432 - PPR repeat (PPR) // PPR repeat family (PPR_2) // DYW family of nucleic acid deaminases (DYW_deaminase)	2.37116	1.33838e-08			Phvul.005G184400.v2.1	Chr05	40796868	40798237	K01051 - pectinesterase (E3.1.1.11)	-2.5405	0.00727513
Phvul.001G133601.v2.1	Chr01	37073007	37075671	PTHR23155//PTHR23155:SF563 - LEUCINE-RICH REPEAT-CONTAINING PROTEIN // SUBFAMILY NOT NAMED	2.35945	6.44291e-05			Phvul.001G190100.v2.1	Chr01	44918977	44920261	K10808 - ribonucleoside-diphosphate reductase subunit M2 (RRM2)	-2.53679	6.84231e-05
Phvul.L001943.v2.1	scaffold_15	32495	36202	PF01535//PF13041//PF13812//PF14432 - PPR repeat (PPR) // PPR repeat family (PPR_2) // Pentatricopeptide repeat domain (PPR_3) // DYW family of nucleic acid deaminases (DYW_deaminase)	2.358	5.99753e-17			Phvul.008G177100.v2.1	Chr08	50009959	50011194	PF02298 - Plastocyanin-like domain (Cu_bind_like)	-2.52852	0.00138537
Phvul.001G146000.v2.1	Chr01	39261878	39264572	PF01535//PF12854//PF13041 - PPR repeat (PPR) // PPR repeat (PPR_1) // PPR repeat family (PPR_2)	2.35788	5.75689e-06			Phvul.002G250300.v2.1	Chr02	42276036	42278661	No Annotation	-2.52558	0.000229816
Phvul.008G058800.v2.1	Chr08	5255047	5257641	PF01476//PF07714 - LysM domain (LysM) // Protein tyrosine kinase (Pkinase_Tyr)	2.35336	0.00104707			Phvul.004G175200.v2.1	Chr04	47788703	47793824	PTHR31321:SF17 - PECTINESTERASE 53-RELATED	-2.52515	9.41624e-09
Phvul.003G096700.v2.1	Chr03	15370674	15371685	PTHR33509:SF5 - LATE EMBRYOGENESIS ABUNDANT 3 (LEA3) FAMILY PROTEIN	2.3531	0.00810007			Phvul.008G181800.v2.1	Chr08	51389872	51398188	K10395 - kinesin family member 4/21/27 (KIF4_21_27)	-2.52018	2.80775e-07
Phvul.008G162400.v2.1	Chr08	44164082	44166449	No Annotation	2.35247	0.000137229			Phvul.003G022500.v2.1	Chr03	2138726	2139286	No Annotation	-2.5156	0.00140308
Phvul.002G218300.v2.1	Chr02	38771646	38773926	4.4.1.19 - Phosphosulfolactate synthase / PSL synthase	2.35202	5.52751e-16			Phvul.008G159800.v2.1	Chr08	46320617	46324848	PTHR11214//PTHR11214:SF7 - BETA-1,3-N-ACETYLGLUCOSAMINYLTRANSFERASE // SUBFAMILY NOT NAMED	-2.51267	0.000151892
Phvul.002G050700.v2.1	Chr02	4687867	4691895	PTHR31412:SF2 - ZINC METALLOPEPTIDASE EGY3, CHLOROPLASTIC-RELATED	2.35044	1.20395e-46			Phvul.001G004000.v2.1	Chr01	225988	227886	PTHR11695//PTHR11695:SF608 - ALCOHOL DEHYDROGENASE RELATED // SUBFAMILY NOT NAMED	-2.50995	5.36908e-05
Phvul.004G143700.v2.1	Chr04	44468067	44476777	PTHR10217:SF475 - CYCLIC NUCLEOTIDE-GATED ION CHANNEL 19-RELATED	2.33444	2.19171e-16			Phvul.006G101700.v2.1	Chr06	21174344	21177619	PTHR22952:SF90 - BASIC LEUCINE ZIPPER 63	-2.4834	0.00116667
Phvul.009G122500.v2.1	Chr09	18698176	18700500	PF01535//PF13041//PF13812//PF14432 - PPR repeat (PPR) // PPR repeat family (PPR_2) // Pentatricopeptide repeat domain (PPR_3) // DYW family of nucleic acid deaminases (DYW_deaminase)	2.32951	2.76415e-08			Phvul.003G212200.v2.1	Chr03	43839930	43842376	PTHR31636:SF16 - SCARECROW-LIKE PROTEIN 28	-2.47648	3.09095e-05
Phvul.009G134650.v2.1	Chr09	20368644	20369875	PF01535 - PPR repeat (PPR)	2.32021	0.00326477			Phvul.009G144100.v2.1	Chr09	21571916	21574192	PTHR13683:SF259 - ASPARTYL PROTEASE-LIKE PROTEIN	-2.47069	3.53097e-09
Phvul.011G186900.v2.1	Chr11	50034420	50039521	PTHR24349:SF88 - SERINE/THREONINE-PROTEIN KINASE CG17528	2.31943	3.99247e-05			Phvul.001G217900.v2.1	Chr01	47360053	47362404	2.3.1.162 - Taxadien-5-alpha-ol O-acetyltransferase / Taxadienol acetyltransferase	-2.46828	4.12063e-08
Phvul.003G009700.v2.1	Chr03	1074365	1077458	PF01535//PF13041 - PPR repeat (PPR) // PPR repeat family (PPR_2)	2.31163	5.17556e-09			Phvul.007G084900.v2.1	Chr07	8577957	8581955	PTHR13890//PTHR13890:SF8 - RNA SPLICING PROTEIN MRS2, MITOCHONDRIAL // SUBFAMILY NOT NAMED	-2.46694	0.00015486
Phvul.005G159300.v2.1	Chr05	38781635	38784006	PF01535//PF13041 - PPR repeat (PPR) // PPR repeat family (PPR_2)	2.3115	6.71152e-17			Phvul.009G057000.v2.1	Chr09	10726682	10731178	No Annotation	-2.4558	1.66268e-06
Phvul.002G233900.v2.1	Chr02	40046611	40048359	PF01535//PF13041//PF14432 - PPR repeat (PPR) // PPR repeat family (PPR_2) // DYW family of nucleic acid deaminases (DYW_deaminase)	2.31138	2.2832e-05			Phvul.011G201700.v2.1	Chr11	51733142	51737191	3.2.1.21 - Beta-glucosidase / Gentobiase	-2.45265	3.26065e-06
Phvul.005G116300.v2.1	Chr05	34928989	34932748	PTHR13301:SF53 - CELLULOSE SYNTHASE-LIKE PROTEIN B1-RELATED	2.31114	0.00163895			Phvul.004G151700.v2.1	Chr04	45444481	45449220	PTHR11081:SF27 - 5'-3' EXONUCLEASE FAMILY PROTEIN	-2.45199	0.000265692
Phvul.003G237400.v2.1	Chr03	47112080	47113085	PTHR33922:SF4 - EXPRESSED PROTEIN	2.30902	8.70703e-08			Phvul.010G117400.v2.1	Chr10	39627884	39628352	K14488 - SAUR family protein (SAUR)	-2.44935	0.00471436
Phvul.001G227500.v2.1	Chr01	48180217	48182133	PF01535//PF13041//PF13812//PF14432 - PPR repeat (PPR) // PPR repeat family (PPR_2) // Pentatricopeptide repeat domain (PPR_3) // DYW family of nucleic acid deaminases (DYW_deaminase)	2.30795	2.24413e-12			Phvul.001G072100.v2.1	Chr01	9560542	9561312	PTHR14155//PTHR14155:SF112 - RING FINGER DOMAIN-CONTAINING // SUBFAMILY NOT NAMED	-2.441	0.000371758
Phvul.005G011100.v2.1	Chr05	969357	975317	K14802 - phospholipid-transporting ATPase [EC:3.6.3.1] (DRS2, ATP8A)	2.30574	0.000576124			Phvul.006G160600.v2.1	Chr06	26463541	26464504	PTHR35725:SF2 - CLASSICAL ARABINOGALACTAN PROTEIN 25	-2.43922	0.00611388
Phvul.006G080000.v2.1	Chr06	19194544	19195813	PTHR31194//PTHR31194:SF6 - SHN SHINE , DNA BINDING / TRANSCRIPTION FACTOR // SUBFAMILY NOT NAMED	2.30351	4.62953e-18			Phvul.003G291400.v2.1	Chr03	52894955	52899612	PTHR34461:SF2 - GENOMIC DNA, CHROMOSOME 3, P1 CLONE: MYM9	-2.43829	3.07995e-06
Phvul.001G045700.v2.1	Chr01	4677486	4682150	1.2.1.9 - Glyceraldehyde-3-phosphate dehydrogenase (NADP(+)) / Triosephosphate dehydrogenase	2.30277	1.26302e-05			Phvul.002G297600.v2.1	Chr02	46617136	46621995	PTHR22298:SF19 - ENDOGLUCANASE 19-RELATED	-2.43629	1.08013e-06
Phvul.009G066200.v2.1	Chr09	11659883	11662139	PF02458 - Transferase family (Transferase)	2.29938	9.40564e-13			Phvul.002G285200.v2.1	Chr02	45407197	45415939	1.1.1.146 - 11-beta-hydroxysteroid dehydrogenase / Corticosteroid 11-beta-dehydrogenase	-2.43609	0.00166464
Phvul.003G008700.v2.1	Chr03	982425	986014	PF01535//PF13041//PF13812//PF14432 - PPR repeat (PPR) // PPR repeat family (PPR_2) // Pentatricopeptide repeat domain (PPR_3) // DYW family of nucleic acid deaminases (DYW_deaminase)	2.29711	7.25985e-07			Phvul.006G185900.v2.1	Chr06	28696040	28698148	PTHR12313//PTHR12313:SF6 - RNF5 // SUBFAMILY NOT NAMED	-2.42991	2.38077e-08
Phvul.002G159300.v2.1	Chr02	31402666	31406972	No Annotation	2.29646	1.37218e-08			Phvul.008G029200.v2.1	Chr08	2349982	2353502	PTHR31673:SF3 - COBRA-LIKE EXTRACELLULAR GLYCOSYL-PHOSPHATIDYL INOSITOL-ANCHORED FAMILY PROTEIN-RELATED	-2.4282	7.26372e-13
Phvul.010G042800.v2.1	Chr10	6500312	6509539	PTHR22884:SF340 - HISTONE-LYSINE N-METHYLTRANSFERASE SU(VAR)3-9-RELATED	2.29614	1.01041e-17			Phvul.010G065300.v2.1	Chr10	12857180	12862674	PTHR32285:SF11 - PROTEIN TRICHOME BIREFRINGENCE-LIKE 34	-2.42752	0.0032848
Phvul.006G204100.v2.1	Chr06	29955316	29956194	No Annotation	2.29467	4.77673e-05			Phvul.009G126700.v2.1	Chr09	19274908	19281799	PTHR18929//PTHR18929:SF109 - PROTEIN DISULFIDE ISOMERASE // SUBFAMILY NOT NAMED	-2.42691	2.28263e-06
Phvul.006G083700.v2.1	Chr06	19560947	19562750	PF11955 - Plant organelle RNA recognition domain (PORR)	2.29357	3.56851e-05			Phvul.003G010500.v2.1	Chr03	1118286	1119405	PTHR13871:SF51 - CYSTEINE/HISTIDINE-RICH C1 DOMAIN FAMILY PROTEIN	-2.42408	2.12491e-15
Phvul.008G131000.v2.1	Chr08	21342031	21343808	K14819 - dual specificity phosphatase 12 [EC:3.1.3.16 3.1.3.48] (DUSP12, YVH1)	2.29146	0.00695325			Phvul.011G143800.v2.1	Chr11	41247195	41247445	PTHR33149:SF1 - PHOTOSYSTEM II D2 PROTEIN	-2.42169	2.64154e-22
Phvul.004G022700.v2.1	Chr04	2604487	2605783	PTHR13778:SF7 - GALACTURONOSYLTRANSFERASE-LIKE 8-RELATED	2.29007	0.00823882			Phvul.004G042300.v2.1	Chr04	5013343	5018787	PTHR11945//PTHR11945:SF196 - MADS BOX PROTEIN // SUBFAMILY NOT NAMED	-2.42151	1.23809e-09
Phvul.L001644.v2.1	scaffold_16	27988	31589	PF01535//PF13041//PF14432 - PPR repeat (PPR) // PPR repeat family (PPR_2) // DYW family of nucleic acid deaminases (DYW_deaminase)	2.28639	4.62368e-13			Phvul.002G206300.v2.1	Chr02	37268218	37269734	PF02365 - No apical meristem (NAM) protein (NAM)	-2.41838	0.00177206
Phvul.009G185632.v2.1	Chr09	28043985	28045733	PF01535//PF13041 - PPR repeat (PPR) // PPR repeat family (PPR_2)	2.28531	7.69178e-05			Phvul.008G262600.v2.1	Chr08	60922409	60924271	1.14.14.1//1.14.15.3 - Unspecific monooxygenase / Xenobiotic monooxygenase // Alkane 1-monooxygenase / Omega-hydroxylase	-2.41696	0.000634855
Phvul.003G103200.v2.1	Chr03	24001107	24003097	PF01535//PF13041//PF13812 - PPR repeat (PPR) // PPR repeat family (PPR_2) // Pentatricopeptide repeat domain (PPR_3)	2.2838	7.74302e-06			Phvul.003G158500.v2.1	Chr03	37464341	37465904	PTHR11177:SF219 - CHITINASE-LIKE PROTEIN-RELATED	-2.41569	2.53931e-17
Phvul.008G134600.v2.1	Chr08	22643571	22647976	PF01535//PF13041 - PPR repeat (PPR) // PPR repeat family (PPR_2)	2.28347	1.40116e-05			Phvul.010G073800.v2.1	Chr10	15948257	15952397	PTHR11709:SF103 - LACCASE-16	-2.41198	1.74128e-09
Phvul.003G122500.v2.1	Chr03	30755475	30768887	PTHR24221:SF205 - ABC TRANSPORTER B FAMILY MEMBER 11-RELATED	2.28224	4.83288e-09			Phvul.002G028500.v2.1	Chr02	2941145	2943075	PTHR23500:SF154 - POLYOL TRANSPORTER 3-RELATED	-2.39914	0.00490962
Phvul.001G087500.v2.1	Chr01	13586669	13590178	PTHR23032:SF2 - ENDOSOMAL TARGETING BRO1-LIKE DOMAIN-CONTAINING PROTEIN	2.27824	9.11027e-05			Phvul.008G161400.v2.1	Chr08	43962679	43964865	PTHR11527//PTHR11527:SF131 - SMALL HEAT-SHOCK PROTEIN HSP20 FAMILY // SUBFAMILY NOT NAMED	-2.3971	1.70842e-07
Phvul.010G067500.v2.1	Chr10	20960509	20969570	PTHR11480 - SAPOSIN-RELATED	2.27643	7.15419e-17			Phvul.009G151100.v2.1	Chr09	22437522	22438217	PTHR31238:SF3 - GERMIN-LIKE PROTEIN SUBFAMILY 3 MEMBER 4	-2.38908	2.72824e-06
Phvul.001G103600.v2.1	Chr01	26649007	26652517	PTHR11206:SF102 - MATE EFFLUX FAMILY PROTEIN	2.27636	0.00144929			Phvul.009G124800.v2.1	Chr09	19069409	19075269	6.2.1.3 - Long-chain-fatty-acid--CoA ligase / Lignoceroyl-CoA synthase	-2.38826	0.000317635
Phvul.007G251600.v2.1	Chr07	37364358	37368674	PTHR11945:SF175 - AGAMOUS-LIKE MADS-BOX PROTEIN AGL18	2.26476	9.75692e-06			Phvul.003G231900.v2.1	Chr03	46482622	46484187	PTHR31062:SF48 - XYLOGLUCAN ENDOTRANSGLUCOSYLASE/HYDROLASE PROTEIN 6-RELATED	-2.38317	0.000308575
Phvul.010G111200.v2.1	Chr10	38523777	38530255	K16240 - protein suppressor of PHYA-105 1 (SPA1)	2.25693	2.72369e-12			Phvul.003G237800.v2.1	Chr03	47168919	47169490	No Annotation	-2.37987	1.67567e-06
Phvul.003G076800.v2.1	Chr03	12234679	12238181	PTHR10353:SF27 - BETA-GLUCOSIDASE 45-RELATED	2.25099	6.71152e-17			Phvul.007G055000.v2.1	Chr07	4555476	4557119	PF02298 - Plastocyanin-like domain (Cu_bind_like)	-2.37866	2.98253e-05
Phvul.003G293100.v2.1	Chr03	53028321	53030714	PF01535//PF13041 - PPR repeat (PPR) // PPR repeat family (PPR_2)	2.24774	8.82105e-08			Phvul.005G117500.v2.1	Chr05	35151153	35154731	PTHR32499:SF3 - FASCICLIN-LIKE ARABINOGALACTAN PROTEIN 15-RELATED	-2.37382	5.34611e-06
Phvul.006G090200.v2.1	Chr06	20167157	20173237	PTHR11972:SF57 - RESPIRATORY BURST OXIDASE HOMOLOG PROTEIN B	2.24709	0.000247971			Phvul.004G027000.v2.1	Chr04	3019871	3023037	5.1.3.3 - Aldose 1-epimerase / Mutarotase	-2.37296	2.13358e-12
Phvul.002G312600.v2.1	Chr02	47955006	47956158	PTHR11886//PTHR11886:SF47 - DYNEIN LIGHT CHAIN // SUBFAMILY NOT NAMED	2.24568	0.00106582			Phvul.006G081800.v2.1	Chr06	19419840	19422560	PTHR24282//PTHR24282:SF11 - CYTOCHROME P450 FAMILY MEMBER // SUBFAMILY NOT NAMED	-2.36674	0.00549185
Phvul.011G034800.v2.1	Chr11	3202402	3204274	PF06911 - Senescence-associated protein (Senescence)	2.24342	0.00242506			Phvul.003G268500.v2.1	Chr03	50622400	50623917	PTHR22595:SF34 - BASIC ENDOCHITINASE B	-2.36177	3.06355e-12
Phvul.007G011400.v2.1	Chr07	811835	817152	1.2.4.2 - Oxoglutarate dehydrogenase (succinyl-transferring) / Oxoglutarate dehydrogenase (lipoamide)	2.24213	9.4037e-12			Phvul.002G227400.v2.1	Chr02	39885062	39901185	1.1.1.25 - Shikimate dehydrogenase / Shikimate:NADP(+) oxidoreductase	-2.36157	0.00794787
Phvul.011G060800.v2.1	Chr11	5443821	5445969	PF01535//PF13812 - PPR repeat (PPR) // Pentatricopeptide repeat domain (PPR_3)	2.23694	6.54482e-09			Phvul.010G155800.v2.1	Chr10	43476271	43477927	PTHR32227:SF129 - GLYCOSYL HYDROLASE SUPERFAMILY PROTEIN	-2.35846	4.7112e-05
Phvul.005G038400.v2.1	Chr05	3763792	3764365	No Annotation	2.23552	0.00110566			Phvul.009G008200.v2.1	Chr09	1268557	1270221	K16290 - xylem cysteine proteinase [EC:3.4.22.-] (XCP)	-2.35836	1.00768e-08
Phvul.011G214300.v2.1	Chr11	53393982	53400051	K01188 - beta-glucosidase (E3.2.1.21)	2.23288	5.19655e-10			Phvul.002G250600.v2.1	Chr02	42293587	42294687	PF02298 - Plastocyanin-like domain (Cu_bind_like)	-2.35719	0.0022249
Phvul.008G134000.v2.1	Chr08	22363347	22364531	PTHR31579:SF4 - F21O3.6 PROTEIN-RELATED	2.23159	6.55737e-05			Phvul.008G263800.v2.1	Chr08	61010090	61010876	K11254 - histone H4 (H4)	-2.35415	5.17289e-13
Phvul.007G050400.v2.1	Chr07	4104051	4107902	PF01657//PF07714 - Salt stress response/antifungal (Stress-antifung) // Protein tyrosine kinase (Pkinase_Tyr)	2.23102	0.000772142			Phvul.002G188600.v2.1	Chr02	35129933	35135295	PTHR13301:SF59 - CELLULOSE SYNTHASE A CATALYTIC SUBUNIT 7 [UDP-FORMING]	-2.35386	2.05088e-05
Phvul.010G043900.v2.1	Chr10	6685815	6689994	PTHR24282//PTHR24282:SF26 - CYTOCHROME P450 FAMILY MEMBER // SUBFAMILY NOT NAMED	2.2272	0.000326804			Phvul.008G163500.v2.1	Chr08	44462696	44465396	PTHR31964:SF37 - ADENINE NUCLEOTIDE ALPHA HYDROLASE-LIKE PROTEIN	-2.34636	1.62234e-07
Phvul.011G006400.v2.1	Chr11	469585	471287	PF01535//PF12854//PF13812 - PPR repeat (PPR) // PPR repeat (PPR_1) // Pentatricopeptide repeat domain (PPR_3)	2.22583	0.000603036			Phvul.011G184300.v2.1	Chr11	49788669	49793123	PTHR11527//PTHR11527:SF144 - SMALL HEAT-SHOCK PROTEIN HSP20 FAMILY // SUBFAMILY NOT NAMED	-2.33964	0.000329274
Phvul.006G022800.v2.1	Chr06	9207174	9209349	PTHR13683:SF250 - ASPARTYL PROTEASE-LIKE PROTEIN	2.22452	0.000225239			Phvul.001G037201.v2.1	Chr01	3491268	3495084	PF00612 - IQ calmodulin-binding motif (IQ)	-2.33892	0.00377026
Phvul.006G039100.v2.1	Chr06	13922575	13930811	K13181 - ATP-dependent RNA helicase DDX27 [EC:3.6.4.13] (DDX27, DRS1)	2.22237	8.24548e-44			Phvul.007G243400.v2.1	Chr07	36655282	36656285	PTHR23201:SF20 - GIBBERELLIN-REGULATED PROTEIN 14-RELATED	-2.338	6.34084e-06
Phvul.006G146400.v2.1	Chr06	25229006	25234681	K13429 - chitin elicitor receptor kinase 1 (CERK1)	2.22207	0.000915818			Phvul.007G086700.v2.1	Chr07	8747310	8748630	No Annotation	-2.3378	0.00549185
Phvul.007G135000.v2.1	Chr07	21125570	21128584	PF01535//PF13041 - PPR repeat (PPR) // PPR repeat family (PPR_2)	2.22092	1.90236e-14			Phvul.002G269200.v2.1	Chr02	43984700	43985433	K11253 - histone H3 (H3)	-2.32989	1.3589e-11
Phvul.008G175500.v2.1	Chr08	49528636	49531128	PTHR11926//PTHR11926:SF286 - GLUCOSYL/GLUCURONOSYL TRANSFERASES // SUBFAMILY NOT NAMED	2.21702	5.82195e-07			Phvul.009G110100.v2.1	Chr09	17046458	17050663	2.7.11.25//2.7.12.2 - Mitogen-activated protein kinase kinase kinase / MLTK // Mitogen-activated protein kinase kinase / MKK	-2.32962	2.86678e-05
Phvul.004G144100.v2.1	Chr04	44525879	44535139	PTHR10217:SF475 - CYCLIC NUCLEOTIDE-GATED ION CHANNEL 19-RELATED	2.2163	0.00646763			Phvul.L003246.v2.1	scaffold_17	355179	355782	PF11820 - Protein of unknown function (DUF3339) (DUF3339)	-2.32915	7.16893e-06
Phvul.007G010900.v2.1	Chr07	780974	782651	PF00646 - F-box domain (F-box)	2.21583	0.00315186			Phvul.008G100400.v2.1	Chr08	16001509	16004021	PTHR11709:SF66 - LACCASE-17	-2.32828	1.2961e-07
Phvul.008G089500.v2.1	Chr08	8949843	8955400	PF01535//PF13041 - PPR repeat (PPR) // PPR repeat family (PPR_2)	2.2131	4.51888e-15			Phvul.009G002000.v2.1	Chr09	400969	401914	PTHR31374:SF41 - AUXIN-INDUCED PROTEIN-LIKE-RELATED	-2.32747	6.76935e-07
Phvul.008G067700.v2.1	Chr08	6176912	6178907	PF01535//PF13041//PF13812 - PPR repeat (PPR) // PPR repeat family (PPR_2) // Pentatricopeptide repeat domain (PPR_3)	2.21168	2.39694e-07			Phvul.004G074700.v2.1	Chr04	12834304	12838141	K16223 - protein FLOWERING LOCUS T (FT)	-2.32618	1.10276e-09
Phvul.008G038800.v2.1	Chr08	3229740	3232257	PF01535//PF13041//PF13812 - PPR repeat (PPR) // PPR repeat family (PPR_2) // Pentatricopeptide repeat domain (PPR_3)	2.21108	0.00017151			Phvul.002G239900.v2.1	Chr02	42223338	42225328	PF00190 - Cupin (Cupin_1)	-2.32606	2.3691e-05
Phvul.008G139200.v2.1	Chr08	29375892	29378417	PTHR27007:SF61 - RECEPTOR LIKE PROTEIN KINASE S.2	2.20462	0.00184615			Phvul.008G190500.v2.1	Chr08	52968975	52969930	PTHR12300:SF27 - HVA22-LIKE PROTEIN F	-2.32498	2.98925e-05
Phvul.003G177700.v2.1	Chr03	40125111	40125941	No Annotation	2.20443	0.00503107			Phvul.008G076300.v2.1	Chr08	7365417	7371754	K14423 - 4,4-dimethyl-9beta,19-cyclopropylsterol-4alpha-methyl oxidase (SMO1)	-2.324	0.000364392
Phvul.007G254200.v2.1	Chr07	37605116	37607674	PTHR23155//PTHR23155:SF563 - LEUCINE-RICH REPEAT-CONTAINING PROTEIN // SUBFAMILY NOT NAMED	2.20307	0.00250543			Phvul.008G241200.v2.1	Chr08	58984380	58988087	PTHR31989:SF6 - F12P19.8 PROTEIN	-2.32306	0.00322765
Phvul.009G262900.v2.1	Chr09	38187502	38191659	PTHR11771:SF38 - LIPOXYGENASE 3, CHLOROPLASTIC-RELATED	2.20215	0.000101927			Phvul.009G021000.v2.1	Chr09	4327489	4333109	PTHR11709:SF90 - MULTI-COPPER OXIDASE TYPE I FAMILY PROTEIN-RELATED	-2.32215	0.000180749
Phvul.011G207700.v2.1	Chr11	52600434	52605733	PTHR23180:SF249 - ADP-RIBOSYLATION FACTOR GTPASE-ACTIVATING PROTEIN AGD11-RELATED	2.19891	0.00240176			Phvul.009G195500.v2.1	Chr09	29734160	29736501	PTHR20855:SF47 - EXPRESSED PROTEIN	-2.32191	0.00222113
Phvul.005G020400.v2.1	Chr05	1764818	1767029	PTHR10593:SF10 - ATM INTERACTOR	2.19819	0.00041441			Phvul.004G163500.v2.1	Chr04	46799632	46800336	No Annotation	-2.32118	7.55279e-05
Phvul.003G147500.v2.1	Chr03	35814241	35815402	PTHR31062:SF32 - XYLOGLUCAN ENDOTRANSGLUCOSYLASE/HYDROLASE PROTEIN 25-RELATED	2.19789	0.00256382			Phvul.009G095000.v2.1	Chr09	15152463	15157863	3.1.1.5 - Lysophospholipase / Phospholipase B	-2.31919	4.87913e-07
Phvul.009G125200.v2.1	Chr09	19104383	19109297	PTHR31580:SF2 - FILAMENT-LIKE PLANT PROTEIN 1-RELATED	2.19482	5.65715e-09			Phvul.002G062600.v2.1	Chr02	7400518	7402219	PTHR13683//PTHR13683:SF276 - ASPARTYL PROTEASES // SUBFAMILY NOT NAMED	-2.31745	5.50476e-06
Phvul.006G087011.v2.1	Chr06	19915850	19916248	PTHR14445:SF39 - SWIB/MDM2, PLUS-3 AND GYF DOMAIN-CONTAINING PROTEIN-RELATED	2.19467	0.00377734			Phvul.008G275400.v2.1	Chr08	61885432	61886659	No Annotation	-2.31676	0.000382646
Phvul.007G161300.v2.1	Chr07	27269671	27272711	PF01535//PF13041 - PPR repeat (PPR) // PPR repeat family (PPR_2)	2.19305	6.15411e-08			Phvul.006G083400.v2.1	Chr06	19549083	19551729	No Annotation	-2.31664	0.00716186
Phvul.011G011800.v2.1	Chr11	910839	914588	K00559 - sterol 24-C-methyltransferase (E2.1.1.41, SMT1, ERG6)	2.19271	2.59129e-11			Phvul.003G217600.v2.1	Chr03	44520097	44526164	PTHR31989:SF32 - NAC DOMAIN CONTAINING PROTEIN 26-RELATED	-2.31474	1.82838e-07
Phvul.008G230800.v2.1	Chr08	58208898	58211650	PF01535//PF13041 - PPR repeat (PPR) // PPR repeat family (PPR_2)	2.1902	5.21555e-08			Phvul.004G051600.v2.1	Chr04	6866840	6871253	2.1.1.14 - 5-methyltetrahydropteroyltriglutamate--homocysteine S-methyltransferase / Tetrahydropteroylglutamate-homocysteine transmethylase	-2.31286	5.16943e-15
Phvul.007G034600.v2.1	Chr07	2825860	2828922	PTHR11206:SF87 - MATE EFFLUX FAMILY PROTEIN-RELATED	2.18469	3.72566e-19			Phvul.L010843.v2.1	scaffold_15	751910	753673	KOG0617//KOG4579 - Ras suppressor protein (contains leucine-rich repeats) // Leucine-rich repeat (LRR) protein associated with apoptosis in muscle tissue	-2.31085	0.000422998
Phvul.009G195200.v2.1	Chr09	29685697	29693319	PTHR31221:SF34 - WRKY TRANSCRIPTION FACTOR 32-RELATED	2.18414	4.16088e-18			Phvul.011G169800.v2.1	Chr11	47672315	47673186	PF00197 - Trypsin and protease inhibitor (Kunitz_legume)	-2.30802	4.36217e-05
Phvul.002G246300.v2.1	Chr02	41803608	41806603	PF01535//PF12854//PF13041//PF14432 - PPR repeat (PPR) // PPR repeat (PPR_1) // PPR repeat family (PPR_2) // DYW family of nucleic acid deaminases (DYW_deaminase)	2.18215	7.78976e-06			Phvul.005G041000.v2.1	Chr05	4163678	4164747	PTHR31907:SF4 - MLP-LIKE PROTEIN 165-RELATED	-2.30587	9.0722e-10
Phvul.002G017800.v2.1	Chr02	1912327	1921160	6.3.4.21 - Nicotinate phosphoribosyltransferase / Nicotinic acid phosphoribosyltransferase	2.17838	5.01136e-09			Phvul.001G146100.v2.1	Chr01	39264728	39265555	K11251 - histone H2A (H2A)	-2.30444	2.4858e-15
Phvul.011G035600.v2.1	Chr11	3286218	3290716	PTHR27001:SF235 - ADENINE NUCLEOTIDE ALPHA HYDROLASES-DOMAIN CONTAINING PROTEIN KINASE-RELATED	2.17631	0.00599316			Phvul.010G069400.v2.1	Chr10	30814861	30819755	PF07168 - Ureide permease (Ureide_permease)	-2.30258	6.94469e-10
Phvul.005G124400.v2.1	Chr05	36141181	36143444	PF01535//PF13041//PF13812//PF14432 - PPR repeat (PPR) // PPR repeat family (PPR_2) // Pentatricopeptide repeat domain (PPR_3) // DYW family of nucleic acid deaminases (DYW_deaminase)	2.17369	9.00249e-07			Phvul.001G165800.v2.1	Chr01	42031198	42039209	PTHR19241:SF219 - ABC TRANSPORTER G FAMILY MEMBER 38	-2.30155	0.00264585
Phvul.009G249300.v2.1	Chr09	36982980	36985509	PF01535//PF13041//PF14432 - PPR repeat (PPR) // PPR repeat family (PPR_2) // DYW family of nucleic acid deaminases (DYW_deaminase)	2.17098	2.02683e-07			Phvul.005G184500.v2.1	Chr05	40798841	40801104	6.2.1.34 - Trans-feruloyl-CoA synthase / Trans-feruloyl-CoA synthetase	-2.30004	5.65005e-19
Phvul.008G201900.v2.1	Chr08	54865628	54868891	PTHR24349:SF131 - CALCIUM-DEPENDENT PROTEIN KINASE 17-RELATED	2.16791	0.000105963			Phvul.008G253500.v2.1	Chr08	60178934	60182282	K07760 - cyclin-dependent kinase [EC:2.7.11.22] (CDK)	-2.29611	0.000102762
Phvul.009G192401.v2.1	Chr09	29308714	29310457	KOG2170 - ATPase of the AAA+ superfamily	2.16762	0.000774894			Phvul.009G151500.v2.1	Chr09	22472514	22474483	PTHR13683//PTHR13683:SF324 - ASPARTYL PROTEASES // SUBFAMILY NOT NAMED	-2.29587	3.29713e-07
Phvul.003G085400.v2.1	Chr03	16950726	16952504	1.14.13.121 - Premnaspirodiene oxygenase / Hyoscymus muticus premnaspirodiene oxygenase	2.16608	0.00321987			Phvul.003G128900.v2.1	Chr03	32239076	32241615	PTHR10772:SF0 - 20 KDA CHAPERONIN, CHLOROPLASTIC	-2.2934	2.47986e-07
Phvul.011G037600.v2.1	Chr11	3438300	3438820	K14488 - SAUR family protein (SAUR)	2.16281	0.000625088			Phvul.003G153500.v2.1	Chr03	36856202	36858234	K10745 - ribonuclease H2 subunit C (RNASEH2C)	-2.28531	0.00111364
Phvul.006G047000.v2.1	Chr06	15062352	15073709	PTHR10357:SF119 - 1,4-ALPHA-GLUCAN-BRANCHING ENZYME 3, CHLOROPLASTIC/AMYLOPLASTIC	2.16202	4.74314e-13			Phvul.002G151500.v2.1	Chr02	30481898	30483424	PTHR11206:SF93 - MATE EFFLUX FAMILY PROTEIN	-2.28467	2.80397e-07
Phvul.008G143900.v2.1	Chr08	30963804	30964958	PTHR26374:SF175 - C2H2-LIKE ZINC FINGER PROTEIN-RELATED	2.16104	1.36702e-06			Phvul.002G047700.v2.1	Chr02	4434954	4436063	PF11250 - Fantastic Four meristem regulator (FAF)	-2.28405	4.23255e-07
Phvul.007G078100.v2.1	Chr07	7484832	7488012	No Annotation	2.15916	1.62579e-08			Phvul.002G260000.v2.1	Chr02	43125115	43126380	No Annotation	-2.28283	5.40688e-15
Phvul.002G003900.v2.1	Chr02	495735	498490	PTHR11702:SF31 - MITOCHONDRIAL RIBOSOME-ASSOCIATED GTPASE 2	2.15907	9.66708e-11			Phvul.008G204200.v2.1	Chr08	55175406	55178296	PF13962 - Domain of unknown function (PGG)	-2.28213	8.77929e-11
Phvul.011G212400.v2.1	Chr11	53245993	53252751	K09272 - structure-specific recognition protein 1 (SSRP1)	2.15774	9.55141e-14			Phvul.011G025100.v2.1	Chr11	2266340	2270263	PTHR22950//PTHR22950:SF299 - AMINO ACID TRANSPORTER // SUBFAMILY NOT NAMED	-2.27886	3.43601e-09
Phvul.006G194300.v2.1	Chr06	29339073	29342710	PTHR27002:SF157 - G-TYPE LECTIN S-RECEPTOR-LIKE SERINE/THREONINE-PROTEIN KINASE SD1-13	2.1555	1.77684e-05			Phvul.003G234000.v2.1	Chr03	46751287	46753164	PTHR10177//PTHR10177:SF227 - CYCLINE // SUBFAMILY NOT NAMED	-2.27591	0.00181232
Phvul.009G064100.v2.1	Chr09	11408142	11412468	PF02362 - B3 DNA binding domain (B3)	2.15377	9.70634e-06			Phvul.002G062500.v2.1	Chr02	7388899	7392648	PTHR23324:SF63 - PHOSPHATIDYLINOSITOL/PHOSPHATIDYLCHOLINE TRANSFER PROTEIN SFH11	-2.27399	7.61488e-05
Phvul.003G147600.v2.1	Chr03	35818410	35819779	PTHR31062:SF32 - XYLOGLUCAN ENDOTRANSGLUCOSYLASE/HYDROLASE PROTEIN 25-RELATED	2.15101	0.00704991			Phvul.L004137.v2.1	scaffold_13	855146	863784	PF14577 - Sieve element occlusion C-terminus (SEO_C)	-2.2683	2.53333e-05
Phvul.002G240700.v2.1	Chr02	41270392	41271144	PF07939 - Protein of unknown function (DUF1685) (DUF1685)	2.15059	0.00209123			Phvul.004G115600.v2.1	Chr04	39931719	39934538	PF00560//PF13855 - Leucine Rich Repeat (LRR_1) // Leucine rich repeat (LRR_8)	-2.26655	0.00233552
Phvul.007G223401.v2.1	Chr07	34665755	34668710	PTHR10015:SF164 - HEAT STRESS TRANSCRIPTION FACTOR A-3	2.14754	4.82657e-08			Phvul.006G194400.v2.1	Chr06	29343794	29344707	PTHR31852:SF5 - GB	-2.26129	7.39184e-07
Phvul.008G127200.v2.1	Chr08	18609746	18611478	1.14.11.20 - Deacetoxyvindoline 4-hydroxylase / Desacetyoxyvindoline-17-hydroxylase	2.1457	4.21501e-10			Phvul.009G256000.v2.1	Chr09	37657043	37657989	No Annotation	-2.26118	0.0043091
Phvul.003G154400.v2.1	Chr03	37003606	37006452	PF01535//PF12854//PF13041//PF14432 - PPR repeat (PPR) // PPR repeat (PPR_1) // PPR repeat family (PPR_2) // DYW family of nucleic acid deaminases (DYW_deaminase)	2.14539	2.34453e-12			Phvul.004G091988.v2.1	Chr04	23129205	23129955	K08912 - light-harvesting complex II chlorophyll a/b binding protein 1 (LHCB1)	-2.26066	2.73819e-12
Phvul.003G212500.v2.1	Chr03	43875983	43877925	PTHR12329//PTHR12329:SF13 - BCL2-ASSOCIATED ATHANOGENE // SUBFAMILY NOT NAMED	2.14432	3.48929e-09			Phvul.009G073900.v2.1	Chr09	12629986	12631813	No Annotation	-2.26017	5.43242e-12
Phvul.003G287300.v2.1	Chr03	52480862	52483431	PTHR32018:SF6 - GALACTOSE-BINDING PROTEIN-RELATED	2.14224	0.00321046			Phvul.011G025700.v2.1	Chr11	2301184	2302770	K09866 - aquaporin-4 (AQP4)	-2.25786	4.16099e-08
Phvul.009G210100.v2.1	Chr09	31769373	31772825	PTHR13832//PTHR13832:SF299 - PROTEIN PHOSPHATASE 2C // SUBFAMILY NOT NAMED	2.14088	1.43946e-17			Phvul.003G251000.v2.1	Chr03	48944791	48945375	PTHR10891:SF568 - CALCIUM-BINDING PROTEIN CML41-RELATED	-2.2577	7.70666e-08
Phvul.001G014300.v2.1	Chr01	1073244	1074353	PTHR24078:SF177 - PROTEIN DNJ-23-RELATED	2.14084	0.00609346			Phvul.004G031400.v2.1	Chr04	3781112	3782945	PF09366 - Protein of unknown function (DUF1997) (DUF1997)	-2.25503	0.00442882
Phvul.009G132750.v2.1	Chr09	20058928	20059935	PF01535//PF13812 - PPR repeat (PPR) // Pentatricopeptide repeat domain (PPR_3)	2.13907	3.95163e-05			Phvul.009G024600.v2.1	Chr09	6011315	6012074	PF10950 - Protein of unknown function (DUF2775) (DUF2775)	-2.25398	1.61737e-05
Phvul.006G046000.v2.1	Chr06	14972794	14973682	PTHR11527//PTHR11527:SF137 - SMALL HEAT-SHOCK PROTEIN HSP20 FAMILY // SUBFAMILY NOT NAMED	2.13838	6.63645e-13			Phvul.010G005000.v2.1	Chr10	733042	733443	3.4.19.12 - Ubiquitinyl hydrolase 1 / Ubiquitin thiolesterase	-2.25341	0.00924867
Phvul.001G047800.v2.1	Chr01	5025082	5026077	K04733 - interleukin-1 receptor-associated kinase 4 (IRAK4)	2.13751	2.09269e-06			Phvul.002G091300.v2.1	Chr02	15881199	15886063	PTHR31558:SF1 - F7A19.6 PROTEIN-RELATED	-2.25318	0.000307402
Phvul.008G229100.v2.1	Chr08	57965710	57970295	PTHR10795//PTHR10795:SF348 - PROPROTEIN CONVERTASE SUBTILISIN/KEXIN // SUBFAMILY NOT NAMED	2.13369	0.00358097			Phvul.009G148800.v2.1	Chr09	22227110	22233364	PTHR11183:SF56 - UDP-GLUCURONATE:XYLAN ALPHA-GLUCURONOSYLTRANSFERASE 3-RELATED	-2.24842	5.66592e-06
Phvul.007G095400.v2.1	Chr07	10134988	10141293	PTHR12136:SF41 - PLECKSTRIN HOMOLOGY (PH) AND LIPID-BINDING START DOMAIN-CONTAINING PROTEIN	2.13214	1.9418e-05			Phvul.003G264900.v2.1	Chr03	50355089	50357241	PTHR36326:SF1 - PROTEIN MALE STERILE 5	-2.24259	0.00191793
Phvul.003G110200.v2.1	Chr03	28304987	28307628	PTHR31052:SF3 - COBRA-LIKE PROTEIN 7-RELATED	2.13156	1.497e-06			Phvul.004G059000.v2.1	Chr04	8219258	8220956	PTHR10666//PTHR10666:SF115 - UBIQUITIN // SUBFAMILY NOT NAMED	-2.24122	7.81017e-08
Phvul.003G142200.v2.1	Chr03	33904719	33905858	1.3.1.3 - Delta(4)-3-oxosteroid 5-beta-reductase / Testosterone 5-beta-reductase	2.12948	0.000320524			Phvul.008G169600.v2.1	Chr08	47527536	47531168	2.6.1.83 - LL-diaminopimelate aminotransferase / LL-diaminopimelate transaminase	-2.23953	0.00301883
Phvul.004G005400.v2.1	Chr04	315927	317696	PTHR24296:SF1 - ALKANE HYDROXYLASE CYP96A15-RELATED	2.12916	4.78654e-10			Phvul.009G008100.v2.1	Chr09	1242131	1243659	K16290 - xylem cysteine proteinase [EC:3.4.22.-] (XCP)	-2.23922	4.25599e-11
Phvul.010G028900.v2.1	Chr10	4206402	4209649	PF00931//PF01582 - NB-ARC domain (NB-ARC) // TIR domain (TIR)	2.12697	0.000849723			Phvul.002G263100.v2.1	Chr02	43485353	43485872	No Annotation	-2.23699	0.00155629
Phvul.003G158700.v2.1	Chr03	37486636	37489949	PF00704//PF07714 - Glycosyl hydrolases family 18 (Glyco_hydro_18) // Protein tyrosine kinase (Pkinase_Tyr)	2.12694	0.000107898			Phvul.008G247600.v2.1	Chr08	59667945	59669399	PTHR11746//PTHR11746:SF83 - O-METHYLTRANSFERASE // SUBFAMILY NOT NAMED	-2.23658	0.000126009
Phvul.009G189300.v2.1	Chr09	28730904	28739172	PTHR19229//PTHR19229:SF127 - ATP-BINDING CASSETTE TRANSPORTER SUBFAMILY A ABCA // SUBFAMILY NOT NAMED	2.12569	3.65824e-05			Phvul.011G187800.v2.1	Chr11	50125663	50132198	PTHR19370//PTHR19370:SF97 - NADH-CYTOCHROME B5 REDUCTASE // SUBFAMILY NOT NAMED	-2.23385	2.47161e-10
Phvul.004G064600.v2.1	Chr04	9333244	9340339	K10717 - cytokinin trans-hydroxylase (CYP735A)	2.12223	7.91045e-25			Phvul.007G211600.v2.1	Chr07	33360797	33361653	PTHR33669:SF1 - PROTEIN NIM1-INTERACTING 1	-2.23255	0.00320615
Phvul.003G089800.v2.1	Chr03	22433004	22442132	PTHR10110:SF119 - SODIUM/HYDROGEN EXCHANGER 5-RELATED	2.12023	6.25198e-15			Phvul.003G247300.v2.1	Chr03	48400642	48403758	PTHR23155//PTHR23155:SF543 - LEUCINE-RICH REPEAT-CONTAINING PROTEIN // SUBFAMILY NOT NAMED	-2.22777	0.000201465
Phvul.002G116000.v2.1	Chr02	24790146	24795421	PTHR32002:SF13 - PROTEIN RKD5	2.1171	4.5076e-06			Phvul.002G212200.v2.1	Chr02	38048710	38050020	No Annotation	-2.22426	8.03681e-10
Phvul.009G001200.v2.1	Chr09	347639	348204	K14488 - SAUR family protein (SAUR)	2.11295	0.00173071			Phvul.011G044900.v2.1	Chr11	4046700	4048215	PTHR24078:SF177 - PROTEIN DNJ-23-RELATED	-2.22128	0.000156674
Phvul.006G093100.v2.1	Chr06	20438507	20440304	PF01535//PF13041 - PPR repeat (PPR) // PPR repeat family (PPR_2)	2.11291	1.95408e-05			Phvul.003G126100.v2.1	Chr03	31374024	31376056	PTHR32227:SF59 - O-GLYCOSYL HYDROLASES FAMILY 17 PROTEIN	-2.22108	0.000141344
Phvul.008G079600.v2.1	Chr08	7728012	7730141	PF01535//PF12854//PF13812//PF14432 - PPR repeat (PPR) // PPR repeat (PPR_1) // Pentatricopeptide repeat domain (PPR_3) // DYW family of nucleic acid deaminases (DYW_deaminase)	2.11276	7.38432e-10			Phvul.007G159100.v2.1	Chr07	26896043	26902502	PTHR24115:SF525 - ATP BINDING MICROTUBULE MOTOR FAMILY PROTEIN	-2.22058	3.85912e-05
Phvul.006G168600.v2.1	Chr06	27217344	27217953	PF04520 - Senescence regulator (Senescence_reg)	2.10961	0.00221292			Phvul.009G128200.v2.1	Chr09	19490188	19493823	PTHR10177:SF203 - G2/MITOTIC-SPECIFIC CYCLIN-B	-2.21236	0.000235007
Phvul.003G227900.v2.1	Chr03	45933899	45936444	PF01535//PF13041 - PPR repeat (PPR) // PPR repeat family (PPR_2)	2.10751	3.83478e-09			Phvul.002G072950.v2.1	Chr02	10873846	10877273	PF00892 - EamA-like transporter family (EamA)	-2.20842	2.89226e-06
Phvul.004G084494.v2.1	Chr04	20377583	20388738	PTHR10133:SF38 - 5'-3' EXONUCLEASE FAMILY PROTEIN	2.10535	2.20413e-21			Phvul.005G109000.v2.1	Chr05	33096500	33098013	PF02458 - Transferase family (Transferase)	-2.20526	0.00111999
Phvul.007G066800.v2.1	Chr07	6144153	6146349	K03014 - DNA-directed RNA polymerases I, II, and III subunit RPABC2 (RPB6, POLR2F)	2.10434	4.91061e-33			Phvul.006G140300.v2.1	Chr06	24704382	24710902	PTHR31246:SF5 - MICROTUBULE-ASSOCIATED PROTEIN 70-5	-2.20393	9.87035e-07
Phvul.008G248700.v2.1	Chr08	59781155	59784062	PTHR33109:SF2 - EPIDERMAL PATTERNING FACTOR-LIKE PROTEIN 6	2.10412	4.38132e-05			Phvul.008G260000.v2.1	Chr08	60716391	60720811	PTHR32285:SF14 - PROTEIN PMR5-RELATED	-2.20355	6.45061e-05
Phvul.001G233600.v2.1	Chr01	48773206	48774528	PTHR13683:SF347 - CYSTEINE-RICH PEPTIDE FAMILY PROTEIN	2.10385	0.00115716			Phvul.008G051600.v2.1	Chr08	4561071	4561906	PTHR34124:SF2 - F16B3.27 PROTEIN	-2.20301	1.77684e-05
Phvul.007G169400.v2.1	Chr07	28593173	28600002	No Annotation	2.10259	6.79218e-15			Phvul.009G232500.v2.1	Chr09	34915000	34921395	PTHR23421:SF74 - BETA-GALACTOSIDASE 1	-2.19929	5.31795e-07
Phvul.008G084000.v2.1	Chr08	8221932	8225735	PTHR13902//PTHR13902:SF68 - SERINE/THREONINE-PROTEIN KINASE WNK WITH NO LYSINE -RELATED // SUBFAMILY NOT NAMED	2.10197	2.57969e-05			Phvul.009G254300.v2.1	Chr09	37450136	37456647	PTHR30620:SF50 - BETA-D-XYLOSIDASE 1	-2.19886	5.16175e-06
Phvul.007G157200.v2.1	Chr07	26568128	26571215	PTHR19375:SF232 - MEDIATOR OF RNA POLYMERASE II TRANSCRIPTION SUBUNIT 37E-RELATED	2.1019	1.87619e-25			Phvul.003G214350.v2.1	Chr03	44123495	44126254	PTHR24298:SF114 - CYTOCHROME P450 - LIKE PROTEIN-RELATED	-2.19745	6.98611e-05
Phvul.010G093200.v2.1	Chr10	35202013	35204462	PF01535//PF12854//PF13041 - PPR repeat (PPR) // PPR repeat (PPR_1) // PPR repeat family (PPR_2)	2.09637	6.25919e-11			Phvul.011G200700.v2.1	Chr11	51566342	51569066	K01188 - beta-glucosidase (E3.2.1.21)	-2.19719	0.000672939
Phvul.003G209600.v2.1	Chr03	43551306	43567487	3.5.2.6 - Beta-lactamase / Penicillinase	2.09554	2.68283e-13			Phvul.006G064300.v2.1	Chr06	17446326	17451416	K02213 - cell division control protein 6 (CDC6)	-2.19542	7.54025e-06
Phvul.002G309900.v2.1	Chr02	47720239	47721721	PF01535//PF13041 - PPR repeat (PPR) // PPR repeat family (PPR_2)	2.09069	7.0407e-07			Phvul.001G011800.v2.1	Chr01	901678	902148	PTHR22952//PTHR22952:SF182 - CAMP-RESPONSE ELEMENT BINDING PROTEIN-RELATED // SUBFAMILY NOT NAMED	-2.19504	0.0011832
Phvul.008G169900.v2.1	Chr08	47568394	47568762	No Annotation	2.08736	1.51797e-07			Phvul.011G096300.v2.1	Chr11	9807231	9809629	PF12937 - F-box-like (F-box-like)	-2.19081	0.000402296
Phvul.007G136300.v2.1	Chr07	21492362	21500231	PTHR22849//PTHR22849:SF31 - WDSAM1 PROTEIN // SUBFAMILY NOT NAMED	2.08429	4.78194e-09			Phvul.001G250700.v2.1	Chr01	50120023	50126912	PTHR11814//PTHR11814:SF103 - SULFATE TRANSPORTER // SUBFAMILY NOT NAMED	-2.1901	9.71775e-11
Phvul.008G235100.v2.1	Chr08	58342818	58343773	PTHR10891:SF573 - CALCIUM-BINDING PROTEIN CML24-RELATED	2.08279	0.00156092			Phvul.007G021550.v2.1	Chr07	1514894	1515228	No Annotation	-2.18857	9.60944e-07
Phvul.005G082500.v2.1	Chr05	21388806	21405272	PTHR31942:SF15 - MLO-LIKE PROTEIN 11-RELATED	2.08241	3.69302e-28			Phvul.001G101400.v2.1	Chr01	20707341	20708805	PTHR31810:SF2 - METACASPASE-9	-2.1877	0.000212434
Phvul.006G074400.v2.1	Chr06	18696892	18700511	PTHR32468:SF12 - CATION/H(+) ANTIPORTER 26-RELATED	2.0782	0.00361207			Phvul.004G154300.v2.1	Chr04	45771596	45776899	PTHR24115:SF522 - KINESIN-LIKE PROTEIN NACK1	-2.18511	0.00140966
Phvul.006G137900.v2.1	Chr06	17331171	17333717	PTHR11132//PTHR11132:SF104 - SOLUTE CARRIER FAMILY 35 // SUBFAMILY NOT NAMED	2.07808	0.00145831			Phvul.009G093400.v2.1	Chr09	14850024	14853469	PTHR18896:SF11 - PHOSPHOLIPASE D ALPHA 1-RELATED	-2.18306	5.12991e-05
Phvul.001G073700.v2.1	Chr01	9968697	9972551	PTHR11062:SF108 - EXOSTOSIN FAMILY PROTEIN	2.07795	4.16088e-18			Phvul.006G167200.v2.1	Chr06	27016260	27021601	K10683 - BRCA1-associated RING domain protein 1 [EC:6.3.2.19] (BARD1)	-2.18087	5.11518e-06
Phvul.007G208400.v2.1	Chr07	33052877	33054989	PTHR10641:SF465 - MYB TRANSCRIPTION FACTOR	2.07661	0.00684641			Phvul.003G003700.v2.1	Chr03	242440	243466	No Annotation	-2.17816	0.000939004
Phvul.011G055000.v2.1	Chr11	4844439	4852349	PF14709 - double strand RNA binding domain from DEAD END PROTEIN 1 (DND1_DSRM)	2.07611	1.30763e-16			Phvul.010G016700.v2.1	Chr10	2478396	2480755	PTHR11732:SF223 - ALDO-KETO REDUCTASE FAMILY 4 MEMBER C10	-2.17561	1.84641e-16
Phvul.008G175800.v2.1	Chr08	49645769	49646946	PTHR31279:SF3 - (PHI-1) PROTEIN, PUTATIVE-RELATED	2.07547	0.00732085			Phvul.005G171900.v2.1	Chr05	39761015	39765108	KOG0265//KOG0279 - U5 snRNP-specific protein-like factor and related proteins // G protein beta subunit-like protein	-2.17558	0.000119155
Phvul.001G108101.v2.1	Chr01	23191560	23195119	PTHR11206:SF102 - MATE EFFLUX FAMILY PROTEIN	2.06981	1.86154e-05			Phvul.002G264200.v2.1	Chr02	43553358	43564776	PTHR10566:SF74 - ABC TRANSPORTER-LIKE	-2.17148	1.49059e-43
Phvul.004G137400.v2.1	Chr04	43701824	43705577	No Annotation	2.06891	6.95527e-07			Phvul.006G209100.v2.1	Chr06	30326190	30328908	PTHR31235:SF16 - PEROXIDASE 13-RELATED	-2.16964	3.06078e-06
Phvul.009G174200.v2.1	Chr09	25811817	25813181	PTHR11926//PTHR11926:SF378 - GLUCOSYL/GLUCURONOSYL TRANSFERASES // SUBFAMILY NOT NAMED	2.06797	1.27317e-06			Phvul.010G075700.v2.1	Chr10	28210045	28212850	PTHR32285:SF7 - PROTEIN TRICHOME BIREFRINGENCE-LIKE 3	-2.16848	0.000807934
Phvul.005G157600.v2.1	Chr05	38638487	38640559	PTHR10641:SF656 - MYB DOMAIN PROTEIN 26	2.06593	0.00596451			Phvul.002G132300.v2.1	Chr02	27616694	27618591	1.23.1.2 - (+)-lariciresinol reductase / Pinoresinol/lariciresinol reductase	-2.16412	4.67264e-09
Phvul.007G043300.v2.1	Chr07	3521605	3525622	No Annotation	2.06515	0.000500379			Phvul.002G113900.v2.1	Chr02	24405483	24411314	PTHR10629:SF30 - DNA (CYTOSINE-5)-METHYLTRANSFERASE CMT1-RELATED	-2.16299	1.17817e-05
Phvul.009G194100.v2.1	Chr09	29541168	29543078	K03098 - apolipoprotein D and lipocalin family protein (APOD)	2.06398	1.48772e-25			Phvul.007G145000.v2.1	Chr07	23857251	23865427	PTHR10343:SF58 - PHOSPHOGLUCAN PHOSPHATASE DSP4, CHLOROPLASTIC	-2.16056	4.69127e-39
Phvul.010G134900.v2.1	Chr10	41717131	41722876	1.13.11.12//1.13.11.58 - Linoleate 13S-lipoxygenase / Lipoxidase // Linoleate 9S-lipoxygenase / Linoleate 9-lipoxygenase	2.06259	3.22828e-08			Phvul.010G137800.v2.1	Chr10	42017672	42021235	PTHR31953:SF16 - BETA-FRUCTOFURANOSIDASE, INSOLUBLE ISOENZYME CWINV1-RELATED	-2.15983	8.86451e-07
Phvul.002G246400.v2.1	Chr02	41807907	41814777	PTHR23180:SF245 - ADP-RIBOSYLATION FACTOR GTPASE-ACTIVATING PROTEIN AGD12-RELATED	2.06141	8.20979e-10			Phvul.008G250700.v2.1	Chr08	59960913	59962377	PTHR11746//PTHR11746:SF83 - O-METHYLTRANSFERASE // SUBFAMILY NOT NAMED	-2.15784	9.73953e-06
Phvul.011G167200.v2.1	Chr11	47179365	47180468	No Annotation	2.06055	0.00213144			Phvul.004G175400.v2.1	Chr04	47810338	47812285	PTHR11206:SF76 - MATE EFFLUX FAMILY PROTEIN	-2.15701	6.54823e-06
Phvul.002G120500.v2.1	Chr02	25642446	25643928	PTHR24015:SF562 - PENTATRICOPEPTIDE REPEAT-CONTAINING PROTEIN	2.06009	2.61035e-09			Phvul.008G250600.v2.1	Chr08	59954448	59955800	PTHR11746//PTHR11746:SF83 - O-METHYLTRANSFERASE // SUBFAMILY NOT NAMED	-2.15517	0.00615537
Phvul.005G020301.v2.1	Chr05	1755532	1759079	PTHR23155//PTHR23155:SF505 - LEUCINE-RICH REPEAT-CONTAINING PROTEIN // SUBFAMILY NOT NAMED	2.05848	0.00684641			Phvul.011G142500.v2.1	Chr11	36608124	36613034	K15803 - (-)-germacrene D synthase (GERD)	-2.15514	1.86679e-06
Phvul.010G126700.v2.1	Chr10	40749228	40753407	PTHR24078 - DNAJ HOMOLOG SUBFAMILY C MEMBER	2.05604	3.49018e-07			Phvul.008G130700.v2.1	Chr08	21199213	21201312	K06628 - cell division control protein 45 (CDC45)	-2.15201	9.01868e-05
Phvul.007G278500.v2.1	Chr07	39822571	39825478	PF01535//PF12854//PF13041 - PPR repeat (PPR) // PPR repeat (PPR_1) // PPR repeat family (PPR_2)	2.05598	2.90682e-07			Phvul.006G114400.v2.1	Chr06	22314330	22315732	PF05097 - Protein of unknown function (DUF688) (DUF688)	-2.15054	9.88901e-08
Phvul.001G087100.v2.1	Chr01	13512744	13515016	PF02893 - GRAM domain (GRAM)	2.05532	0.000107431			Phvul.001G026100.v2.1	Chr01	2282281	2284614	PTHR10795//PTHR10795:SF388 - PROPROTEIN CONVERTASE SUBTILISIN/KEXIN // SUBFAMILY NOT NAMED	-2.14964	4.75086e-08
Phvul.002G329700.v2.1	Chr02	49444320	49446891	PF13041 - PPR repeat family (PPR_2)	2.05531	8.60164e-09			Phvul.007G173700.v2.1	Chr07	29100921	29105829	PTHR11200//PTHR11200:SF159 - INOSITOL 5-PHOSPHATASE // SUBFAMILY NOT NAMED	-2.1398	2.2878e-12
Phvul.011G158500.v2.1	Chr11	45151336	45153794	PTHR11926:SF233 - UDP-GLYCOSYLTRANSFERASE 85A1-RELATED	2.05257	0.0020483			Phvul.009G259500.v2.1	Chr09	37948247	37951335	K13066 - caffeic acid 3-O-methyltransferase (E2.1.1.68, COMT)	-2.13647	6.6045e-10
Phvul.001G023200.v2.1	Chr01	1931951	1935673	PTHR12565:SF87 - TRANSCRIPTION FACTOR ALC-RELATED	2.05121	3.38919e-09			Phvul.004G174800.v2.1	Chr04	47726802	47727367	PTHR12626//PTHR12626:SF5 - PROGRAMMED CELL DEATH 4 // SUBFAMILY NOT NAMED	-2.13535	3.34167e-06
Phvul.001G219900.v2.1	Chr01	47535574	47541936	PTHR22572//PTHR22572:SF112 - SUGAR-1-PHOSPHATE GUANYL TRANSFERASE // SUBFAMILY NOT NAMED	2.05048	1.83229e-07			Phvul.005G074500.v2.1	Chr05	13459166	13461875	PTHR31744:SF22 - PROTEIN CUP-SHAPED COTYLEDON 1-RELATED	-2.13515	0.0026696
Phvul.008G237700.v2.1	Chr08	58597575	58601363	PF13041 - PPR repeat family (PPR_2)	2.04808	6.50114e-14			Phvul.007G173200.v2.1	Chr07	29033565	29034158	No Annotation	-2.13389	1.35906e-11
Phvul.004G176200.v2.1	Chr04	47872549	47876984	PTHR12726 - CERAMIDE GLUCOSYLTRANSFERASE	2.04753	2.18221e-06			Phvul.006G065800.v2.1	Chr06	17662858	17666678	PTHR11709:SF103 - LACCASE-16	-2.1324	3.20028e-09
Phvul.002G069500.v2.1	Chr02	9975024	9978042	PF01535//PF13041//PF13812 - PPR repeat (PPR) // PPR repeat family (PPR_2) // Pentatricopeptide repeat domain (PPR_3)	2.04532	3.23715e-09			Phvul.003G286300.v2.1	Chr03	52403746	52404696	No Annotation	-2.13168	0.00829177
Phvul.001G050000.v2.1	Chr01	5376687	5383378	K15289 - solute carrier family 35, member F5 (SLC35F5)	2.04456	0.000376666			Phvul.008G230700.v2.1	Chr08	58191196	58196629	PTHR22870:SF204 - REGULATOR OF CHROMOSOME CONDENSATION REPEAT-CONTAINING PROTEIN	-2.12892	2.10455e-25
Phvul.004G107700.v2.1	Chr04	37559388	37562590	PTHR11528//PTHR11528:SF47 - HEAT SHOCK PROTEIN 90 // SUBFAMILY NOT NAMED	2.0439	0.000238654			Phvul.001G229800.v2.1	Chr01	48394685	48396653	PTHR32080:SF5 - CYSTEINE-RICH REPEAT SECRETORY PROTEIN 60	-2.12609	0.00479365
Phvul.003G174700.v2.1	Chr03	39668015	39675445	PTHR23257:SF547 - GENOMIC DNA, CHROMOSOME 3, TAC CLONE:K7P8-RELATED	2.04356	3.16582e-16			Phvul.006G080400.v2.1	Chr06	19239188	19241698	PTHR32370:SF17 - ROOT PHOTOTROPISM PROTEIN 2	-2.12497	7.15512e-07
Phvul.002G202800.v2.1	Chr02	36937706	36940828	PF01535//PF12854//PF13041 - PPR repeat (PPR) // PPR repeat (PPR_1) // PPR repeat family (PPR_2)	2.04285	3.33099e-07			Phvul.002G154700.v2.1	Chr02	30906653	30907912	K08912 - light-harvesting complex II chlorophyll a/b binding protein 1 (LHCB1)	-2.12247	8.39133e-16
Phvul.001G021400.v2.1	Chr01	1718109	1723755	K15728 - phosphatidate phosphatase LPIN (LPIN)	2.03787	0.00142521			Phvul.010G139300.v2.1	Chr10	42158224	42164345	PTHR23421:SF74 - BETA-GALACTOSIDASE 1	-2.11558	1.72348e-05
Phvul.004G139800.v2.1	Chr04	43966778	43970654	PTHR11017//PTHR11017:SF171 - LEUCINE-RICH REPEAT-CONTAINING PROTEIN // SUBFAMILY NOT NAMED	2.03371	0.00062323			Phvul.005G037500.v2.1	Chr05	3662958	3665849	PTHR10024:SF256 - C2 CALCIUM/LIPID-BINDING PLANT PHOSPHORIBOSYLTRANSFERASE FAMILY PROTEIN	-2.11183	0.00922087
Phvul.002G162500.v2.1	Chr02	31720238	31721483	PTHR31194//PTHR31194:SF16 - SHN SHINE , DNA BINDING / TRANSCRIPTION FACTOR // SUBFAMILY NOT NAMED	2.03146	0.00226063			Phvul.011G061600.v2.1	Chr11	5512057	5515107	PTHR14194:SF38 - PROTEIN PLASTID TRANSCRIPTIONALLY ACTIVE 16	-2.10822	1.09445e-48
Phvul.001G116900.v2.1	Chr01	29827949	29830030	PF05678 - VQ motif (VQ)	2.02932	0.00200141			Phvul.003G211300.v2.1	Chr03	43739138	43742802	3.5.4.12 - dCMP deaminase / Deoxycytidylate deaminase	-2.10809	7.65751e-07
Phvul.008G026300.v2.1	Chr08	2155169	2156603	PF01190 - Pollen proteins Ole e I like (Pollen_Ole_e_I)	2.02575	1.76752e-06			Phvul.001G002000.v2.1	Chr01	138928	140068	PTHR11260//PTHR11260:SF287 - GLUTATHIONE S-TRANSFERASE, GST, SUPERFAMILY, GST DOMAIN CONTAINING // SUBFAMILY NOT NAMED	-2.10762	6.95108e-07
Phvul.005G125200.v2.1	Chr05	36232829	36235459	PF01535//PF13041//PF14432 - PPR repeat (PPR) // PPR repeat family (PPR_2) // DYW family of nucleic acid deaminases (DYW_deaminase)	2.025	0.00307557			Phvul.009G251100.v2.1	Chr09	37160884	37161447	No Annotation	-2.10425	1.00379e-08
Phvul.006G178000.v2.1	Chr06	28059877	28061902	PF01535//PF13041//PF13812 - PPR repeat (PPR) // PPR repeat family (PPR_2) // Pentatricopeptide repeat domain (PPR_3)	2.02461	7.8043e-09			Phvul.006G152800.v2.1	Chr06	25800451	25802091	PTHR13683:SF268 - EUKARYOTIC ASPARTYL PROTEASE FAMILY PROTEIN	-2.10263	0.000197773
Phvul.005G002400.v2.1	Chr05	202627	204917	KOG0156 - Cytochrome P450 CYP2 subfamily	2.02264	1.33904e-19			Phvul.008G014100.v2.1	Chr08	1154617	1154871	No Annotation	-2.10009	4.11637e-23
Phvul.011G056200.v2.1	Chr11	4964361	4968545	K01188 - beta-glucosidase (E3.2.1.21)	2.02174	7.44174e-09			Phvul.007G039800.v2.1	Chr07	3273204	3275233	PTHR11695:SF574 - CINNAMYL ALCOHOL DEHYDROGENASE 4-RELATED	-2.09986	7.05159e-44
Phvul.011G215600.v2.1	Chr11	53476380	53478525	KOG0255 - Synaptic vesicle transporter SVOP and related transporters (major facilitator superfamily)	2.02096	0.0028465			Phvul.002G249700.v2.1	Chr02	42195114	42199779	K11548 - kinetochore protein Nuf2 (NUF2, CDCA1)	-2.09801	2.26679e-06
Phvul.002G332300.v2.1	Chr02	49573991	49577358	PTHR11614:SF96 - ALPHA/BETA FOLD HYDROLASE FAMILY PROTEIN	2.02074	9.9522e-10			Phvul.011G149700.v2.1	Chr11	42341770	42342635	PTHR23050//PTHR23050:SF170 - CALCIUM BINDING PROTEIN // SUBFAMILY NOT NAMED	-2.09768	0.000198089
Phvul.008G023000.v2.1	Chr08	1915107	1917523	K14820 - ribosome biogenesis protein BRX1 (BRX1, BRIX1)	2.02028	0.000984695			Phvul.006G103000.v2.1	Chr06	21253676	21255018	PF01918 - Alba (Alba)	-2.09579	4.75709e-07
Phvul.011G206400.v2.1	Chr11	52434964	52440240	PTHR31604:SF2 - PROTEIN SHI RELATED SEQUENCE 6	2.01674	4.90942e-12			Phvul.002G286500.v2.1	Chr02	45585721	45586675	PF00314 - Thaumatin family (Thaumatin)	-2.09529	5.53728e-09
Phvul.004G002000.v2.1	Chr04	152303	153453	PF00564 - PB1 domain (PB1)	2.01145	0.000182506			Phvul.006G079700.v2.1	Chr06	19165727	19168571	1.14.13.11 - Trans-cinnamate 4-monooxygenase / Cinnamic acid 4-monooxygenase	-2.09525	0.00161514
Phvul.002G299008.v2.1	Chr02	46723113	46726139	PF01734 - Patatin-like phospholipase (Patatin)	2.01013	0.00255847			Phvul.007G179600.v2.1	Chr07	30017579	30023618	K15718 - linoleate 9S-lipoxygenase (LOX1_5)	-2.09453	3.11611e-18
Phvul.009G156000.v2.1	Chr09	23129079	23134348	PF01535//PF13041//PF14432 - PPR repeat (PPR) // PPR repeat family (PPR_2) // DYW family of nucleic acid deaminases (DYW_deaminase)	2.00863	1.61481e-07			Phvul.008G269400.v2.1	Chr08	61404275	61405419	PTHR12701//PTHR12701:SF16 - BCR-ASSOCIATED PROTEIN, BAP // SUBFAMILY NOT NAMED	-2.09312	0.000236555
Phvul.007G148300.v2.1	Chr07	24560908	24563112	PF01535//PF13041 - PPR repeat (PPR) // PPR repeat family (PPR_2)	2.00405	6.95233e-06			Phvul.011G053800.v2.1	Chr11	4721641	4725653	PTHR10584:SF168 - F14I3.3 PROTEIN-RELATED	-2.091	5.69265e-06
Phvul.002G025400.v2.1	Chr02	2682059	2684836	PF01535//PF13041 - PPR repeat (PPR) // PPR repeat family (PPR_2)	2.00279	4.99637e-05			Phvul.009G052700.v2.1	Chr09	10154082	10158087	PTHR23056:SF45 - CALCINEURIN B-LIKE PROTEIN 4	-2.08931	8.14333e-12
Phvul.007G074500.v2.1	Chr07	6963635	6969485	PTHR12802:SF49 - PROTEIN REVEILLE 3-RELATED	2.00014	1.01682e-05			Phvul.005G085800.v2.1	Chr05	27702758	27704465	K08914 - light-harvesting complex II chlorophyll a/b binding protein 3 (LHCB3)	-2.08875	4.88468e-21
									Phvul.002G156100.v2.1	Chr02	31066221	31067136	PF04525 - LURP-one-related (LOR)	-2.08772	3.25451e-05
									Phvul.003G190300.v2.1	Chr03	41374886	41375122	PTHR31948:SF12 - MINI ZINC FINGER PROTEIN 2	-2.08343	0.000922289
									Phvul.003G162800.v2.1	Chr03	38191373	38193088	PTHR21198 - GLUTAMATE RACEMASE	-2.08339	1.14298e-05
									Phvul.003G276200.v2.1	Chr03	51372196	51374180	PTHR11527//PTHR11527:SF144 - SMALL HEAT-SHOCK PROTEIN HSP20 FAMILY // SUBFAMILY NOT NAMED	-2.07907	2.25005e-05
									Phvul.L001946.v2.1	scaffold_17	90948	92675	PF05755 - Rubber elongation factor protein (REF) (REF)	-2.07805	1.24663e-10
									Phvul.005G099100.v2.1	Chr05	31228445	31230900	PTHR24072:SF167 - RAC-LIKE GTP-BINDING PROTEIN ARAC2	-2.07318	7.82653e-05
									Phvul.001G166000.v2.1	Chr01	42100078	42109574	PTHR19241:SF219 - ABC TRANSPORTER G FAMILY MEMBER 38	-2.07162	9.38473e-06
									Phvul.001G137200.v2.1	Chr01	37737211	37740167	K09529 - DnaJ homolog subfamily C member 9 (DNAJC9)	-2.07065	1.27441e-05
									Phvul.009G055600.v2.1	Chr09	10576651	10577751	PTHR13778:SF6 - GALACTURONOSYLTRANSFERASE-LIKE 1-RELATED	-2.06669	1.22136e-06
									Phvul.003G195600.v2.1	Chr03	41969924	41970850	No Annotation	-2.06467	6.84957e-06
									Phvul.004G144900.v2.1	Chr04	44604997	44608054	PTHR10641:SF665 - MYB TRANSCRIPTION FACTOR	-2.06372	0.00133814
									Phvul.001G105300.v2.1	Chr01	26326717	26332355	PTHR33432:SF3 - EMSY N TERMINUS AND PLANT TUDOR-LIKE DOMAIN-CONTAINING PROTEIN	-2.06307	4.61567e-07
									Phvul.002G212100.v2.1	Chr02	37953814	37954451	No Annotation	-2.05942	0.0079353
									Phvul.002G154500.v2.1	Chr02	30882375	30883587	K08912 - light-harvesting complex II chlorophyll a/b binding protein 1 (LHCB1)	-2.05787	6.03935e-15
									Phvul.010G058800.v2.1	Chr10	9237976	9240114	PTHR31284:SF9 - HAD SUPERFAMILY, SUBFAMILY IIIB ACID PHOSPHATASE	-2.05678	0.000285325
									Phvul.001G163600.v2.1	Chr01	41822429	41824465	No Annotation	-2.05188	0.000119144
									Phvul.008G114000.v2.1	Chr08	13268387	13271325	No Annotation	-2.04218	0.00178096
									Phvul.009G086700.v2.1	Chr09	14067921	14068791	PTHR33021:SF8 - EARLY NODULIN-LIKE PROTEIN 1-RELATED	-2.03921	0.00249266
									Phvul.004G178500.v2.1	Chr04	48032242	48037405	PTHR11764//PTHR11764:SF19 - LANOSTEROL SYNTHASE // SUBFAMILY NOT NAMED	-2.0376	4.74425e-05
									Phvul.007G111500.v2.1	Chr07	20601188	20606206	PTHR19321:SF7 - 65-KDA MICROTUBULE-ASSOCIATED PROTEIN 3-RELATED	-2.03647	8.36011e-05
									Phvul.002G029400.v2.1	Chr02	3010966	3014616	PTHR14255//PTHR14255:SF11 - ATP-DEPENDENT PROTEASE CEREBLON // SUBFAMILY NOT NAMED	-2.0345	1.82143e-09
									Phvul.003G004300.v2.1	Chr03	183672	187257	KOG0716 - Molecular chaperone (DnaJ superfamily)	-2.03201	0.00219811
									Phvul.003G020800.v2.1	Chr03	1978149	1981422	1.11.2.3 - Plant seed peroxygenase / Soybean peroxygenase	-2.02833	1.22713e-06
									Phvul.009G233200.v2.1	Chr09	34997335	34999276	K08235 - xyloglucan:xyloglucosyl transferase (E2.4.1.207)	-2.0283	7.71171e-05
									Phvul.008G030300.v2.1	Chr08	2423590	2424244	No Annotation	-2.0281	0.00946945
									Phvul.007G037200.v2.1	Chr07	3026450	3027824	PTHR33985:SF4 - FASCICLIN-LIKE ARABINOGALACTAN PROTEIN 20-RELATED	-2.02393	7.55529e-06
									Phvul.004G173200.v2.1	Chr04	47562363	47565183	PTHR31398:SF0 - MEIOTIC NUCLEAR DIVISION PROTEIN 1 HOMOLOG	-2.01676	6.25135e-09
									Phvul.001G123400.v2.1	Chr01	34113388	34114306	PTHR33624:SF2 - SIGMA FACTOR BINDING PROTEIN 1, CHLOROPLASTIC-RELATED	-2.0145	5.4886e-13
									Phvul.010G000900.v2.1	Chr10	281177	282666	PTHR12231:SF111 - MATRIX-REMODELING-ASSOCIATED PROTEIN 8	-2.01141	4.07534e-13
									Phvul.008G111900.v2.1	Chr08	12764534	12767901	No Annotation	-2.00836	0.00292469
									Phvul.011G089900.v2.1	Chr11	8741845	8748047	PTHR32044:SF17 - GLUCOMANNAN 4-BETA-MANNOSYLTRANSFERASE 2	-2.00789	1.47375e-17
									Phvul.006G109400.v2.1	Chr06	21852144	21856128	No Annotation	-2.00518	5.00358e-06
									Phvul.003G106900.v2.1	Chr03	26706175	26708302	PTHR10992:SF829 - ALPHA/BETA-HYDROLASES SUPERFAMILY PROTEIN	-2.00198	0.00216307

## Sheet: FrijolBayo
Up-Regulated Genes									Down-Regulated Genes
Total = 501									Total = 490
gene_id	chr	position_left	position_right	functional_annotation	lfcSE	padj			gene_id	chr	position_left	position_right	functional_annotation	lfcSE	padj
Phacu.CVR.004G059800.1	Chr04	7475358	7475768	HSP20-like chaperones superfamily protein	8.87732	9.18614e-16			Phacu.CVR.007G114000.1	Chr07	11987368	11989093	AP2/B3 transcription factor family protein	-8.85921	1.5583e-14
Phacu.CVR.001G192200.1	Chr01	45334853	45339623	alpha/beta-Hydrolases superfamily protein	8.38705	1.15244e-18			Phacu.CVR.008G354100.1	Chr08	54750828	54752115	hypothetical protein	-8.2603	2.95729e-14
Phacu.CVR.009G281400.1	Chr09	35910482	35912534	conserved hypothetical protein	7.08791	2.05586e-06			Phacu.CVR.006G130100.1	Chr06	22551243	22552029	octadecanoid-responsive Arabidopsis AP2/ERF	-7.67247	1.14785e-26
Phacu.CVR.004G104900.1	Chr04	30897541	30898440	Protein of unknown function (DUF668)	6.97691	2.22331e-06			Phacu.CVR.008G004200.2	Chr08	423418	428129	PEBP (phosphatidylethanolamine-binding protein) family protein	-7.19023	7.91726e-28
Phacu.CVR.009G095200.1	Chr09	10285886	10287657	heat shock protein	6.89684	7.92141e-12			Phacu.CVR.009G304500.1	Chr09	38419734	38420349	flowering promoting factor	-6.99301	6.66591e-09
Phacu.CVR.004G166500.1	Chr04	53959689	53961197	carboxyesterase	6.5595	3.92635e-08			Phacu.CVR.007G066000.1	Chr07	5541840	5543506	Leucine-rich repeat (LRR) family protein	-6.73321	5.038e-14
Phacu.CVR.008G053300.1	Chr08	4525817	4528345	hypothetical protein	6.41083	2.05092e-09			Phacu.CVR.001G300000.1	Chr01	55715072	55715623	conserved hypothetical protein	-6.64137	1.63512e-06
Phacu.CVR.003G142800.2	Chr03	21086668	21089995	Leucine-rich repeat transmembrane protein kinase	6.16883	4.28728e-11			Phacu.CVR.001G208600.1	Chr01	47213724	47214065	hypothetical protein	-6.44766	2.13758e-09
Phacu.CVR.002G198100.1	Chr02	27466479	27472565	hypothetical protein	6.14008	0.000585662			Phacu.CVR.011G210300.1	Chr11	46552219	46553026	kunitz trypsin inhibitor	-6.30133	1.23446e-06
Phacu.CVR.011G244500.1	Chr11	50323490	50324170	Albumin I chain a domain containing protein	6.04361	8.52431e-14			Phacu.CVR.004G140300.1	Chr04	50279236	50297069	NAD(P)-binding Rossmann-fold superfamily protein	-6.2341	9.48404e-08
Phacu.CVR.004G194600.1	Chr04	56992767	56993543	Concanavalin A-like lectin protein kinase family protein	5.94597	4.11338e-10			Phacu.CVR.008G231400.1	Chr08	42255627	42258348	2-oxoglutarate (2OG) and Fe(II)-dependent oxygenase superfamily protein	-5.97424	3.86601e-08
Phacu.CVR.004G171700.1	Chr04	54621141	54622263	Kunitz family trypsin and protease inhibitor protein	5.61065	2.14263e-06			Phacu.CVR.003G244600.1	Chr03	33358061	33365069	Copper amine oxidase family protein	-5.57876	3.3549e-12
Phacu.CVR.007G319400.1	Chr07	44060398	44062104	Albumin-2	5.61061	6.29325e-10			Phacu.CVR.011G153500.1	Chr11	33554615	33556006	Cysteine proteinases superfamily protein	-5.57606	9.7346e-14
Phacu.CVR.007G299900.1	Chr07	42283346	42284294	Homeodomain-like superfamily protein	5.49213	2.84806e-05			Phacu.CVR.001G173400.1	Chr01	42786594	42789382	myb-like HTH transcriptional regulator family protein	-5.40655	1.58347e-07
Phacu.CVR.005G153900.1	Chr05	30811430	30820051	cytochrome-c oxidases;electron carriers	5.48899	3.76828e-99			Phacu.CVR.008G035800.1	Chr08	2896723	2898621	UDP-Glycosyltransferase superfamily protein	-5.38921	5.56825e-10
Phacu.CVR.010G185800.3	Chr10	39905093	39909150	basic helix-loop-helix (bHLH) DNA-binding superfamily protein	5.28717	2.3906e-09			Phacu.CVR.007G010100.1	Chr07	806568	809034	Plant protein 1589 of unknown function (A_thal_3526) domain containing protein	-5.38624	5.59136e-10
Phacu.CVR.002G087200.1	Chr02	9382963	9385117	F-box family protein	5.25588	6.204e-13			Phacu.CVR.008G149000.1	Chr08	15839831	15842992	Tetratricopeptide repeat (TPR)-like superfamily protein	-5.37189	1.63789e-14
Phacu.CVR.003G137900.1	Chr03	20498444	20499761	NAD(P)-binding Rossmann-fold superfamily protein	5.25424	8.24944e-06			Phacu.CVR.005G197300.1	Chr05	34975883	34979950	Leucine-rich repeat transmembrane protein kinase protein	-5.21993	0.000167075
Phacu.CVR.002G335000.1	Chr02	42258835	42262391	phosphoinositide 4-kinase gamma	5.25329	3.19581e-07			Phacu.CVR.002G225700.1	Chr02	31288251	31293305	Leucine-rich receptor-like protein kinase family protein	-5.14323	8.26963e-14
Phacu.CVR.004G136500.1	Chr04	45029907	45036166	glutaminyl cyclase	5.23275	1.18959e-28			Phacu.CVR.005G071300.3	Chr05	9681771	9684743	D-mannose binding lectin protein with Apple-like carbohydrate-binding domain	-5.135	3.16246e-25
Phacu.CVR.006G227300.1	Chr06	30621095	30622081	basic pathogenesis-related protein	5.17398	8.84873e-16			Phacu.CVR.004G149500.2	Chr04	51867315	51869170	PEBP (phosphatidylethanolamine-binding protein) family protein	-5.11209	3.15645e-32
Phacu.CVR.003G006100.1	Chr03	565928	578070	myosin XI B	5.12695	2.38059e-06			Phacu.CVR.008G279000.1	Chr08	48206747	48208263	Peroxidase superfamily protein	-5.11109	0.00524628
Phacu.CVR.001G216900.1	Chr01	48033989	48036010	conserved hypothetical protein	5.12285	0.0017588			Phacu.CVR.009G313600.1	Chr09	39175884	39178301	Glycosyl hydrolase superfamily protein	-5.09876	1.81481e-05
Phacu.CVR.007G127300.1	Chr07	14323167	14324113	HSP20-like chaperones superfamily protein	5.08373	5.00549e-09			Phacu.CVR.007G200700.1	Chr07	31494688	31495331	Thioredoxin superfamily protein	-5.09777	7.61099e-05
Phacu.CVR.011G138600.1	Chr11	23416793	23417899	Protein of unknown function (DUF668)	5.07864	0.000252049			Phacu.CVR.009G262300.1	Chr09	33868735	33869709	hypothetical protein	-5.08074	0.000234831
Phacu.CVR.001G258500.1	Chr01	52050162	52051007	conserved hypothetical protein	5.02033	3.51889e-07			Phacu.CVR.009G096000.1	Chr09	10400310	10403191	GRF1-interacting factor	-5.03946	6.06614e-05
Phacu.CVR.005G007700.1	Chr05	931978	936478	cellulose synthase like G1	5.01269	0.00074502			Phacu.CVR.005G198800.1	Chr05	35087160	35093868	Leucine-rich repeat protein kinase family protein	-5.01957	0.000325094
Phacu.CVR.010G138500.1	Chr10	35082843	35084974	RING/U-box superfamily protein	5.00406	0.000142616			Phacu.CVR.009G112900.1	Chr09	12270881	12273318	S-locus lectin protein kinase family protein	-4.99895	0.000317087
Phacu.CVR.006G193000.1	Chr06	27881421	27882090	conserved hypothetical protein	4.94893	0.00399743			Phacu.CVR.010G149900.1	Chr10	36617161	36618631	Protein of unknown function (DUF567)	-4.86977	0.00365084
Phacu.CVR.003G333100.1	Chr03	43265403	43266104	low-molecular-weight cysteine-rich	4.94792	1.98708e-27			Phacu.CVR.008G173900.1	Chr08	21358643	21359285	hypothetical protein	-4.86463	3.27036e-06
Phacu.CVR.010G125100.1	Chr10	33279448	33281335	UDP-glucosyl transferase 73C6	4.92863	1.34353e-06			Phacu.CVR.003G174400.1	Chr03	25339890	25340750	DUF4228 domain containing protein	-4.85834	0.000191684
Phacu.CVR.007G239100.1	Chr07	36109180	36112299	Polynucleotidyl transferase, ribonuclease H-like superfamily protein	4.90181	3.74837e-05			Phacu.CVR.004G139900.1	Chr04	50225413	50228852	Divalent ion symporter	-4.84405	3.01374e-07
Phacu.CVR.010G164700.1	Chr10	38194688	38197766	IQ-domain	4.86249	9.02083e-06			Phacu.CVR.011G154900.1	Chr11	33973578	33976003	Peroxidase superfamily protein	-4.80755	1.52849e-10
Phacu.CVR.004G162600.1	Chr04	53606212	53607381	HSP20-like chaperones superfamily protein	4.8212	1.13538e-10			Phacu.CVR.008G048000.1	Chr08	4039355	4041150	AAA-ATPase	-4.80594	0.00021819
Phacu.CVR.003G035700.1	Chr03	3340487	3342768	hypothetical protein	4.80131	0.000334817			Phacu.CVR.010G122600.1	Chr10	32871590	32874118	cytochrome P450, family 86, subfamily A, polypeptide	-4.8058	1.41784e-06
Phacu.CVR.011G244400.1	Chr11	50314165	50315151	Albumin I chain a domain containing protein	4.79681	6.06633e-05			Phacu.CVR.007G259800.1	Chr07	38217521	38218441	SAUR-like auxin-responsive protein family	-4.79611	4.8136e-05
Phacu.CVR.010G048700.1	Chr10	6158975	6163961	Acyl transferase/acyl hydrolase/lysophospholipase superfamily protein	4.71075	8.85865e-25			Phacu.CVR.009G304600.1	Chr09	38428862	38429411	FPF1-like protein	-4.7315	0.00047557
Phacu.CVR.007G295800.1	Chr07	41908141	41917940	MATE efflux family protein	4.68382	2.81815e-05			Phacu.CVR.005G004200.1	Chr05	564915	566907	FAD-binding Berberine family protein	-4.70065	1.27634e-05
Phacu.CVR.007G281800.2	Chr07	40712112	40713165	Homeodomain-like superfamily protein	4.62143	0.00151701			Phacu.CVR.003G246500.1	Chr03	33508219	33509724	nitrate transmembrane transporters	-4.66711	5.23609e-21
Phacu.CVR.001G205800.1	Chr01	46840664	46848646	pleiotropic drug resistance	4.61779	9.20637e-05			Phacu.CVR.003G041400.1	Chr03	3989733	3996657	Serine carboxypeptidase S28 family protein	-4.6623	7.79858e-05
Phacu.CVR.002G200900.1	Chr02	27966772	27968626	Immunoglobulin E-set superfamily protein	4.61466	2.63104e-09			Phacu.CVR.002G012200.1	Chr02	902256	903406	Bifunctional inhibitor/lipid-transfer protein/seed storage 2S albumin superfamily protein	-4.65454	0.00138821
Phacu.CVR.001G313500.1	Chr01	56663902	56671647	aspartate kinase-homoserine dehydrogenase ii	4.59898	5.1593e-35			Phacu.CVR.007G279400.1	Chr07	40513206	40514218	Acyl-CoA N-acyltransferases (NAT) superfamily protein	-4.63037	0.000120611
Phacu.CVR.001G219000.1	Chr01	48265379	48268241	plasma membrane intrinsic protein 2E	4.58297	1.6093e-27			Phacu.CVR.003G196800.1	Chr03	28059105	28064570	Minichromosome maintenance (MCM2/3/5) family protein	-4.62332	1.93207e-06
Phacu.CVR.008G035600.1	Chr08	2884521	2887444	UDP-Glycosyltransferase superfamily protein	4.51642	1.04724e-13			Phacu.CVR.003G210200.1	Chr03	29659961	29662798	Dynein light chain type 1 family protein	-4.54837	3.0338e-06
Phacu.CVR.010G080800.1	Chr10	15927584	15928293	Calcium-binding EF-hand family protein	4.51534	3.1856e-25			Phacu.CVR.009G008200.1	Chr09	715549	716711	CCCH-type zinc finger family protein	-4.5319	1.11576e-06
Phacu.CVR.004G103900.2	Chr04	29228738	29230218	RNA helicase, putative	4.47159	0.00253138			Phacu.CVR.003G285900.1	Chr03	38197487	38199973	Auxin-responsive GH3 family protein	-4.52905	0.00386754
Phacu.CVR.008G131300.1	Chr08	12854369	12855428	Bifunctional inhibitor/lipid-transfer protein/seed storage 2S albumin superfamily protein	4.46902	2.51899e-14			Phacu.CVR.007G054300.1	Chr07	4326553	4328229	cysteine-rich RLK (RECEPTOR-like protein kinase)	-4.50986	0.00695719
Phacu.CVR.010G083500.1	Chr10	17468529	17475162	alanine:glyoxylate aminotransferase	4.45441	1.12872e-17			Phacu.CVR.003G247300.2	Chr03	33576327	33579326	proline transporter	-4.50689	0.00023351
Phacu.CVR.005G020700.1	Chr05	2098100	2102832	conserved hypothetical protein	4.42019	0.00012432			Phacu.CVR.011G040900.1	Chr11	3374896	3378939	Major facilitator superfamily protein	-4.49584	2.61472e-14
Phacu.CVR.011G208800.1	Chr11	46358089	46358619	hypothetical protein	4.41451	1.50061e-05			Phacu.CVR.001G051100.1	Chr01	5125990	5129093	Protein kinase superfamily protein	-4.48675	1.79924e-05
Phacu.CVR.011G014800.1	Chr11	955633	959481	sterol methyltransferase	4.40914	7.10726e-78			Phacu.CVR.009G054900.1	Chr09	5341975	5345868	sulfate transporter 1;3	-4.40582	3.75395e-27
Phacu.CVR.011G083700.1	Chr11	7287418	7290545	RmlC-like cupins superfamily protein	4.37599	4.49243e-06			Phacu.CVR.008G126200.1	Chr08	12076400	12087086	receptor like protein	-4.34555	1.32008e-13
Phacu.CVR.009G237500.2	Chr09	30793843	30796774	Flavin-binding monooxygenase family protein	4.36274	3.01379e-05			Phacu.CVR.008G125900.2	Chr08	12005442	12019706	receptor like protein	-4.33609	1.49136e-14
Phacu.CVR.008G198300.1	Chr08	35471560	35481843	ATP binding;ATP-dependent helicases;DNA helicases	4.33949	4.61743e-09			Phacu.CVR.001G280900.1	Chr01	54071633	54075640	lectin protein kinase family protein	-4.33587	0.00119265
Phacu.CVR.004G103800.1	Chr04	29213297	29215530	RNA helicase, putative	4.3325	0.000758154			Phacu.CVR.011G215700.1	Chr11	47400368	47401719	Glycosyl hydrolase superfamily protein	-4.32864	0.00228396
Phacu.CVR.002G056700.1	Chr02	5045981	5046839	BON association protein	4.31583	0.00331989			Phacu.CVR.009G295800.1	Chr09	37594809	37598959	Protein kinase superfamily protein	-4.32456	8.0933e-05
Phacu.CVR.006G098300.2	Chr06	19902124	19904207	Plant protein of unknown function (DUF641)	4.31286	0.000273635			Phacu.CVR.001G193100.1	Chr01	45422691	45423555	ERF domain protein	-4.32225	0.000539293
Phacu.CVR.008G257200.1	Chr08	45861121	45862215	Proline-rich extensin-like family protein	4.30027	5.66017e-10			Phacu.CVR.004G037600.1	Chr04	4250168	4252906	Malectin/receptor-like protein kinase family protein	-4.31896	1.09403e-05
Phacu.CVR.008G353000.1	Chr08	54674754	54678056	Phototropic-responsive NPH3 family protein	4.28775	0.00342219			Phacu.CVR.009G107300.2	Chr09	11770327	11771833	conserved hypothetical protein	-4.29168	3.99981e-25
Phacu.CVR.001G244700.1	Chr01	50987735	50990079	Transducin family protein / WD-40 repeat family protein	4.28101	5.5444e-14			Phacu.CVR.002G184200.1	Chr02	25991902	25998159	homeobox protein	-4.28992	0.00110395
Phacu.CVR.003G214400.1	Chr03	30037325	30040683	hypothetical protein	4.27765	0.000540159			Phacu.CVR.002G231500.1	Chr02	31879009	31880335	polygalacturonase inhibiting protein	-4.28422	0.000332779
Phacu.CVR.003G104000.1	Chr03	14596081	14599168	inositol transporter	4.2775	0.00030394			Phacu.CVR.009G125600.2	Chr09	13763411	13770176	conserved hypothetical protein	-4.24731	4.61269e-05
Phacu.CVR.002G314400.1	Chr02	40394760	40395959	conserved hypothetical protein	4.27588	1.18372e-08			Phacu.CVR.008G281200.1	Chr08	48369912	48371152	PYR1-like	-4.23183	0.000434887
Phacu.CVR.008G171100.1	Chr08	20139525	20141019	stomagen	4.26108	1.97678e-10			Phacu.CVR.006G170800.1	Chr06	25895896	25897518	Protein of unknown function (DUF506)	-4.22748	2.17524e-07
Phacu.CVR.009G194200.1	Chr09	24239731	24240483	low-molecular-weight cysteine-rich	4.25466	7.6253e-29			Phacu.CVR.001G185300.1	Chr01	44484606	44492352	Terpenoid cyclases/Protein prenyltransferases superfamily protein	-4.21791	8.05739e-30
Phacu.CVR.011G035500.1	Chr11	2792757	2797385	disease resistance protein (TIR-NBS-LRR class), putative	4.24754	0.000295162			Phacu.CVR.004G004100.1	Chr04	341531	343608	cytochrome P450, family 96, subfamily A, polypeptide	-4.21445	9.81229e-10
Phacu.CVR.006G215800.1	Chr06	29799837	29803573	conserved hypothetical protein	4.21377	4.25299e-10			Phacu.CVR.003G318800.1	Chr03	41864164	41867133	Calcium-dependent phosphotriesterase superfamily protein	-4.20049	2.47054e-36
Phacu.CVR.006G225100.1	Chr06	30488832	30492491	S-locus lectin protein kinase family protein	4.20407	0.000213837			Phacu.CVR.001G145700.1	Chr01	38616642	38622046	alpha-xylosidase	-4.18397	5.74902e-14
Phacu.CVR.011G124800.1	Chr11	13878045	13884211	terpene synthase-like sequence-1,8-cineole	4.20294	4.70698e-10			Phacu.CVR.008G120900.1	Chr08	11339120	11346904	GroES-like zinc-binding dehydrogenase family protein	-4.13877	6.79098e-69
Phacu.CVR.002G005400.4	Chr02	421326	427345	gibberellin 2-oxidase	4.1887	0.000188942			Phacu.CVR.007G309700.1	Chr07	43226812	43228679	plant U-box	-4.12837	0.00731822
Phacu.CVR.003G217800.1	Chr03	30507802	30509847	DNAJ heat shock family protein	4.18434	1.76996e-21			Phacu.CVR.004G064200.1	Chr04	8348139	8354990	O-acyltransferase (WSD1-like) family protein	-4.1259	9.63971e-38
Phacu.CVR.008G019200.2	Chr08	1560672	1562065	ROP-interactive CRIB motif-containing protein	4.18352	8.36691e-05			Phacu.CVR.003G124600.1	Chr03	18528961	18531181	conserved hypothetical protein	-4.09955	1.79305e-12
Phacu.CVR.006G122100.1	Chr06	21898306	21900590	HXXXD-type acyl-transferase family protein	4.1512	9.66945e-22			Phacu.CVR.004G157400.1	Chr04	53105719	53109142	cysteine-rich RLK (RECEPTOR-like protein kinase)	-4.08917	0.000266542
Phacu.CVR.003G171700.1	Chr03	25058000	25060226	Haem oxygenase-like, multi-helical	4.14337	2.38648e-25			Phacu.CVR.002G285100.1	Chr02	37648926	37650920	cytochrome P450, family 716, subfamily A, polypeptide	-4.06719	0.00268536
Phacu.CVR.006G070700.1	Chr06	17190439	17196966	multidrug resistance-associated protein	4.1341	6.65857e-19			Phacu.CVR.003G012200.1	Chr03	1147501	1149500	2-oxoglutarate (2OG) and Fe(II)-dependent oxygenase superfamily protein	-4.05677	3.4153e-07
Phacu.CVR.004G011200.1	Chr04	1200850	1203440	formate dehydrogenase	4.12812	2.11768e-11			Phacu.CVR.002G186400.1	Chr02	26162251	26173881	SET domain-containing protein	-4.04059	0.000347996
Phacu.CVR.004G148800.1	Chr04	51737955	51743404	cytochrome P450, family 71, subfamily A, polypeptide	4.12304	0.000676213			Phacu.CVR.005G173600.1	Chr05	33110979	33112446	tonoplast intrinsic protein 1;3	-4.0309	8.06378e-05
Phacu.CVR.010G088400.1	Chr10	21714866	21716776	cytochrome P450, family 71, subfamily B, polypeptide	4.11152	7.49021e-18			Phacu.CVR.001G063600.1	Chr01	6708748	6709487	Flowering-promoting factor 1-like protein	-4.02753	0.000665391
Phacu.CVR.008G290600.3	Chr08	49463620	49471172	Subtilisin-like serine endopeptidase family protein	4.11083	7.86975e-09			Phacu.CVR.003G278200.1	Chr03	37272239	37274245	xyloglucan endotransglucosylase/hydrolase	-4.02723	2.4933e-18
Phacu.CVR.008G232800.1	Chr08	42520638	42523779	homeobox protein	4.10818	0.000714103			Phacu.CVR.006G012900.1	Chr06	7738888	7740591	methionine gamma-lyase	-4.02446	0.00192535
Phacu.CVR.006G063300.1	Chr06	16349274	16350609	heat shock protein	4.08481	1.25502e-11			Phacu.CVR.001G238600.1	Chr01	50347359	50348484	NAD(P)-binding Rossmann-fold superfamily protein	-4.01174	1.90433e-06
Phacu.CVR.002G219500.1	Chr02	30571713	30574755	Pectin lyase-like superfamily protein	4.06548	0.000291513			Phacu.CVR.009G160500.1	Chr09	19944284	19945921	SBP (S-ribonuclease binding protein) family protein	-3.99529	0.000137681
Phacu.CVR.001G122400.1	Chr01	18243469	18245368	hypothetical protein	4.05649	0.00664862			Phacu.CVR.002G223600.1	Chr02	31077122	31082573	Minichromosome maintenance (MCM2/3/5) family protein	-3.96539	7.27651e-10
Phacu.CVR.002G255600.1	Chr02	34630700	34631914	basic helix-loop-helix (bHLH) DNA-binding superfamily protein	4.04061	3.07957e-09			Phacu.CVR.006G053900.1	Chr06	15339369	15343688	LRR and NB-ARC domains-containing disease resistance protein	-3.95806	0.00351189
Phacu.CVR.010G131100.1	Chr10	33968663	33974265	BCL-2-associated athanogene	4.03287	0.00102167			Phacu.CVR.006G207900.1	Chr06	29115917	29120020	GDSL-like Lipase/Acylhydrolase superfamily protein	-3.94002	0.00503873
Phacu.CVR.006G110900.1	Chr06	21052724	21055343	alpha/beta-Hydrolases superfamily protein	4.03135	0.000102371			Phacu.CVR.001G190900.1	Chr01	45145220	45146764	histone H2A	-3.93451	0.000146764
Phacu.CVR.010G163000.1	Chr10	38063874	38068837	lipoxygenase	4.02541	0.000163327			Phacu.CVR.008G045100.1	Chr08	3815697	3818347	O-acyltransferase (WSD1-like) family protein	-3.92443	0.00056913
Phacu.CVR.008G288700.1	Chr08	49212001	49212798	HSP20-like chaperones superfamily protein	4.0235	1.30234e-05			Phacu.CVR.005G192700.1	Chr05	34593428	34595910	Glycosyl hydrolases family 32 protein	-3.92163	1.47381e-15
Phacu.CVR.001G019300.1	Chr01	1583361	1586158	TRAM, LAG1 and CLN8 (TLC) lipid-sensing domain containing protein	3.99656	2.18667e-07			Phacu.CVR.001G072500.1	Chr01	8088378	8093479	wall-associated kinase	-3.91401	3.42611e-05
Phacu.CVR.004G189400.1	Chr04	56571501	56572020	Bifunctional inhibitor/lipid-transfer protein/seed storage 2S albumin superfamily protein	3.988	1.93313e-29			Phacu.CVR.001G171400.1	Chr01	42425164	42427985	cytochrome P450, family 93, subfamily D, polypeptide	-3.90939	1.01222e-13
Phacu.CVR.009G250900.1	Chr09	32558113	32561757	conserved hypothetical protein	3.98787	0.000435659			Phacu.CVR.006G230600.1	Chr06	30863923	30869756	oligopeptide transporter	-3.90278	2.18598e-05
Phacu.CVR.002G231600.1	Chr02	31887327	31891502	WRKY DNA-binding protein	3.98459	9.42719e-18			Phacu.CVR.009G060800.1	Chr09	6085865	6087562	GRAS family transcription factor	-3.88214	1.56117e-08
Phacu.CVR.002G333300.1	Chr02	42129431	42130430	hypothetical protein	3.98152	2.8734e-14			Phacu.CVR.010G005300.1	Chr10	969272	972488	glycerol-3-phosphate acyltransferase	-3.87553	7.45264e-10
Phacu.CVR.005G204500.1	Chr05	35624624	35629033	Major facilitator superfamily protein	3.97777	0.00285993			Phacu.CVR.008G027800.1	Chr08	2271416	2272911	Pollen Ole e 1 allergen and extensin family protein	-3.87212	0.000758154
Phacu.CVR.008G158100.1	Chr08	17431393	17434974	cytochrome P450, family 93, subfamily D, polypeptide	3.97437	0.0041622			Phacu.CVR.005G206000.1	Chr05	35713796	35717135	S-locus lectin protein kinase family protein	-3.86674	0.00186268
Phacu.CVR.005G009400.1	Chr05	1113553	1116728	NAD(P)-binding Rossmann-fold superfamily protein	3.9527	5.05435e-14			Phacu.CVR.006G180700.1	Chr06	26740768	26742426	Eukaryotic aspartyl protease family protein	-3.85963	2.39919e-07
Phacu.CVR.011G178100.2	Chr11	39925201	39930499	terpene synthase	3.95154	1.85411e-05			Phacu.CVR.001G170800.1	Chr01	42343256	42344639	UV-B-insensitive 4-like	-3.83337	0.000602659
Phacu.CVR.003G211100.3	Chr03	29721695	29724378	Ran BP2/NZF zinc finger-like superfamily protein	3.94066	9.27341e-06			Phacu.CVR.003G169400.2	Chr03	24625023	24630497	minichromosome maintenance (MCM2/3/5) family protein	-3.82298	3.65103e-07
Phacu.CVR.008G187500.1	Chr08	32159922	32161433	C2H2-like zinc finger protein	3.93506	0.000299576			Phacu.CVR.002G236400.1	Chr02	32504185	32509417	Chloroplast-targeted copper chaperone protein	-3.80929	0.00134031
Phacu.CVR.011G245300.1	Chr11	50359998	50364201	Albumin I chain a domain containing protein	3.91139	0.00108809			Phacu.CVR.011G118200.1	Chr11	12425437	12426618	hypothetical protein	-3.79625	0.00750438
Phacu.CVR.007G274200.1	Chr07	39897247	39900557	Double Clp-N motif-containing P-loop nucleoside triphosphate hydrolases superfamily protein	3.90701	0.000249858			Phacu.CVR.006G207700.1	Chr06	29102022	29105717	glutamate receptor 2.7	-3.78584	1.60212e-05
Phacu.CVR.011G133100.1	Chr11	15391247	15393469	Family of unknown function (DUF566)	3.89524	0.00096004			Phacu.CVR.006G250600.1	Chr06	32290539	32291320	hypothetical protein	-3.78036	0.000718327
Phacu.CVR.001G210900.1	Chr01	47485070	47488512	DNAse I-like superfamily protein	3.89138	0.00200973			Phacu.CVR.004G190500.1	Chr04	56662480	56670523	receptor serine/threonine kinase, putative	-3.77969	0.00480664
Phacu.CVR.002G272500.1	Chr02	36464711	36467099	xylem cysteine peptidase	3.89064	4.98191e-48			Phacu.CVR.008G038700.1	Chr08	3083943	3084697	Protein of unknown function (DUF679)	-3.77217	1.16224e-06
Phacu.CVR.010G018100.1	Chr10	2821143	2823408	conserved hypothetical protein	3.88664	3.64087e-07			Phacu.CVR.007G025100.1	Chr07	1944873	1946822	Major facilitator superfamily protein	-3.75524	0.00832005
Phacu.CVR.003G317200.3	Chr03	41747143	41752470	2-oxoglutarate (2OG) and Fe(II)-dependent oxygenase superfamily protein	3.86373	1.43199e-13			Phacu.CVR.003G049100.1	Chr03	4955197	4959287	ureide permease	-3.73645	0.00175301
Phacu.CVR.006G089700.1	Chr06	19101132	19108464	PHD finger transcription factor, putative	3.84915	0.000830057			Phacu.CVR.006G207600.1	Chr06	29097325	29098064	hypothetical protein	-3.7277	0.0020577
Phacu.CVR.009G240700.1	Chr09	31235970	31241155	Cytochrome P450 superfamily protein	3.84859	3.03392e-10			Phacu.CVR.009G171500.1	Chr09	21373857	21374657	Protein of unknown function (DUF1677)	-3.72534	1.04219e-05
Phacu.CVR.006G067900.1	Chr06	16872325	16873790	UDP-glucose:flavonoid 3-o-glucosyltransferase	3.81266	0.00104877			Phacu.CVR.008G289800.1	Chr08	49316453	49321590	subtilase family protein	-3.7072	3.04104e-06
Phacu.CVR.008G164400.1	Chr08	18421053	18421749	Plant EC metallothionein-like protein, family	3.80216	0.00383268			Phacu.CVR.003G138100.1	Chr03	20547517	20551026	OSBP(oxysterol binding protein)-related protein 4B	-3.70281	6.18204e-05
Phacu.CVR.009G301100.1	Chr09	38104787	38107928	cytochrome P450, family 81, subfamily D, polypeptide	3.80139	0.00954301			Phacu.CVR.009G193100.1	Chr09	24124705	24131115	Protein of unknown function (DUF668)	-3.68433	4.41889e-15
Phacu.CVR.002G182700.1	Chr02	25799845	25803939	PQ-loop repeat family protein / transmembrane family protein	3.79538	0.00124919			Phacu.CVR.004G175600.2	Chr04	55013536	55020114	receptor like protein	-3.67687	0.00152532
Phacu.CVR.001G081900.1	Chr01	9651955	9655971	D-arabinono-1,4-lactone oxidase family protein	3.78163	0.000942976			Phacu.CVR.001G045000.1	Chr01	4332877	4334324	receptor like protein	-3.67658	3.20539e-13
Phacu.CVR.003G074500.1	Chr03	8263741	8269234	Pectin lyase-like superfamily protein	3.74979	1.48204e-11			Phacu.CVR.001G200300.1	Chr01	46367741	46371504	Long-chain fatty alcohol dehydrogenase family protein	-3.67502	8.57136e-25
Phacu.CVR.007G301000.1	Chr07	42407809	42408546	VQ motif-containing protein	3.74539	3.86393e-08			Phacu.CVR.005G198600.1	Chr05	35077914	35079404	Leucine-rich repeat transmembrane protein kinase protein	-3.67357	7.14708e-08
Phacu.CVR.007G206100.1	Chr07	32164234	32166685	Phenazine biosynthesis PhzC/PhzF protein	3.7437	5.57805e-31			Phacu.CVR.004G144300.1	Chr04	51061557	51062938	Bifunctional inhibitor/lipid-transfer protein/seed storage 2S albumin superfamily protein	-3.66339	0.00389227
Phacu.CVR.004G011300.1	Chr04	1207984	1210567	formate dehydrogenase	3.70625	0.000111512			Phacu.CVR.008G023300.1	Chr08	1940094	1940651	Late embryogenesis abundant protein (LEA) family protein	-3.64883	0.000477497
Phacu.CVR.008G250400.1	Chr08	45194926	45197654	alpha/beta-Hydrolases superfamily protein	3.70105	0.00379056			Phacu.CVR.006G161800.1	Chr06	25166909	25169353	hypothetical protein	-3.64659	0.00305738
Phacu.CVR.003G015500.1	Chr03	1415296	1417488	Cytochrome b561/ferric reductase transmembrane protein family	3.69042	0.000780639			Phacu.CVR.002G051600.1	Chr02	4557472	4558772	Epidermal patterning factor proteins domain containing protein	-3.63425	0.000598853
Phacu.CVR.011G243900.1	Chr11	50280134	50281367	Albumin I chain a domain containing protein	3.68772	0.00250562			Phacu.CVR.001G197700.1	Chr01	46055262	46057226	myb domain protein	-3.63184	0.00653312
Phacu.CVR.008G062500.2	Chr08	5375686	5377801	S-adenosyl-L-methionine-dependent methyltransferases superfamily protein	3.67987	0.00753645			Phacu.CVR.005G036600.1	Chr05	3746024	3746938	Thioredoxin superfamily protein	-3.6318	8.74831e-07
Phacu.CVR.005G030400.1	Chr05	3094393	3095604	Disease resistance-responsive (dirigent-like protein) family protein	3.62994	0.00104656			Phacu.CVR.005G209500.1	Chr05	36047664	36050888	Phototropic-responsive NPH3 family protein	-3.62886	0.00206251
Phacu.CVR.007G083800.1	Chr07	7644382	7649457	Protein kinase superfamily protein	3.62627	1.10442e-05			Phacu.CVR.004G143700.1	Chr04	50973130	50976219	disease resistance family protein / LRR family protein	-3.61241	0.000228272
Phacu.CVR.005G145900.1	Chr05	29872366	29874227	plant U-box	3.62357	6.32028e-07			Phacu.CVR.008G173600.1	Chr08	21241269	21241623	hypothetical protein	-3.58407	0.00712153
Phacu.CVR.002G349100.1	Chr02	43502594	43503763	RHO guanyl-nucleotide exchange factor	3.60815	3.48409e-07			Phacu.CVR.006G183400.1	Chr06	27038789	27041440	Terpenoid cyclases family protein	-3.56254	8.59362e-05
Phacu.CVR.003G185700.1	Chr03	27030883	27031777	hypothetical protein	3.59777	1.84226e-12			Phacu.CVR.008G332900.1	Chr08	53255946	53258025	transmembrane receptors;ATP binding	-3.55643	0.00965377
Phacu.CVR.002G048800.1	Chr02	4158527	4161437	conserved hypothetical protein	3.59382	0.00110191			Phacu.CVR.007G107400.1	Chr07	10774581	10775154	hypothetical protein	-3.55144	0.00892095
Phacu.CVR.011G228900.2	Chr11	49129883	49131985	NB-ARC domain-containing disease resistance protein	3.55896	0.00414274			Phacu.CVR.009G111500.1	Chr09	12131234	12134004	Cyclin A3;1	-3.54764	0.000841452
Phacu.CVR.007G085300.1	Chr07	7869336	7871108	hypothetical protein	3.55525	1.14031e-12			Phacu.CVR.003G189800.1	Chr03	27423637	27428670	multipolar spindle	-3.54272	0.00407821
Phacu.CVR.001G136900.1	Chr01	33629332	33630179	ARM repeat superfamily protein	3.54497	9.51598e-05			Phacu.CVR.009G260300.1	Chr09	33685792	33689146	EF-TU receptor	-3.54069	0.000360407
Phacu.CVR.003G008700.1	Chr03	900608	905917	Homeodomain-like superfamily protein	3.54302	9.05521e-05			Phacu.CVR.002G080700.1	Chr02	8348308	8351170	formin	-3.53858	0.0055746
Phacu.CVR.008G270800.1	Chr08	47382476	47392390	FAM91 C-terminus domain containing protein	3.5383	6.0715e-09			Phacu.CVR.002G063300.1	Chr02	5847084	5849367	tonoplast intrinsic protein 2;2	-3.53699	4.37672e-26
Phacu.CVR.003G003200.1	Chr03	361939	376511	NB-ARC domain-containing disease resistance protein	3.53012	0.00213927			Phacu.CVR.002G030500.1	Chr02	2330949	2332385	Protein of unknown function (DUF567)	-3.48684	2.28747e-05
Phacu.CVR.010G027500.1	Chr10	3723131	3727758	Disease resistance protein (TIR-NBS-LRR class) family	3.52724	1.19223e-05			Phacu.CVR.002G129800.1	Chr02	19110937	19115817	Leucine-rich receptor-like protein kinase family protein	-3.47761	0.00070985
Phacu.CVR.001G025600.1	Chr01	2228355	2230569	heat shock transcription factor B4	3.52353	1.0075e-14			Phacu.CVR.007G150300.1	Chr07	22638678	22638963	Serine protease inhibitor, potato inhibitor I-type family protein	-3.47433	0.00209075
Phacu.CVR.005G209100.1	Chr05	35998590	36005891	pleiotropic drug resistance	3.52053	0.000683161			Phacu.CVR.006G216300.1	Chr06	29842129	29844023	Aluminium induced protein with YGL and LRDR motifs	-3.47086	3.7585e-09
Phacu.CVR.002G265800.1	Chr02	35711889	35712709	HSP20-like chaperones superfamily protein	3.5125	2.47701e-16			Phacu.CVR.003G084600.4	Chr03	10135621	10137933	homeobox	-3.46516	1.84421e-11
Phacu.CVR.005G190600.1	Chr05	34471624	34475520	lipoxygenase	3.50567	7.9792e-06			Phacu.CVR.003G262800.1	Chr03	35459520	35459915	Bifunctional inhibitor/lipid-transfer protein/seed storage 2S albumin superfamily protein	-3.45769	0.00162313
Phacu.CVR.011G161600.1	Chr11	35533595	35535718	senescence-associated gene	3.50099	0.00559178			Phacu.CVR.008G185900.1	Chr08	31559122	31580257	Putative WEB family protein At1g65010, chloroplastic	-3.45319	2.57483e-39
Phacu.CVR.006G016400.1	Chr06	8189993	8192148	cytochrome p450 79a2	3.4954	8.95948e-07			Phacu.CVR.003G331100.1	Chr03	43051056	43053764	18S pre-ribosomal assembly protein gar2-related	-3.44905	0.00296145
Phacu.CVR.007G318300.1	Chr07	43995223	43996397	Albumin-2	3.49298	0.00669561			Phacu.CVR.011G115500.1	Chr11	11919552	11924618	Condensin complex subunit 2 domain containing protein	-3.44475	0.00133497
Phacu.CVR.008G353200.1	Chr08	54692125	54694331	Auxin-responsive family protein	3.49206	0.00135168			Phacu.CVR.011G241300.1	Chr11	50043851	50044855	LRR and NB-ARC domains-containing disease resistance protein	-3.44275	0.0082838
Phacu.CVR.009G035000.1	Chr09	3200291	3202343	conserved hypothetical protein	3.45854	1.07491e-30			Phacu.CVR.002G004000.1	Chr02	327015	327853	EVE domain containing protein	-3.44028	0.00362483
Phacu.CVR.002G353400.1	Chr02	43942144	43944054	BR enhanced expression	3.45778	0.0038656			Phacu.CVR.011G076200.1	Chr11	6492695	6494447	tonoplast intrinsic protein 1;3	-3.42692	5.16569e-10
Phacu.CVR.009G261500.1	Chr09	33786367	33789993	DNA-binding protein phosphatase	3.45008	1.18888e-49			Phacu.CVR.011G218300.1	Chr11	47719932	47727882	Ca(2)-dependent phospholipid-binding protein (Copine) family	-3.41757	0.00447732
Phacu.CVR.010G002300.1	Chr10	443485	449328	hypothetical protein	3.44774	1.73579e-42			Phacu.CVR.011G249700.1	Chr11	51123960	51127669	hypothetical protein	-3.40521	1.41139e-16
Phacu.CVR.001G226500.1	Chr01	49148227	49150402	PLATZ transcription factor family protein	3.43212	0.00140753			Phacu.CVR.007G218000.1	Chr07	33767385	33770659	homolog of yeast CDT1 B homolog of yeast CDT1 B	-3.39725	0.000229413
Phacu.CVR.011G243600.1	Chr11	50260503	50261175	Albumin I chain a domain containing protein	3.4315	0.00459861			Phacu.CVR.003G213600.1	Chr03	29953010	29959765	K+ transporter	-3.39505	1.29237e-27
Phacu.CVR.003G189600.1	Chr03	27394097	27396592	heat shock protein 70B	3.42568	5.77131e-14			Phacu.CVR.006G179200.1	Chr06	26617366	26619823	glucose-6-phosphate/phosphate translocator	-3.38828	9.76931e-05
Phacu.CVR.007G044900.1	Chr07	3606114	3606949	Gibberellin-regulated family protein	3.41782	0.00127752			Phacu.CVR.002G225100.1	Chr02	31233504	31233980	hypothetical protein	-3.38734	0.000889679
Phacu.CVR.008G237600.1	Chr08	43567178	43586917	Golgi-body localisation protein domain ;RNA pol II promoter Fmp27 protein domain	3.41199	1.96653e-10			Phacu.CVR.007G012400.1	Chr07	967772	970508	Leucine-rich repeat (LRR) family protein	-3.37701	0.0011878
Phacu.CVR.007G290600.1	Chr07	41472309	41474123	HSP20-like chaperones superfamily protein	3.405	0.00221918			Phacu.CVR.001G103800.1	Chr01	13850100	13851671	Ferritin/ribonucleotide reductase-like family protein	-3.36729	1.72058e-06
Phacu.CVR.003G119700.2	Chr03	17733606	17735514	Heavy metal transport/detoxification superfamily protein	3.39809	0.00272668			Phacu.CVR.006G179100.1	Chr06	26607021	26615543	beta-glucosidase	-3.36491	0.00430553
Phacu.CVR.008G242200.1	Chr08	44224599	44225645	conserved hypothetical protein	3.39485	5.44206e-12			Phacu.CVR.007G286100.1	Chr07	41117822	41120749	disease resistance family protein / LRR family protein	-3.34521	2.54003e-08
Phacu.CVR.005G190400.1	Chr05	34454930	34459695	lipoxygenase	3.39202	0.00218026			Phacu.CVR.003G161000.1	Chr03	23434476	23438365	WRKY family transcription factor	-3.33541	0.000377106
Phacu.CVR.003G080400.1	Chr03	9221874	9226628	conserved hypothetical protein	3.39065	0.00707767			Phacu.CVR.008G159700.1	Chr08	17605002	17614005	dicer-like	-3.3306	0.00480664
Phacu.CVR.001G037800.3	Chr01	3483962	3486593	heat shock transcription factor A2	3.3836	3.47543e-59			Phacu.CVR.007G118500.1	Chr07	12687109	12689483	cytochrome P450, family 76, subfamily C, polypeptide	-3.32967	2.22527e-07
Phacu.CVR.007G152100.1	Chr07	23061110	23064522	Sieve element occlusion N-terminus domain containing protein	3.37475	6.24643e-06			Phacu.CVR.007G209200.1	Chr07	32589636	32590785	Bifunctional inhibitor/lipid-transfer protein/seed storage 2S albumin superfamily protein	-3.32694	0.00914007
Phacu.CVR.001G169700.1	Chr01	42189717	42193399	AINTEGUMENTA-like	3.37146	0.00122659			Phacu.CVR.006G238000.1	Chr06	31371354	31373414	Peroxidase superfamily protein	-3.32656	0.00510329
Phacu.CVR.005G009800.1	Chr05	1144121	1151960	cellulose synthase A2	3.35674	0.00239375			Phacu.CVR.009G083200.1	Chr09	8799506	8801368	Peroxidase superfamily protein	-3.32353	0.000598643
Phacu.CVR.006G167400.1	Chr06	25640382	25641474	conserved hypothetical protein	3.35108	7.53608e-23			Phacu.CVR.006G063600.1	Chr06	16374174	16375425	hypothetical protein	-3.3147	2.03343e-06
Phacu.CVR.002G272000.2	Chr02	36421118	36428092	Leucine-rich repeat protein kinase family protein	3.35041	3.41333e-12			Phacu.CVR.008G126000.1	Chr08	12040576	12049358	receptor like protein	-3.29831	8.21437e-13
Phacu.CVR.010G182500.1	Chr10	39646342	39648108	HSP20-like chaperones superfamily protein	3.33519	5.01097e-09			Phacu.CVR.005G102000.1	Chr05	21703167	21703763	cyclic nucleotide-gated cation channel	-3.29387	0.00709064
Phacu.CVR.010G059900.1	Chr10	7794749	7798006	conserved hypothetical protein	3.33341	0.00274818			Phacu.CVR.011G210100.2	Chr11	46536308	46537974	RING/FYVE/PHD zinc finger superfamily protein	-3.29175	0.00193503
Phacu.CVR.002G293400.1	Chr02	38316443	38318840	conserved hypothetical protein	3.321	0.00334447			Phacu.CVR.011G059400.1	Chr11	4895878	4898224	homolog of carrot EP3-3 chitinase	-3.29092	4.2745e-12
Phacu.CVR.003G261700.1	Chr03	35309542	35316400	Haloacid dehalogenase-like hydrolase (HAD) superfamily protein	3.31329	0.00287274			Phacu.CVR.004G089900.1	Chr04	13965060	13966448	Plant protein of unknown function domain containing protein	-3.28611	0.0064313
Phacu.CVR.008G072100.1	Chr08	6570371	6572686	Remorin family protein	3.31068	3.73702e-13			Phacu.CVR.011G113300.1	Chr11	11514396	11515949	plant U-box	-3.27955	0.00356898
Phacu.CVR.001G229200.1	Chr01	49381306	49382079	conserved hypothetical protein	3.28879	6.62317e-08			Phacu.CVR.L001050.1	scaffold_87	10841	13045	Photosystem I, PsaA/PsaB protein	-3.27154	0.00129745
Phacu.CVR.006G033100.1	Chr06	11754282	11759445	Sieve element occlusion N-terminus domain containing protein	3.28653	3.44951e-05			Phacu.CVR.003G273500.1	Chr03	36652676	36654411	expansin-like A2	-3.24333	2.24759e-27
Phacu.CVR.004G016200.1	Chr04	1781028	1785952	Peroxidase superfamily protein	3.2664	2.28714e-30			Phacu.CVR.009G262700.1	Chr09	33889181	33890035	hypothetical protein	-3.24281	0.00362627
Phacu.CVR.002G262400.1	Chr02	35401728	35404016	Pollen Ole e 1 allergen and extensin family protein	3.26463	1.50868e-05			Phacu.CVR.004G057300.1	Chr04	7049311	7055795	lysine histidine transporter	-3.24204	0.00841434
Phacu.CVR.002G354700.1	Chr02	44038204	44041385	Protein kinase superfamily protein	3.26107	7.84916e-13			Phacu.CVR.002G190400.1	Chr02	26507179	26508495	syntaxin of plants	-3.23595	0.00336261
Phacu.CVR.002G005800.1	Chr02	463843	465858	methylesterase PCR A	3.26087	0.00458313			Phacu.CVR.007G273100.1	Chr07	39727828	39731233	glycerol-3-phosphate acyltransferase	-3.22238	0.0087456
Phacu.CVR.011G016600.1	Chr11	1073573	1080839	terpene synthase	3.2595	0.000445432			Phacu.CVR.011G048900.1	Chr11	4003815	4009736	Minichromosome maintenance (MCM2/3/5) family protein	-3.2146	7.30394e-09
Phacu.CVR.008G182300.1	Chr08	30680290	30683456	Ankyrin repeat family protein	3.24963	3.90989e-12			Phacu.CVR.007G141300.1	Chr07	20047130	20048514	AT-hook motif nuclear-localized protein	-3.20209	2.05704e-05
Phacu.CVR.002G256000.1	Chr02	34662409	34666576	alternative NAD(P)H dehydrogenase	3.24714	1.35806e-07			Phacu.CVR.002G058200.1	Chr02	5348241	5351194	Protein kinase superfamily protein	-3.19768	3.18572e-11
Phacu.CVR.008G273200.1	Chr08	47598155	47604462	Ankyrin repeat family protein	3.24267	0.00271503			Phacu.CVR.008G355000.1	Chr08	54818831	54822060	nudix hydrolase homolog	-3.19637	0.000419589
Phacu.CVR.007G055500.1	Chr07	4431553	4433404	gibberellin 2-oxidase	3.23898	0.00552152			Phacu.CVR.001G158100.1	Chr01	40644806	40652203	P-loop nucleoside triphosphate hydrolases superfamily protein with CH (Calponin Homology) domain	-3.19578	0.00732581
Phacu.CVR.011G177800.1	Chr11	39875646	39881300	terpene synthase	3.23611	8.83154e-14			Phacu.CVR.001G273900.2	Chr01	53422614	53425794	Calmodulin-binding protein	-3.19323	0.000461744
Phacu.CVR.001G008900.1	Chr01	719458	721672	glyoxal oxidase-related protein	3.23576	0.00218991			Phacu.CVR.003G106200.1	Chr03	15151793	15153223	Protein of unknown function (DUF506)	-3.19212	7.60595e-16
Phacu.CVR.010G164200.1	Chr10	38159898	38166266	multidrug resistance-associated protein	3.23295	0.000585662			Phacu.CVR.009G302700.1	Chr09	38286198	38292156	minichromosome maintenance (MCM2/3/5) family protein	-3.18968	9.76826e-08
Phacu.CVR.009G247000.1	Chr09	31976086	31978777	Ran BP2/NZF zinc finger-like superfamily protein	3.23272	3.64516e-11			Phacu.CVR.003G209700.1	Chr03	29615883	29616206	Mitochondrial substrate carrier family protein	-3.18232	8.61184e-05
Phacu.CVR.001G269200.1	Chr01	53024187	53025932	hypothetical protein	3.21709	1.65175e-12			Phacu.CVR.007G219000.1	Chr07	33913405	33914510	ethylene response factor	-3.17564	2.75095e-08
Phacu.CVR.010G157000.1	Chr10	37321876	37324881	growth-regulating factor	3.20818	6.66591e-09			Phacu.CVR.003G218000.2	Chr03	30525035	30527750	Adenine nucleotide alpha hydrolases-like superfamily protein	-3.16641	0.00504724
Phacu.CVR.002G362000.1	Chr02	44581822	44585293	transmembrane kinase	3.1996	0.00021188			Phacu.CVR.005G163300.1	Chr05	31980807	31985493	alpha carbonic anhydrase	-3.15196	0.000106469
Phacu.CVR.004G199600.1	Chr04	57437827	57438819	multiprotein bridging factor 1C	3.19647	1.2544e-13			Phacu.CVR.001G199100.1	Chr01	46240154	46244674	phytochelatin synthase 1 (PCS1)	-3.13793	0.00906067
Phacu.CVR.011G196000.1	Chr11	44333812	44334257	FAD/NAD(P)-binding oxidoreductase family protein	3.19556	0.00548631			Phacu.CVR.008G174900.1	Chr08	23902391	23903956	UDP-Glycosyltransferase superfamily protein	-3.13371	0.00861216
Phacu.CVR.011G191900.1	Chr11	43592541	43595212	S-locus lectin protein kinase family protein	3.19087	0.000219806			Phacu.CVR.008G116400.2	Chr08	10655214	10657904	receptor like protein	-3.12635	4.23775e-11
Phacu.CVR.004G109200.1	Chr04	35792168	35796966	conserved hypothetical protein	3.18854	9.697e-24			Phacu.CVR.005G031600.1	Chr05	3209781	3212906	cytokinin oxidase/dehydrogenase	-3.12553	4.50909e-16
Phacu.CVR.010G174100.1	Chr10	39005544	39007832	Integrase-type DNA-binding superfamily protein	3.1816	0.00309196			Phacu.CVR.006G217200.1	Chr06	29912948	29914716	Aluminium induced protein with YGL and LRDR motifs	-3.12367	9.45678e-07
Phacu.CVR.005G195200.1	Chr05	34817493	34819915	phosphate starvation-induced gene	3.17551	0.00766084			Phacu.CVR.008G186100.11	Chr08	31592780	31616062	WEB family protein At4g27595, chloroplastic	-3.11248	8.66115e-38
Phacu.CVR.005G027900.1	Chr05	2891953	2894517	annexin	3.17464	9.91583e-07			Phacu.CVR.006G107200.1	Chr06	20682239	20687001	cysteine-rich RLK (RECEPTOR-like protein kinase)	-3.10777	0.000230056
Phacu.CVR.006G243800.1	Chr06	31807135	31811322	XS domain-containing protein / XS zinc finger domain-containing protein-related	3.17015	4.33653e-25			Phacu.CVR.006G170400.1	Chr06	25867271	25868356	conserved hypothetical protein	-3.10487	0.00506727
Phacu.CVR.002G028600.1	Chr02	2157250	2162353	glutamate-cysteine ligase	3.16747	8.57685e-24			Phacu.CVR.010G159200.1	Chr10	37571635	37576353	Disease resistance protein (TIR-NBS-LRR class) family	-3.09846	2.53505e-05
Phacu.CVR.002G250500.1	Chr02	34000481	34002658	Aldolase-type TIM barrel family protein	3.16613	3.96925e-13			Phacu.CVR.003G306400.1	Chr03	40766521	40770711	cytochrome P450, family 722, subfamily A, polypeptide	-3.09429	6.15291e-10
Phacu.CVR.002G329600.1	Chr02	41842848	41845518	Probable membrane-associated kinase regulator	3.16432	0.00366227			Phacu.CVR.001G196800.1	Chr01	45903590	45904556	ethylene-responsive element binding factor	-3.0921	1.80231e-12
Phacu.CVR.007G300900.1	Chr07	42390472	42393062	fatty acid desaturase	3.15997	1.87574e-07			Phacu.CVR.001G110800.1	Chr01	15572032	15574046	xyloglucan endotransglucosylase/hydrolase	-3.08955	0.00344561
Phacu.CVR.010G078000.1	Chr10	14808254	14808987	lipid transfer protein	3.13337	1.66498e-37			Phacu.CVR.007G076500.1	Chr07	6817850	6818970	PAR1 protein	-3.08143	2.47391e-05
Phacu.CVR.002G265300.1	Chr02	35681288	35681770	HSP20-like chaperones superfamily protein	3.13099	2.50498e-07			Phacu.CVR.002G033400.1	Chr02	2586256	2591813	phospholipase D beta	-3.07756	1.45495e-09
Phacu.CVR.006G058000.1	Chr06	15720107	15732004	Leucine-rich repeat (LRR) family protein	3.12054	0.00414274			Phacu.CVR.011G039100.1	Chr11	3204047	3207608	Phototropic-responsive NPH3 family protein	-3.07671	1.60999e-13
Phacu.CVR.006G022700.1	Chr06	9354993	9362061	hypothetical protein	3.11764	1.67302e-11			Phacu.CVR.008G031200.1	Chr08	2512236	2513567	Malectin/receptor-like protein kinase family protein	-3.04232	5.98758e-06
Phacu.CVR.006G149800.1	Chr06	24127596	24131591	WRKY DNA-binding protein	3.11249	5.44771e-10			Phacu.CVR.002G242500.1	Chr02	33100285	33100991	hypothetical protein	-3.03703	0.00784691
Phacu.CVR.004G073700.1	Chr04	10288522	10290923	exocyst subunit exo70 family protein C1	3.10895	0.00438238			Phacu.CVR.008G175300.1	Chr08	24377315	24378955	UDP-Glycosyltransferase superfamily protein	-3.03548	0.000327699
Phacu.CVR.001G283500.1	Chr01	54324463	54329438	NAD(P)-binding Rossmann-fold superfamily protein	3.10696	6.43382e-15			Phacu.CVR.007G263100.1	Chr07	38604357	38606083	Aldolase superfamily protein	-3.03043	1.6561e-11
Phacu.CVR.010G131500.1	Chr10	34003363	34008648	BCL-2-associated athanogene	3.10416	7.37797e-07			Phacu.CVR.011G110100.1	Chr11	10891901	10893533	NAD(P)-binding Rossmann-fold superfamily protein	-3.02553	4.77712e-13
Phacu.CVR.009G032600.2	Chr09	2903493	2905207	CTC-interacting domain	3.09891	0.00973017			Phacu.CVR.009G059100.1	Chr09	5863395	5867670	nitrate reductase	-3.02544	3.50236e-39
Phacu.CVR.009G236800.7	Chr09	30651372	30655868	Leucine-rich repeat protein kinase family protein	3.09882	1.98723e-07			Phacu.CVR.004G122200.1	Chr04	39466555	39468359	chitinase A	-3.02374	0.00742085
Phacu.CVR.010G135800.1	Chr10	34675917	34681629	SPA (suppressor of phyA-105) protein family	3.08813	5.20016e-05			Phacu.CVR.007G024900.1	Chr07	1927982	1930073	Major facilitator superfamily protein	-3.01893	2.43363e-08
Phacu.CVR.004G211400.1	Chr04	58496645	58499477	IQ-domain	3.08582	4.05121e-54			Phacu.CVR.005G168700.1	Chr05	32569844	32571743	LOB domain-containing protein	-3.01255	0.00146233
Phacu.CVR.003G165400.2	Chr03	23897554	23899816	TRAF-like family protein	3.07381	0.00253942			Phacu.CVR.004G154900.1	Chr04	52688995	52702422	AGAMOUS-like	-2.99516	2.61123e-09
Phacu.CVR.005G110400.1	Chr05	24209595	24210558	conserved hypothetical protein	3.06135	6.96089e-10			Phacu.CVR.008G354700.2	Chr08	54789448	54791917	RPM1-interacting protein 4 (RIN4) family protein	-2.99374	0.00391588
Phacu.CVR.009G279100.1	Chr09	35628611	35629289	SAUR-like auxin-responsive protein family	3.05915	0.00267104			Phacu.CVR.008G096400.1	Chr08	9186997	9193045	PYRIMIDINE	-2.98867	0.00851055
Phacu.CVR.002G265700.1	Chr02	35707794	35708481	HSP20-like chaperones superfamily protein	3.05709	2.99646e-06			Phacu.CVR.010G161600.1	Chr10	37882509	37887420	PLAT/LH2 domain-containing lipoxygenase family protein	-2.98252	0.001626
Phacu.CVR.002G102800.1	Chr02	12486737	12488669	Protein of unknown function, DUF538	3.05272	1.33189e-45			Phacu.CVR.003G190100.2	Chr03	27452844	27456349	zinc ion binding;nucleic acid binding	-2.96233	1.25314e-14
Phacu.CVR.006G167800.2	Chr06	25662566	25666272	agenet domain-containing protein / bromo-adjacent homology (BAH) domain-containing protein	3.04712	4.92398e-21			Phacu.CVR.009G285200.2	Chr09	36324201	36327589	Ribosomal protein L18ae family	-2.96127	4.13306e-09
Phacu.CVR.009G012800.1	Chr09	1094055	1095122	17.6 kDa class II heat shock protein	3.04312	9.65421e-11			Phacu.CVR.002G168300.1	Chr02	24027270	24037055	Leucine-rich repeat protein kinase family protein	-2.95733	1.33715e-07
Phacu.CVR.004G017200.1	Chr04	1873437	1876223	Gibberellin-regulated family protein	3.04067	1.88646e-05			Phacu.CVR.005G135800.1	Chr05	28629650	28631763	GRAS family transcription factor	-2.93925	8.39531e-08
Phacu.CVR.005G006300.1	Chr05	810303	812504	ytochrome p450, family 71, subfamily B, polypeptide	3.03904	8.32173e-05			Phacu.CVR.009G158300.1	Chr09	19515663	19518055	Pollen Ole e 1 allergen and extensin family protein	-2.93763	2.96777e-13
Phacu.CVR.007G247200.1	Chr07	36866374	36867165	germin-like protein	3.02814	2.70679e-12			Phacu.CVR.010G166500.3	Chr10	38378685	38384975	beta galactosidase	-2.92848	3.37792e-21
Phacu.CVR.008G144300.1	Chr08	14789541	14791493	Embryo-specific protein 3, (ATS3)	3.02108	0.00630742			Phacu.CVR.006G197800.2	Chr06	28297342	28300505	GDSL-like Lipase/Acylhydrolase superfamily protein	-2.91287	0.00166226
Phacu.CVR.008G159800.2	Chr08	17643706	17652643	dicer-like	3.01924	1.65279e-08			Phacu.CVR.002G087700.1	Chr02	9450980	9454731	Auxin-responsive GH3 family protein	-2.90517	0.000111913
Phacu.CVR.011G203100.1	Chr11	45439353	45441377	NAC (No Apical Meristem) domain transcriptional regulator superfamily protein	3.01714	0.000204377			Phacu.CVR.002G298200.1	Chr02	38837737	38840003	cytochrome P450, family 71, subfamily B, polypeptide	-2.90161	1.12267e-08
Phacu.CVR.003G307700.2	Chr03	40864445	40872752	folate transporter	3.01359	0.00410979			Phacu.CVR.001G212100.1	Chr01	47567785	47569369	Plant protein 1589 of unknown function (A_thal_3526) domain containing protein	-2.89819	5.7989e-11
Phacu.CVR.002G047400.1	Chr02	4013161	4015235	Acyl-CoA N-acyltransferases (NAT) superfamily protein	3.01082	2.91967e-05			Phacu.CVR.001G182800.1	Chr01	44050056	44051350	isopentenyltransferase	-2.89691	0.0057791
Phacu.CVR.009G302900.1	Chr09	38300591	38307024	Transcription factor GTE6	3.00505	0.000880726			Phacu.CVR.006G211500.1	Chr06	29469357	29470489	ERF domain protein	-2.88984	0.00646778
Phacu.CVR.001G091200.1	Chr01	11189851	11193013	Protein of unknown function (DUF2921)	2.9954	1.19883e-06			Phacu.CVR.009G222700.1	Chr09	28662591	28664203	basic helix-loop-helix (bHLH) DNA-binding superfamily protein	-2.8874	1.6749e-06
Phacu.CVR.011G245000.1	Chr11	50351254	50352237	Albumin I chain a domain containing protein	2.99468	0.0099738			Phacu.CVR.005G075600.1	Chr05	10501502	10505115	Basic-leucine zipper (bZIP) transcription factor family protein	-2.88723	0.00576686
Phacu.CVR.003G092100.1	Chr03	11466103	11470161	beta glucosidase	2.99256	1.51279e-28			Phacu.CVR.009G270600.1	Chr09	34688711	34689375	14 kDa proline-rich protein DC2.15	-2.87481	9.41482e-17
Phacu.CVR.011G233000.1	Chr11	49401522	49408584	microtubule-associated protein 65-5	2.98941	3.33145e-09			Phacu.CVR.011G057000.1	Chr11	4660055	4661525	Cysteine/Histidine-rich C1 domain family protein	-2.8735	8.37185e-05
Phacu.CVR.008G043200.1	Chr08	3525796	3529420	FTSH protease	2.98517	4.3057e-20			Phacu.CVR.008G139500.1	Chr08	14056548	14063536	conserved hypothetical protein	-2.86078	0.00348816
Phacu.CVR.007G154600.1	Chr07	23938375	23942262	hypothetical protein	2.97776	0.00310427			Phacu.CVR.008G296100.1	Chr08	50059334	50060125	conserved hypothetical protein	-2.85241	4.51169e-12
Phacu.CVR.011G074300.1	Chr11	6337300	6338724	Pathogenesis-related thaumatin superfamily protein	2.97412	0.00454296			Phacu.CVR.008G090800.1	Chr08	8504776	8507090	WRKY DNA-binding protein	-2.84305	2.16619e-23
Phacu.CVR.001G184200.1	Chr01	44244162	44246908	hypothetical protein	2.95107	0.00770447			Phacu.CVR.003G262100.2	Chr03	35386188	35391295	nitrate transporter 1.1	-2.8375	1.34949e-10
Phacu.CVR.009G232700.1	Chr09	29982437	29983281	Gibberellin-regulated family protein	2.95035	3.07771e-11			Phacu.CVR.007G257900.1	Chr07	38033922	38036834	glycosyl hydrolase 9B13	-2.83134	0.0068002
Phacu.CVR.008G262300.4	Chr08	46542249	46545397	Ankyrin repeat family protein	2.94893	0.00717498			Phacu.CVR.005G025500.1	Chr05	2642735	2644535	response regulator	-2.82691	0.000146632
Phacu.CVR.011G198500.1	Chr11	44748240	44750957	UDP-glucosyl transferase 85A3	2.94569	8.18471e-16			Phacu.CVR.006G191800.1	Chr06	27776686	27778880	gibberellin 2-oxidase	-2.8251	0.000539043
Phacu.CVR.001G263400.1	Chr01	52514607	52515404	NPR1 interacting domain containing protein	2.94519	1.34831e-23			Phacu.CVR.002G319200.1	Chr02	40825939	40830867	DEK domain-containing chromatin associated protein	-2.82258	2.04225e-07
Phacu.CVR.001G096600.1	Chr01	12125445	12129142	B-box type zinc finger protein with CCT domain	2.93929	5.75944e-06			Phacu.CVR.003G263800.1	Chr03	35529796	35532072	Eukaryotic aspartyl protease family protein	-2.81998	2.55775e-12
Phacu.CVR.006G195800.1	Chr06	28139482	28145097	P-glycoprotein	2.93699	0.000621449			Phacu.CVR.001G179900.5	Chr01	43732714	43735529	Protein kinase family protein	-2.81548	0.000232818
Phacu.CVR.011G179900.1	Chr11	40328770	40329147	hypothetical protein	2.9368	0.000295593			Phacu.CVR.007G060600.1	Chr07	4940636	4944435	Copper amine oxidase family protein	-2.80833	7.37592e-13
Phacu.CVR.009G137400.1	Chr09	15088374	15094587	ATP binding microtubule motor family protein	2.92642	0.00595664			Phacu.CVR.001G241200.2	Chr01	50582972	50585262	damaged DNA binding;DNA-directed DNA polymerases	-2.80218	0.0056686
Phacu.CVR.009G220600.1	Chr09	28161971	28166653	serine carboxypeptidase-like	2.92313	0.00719808			Phacu.CVR.003G214000.1	Chr03	29988510	29989522	Barwin-related endoglucanase	-2.79503	5.1695e-07
Phacu.CVR.010G015400.1	Chr10	2513993	2517194	rubisco activase	2.9055	1.86394e-09			Phacu.CVR.004G043900.1	Chr04	5147816	5162148	NB-ARC domain-containing disease resistance protein	-2.79346	0.0012302
Phacu.CVR.010G014800.1	Chr10	2462627	2474182	delta1-pyrroline-5-carboxylate synthase	2.90393	5.19542e-53			Phacu.CVR.009G156300.4	Chr09	19211699	19215141	homolog of yeast CDT1 A	-2.79343	0.0023451
Phacu.CVR.011G064500.1	Chr11	5390771	5395710	lipoxygenase	2.90235	1.00798e-16			Phacu.CVR.007G142600.1	Chr07	20378795	20380381	phosphoenolpyruvate carboxylase kinase	-2.79117	5.417e-16
Phacu.CVR.009G310000.1	Chr09	38879768	38880884	MLP-like protein	2.89999	4.13693e-07			Phacu.CVR.008G248100.2	Chr08	45005690	45014463	K-box region and MADS-box transcription factor family protein	-2.78522	0.00629906
Phacu.CVR.008G270700.1	Chr08	47378868	47381196	MD-2-related lipid recognition domain-containing protein / ML domain-containing protein	2.89728	0.0051391			Phacu.CVR.008G228100.1	Chr08	41556588	41557872	Phosphate-responsive 1 family protein	-2.77968	4.03777e-08
Phacu.CVR.001G253300.1	Chr01	51656525	51662778	multidrug resistance-associated protein	2.89668	0.000704168			Phacu.CVR.011G044600.1	Chr11	3659156	3664032	SAUR-like auxin-responsive protein family	-2.77217	0.000441502
Phacu.CVR.010G101300.1	Chr10	27303497	27317860	WD-40 repeat family protein / beige-related	2.88594	8.70247e-05			Phacu.CVR.005G142300.1	Chr05	29429505	29431765	hypothetical protein	-2.77095	3.37516e-15
Phacu.CVR.008G246200.1	Chr08	44658829	44661659	Heavy metal transport/detoxification superfamily protein	2.87457	6.69392e-09			Phacu.CVR.003G322400.2	Chr03	42234209	42237942	Auxin efflux carrier family protein	-2.7706	3.03945e-13
Phacu.CVR.006G122700.1	Chr06	21930026	21933238	HXXXD-type acyl-transferase family protein	2.86835	0.0019055			Phacu.CVR.001G246000.1	Chr01	51095308	51101855	Peptidase M28 family protein	-2.76682	3.15762e-40
Phacu.CVR.005G048100.2	Chr05	5398029	5400199	Carbohydrate-binding X8 domain superfamily protein	2.86767	0.00680556			Phacu.CVR.009G010500.1	Chr09	908131	909574	glycyl-tRNA synthetase / glycine--tRNA ligase	-2.76376	0.000229691
Phacu.CVR.011G043600.1	Chr11	3602419	3604423	SAUR-like auxin-responsive protein family	2.84469	2.26414e-14			Phacu.CVR.009G253600.1	Chr09	32932397	32937744	transducin family protein / WD-40 repeat family protein	-2.76235	0.000574634
Phacu.CVR.006G110300.1	Chr06	21014974	21018194	phloem protein 2-B15	2.84015	0.000586966			Phacu.CVR.001G018200.1	Chr01	1505314	1509345	Glycosyl hydrolase superfamily protein	-2.7536	0.0098136
Phacu.CVR.006G163000.1	Chr06	25265008	25269992	seed imbibition	2.83647	1.36635e-20			Phacu.CVR.003G313600.2	Chr03	41467968	41472748	oligopeptide transporter	-2.7536	5.88747e-12
Phacu.CVR.008G044500.1	Chr08	3755178	3757530	Glutaredoxin family protein	2.83464	1.99041e-16			Phacu.CVR.008G180800.1	Chr08	30366931	30369160	zinc finger (C3HC4-type RING finger) family protein	-2.7523	1.54816e-09
Phacu.CVR.007G043400.1	Chr07	3516866	3517792	Plant basic secretory protein (BSP) family protein	2.82773	4.80434e-08			Phacu.CVR.011G204900.1	Chr11	45753435	45755361	Ankyrin repeat family protein	-2.75105	3.07767e-05
Phacu.CVR.006G056100.1	Chr06	15518735	15521147	Ankyrin repeat family protein	2.82666	0.00896686			Phacu.CVR.007G239700.1	Chr07	36163913	36166255	Protein of unknown function (DUF1645)	-2.74476	1.67289e-24
Phacu.CVR.007G197600.1	Chr07	31201121	31204756	Tudor/PWWP/MBT superfamily protein	2.82525	2.99616e-07			Phacu.CVR.009G299600.1	Chr09	37973460	37976196	Pectin lyase-like superfamily protein	-2.74413	0.00749021
Phacu.CVR.011G255900.1	Chr11	51969376	51973148	C2 calcium/lipid-binding plant phosphoribosyltransferase family protein	2.82255	2.00929e-06			Phacu.CVR.011G065300.1	Chr11	5463866	5464707	Histone superfamily protein	-2.73754	0.000811358
Phacu.CVR.009G008000.1	Chr09	698707	702034	Homeobox-leucine zipper protein family	2.82213	3.6199e-10			Phacu.CVR.001G259500.1	Chr01	52132268	52137524	beta-xylosidase	-2.73393	1.38198e-10
Phacu.CVR.007G120100.1	Chr07	13056325	13061935	Protein of unknown function (DUF3741)	2.81718	4.10961e-12			Phacu.CVR.002G180500.1	Chr02	25467283	25468303	DUF4228 domain containing protein	-2.7262	5.89924e-18
Phacu.CVR.009G166400.1	Chr09	20774430	20776625	RESPONSE TO ABA AND SALT	2.81688	0.00645935			Phacu.CVR.003G042700.1	Chr03	4162907	4165429	Malectin/receptor-like protein kinase family protein	-2.71947	0.005977
Phacu.CVR.007G103000.1	Chr07	9967100	9970751	Transferrin domain containing protein	2.8107	3.69226e-05			Phacu.CVR.011G068800.2	Chr11	5844260	5845189	copper transporter	-2.7175	4.26726e-06
Phacu.CVR.003G071600.1	Chr03	7884761	7889829	formin homology	2.8105	0.00461399			Phacu.CVR.009G196000.1	Chr09	24457139	24459457	hypothetical protein	-2.71031	2.13512e-10
Phacu.CVR.008G222900.1	Chr08	40558153	40560444	VQ motif-containing protein	2.80459	4.04439e-05			Phacu.CVR.008G042000.1	Chr08	3440220	3446299	CDC2C	-2.70241	1.29221e-06
Phacu.CVR.005G080200.1	Chr05	11543963	11552936	MATE efflux family protein	2.80267	2.77621e-52			Phacu.CVR.006G239800.1	Chr06	31523190	31526205	Peroxidase superfamily protein	-2.70191	3.16295e-08
Phacu.CVR.009G183700.1	Chr09	22918345	22925490	plant glycogenin-like starch initiation protein	2.79966	0.00034196			Phacu.CVR.001G258100.1	Chr01	52031660	52036163	cellulose synthase-like D5	-2.69936	0.00209187
Phacu.CVR.007G152000.1	Chr07	23036466	23040147	Sieve element occlusion N-terminus domain containing protein	2.79578	0.000582968			Phacu.CVR.009G066700.2	Chr09	6833239	6837677	natural resistance-associated macrophage protein	-2.69872	0.00135526
Phacu.CVR.004G047800.2	Chr04	5700950	5701596	hypothetical protein	2.7857	3.5719e-05			Phacu.CVR.005G078300.1	Chr05	11089331	11092226	NAC (No Apical Meristem) domain transcriptional regulator superfamily protein	-2.6972	4.92191e-06
Phacu.CVR.011G202100.1	Chr11	45265740	45270724	cytochrome P450, family 72, subfamily A, polypeptide	2.78022	0.000168964			Phacu.CVR.002G342400.2	Chr02	42960361	42963069	myo-inositol oxygenase	-2.68778	0.00361134
Phacu.CVR.004G019000.1	Chr04	2048630	2050512	hypothetical protein	2.77959	1.02297e-08			Phacu.CVR.009G115600.1	Chr09	12608188	12609661	HXXXD-type acyl-transferase family protein	-2.68359	3.54016e-11
Phacu.CVR.003G303300.1	Chr03	40405709	40409275	roline-rich extensin-like receptor kinase	2.77458	0.00588669			Phacu.CVR.008G135800.1	Chr08	13584429	13588371	NAD(P)-binding Rossmann-fold superfamily protein	-2.67925	0.00980093
Phacu.CVR.001G100700.1	Chr01	13200104	13205696	Myzus persicae-induced lipase	2.77268	1.4989e-24			Phacu.CVR.005G198000.1	Chr05	35034986	35040075	Leucine-rich repeat protein kinase family protein	-2.67574	5.76675e-07
Phacu.CVR.006G023200.2	Chr06	9695694	9697250	homeobox protein	2.77239	1.7252e-12			Phacu.CVR.009G264900.1	Chr09	34078272	34078861	hypothetical protein	-2.67125	0.0032491
Phacu.CVR.005G107100.1	Chr05	23616766	23621364	organic cation/carnitine transporter4	2.77084	5.765e-10			Phacu.CVR.003G140900.1	Chr03	20909200	20913494	plant intracellular ras group-related LRR	-2.66189	3.89992e-11
Phacu.CVR.005G213000.1	Chr05	36287949	36290021	Tetratricopeptide repeat (TPR)-like superfamily protein	2.76909	4.09018e-09			Phacu.CVR.009G203400.3	Chr09	25638920	25641692	basic helix-loop-helix (bHLH) DNA-binding superfamily protein	-2.66049	3.82117e-14
Phacu.CVR.011G087700.1	Chr11	7627798	7634835	beta-galactosidase	2.7626	0.0079186			Phacu.CVR.001G045100.1	Chr01	4347550	4351252	receptor like protein	-2.6551	2.88786e-06
Phacu.CVR.005G008300.1	Chr05	974347	976125	AP2/B3-like transcriptional factor family protein	2.75531	1.25634e-16			Phacu.CVR.L001090.1	scaffold_87	32918	33979	photosystem II reaction center protein A	-2.65103	0.00616612
Phacu.CVR.007G152200.1	Chr07	23080624	23083969	Sieve element occlusion N-terminus domain containing protein	2.75096	7.58903e-09			Phacu.CVR.009G068300.1	Chr09	7031943	7034046	2-oxoglutarate (2OG) and Fe(II)-dependent oxygenase superfamily protein	-2.65068	9.00842e-15
Phacu.CVR.003G301500.1	Chr03	40151317	40152732	GNS1/SUR4 membrane protein family	2.74582	6.06562e-07			Phacu.CVR.011G211500.1	Chr11	46729212	46730108	SAUR-like auxin-responsive protein family	-2.63567	3.03739e-05
Phacu.CVR.002G265400.1	Chr02	35687126	35687987	heat shock protein 17.4	2.74401	6.97954e-06			Phacu.CVR.001G287200.1	Chr01	54612357	54615672	Protein of unknown function (DUF620)	-2.62845	3.04062e-32
Phacu.CVR.002G001900.1	Chr02	201851	209141	1,2-alpha-L-fucosidases	2.7413	2.9205e-53			Phacu.CVR.008G228000.1	Chr08	41549894	41551268	Phosphate-responsive 1 family protein	-2.62609	0.000191684
Phacu.CVR.001G010000.1	Chr01	818778	820155	conserved hypothetical protein	2.73479	0.00212664			Phacu.CVR.007G030200.1	Chr07	2514746	2517247	Protein kinase superfamily protein	-2.62554	0.00816447
Phacu.CVR.007G125100.1	Chr07	13957811	13958254	hypothetical protein	2.72711	8.95796e-15			Phacu.CVR.010G181700.1	Chr10	39577204	39579263	Lactoylglutathione lyase / glyoxalase I family protein	-2.62408	0.000880735
Phacu.CVR.009G187600.1	Chr09	23409850	23417415	HSP20-like chaperones superfamily protein	2.72666	1.5838e-06			Phacu.CVR.002G224800.1	Chr02	31194932	31196195	hypothetical protein	-2.62364	2.6942e-46
Phacu.CVR.006G156700.1	Chr06	24737004	24742417	peroxidase	2.72538	0.000364435			Phacu.CVR.010G175200.1	Chr10	39086649	39089037	Isochorismatase family protein	-2.62309	0.000253882
Phacu.CVR.004G189500.1	Chr04	56574568	56579886	ATP binding microtubule motor family protein	2.71938	0.00922702			Phacu.CVR.010G192700.1	Chr10	40357450	40360385	Peroxisomal membrane 22 kDa (Mpv17/PMP22) family protein	-2.62088	8.88893e-26
Phacu.CVR.003G224400.1	Chr03	31172447	31180672	respiratory burst oxidase protein F	2.71859	4.11063e-05			Phacu.CVR.005G181700.1	Chr05	33776211	33778967	ADP/ATP carrier	-2.61727	0.00278384
Phacu.CVR.010G161800.1	Chr10	37917599	37923734	lipoxygenase	2.71214	6.54961e-08			Phacu.CVR.010G062600.1	Chr10	8168697	8174610	iron regulated	-2.61496	4.01135e-05
Phacu.CVR.004G032000.1	Chr04	3709744	3710549	conserved hypothetical protein	2.70936	0.00136576			Phacu.CVR.001G276600.1	Chr01	53633792	53634595	chromomethylase	-2.61339	0.00582159
Phacu.CVR.004G099300.1	Chr04	20414785	20417661	Tetratricopeptide repeat (TPR)-like superfamily protein	2.70036	0.00928504			Phacu.CVR.003G209600.1	Chr03	29614453	29615722	Mitochondrial substrate carrier family protein	-2.60666	0.00018649
Phacu.CVR.008G144200.1	Chr08	14784465	14787260	laccase	2.70009	0.000599696			Phacu.CVR.008G179100.1	Chr08	29927422	29930102	PQ-loop repeat family protein / transmembrane family protein	-2.60509	1.19904e-05
Phacu.CVR.008G307200.1	Chr08	51081678	51085087	Leucine-rich repeat protein kinase family protein	2.6929	7.19818e-05			Phacu.CVR.006G211000.1	Chr06	29379974	29381524	Protein E6	-2.60357	4.04183e-09
Phacu.CVR.007G265200.1	Chr07	38855707	38859351	Sulfite exporter TauE/SafE family protein	2.68988	8.07187e-15			Phacu.CVR.007G263000.2	Chr07	38593093	38597039	Duplicated homeodomain-like superfamily protein	-2.60338	8.11856e-05
Phacu.CVR.007G017600.1	Chr07	1280078	1280781	conserved hypothetical protein	2.68692	0.000543597			Phacu.CVR.007G162100.1	Chr07	25656795	25663558	nuclear factor Y, subunit B8	-2.6017	3.57e-06
Phacu.CVR.005G136300.1	Chr05	28711353	28712857	Protein of unknown function (DUF1218)	2.68346	9.90749e-06			Phacu.CVR.011G147000.1	Chr11	31235635	31237229	O-methyltransferase family protein	-2.59652	9.70581e-05
Phacu.CVR.007G280900.1	Chr07	40601460	40614610	Protein kinase family protein with ARM repeat domain	2.68249	1.68015e-136			Phacu.CVR.004G133900.1	Chr04	44102031	44103355	Heavy metal transport/detoxification superfamily protein	-2.59535	0.000947329
Phacu.CVR.004G056900.1	Chr04	6944546	6946512	conserved hypothetical protein	2.6793	1.45882e-11			Phacu.CVR.001G256400.1	Chr01	51881250	51885950	Plant invertase/pectin methylesterase inhibitor superfamily	-2.58964	5.04545e-07
Phacu.CVR.003G094300.1	Chr03	11740319	11741651	Protein of unknown function, DUF584	2.67721	3.35103e-11			Phacu.CVR.001G033900.1	Chr01	3159134	3165018	gamma vacuolar processing enzyme	-2.58724	1.20095e-21
Phacu.CVR.003G081300.1	Chr03	9541364	9542892	basic helix-loop-helix (bHLH) DNA-binding superfamily protein	2.67622	6.09256e-21			Phacu.CVR.008G033200.1	Chr08	2662043	2663639	HXXXD-type acyl-transferase family protein	-2.58547	0.00551966
Phacu.CVR.008G099300.1	Chr08	9541961	9543811	UDP-glucosyl transferase 73B3	2.67614	0.00162323			Phacu.CVR.005G199400.1	Chr05	35154209	35159593	Leucine-rich repeat transmembrane protein kinase protein	-2.58489	4.40662e-09
Phacu.CVR.003G003300.2	Chr03	377806	387458	NB-ARC domain-containing disease resistance protein	2.6722	6.52631e-16			Phacu.CVR.008G113000.1	Chr08	10154228	10155840	PYR1-like	-2.58431	1.53886e-05
Phacu.CVR.001G291200.1	Chr01	54955928	54956833	Protein of unknown function (DUF1313)	2.6646	0.00200628			Phacu.CVR.008G030900.1	Chr08	2502237	2503229	receptor like protein	-2.58202	0.00401485
Phacu.CVR.010G188200.1	Chr10	40078011	40083359	NRAMP metal ion transporter	2.66283	1.66071e-13			Phacu.CVR.002G032100.1	Chr02	2464982	2466174	chlorophyll A/B binding protein	-2.57729	4.75634e-08
Phacu.CVR.005G165600.1	Chr05	32290535	32291396	conserved hypothetical protein	2.64923	0.0066669			Phacu.CVR.009G295400.1	Chr09	37567024	37569439	S-locus lectin protein kinase family protein	-2.57674	1.66776e-06
Phacu.CVR.006G167700.1	Chr06	25654897	25655223	agenet domain-containing protein / bromo-adjacent homology (BAH) domain-containing protein	2.64914	1.16821e-08			Phacu.CVR.005G199200.1	Chr05	35139008	35143390	Leucine-rich repeat transmembrane protein kinase protein	-2.56992	0.000128304
Phacu.CVR.011G042200.2	Chr11	3524578	3529022	Protein kinase protein with adenine nucleotide alpha hydrolases-like domain	2.64058	5.0087e-14			Phacu.CVR.011G017500.1	Chr11	1166033	1169019	NB-ARC domain-containing disease resistance protein	-2.56631	2.3922e-06
Phacu.CVR.009G216700.1	Chr09	27599221	27603179	Raffinose synthase family protein	2.62853	1.21772e-15			Phacu.CVR.002G167700.2	Chr02	23910454	23912876	beta HLH protein	-2.5656	0.00366854
Phacu.CVR.011G231100.1	Chr11	49270912	49273804	LRR and NB-ARC domains-containing disease resistance protein	2.6243	0.00145459			Phacu.CVR.004G178200.3	Chr04	55323245	55328310	DNA polymerase epsilon subunit B2	-2.5578	1.29281e-05
Phacu.CVR.008G125300.1	Chr08	11939038	11943911	receptor like protein	2.60163	0.000136643			Phacu.CVR.011G024400.1	Chr11	1693876	1697299	Zinc finger CCCH domain-containing protein	-2.55621	0.00256125
Phacu.CVR.010G129600.1	Chr10	33853030	33853852	Late embryogenesis abundant protein	2.58553	0.00124932			Phacu.CVR.007G039700.1	Chr07	3253649	3256139	CYCLIN D3;1	-2.55187	0.00573499
Phacu.CVR.003G162300.2	Chr03	23603221	23609658	P-glycoprotein	2.58388	2.31991e-06			Phacu.CVR.011G122900.1	Chr11	13461431	13464824	isocitrate lyase	-2.54808	0.00974789
Phacu.CVR.008G301400.1	Chr08	50568388	50570598	conserved hypothetical protein	2.57954	5.2275e-32			Phacu.CVR.008G183300.1	Chr08	30926644	30933859	lysine histidine transporter	-2.54444	7.17344e-11
Phacu.CVR.003G181500.1	Chr03	26352953	26356783	Deoxyxylulose-5-phosphate synthase	2.57664	0.000665969			Phacu.CVR.004G063800.2	Chr04	8248636	8254754	Zinc-finger domain of monoamine-oxidase A repressor R1 protein	-2.53174	0.00530659
Phacu.CVR.011G000700.2	Chr11	22400	24748	cytochrome P450, family 72, subfamily A, polypeptide	2.57638	6.42467e-21			Phacu.CVR.008G100900.1	Chr08	9770458	9773124	Tautomerase/MIF superfamily protein	-2.53133	5.1115e-14
Phacu.CVR.011G056900.1	Chr11	4653542	4654782	DUF4228 domain containing protein	2.57613	0.00132774			Phacu.CVR.005G048700.1	Chr05	5525224	5529682	LOB domain-containing protein	-2.53076	1.94594e-07
Phacu.CVR.002G369300.2	Chr02	45066283	45068074	purple acid phosphatase	2.56494	9.44991e-05			Phacu.CVR.002G229300.1	Chr02	31647164	31649064	FAD-binding Berberine family protein	-2.52048	0.0088794
Phacu.CVR.001G171800.1	Chr01	42446703	42448115	polygalacturonase inhibiting protein	2.55556	0.000534257			Phacu.CVR.003G347700.1	Chr03	44643924	44646729	Zinc-finger domain of monoamine-oxidase A repressor R1	-2.52007	0.00058696
Phacu.CVR.001G052100.1	Chr01	5226078	5229484	Wall-associated receptor kinase galacturonan-binding domain containing protein	2.55239	0.00894574			Phacu.CVR.003G337200.1	Chr03	43686658	43687141	hydroxyproline-rich glycoprotein family protein	-2.51876	1.54543e-06
Phacu.CVR.008G238100.1	Chr08	43665472	43666143	conserved hypothetical protein	2.5429	1.87859e-05			Phacu.CVR.009G085300.1	Chr09	9097561	9102794	E2F target gene	-2.51552	1.30776e-07
Phacu.CVR.008G044600.1	Chr08	3774329	3776659	homeobox protein	2.54066	0.0025323			Phacu.CVR.002G129400.1	Chr02	18867481	18869039	Chaperone DnaJ-domain superfamily protein	-2.51318	8.46529e-28
Phacu.CVR.007G021700.1	Chr07	1605265	1609791	Tetratricopeptide repeat (TPR)-like superfamily protein	2.54009	5.57561e-05			Phacu.CVR.008G079900.1	Chr08	7246168	7251571	S-adenosyl-L-methionine-dependent methyltransferases superfamily protein	-2.50759	2.07112e-20
Phacu.CVR.008G120200.1	Chr08	11209241	11211134	UDP-glucosyl transferase 73C6	2.53913	1.69592e-24			Phacu.CVR.001G053700.2	Chr01	5435291	5438806	adenine phosphoribosyltransferase	-2.50467	2.51911e-06
Phacu.CVR.001G070400.1	Chr01	7758867	7762223	Nodulin MtN3 family protein	2.5377	5.99487e-10			Phacu.CVR.004G021500.1	Chr04	2320428	2322238	AAA-ATPase	-2.50129	0.0011544
Phacu.CVR.003G042800.1	Chr03	4173115	4175228	Adenine nucleotide alpha hydrolases-like superfamily protein	2.53332	0.00320424			Phacu.CVR.009G180900.1	Chr09	22542728	22545766	hypothetical protein	-2.49775	5.03743e-09
Phacu.CVR.001G284600.1	Chr01	54425534	54431844	delta1-pyrroline-5-carboxylate synthase	2.53126	1.10446e-67			Phacu.CVR.008G001000.1	Chr08	162261	163165	NAC domain containing protein	-2.49583	1.09908e-08
Phacu.CVR.001G238200.1	Chr01	50299506	50301547	AP2/B3-like transcriptional factor family protein	2.52645	0.000895436			Phacu.CVR.010G069100.1	Chr10	10149131	10151139	ALC-interacting protein	-2.48989	0.00600338
Phacu.CVR.006G157300.1	Chr06	24814735	24815872	Plant invertase/pectin methylesterase inhibitor superfamily protein	2.52301	0.0029584			Phacu.CVR.006G183300.1	Chr06	27035335	27038691	camelliol C synthase	-2.48487	0.0024257
Phacu.CVR.004G091400.1	Chr04	14426744	14429745	Acyl-CoA N-acyltransferases (NAT) superfamily protein	2.51778	1.52018e-11			Phacu.CVR.002G201100.1	Chr02	27983381	27991464	DNA primase, large subunit family	-2.484	0.00208531
Phacu.CVR.003G283900.1	Chr03	37958677	37959114	hypothetical protein	2.51416	5.39466e-05			Phacu.CVR.007G052800.1	Chr07	4231936	4241504	protein serine/threonine kinases;protein kinases;ATP binding;sugar binding;kinases;carbohydrate binding	-2.48368	3.91205e-13
Phacu.CVR.002G076900.3	Chr02	7706212	7713741	sterol 4-alpha-methyl-oxidase 2-1	2.51128	0.00292259			Phacu.CVR.009G019600.1	Chr09	1681339	1682501	early nodulin-like protein	-2.47987	0.00568173
Phacu.CVR.005G055000.1	Chr05	6600722	6601887	glutathione S-transferase TAU	2.50502	8.10304e-19			Phacu.CVR.007G030000.1	Chr07	2511319	2512221	receptor serine/threonine kinase, putative	-2.47753	0.00129389
Phacu.CVR.009G204000.1	Chr09	25742859	25745356	fatty acyl-ACP thioesterases B	2.50256	0.000113494			Phacu.CVR.009G310900.2	Chr09	38953403	38958355	DUF4378 domain containing protein	-2.4769	4.73871e-08
Phacu.CVR.008G051400.1	Chr08	4399854	4403644	Leucine-rich repeat receptor-like protein kinase family protein	2.48794	8.80952e-05			Phacu.CVR.008G220400.1	Chr08	39986919	39994557	sulfate transporter 1;3	-2.47572	1.81532e-11
Phacu.CVR.003G110900.1	Chr03	15797656	15798131	drought-induced	2.47916	9.3488e-05			Phacu.CVR.007G068200.1	Chr07	5850632	5854700	ATP sulfurylase	-2.47173	1.01723e-10
Phacu.CVR.003G155900.1	Chr03	22691997	22694181	SAUR-like auxin-responsive protein family	2.47776	8.52682e-29			Phacu.CVR.009G311200.1	Chr09	38976985	38982952	beta-xylosidase	-2.47162	1.59284e-13
Phacu.CVR.003G288700.1	Chr03	38542994	38544602	Protein of unknown function (DUF579)	2.47729	0.00650099			Phacu.CVR.009G258000.4	Chr09	33431113	33435940	DNA primases;DNA primases	-2.47102	2.63507e-05
Phacu.CVR.005G003600.2	Chr05	437874	441899	P-loop containing nucleoside triphosphate hydrolases superfamily protein	2.47244	0.00119393			Phacu.CVR.010G182800.1	Chr10	39658772	39660747	Tetratricopeptide repeat (TPR)-like superfamily protein	-2.47027	3.27185e-05
Phacu.CVR.001G142900.1	Chr01	38051477	38052477	Homeodomain-like superfamily protein	2.472	2.71161e-05			Phacu.CVR.002G031900.1	Chr02	2448484	2449722	chlorophyll A/B binding protein	-2.46363	1.59608e-09
Phacu.CVR.002G026800.1	Chr02	1997267	1997685	hypothetical protein	2.46936	5.47667e-17			Phacu.CVR.003G010700.1	Chr03	1045003	1046372	Cysteine/Histidine-rich C1 domain family protein	-2.46111	3.88734e-16
Phacu.CVR.002G204300.4	Chr02	28533664	28547980	glucosidase	2.45782	1.59927e-12			Phacu.CVR.009G211000.1	Chr09	26816345	26818067	peptidemethionine sulfoxide reductase	-2.45382	3.31123e-23
Phacu.CVR.005G221300.1	Chr05	36845332	36849297	Protein kinase protein with adenine nucleotide alpha hydrolases-like domain	2.45503	1.84689e-21			Phacu.CVR.005G198100.1	Chr05	35045457	35051249	Leucine-rich repeat protein kinase family protein	-2.45344	1.47396e-09
Phacu.CVR.010G045200.1	Chr10	5716163	5720331	cytochrome P450, family 714, subfamily A, polypeptide	2.45429	0.00294207			Phacu.CVR.009G263000.1	Chr09	33914986	33915976	hypothetical protein	-2.45313	0.00120161
Phacu.CVR.006G147900.1	Chr06	23960764	23964206	Pectin lyase-like superfamily protein	2.45099	2.6736e-05			Phacu.CVR.004G018800.1	Chr04	2040905	2043732	cytochrome P450, family 82, subfamily C, polypeptide	-2.44886	1.18616e-06
Phacu.CVR.003G304900.1	Chr03	40589245	40590944	Homeodomain-like superfamily protein	2.4499	1.1167e-07			Phacu.CVR.004G127800.1	Chr04	42213288	42214201	Probable membrane-associated kinase regulator	-2.44513	5.51996e-29
Phacu.CVR.002G190000.1	Chr02	26497192	26499995	laccase	2.44977	0.000844044			Phacu.CVR.008G291900.1	Chr08	49610396	49615974	Regulator of chromosome condensation (RCC1) family protein	-2.43961	1.8302e-18
Phacu.CVR.002G193000.1	Chr02	26822398	26826900	SEC14-like	2.44866	6.00678e-25			Phacu.CVR.002G060600.1	Chr02	5567688	5570001	conserved hypothetical protein	-2.4391	0.000515561
Phacu.CVR.011G211200.1	Chr11	46678779	46688866	LRR and NB-ARC domains-containing disease resistance protein	2.44384	1.97878e-08			Phacu.CVR.008G301800.2	Chr08	50621640	50625731	Endomembrane protein 70 protein family	-2.43863	1.42901e-06
Phacu.CVR.007G238200.1	Chr07	36055286	36062231	kinesin	2.44336	0.00641327			Phacu.CVR.010G177900.1	Chr10	39270273	39271486	ovate family protein	-2.43823	0.000308588
Phacu.CVR.009G026900.1	Chr09	2380643	2384263	conserved hypothetical protein	2.42761	1.44412e-18			Phacu.CVR.003G280400.1	Chr03	37613604	37614666	conserved hypothetical protein	-2.43632	0.00187836
Phacu.CVR.009G065600.1	Chr09	6654505	6662881	PDI-like 1-1	2.42598	3.2295e-12			Phacu.CVR.003G101400.1	Chr03	13051291	13054199	hypothetical protein	-2.43622	0.00148033
Phacu.CVR.006G219300.1	Chr06	30089383	30095315	bromodomain	2.42589	7.31332e-34			Phacu.CVR.006G127400.1	Chr06	22280660	22284722	NAD(P)-linked oxidoreductase superfamily protein	-2.4343	0.00232947
Phacu.CVR.006G033300.1	Chr06	11787604	11806813	serine carboxypeptidase-like	2.4241	2.80961e-64			Phacu.CVR.003G163800.1	Chr03	23756619	23761024	Nucleotide-sugar transporter family protein	-2.43321	2.32455e-10
Phacu.CVR.003G332300.2	Chr03	43192373	43193419	hypothetical protein	2.42269	2.25388e-05			Phacu.CVR.004G059600.1	Chr04	7411250	7415685	conserved hypothetical protein	-2.43253	2.05109e-10
Phacu.CVR.010G106100.2	Chr10	28294366	28295424	AGAMOUS-like	2.4221	0.00780094			Phacu.CVR.006G115500.1	Chr06	21401850	21404333	Glycoprotein membrane precursor GPI-anchored	-2.43102	0.00507365
Phacu.CVR.011G055700.2	Chr11	4543930	4547653	lysophosphatidyl acyltransferase	2.41866	9.45153e-18			Phacu.CVR.002G066500.1	Chr02	6213019	6217467	nitrate transporter 1.1	-2.42981	6.86735e-11
Phacu.CVR.005G213500.2	Chr05	36317062	36319072	Cystathionine beta-synthase (CBS) family protein	2.41554	0.00894666			Phacu.CVR.003G235500.1	Chr03	32387443	32388390	hypothetical protein	-2.41833	2.39767e-08
Phacu.CVR.003G335700.1	Chr03	43552880	43554002	hypothetical protein	2.41176	0.0010304			Phacu.CVR.003G344700.1	Chr03	44370888	44374188	2-oxoglutarate (2OG) and Fe(II)-dependent oxygenase superfamily protein	-2.41748	6.92376e-11
Phacu.CVR.008G007900.1	Chr08	769844	771534	Nodulin MtN3 family protein	2.40956	0.00221676			Phacu.CVR.011G246200.1	Chr11	50537096	50542094	Phosphatidylinositol-4-phosphate 5-kinase family protein	-2.40675	0.0003137
Phacu.CVR.003G006200.1	Chr03	581380	599905	myosin XI A	2.40927	0.000153579			Phacu.CVR.003G065500.1	Chr03	7112425	7114499	DUF4228 domain containing protein	-2.39825	3.18078e-05
Phacu.CVR.009G158800.1	Chr09	19621831	19630297	Glycosyl hydrolase family 10 protein	2.40418	1.70209e-14			Phacu.CVR.010G165100.1	Chr10	38226025	38229548	Glycosyl hydrolases family 32 protein	-2.39656	0.00466187
Phacu.CVR.004G180300.1	Chr04	55583651	55587518	Homeodomain-like superfamily protein	2.39839	0.0035315			Phacu.CVR.003G318600.1	Chr03	41840764	41842577	basic chitinase	-2.39481	0.00666937
Phacu.CVR.003G174300.1	Chr03	25334077	25335434	NAD(P)-binding Rossmann-fold superfamily protein	2.39341	0.0031087			Phacu.CVR.009G189600.1	Chr09	23650623	23654130	bidirectional amino acid transporter	-2.38487	0.000559952
Phacu.CVR.004G113000.1	Chr04	36860892	36866758	nodulin MtN21 /EamA-like transporter family protein	2.38726	5.45715e-05			Phacu.CVR.002G272900.1	Chr02	36506879	36513597	Protein kinase superfamily protein	-2.38332	3.15762e-40
Phacu.CVR.007G270600.1	Chr07	39476140	39478333	plasmodesmata-located protein	2.38685	2.69129e-05			Phacu.CVR.002G208600.1	Chr02	29181304	29183864	conserved hypothetical protein	-2.38174	7.28564e-11
Phacu.CVR.008G043600.1	Chr08	3588131	3589758	GAST1 protein homolog	2.38527	7.61639e-12			Phacu.CVR.008G096900.1	Chr08	9260808	9265905	Protein of unknown function (DUF567)	-2.37967	4.91418e-06
Phacu.CVR.002G255500.3	Chr02	34625479	34626788	H(+)-ATPase	2.3815	1.36951e-05			Phacu.CVR.004G210900.1	Chr04	58442290	58446533	Protein kinase family protein with leucine-rich repeat domain	-2.37828	1.88992e-19
Phacu.CVR.007G105900.1	Chr07	10493686	10498893	PHE ammonia lyase	2.37707	1.53805e-08			Phacu.CVR.008G130900.1	Chr08	12797035	12798588	Adenine nucleotide alpha hydrolases-like superfamily protein	-2.37291	1.47924e-15
Phacu.CVR.002G004200.1	Chr02	333062	337343	ethylene-dependent gravitropism-deficient and yellow-green-like	2.37703	3.00314e-09			Phacu.CVR.003G257400.1	Chr03	34859421	34860542	Protein of unknown function (DUF1442)	-2.36878	7.10501e-05
Phacu.CVR.005G000700.1	Chr05	73280	77630	Major facilitator superfamily protein	2.37269	7.39887e-19			Phacu.CVR.009G178100.1	Chr09	22230447	22232502	Eukaryotic aspartyl protease family protein	-2.36547	0.00356895
Phacu.CVR.001G274700.5	Chr01	53497554	53500718	Protein phosphatase 2C family protein	2.36662	1.01723e-10			Phacu.CVR.004G045100.1	Chr04	5316942	5319319	glycosyl hydrolase family 81 protein	-2.36141	0.000651019
Phacu.CVR.006G151900.1	Chr06	24267802	24272458	Glycosyl hydrolases family 31 protein	2.36617	7.50397e-21			Phacu.CVR.001G049400.1	Chr01	4914610	4916269	C2H2 and C2HC zinc fingers superfamily protein	-2.35735	0.000512458
Phacu.CVR.008G090000.1	Chr08	8426133	8429594	alpha-galactosidase	2.35836	5.4126e-62			Phacu.CVR.003G152500.1	Chr03	22208288	22211063	Subtilase family protein	-2.35472	0.000437335
Phacu.CVR.008G333100.1	Chr08	53263306	53263671	Translation initiation factor SUI1 family protein	2.35363	0.0032374			Phacu.CVR.003G073200.1	Chr03	8107741	8112883	carbonic anhydrase	-2.35179	8.35999e-26
Phacu.CVR.006G095700.1	Chr06	19707134	19711045	cation/hydrogen exchanger	2.35115	2.83273e-23			Phacu.CVR.008G179400.1	Chr08	29988627	29991929	Leucine-rich repeat receptor-like protein kinase family protein	-2.34463	0.00725442
Phacu.CVR.011G252400.2	Chr11	51542642	51547460	WEB family protein At5g16730, chloroplastic	2.35069	0.000154471			Phacu.CVR.007G173000.1	Chr07	27617260	27626128	Transducin/WD40 repeat-like superfamily protein	-2.33845	0.0052995
Phacu.CVR.005G048300.1	Chr05	5421384	5422755	conserved hypothetical protein	2.34876	5.98948e-18			Phacu.CVR.005G189100.1	Chr05	34394597	34395749	homolog of carrot EP3-3 chitinase	-2.33547	0.000323304
Phacu.CVR.006G195700.1	Chr06	28130130	28134789	serine carboxypeptidase-like	2.34735	1.77346e-14			Phacu.CVR.006G196700.1	Chr06	28217488	28224980	subtilase family protein	-2.33546	2.21063e-06
Phacu.CVR.001G290300.1	Chr01	54868301	54871106	light harvesting complex photosystem II	2.34728	2.21535e-07			Phacu.CVR.008G254100.1	Chr08	45562169	45567199	phytochrome interacting factor	-2.32985	1.25559e-11
Phacu.CVR.011G177300.1	Chr11	39722747	39726807	terpene synthase	2.34622	0.00307055			Phacu.CVR.009G287900.1	Chr09	36638724	36640152	Protein of unknown function (DUF761)	-2.32297	1.32201e-12
Phacu.CVR.002G047700.1	Chr02	4070183	4074195	BTB and TAZ domain protein	2.34389	0.00167329			Phacu.CVR.007G209400.1	Chr07	32613853	32616227	cupin family protein	-2.32227	0.00521974
Phacu.CVR.005G182900.1	Chr05	33883413	33885932	IRK-interacting protein	2.34032	1.08309e-14			Phacu.CVR.006G205900.1	Chr06	28976670	28978606	GDSL-like Lipase/Acylhydrolase superfamily protein	-2.32184	2.8601e-08
Phacu.CVR.008G021800.1	Chr08	1814277	1816375	TCP family transcription factor	2.3368	0.00892503			Phacu.CVR.007G024600.1	Chr07	1898173	1902782	Pectin lyase-like superfamily protein	-2.32154	3.36005e-15
Phacu.CVR.008G113600.2	Chr08	10261155	10263574	gamma interferon responsive lysosomal thiol (GILT) reductase family protein	2.33628	0.00424738			Phacu.CVR.008G149100.1	Chr08	15848181	15851002	Tetratricopeptide repeat (TPR)-like superfamily protein	-2.32076	5.83785e-11
Phacu.CVR.008G274700.1	Chr08	47788098	47791135	Myzus persicae-induced lipase	2.32573	7.80927e-17			Phacu.CVR.009G044500.1	Chr09	4154863	4158759	Phosphorylase superfamily protein	-2.31988	7.86216e-05
Phacu.CVR.006G029900.1	Chr06	11109678	11137524	nudix hydrolase homolog	2.32537	5.42201e-34			Phacu.CVR.005G061400.1	Chr05	7435802	7437760	2-oxoglutarate (2OG) and Fe(II)-dependent oxygenase superfamily protein	-2.31293	1.70492e-06
Phacu.CVR.003G260300.1	Chr03	35124948	35135696	copper chaperone for SOD1	2.32484	2.18823e-16			Phacu.CVR.002G282100.1	Chr02	37397716	37401931	Acyl-CoA N-acyltransferase with RING/FYVE/PHD-type zinc finger domain	-2.31105	2.03343e-06
Phacu.CVR.004G032500.1	Chr04	3747945	3749866	UDP-Glycosyltransferase superfamily protein	2.31949	9.12795e-11			Phacu.CVR.011G210200.1	Chr11	46548297	46549254	kunitz trypsin inhibitor	-2.30643	8.53861e-06
Phacu.CVR.001G108200.1	Chr01	15079262	15081625	12-oxophytodienoate reductase	2.31725	1.33851e-33			Phacu.CVR.008G244200.1	Chr08	44479768	44481249	response to low sulfur	-2.30522	1.48042e-07
Phacu.CVR.005G193900.1	Chr05	34689474	34696678	Glucose-methanol-choline (GMC) oxidoreductase family protein	2.31099	5.30457e-05			Phacu.CVR.004G080700.1	Chr04	11780371	11784455	PEBP (phosphatidylethanolamine-binding protein) family protein	-2.29876	6.70427e-21
Phacu.CVR.010G016300.1	Chr10	2615299	2620092	NAD(P)-linked oxidoreductase superfamily protein	2.30073	0.000538306			Phacu.CVR.002G061500.1	Chr02	5669553	5670424	RING/U-box superfamily protein	-2.29852	0.0005495
Phacu.CVR.004G139400.2	Chr04	50086850	50088492	Mono-/di-acylglycerol lipase, N-terminal;Lipase, class	2.2954	2.52532e-08			Phacu.CVR.004G196200.1	Chr04	57081067	57082180	dehydrin xero	-2.29646	0.00483755
Phacu.CVR.007G299800.1	Chr07	42270820	42275671	squamosa promoter binding protein-like	2.29419	7.81239e-08			Phacu.CVR.003G038900.2	Chr03	3734679	3737200	B-box type zinc finger protein with CCT domain	-2.29547	0.00178423
Phacu.CVR.002G297600.1	Chr02	38774106	38774594	RING-H2 finger protein 2B	2.29175	0.000122029			Phacu.CVR.003G250500.1	Chr03	34121068	34124230	malate synthase	-2.29143	1.45543e-08
Phacu.CVR.008G318300.1	Chr08	52077918	52083740	conserved hypothetical protein	2.29128	3.40299e-42			Phacu.CVR.001G255300.1	Chr01	51793322	51794630	AtL5	-2.28963	0.000657967
Phacu.CVR.002G144600.1	Chr02	21300662	21307510	decapping 5-like	2.28995	9.72701e-09			Phacu.CVR.008G053600.2	Chr08	4543015	4543913	Ankyrin repeat family protein	-2.28743	4.71272e-05
Phacu.CVR.008G096100.1	Chr08	9114282	9116042	Transcription factor bHLH61	2.28978	2.55949e-11			Phacu.CVR.005G105100.1	Chr05	22626173	22633361	S-locus lectin protein kinase family protein	-2.28701	7.83736e-09
Phacu.CVR.004G100800.4	Chr04	21421702	21426486	MA3 domain-containing protein	2.28805	6.38735e-16			Phacu.CVR.004G179100.1	Chr04	55400280	55403022	NAD(P)-linked oxidoreductase superfamily protein	-2.28126	0.000661615
Phacu.CVR.004G057000.1	Chr04	6944796	6947387	hypothetical protein	2.28118	9.41913e-05			Phacu.CVR.005G000300.1	Chr05	50660	54585	DERLIN-1	-2.28059	0.00512562
Phacu.CVR.011G079800.2	Chr11	6800978	6807339	P-loop containing nucleoside triphosphate hydrolases superfamily protein	2.27204	1.31726e-21			Phacu.CVR.003G022100.1	Chr03	1980647	1981453	Plant invertase/pectin methylesterase inhibitor superfamily protein	-2.27746	0.00248287
Phacu.CVR.006G110500.1	Chr06	21026807	21028920	Plant invertase/pectin methylesterase inhibitor superfamily	2.27076	0.00064627			Phacu.CVR.008G085100.1	Chr08	7916198	7921038	sterol C4-methyl oxidase 1-2	-2.27287	6.3551e-05
Phacu.CVR.008G212100.1	Chr08	38492352	38495636	flavonol synthase	2.27044	1.42654e-25			Phacu.CVR.007G064000.1	Chr07	5233944	5235590	PYR1-like	-2.27211	0.000149769
Phacu.CVR.009G145500.1	Chr09	17959930	17961696	xylem cysteine peptidase	2.26883	0.00697289			Phacu.CVR.005G207500.2	Chr05	35844272	35848305	Coatomer, beta' subunit	-2.26783	0.0081151
Phacu.CVR.011G093400.1	Chr11	8412154	8413448	hypothetical protein	2.26863	1.23979e-25			Phacu.CVR.005G208900.1	Chr05	35971252	35974631	P-loop containing nucleoside triphosphate hydrolases superfamily protein	-2.26781	1.06839e-25
Phacu.CVR.004G002600.1	Chr04	232318	234599	Class I glutamine amidotransferase-like superfamily protein	2.26477	9.17958e-07			Phacu.CVR.009G289000.1	Chr09	36775670	36777852	xyloglucan endotransglycosylase	-2.26727	6.66633e-07
Phacu.CVR.002G298800.1	Chr02	38896120	38897728	nuclear factor Y, subunit B3	2.26427	0.0047337			Phacu.CVR.003G241600.1	Chr03	33036869	33040318	Glucose-6-phosphate/phosphate translocator-related	-2.26559	8.62014e-13
Phacu.CVR.009G123700.1	Chr09	13492410	13501060	exocyst complex component sec3A	2.26268	1.24641e-11			Phacu.CVR.005G036300.1	Chr05	3716784	3720747	urophorphyrin methylase	-2.25033	4.03374e-22
Phacu.CVR.002G289400.1	Chr02	38040280	38044480	Major facilitator superfamily protein	2.25996	0.00638369			Phacu.CVR.L001060.1	scaffold_87	13071	15323	Photosystem I, PsaA/PsaB protein	-2.24924	0.000190634
Phacu.CVR.005G062900.1	Chr05	7844731	7847527	Peroxidase superfamily protein	2.25816	0.00945064			Phacu.CVR.008G076900.1	Chr08	6976464	6981596	hypothetical protein	-2.24844	0.00524235
Phacu.CVR.001G292200.1	Chr01	55049580	55053681	2-oxoglutarate (2OG) and Fe(II)-dependent oxygenase superfamily protein	2.25695	1.15109e-08			Phacu.CVR.007G249400.1	Chr07	37102540	37102845	RAD-like	-2.24636	0.00790312
Phacu.CVR.003G245200.1	Chr03	33414613	33416662	Octicosapeptide/Phox/Bem1p family protein	2.24904	0.00315175			Phacu.CVR.005G009200.2	Chr05	1093494	1096178	Major facilitator superfamily protein	-2.24397	1.50267e-06
Phacu.CVR.002G305900.1	Chr02	39641928	39647812	callose synthase	2.24715	9.87802e-13			Phacu.CVR.003G112500.1	Chr03	16193913	16198540	alpha/beta-Hydrolases superfamily protein	-2.24054	0.00454374
Phacu.CVR.008G224300.1	Chr08	40879827	40880700	alpha/beta-Hydrolases superfamily protein	2.23914	4.27384e-08			Phacu.CVR.009G270700.1	Chr09	34704707	34705670	Bifunctional inhibitor/lipid-transfer protein/seed storage 2S albumin superfamily protein	-2.23903	1.97655e-09
Phacu.CVR.003G318100.1	Chr03	41810923	41814479	Regulator of Vps4 activity in the MVB pathway protein	2.23214	2.18087e-05			Phacu.CVR.001G029100.1	Chr01	2551780	2552646	conserved hypothetical protein	-2.23613	0.0037475
Phacu.CVR.006G037700.1	Chr06	12685132	12688398	spermidine hydroxycinnamoyl transferase	2.22994	1.85059e-48			Phacu.CVR.009G214300.1	Chr09	27257767	27261245	hypothetical protein	-2.23421	1.54195e-09
Phacu.CVR.008G290000.1	Chr08	49331553	49339148	Subtilisin-like serine endopeptidase family protein	2.22528	0.00977518			Phacu.CVR.001G311000.1	Chr01	56507604	56510050	DUF3339 domain containing protein	-2.22976	1.03465e-06
Phacu.CVR.006G208700.1	Chr06	29171178	29178125	Leucine-rich repeat protein kinase family protein	2.22136	0.00790312			Phacu.CVR.007G262500.1	Chr07	38532558	38536643	conserved hypothetical protein	-2.22786	4.42661e-08
Phacu.CVR.004G203200.1	Chr04	57708860	57711068	ABI-1-like	2.22017	1.14722e-11			Phacu.CVR.009G127700.1	Chr09	13972942	13974840	NmrA-like negative transcriptional regulator family protein	-2.22676	5.92146e-09
Phacu.CVR.006G084300.1	Chr06	18477936	18484328	hypothetical protein	2.21725	0.000449587			Phacu.CVR.004G136100.1	Chr04	44943331	44944419	conserved hypothetical protein	-2.22344	0.000161201
Phacu.CVR.006G109800.3	Chr06	20973531	20978252	sucrose synthase	2.21717	0.00209918			Phacu.CVR.008G029700.1	Chr08	2426502	2428193	Malectin/receptor-like protein kinase family protein	-2.21968	3.81294e-20
Phacu.CVR.003G078500.1	Chr03	8921895	8925547	FKBP-type peptidyl-prolyl cis-trans isomerase family protein	2.20922	7.22727e-16			Phacu.CVR.002G056300.3	Chr02	5027470	5029796	Haloacid dehalogenase-like hydrolase (HAD) superfamily protein	-2.21885	3.81582e-06
Phacu.CVR.002G062300.1	Chr02	5750448	5751669	Integrase-type DNA-binding superfamily protein	2.20794	8.88197e-09			Phacu.CVR.008G325300.1	Chr08	52684094	52689458	glutamine-dependent asparagine synthase	-2.21038	2.47048e-08
Phacu.CVR.006G068200.1	Chr06	16889031	16895840	PLC-like phosphodiesterase family protein	2.20537	5.70703e-23			Phacu.CVR.001G028200.1	Chr01	2482306	2484388	conserved hypothetical protein	-2.20555	2.82806e-09
Phacu.CVR.010G017200.2	Chr10	2707595	2715443	Leucine-rich repeat protein kinase family protein	2.19992	8.13699e-05			Phacu.CVR.007G065500.1	Chr07	5469616	5475440	homocysteine S-methyltransferase	-2.20093	1.00053e-58
Phacu.CVR.005G109300.1	Chr05	24055152	24056208	C-terminal cysteine residue is changed to a serine	2.19945	0.00294093			Phacu.CVR.003G160600.1	Chr03	23382797	23383376	conserved hypothetical protein	-2.19489	1.24122e-07
Phacu.CVR.002G259300.1	Chr02	35067239	35074806	dehydroquinate dehydratase, putative / shikimate dehydrogenase, putative	2.19895	1.87074e-07			Phacu.CVR.002G113200.1	Chr02	14670181	14672569	Disease resistance protein (TIR-NBS-LRR class) family	-2.19344	0.00126717
Phacu.CVR.008G071200.1	Chr08	6509210	6512248	C2 calcium/lipid-binding plant phosphoribosyltransferase family protein	2.19779	0.00310467			Phacu.CVR.011G200600.1	Chr11	45072631	45080474	phosphoenolpyruvate carboxylase	-2.18741	1.252e-16
Phacu.CVR.003G093900.1	Chr03	11721058	11723019	conserved hypothetical protein	2.19762	1.77152e-07			Phacu.CVR.008G031300.1	Chr08	2522086	2523430	Malectin/receptor-like protein kinase family protein	-2.18435	3.2173e-06
Phacu.CVR.007G306400.3	Chr07	42912490	42917966	Peptidase M28 family protein	2.19512	7.89526e-10			Phacu.CVR.010G140200.1	Chr10	35360564	35364815	Tetratricopeptide repeat (TPR)-like superfamily protein	-2.18248	3.82497e-25
Phacu.CVR.001G046300.1	Chr01	4515724	4522695	Protein of unknown function (DUF1350)	2.19487	1.34756e-24			Phacu.CVR.009G227100.1	Chr09	29248900	29251455	response regulator	-2.18203	1.11395e-09
Phacu.CVR.005G216400.2	Chr05	36520602	36522841	basic helix-loop-helix (bHLH) DNA-binding superfamily protein	2.19053	0.000367149			Phacu.CVR.004G130300.1	Chr04	42990140	42992070	UDP-glucosyl transferase 88A1	-2.1816	3.51201e-07
Phacu.CVR.006G134400.1	Chr06	22920679	22922060	arabinogalactan protein	2.18885	0.00110192			Phacu.CVR.002G178300.1	Chr02	25272553	25276207	SKU5 similar	-2.17929	0.00391588
Phacu.CVR.004G053400.1	Chr04	6549495	6553368	Cupredoxin superfamily protein	2.18801	0.00406471			Phacu.CVR.003G206300.1	Chr03	29220703	29222307	copper ion binding;electron carriers	-2.16659	0.0013705
Phacu.CVR.003G034300.1	Chr03	3167322	3169615	Polyketide cyclase/dehydrase and lipid transport superfamily protein	2.18625	0.00577435			Phacu.CVR.002G166700.1	Chr02	23767371	23769534	minichromosome instability 12 (mis12)-like	-2.1628	3.54491e-06
Phacu.CVR.007G089800.1	Chr07	8591699	8592541	Plant invertase/pectin methylesterase inhibitor superfamily protein	2.18364	0.000498512			Phacu.CVR.001G189900.1	Chr01	45035528	45039549	ATPase E1-E2 type family protein / haloacid dehalogenase-like hydrolase family protein	-2.15736	4.65331e-09
Phacu.CVR.004G039000.1	Chr04	4479118	4481235	Pollen Ole e 1 allergen and extensin family protein	2.18257	1.64434e-05			Phacu.CVR.009G057800.1	Chr09	5717179	5722926	serine hydroxymethyltransferase	-2.15095	5.22057e-11
Phacu.CVR.007G178500.1	Chr07	28533556	28536926	methionine adenosyltransferase	2.17074	0.00633178			Phacu.CVR.008G016900.1	Chr08	1408043	1410297	Plant protein 1589 of unknown function (A_thal_3526) domain containing protein	-2.1353	5.26965e-18
Phacu.CVR.007G034900.1	Chr07	2934493	2936885	MATE efflux family protein	2.16625	5.13464e-06			Phacu.CVR.007G235800.1	Chr07	35731843	35738500	respiratory burst oxidase homolog B	-2.13514	0.00307174
Phacu.CVR.001G295100.1	Chr01	55294819	55297873	inflorescence meristem receptor-like kinase	2.16473	0.00338757			Phacu.CVR.009G294600.2	Chr09	37475273	37483660	H(+)-ATPase	-2.13489	4.17662e-08
Phacu.CVR.009G289600.1	Chr09	36838103	36839110	hypothetical protein	2.16279	1.29681e-10			Phacu.CVR.009G038300.1	Chr09	3505014	3508089	ChaC-like family protein	-2.13434	7.52181e-11
Phacu.CVR.009G052300.1	Chr09	4942115	4945431	Major facilitator superfamily protein	2.16006	0.00081243			Phacu.CVR.006G231200.1	Chr06	30930094	30931963	Protein of unknown function, DUF593	-2.13216	1.09622e-10
Phacu.CVR.006G154300.1	Chr06	24488816	24491990	Stress up-regulated Nod 19 domain containing protein	2.15941	0.00133965			Phacu.CVR.006G211400.1	Chr06	29432273	29433980	ERF domain protein	-2.1313	8.59362e-05
Phacu.CVR.008G330900.1	Chr08	53111720	53113028	conserved hypothetical protein	2.15928	0.00497276			Phacu.CVR.009G080200.1	Chr09	8383873	8384877	hypothetical protein	-2.1265	3.59887e-05
Phacu.CVR.006G194900.1	Chr06	28042473	28049001	Galactosyltransferase family protein	2.15875	1.11339e-07			Phacu.CVR.006G236100.1	Chr06	31208075	31209237	EXORDIUM like	-2.12569	0.00746046
Phacu.CVR.003G338500.1	Chr03	43791397	43793857	elicitor-activated gene 3-2	2.15662	2.55936e-09			Phacu.CVR.001G208800.1	Chr01	47248714	47254442	Fusaric acid resistance protein-like domain containing protein	-2.12467	0.00489947
Phacu.CVR.002G175000.1	Chr02	24831362	24833896	heat shock factor	2.15359	1.89338e-07			Phacu.CVR.009G187800.2	Chr09	23425599	23426990	conserved hypothetical protein	-2.12405	1.33322e-10
Phacu.CVR.008G288800.1	Chr08	49216581	49217621	HSP20-like chaperones superfamily protein	2.15059	2.99295e-09			Phacu.CVR.009G081400.1	Chr09	8599505	8602648	WRKY DNA-binding protein	-2.12278	0.000307665
Phacu.CVR.008G334500.1	Chr08	53383391	53384108	conserved hypothetical protein	2.14942	9.78885e-06			Phacu.CVR.002G059100.1	Chr02	5425126	5427884	cationic amino acid transporter	-2.11764	0.000456887
Phacu.CVR.008G312900.1	Chr08	51651378	51653871	SOS3-interacting protein	2.14308	4.59606e-06			Phacu.CVR.007G276800.1	Chr07	40258949	40264643	Pectin lyase-like superfamily protein	-2.10779	0.00161757
Phacu.CVR.009G249600.1	Chr09	32392404	32394439	TCP family transcription factor	2.13604	0.000291513			Phacu.CVR.009G200500.1	Chr09	25194030	25196500	Nodulin MtN3 family protein	-2.10751	1.29645e-05
Phacu.CVR.001G220000.3	Chr01	48383533	48407748	ATP-dependent helicase family protein	2.13438	4.13432e-23			Phacu.CVR.007G027700.1	Chr07	2219608	2220060	conserved hypothetical protein	-2.107	0.000362645
Phacu.CVR.003G038500.1	Chr03	3701928	3708045	Protein of unknown function (DUF1218)	2.1316	2.81749e-31			Phacu.CVR.011G020500.1	Chr11	1400731	1410066	origin recognition complex subunit	-2.10277	7.43088e-07
Phacu.CVR.001G248500.3	Chr01	51279845	51284851	BRCT domain-containing DNA repair protein	2.1287	0.000483228			Phacu.CVR.007G209900.2	Chr07	32674460	32685336	methylcrotonyl-CoA carboxylase alpha chain, mitochondrial / 3-methylcrotonyl-CoA carboxylase 1 (MCCA)	-2.1011	5.74164e-10
Phacu.CVR.007G262400.1	Chr07	38507107	38510322	growth-regulating factor	2.1284	0.000341768			Phacu.CVR.007G061900.7	Chr07	5037474	5041831	O-acetylserine (thiol) lyase (OAS-TL) isoform A1	-2.09854	0.000427878
Phacu.CVR.001G197400.1	Chr01	45998200	46001505	Subtilisin-like serine endopeptidase family protein	2.12636	0.00379504			Phacu.CVR.002G007700.1	Chr02	622985	628941	Major facilitator superfamily protein	-2.09591	1.54974e-15
Phacu.CVR.002G303900.8	Chr02	39378595	39382575	with no lysine (K) kinase	2.11805	0.00735825			Phacu.CVR.011G078300.1	Chr11	6660503	6662500	3-ketoacyl-CoA synthase	-2.09291	1.90713e-15
Phacu.CVR.007G126700.2	Chr07	14266824	14272203	Disease resistance protein (TIR-NBS-LRR class) family	2.11173	4.24392e-42			Phacu.CVR.007G156800.1	Chr07	24743499	24747287	Auxin efflux carrier family protein	-2.08819	5.34392e-19
Phacu.CVR.006G088900.1	Chr06	18967439	18971809	Arabidopsis thaliana protein of unknown function (DUF821)	2.11165	8.90593e-06			Phacu.CVR.006G131300.1	Chr06	22685394	22697162	Li-tolerant lipase	-2.08774	0.00906807
Phacu.CVR.005G010400.1	Chr05	1197639	1203467	aminophospholipid ATPase	2.1103	0.000617398			Phacu.CVR.010G044400.1	Chr10	5616338	5621330	Protein kinase superfamily protein	-2.08326	1.17605e-12
Phacu.CVR.008G325900.1	Chr08	52736854	52740093	Mannose-binding lectin superfamily protein	2.10837	2.20371e-08			Phacu.CVR.007G320100.1	Chr07	44100562	44101825	Albumin-2	-2.08236	0.000208421
Phacu.CVR.002G240600.1	Chr02	32945416	32950281	white-brown complex homolog protein	2.10711	5.82917e-09			Phacu.CVR.001G000400.1	Chr01	41549	54376	RAD3-like DNA-binding helicase protein	-2.08199	0.00164638
Phacu.CVR.006G175200.1	Chr06	26263284	26268155	aspartic proteinase A1	2.10504	8.92245e-09			Phacu.CVR.011G040300.1	Chr11	3307940	3310137	PLC-like phosphodiesterases superfamily protein	-2.07875	0.000479657
Phacu.CVR.003G168600.1	Chr03	24418071	24419042	Plant invertase/pectin methylesterase inhibitor superfamily protein	2.10496	9.81229e-10			Phacu.CVR.010G024300.1	Chr10	3444434	3449651	Protein of unknown function (DUF760)	-2.07612	1.86617e-16
Phacu.CVR.002G289200.1	Chr02	38028417	38029619	Lipase/lipooxygenase, PLAT/LH2 family protein	2.10065	5.25642e-15			Phacu.CVR.006G123800.1	Chr06	22017588	22019000	DNA-damage-repair/toleration protein (DRT102)	-2.07504	4.55534e-16
Phacu.CVR.010G113600.1	Chr10	29662644	29666168	response regulator	2.09796	1.60422e-24			Phacu.CVR.002G276100.1	Chr02	36809971	36812491	Ankyrin repeat family protein	-2.06798	0.00928749
Phacu.CVR.009G308300.1	Chr09	38714105	38717389	hypothetical protein	2.09491	1.23463e-06			Phacu.CVR.005G203300.1	Chr05	35552813	35559334	Sulfite exporter TauE/SafE family protein	-2.06791	0.00297343
Phacu.CVR.006G126100.1	Chr06	22188066	22190215	pathogenesis-related	2.0934	7.58903e-09			Phacu.CVR.007G162700.2	Chr07	25721025	25725757	hypothetical protein	-2.06774	0.001621
Phacu.CVR.002G298000.1	Chr02	38817524	38821632	alanine:glyoxylate aminotransferase	2.09145	6.25146e-12			Phacu.CVR.003G148600.2	Chr03	21719790	21725994	BREVIS RADIX-like	-2.06426	1.89275e-11
Phacu.CVR.004G154200.1	Chr04	52600609	52603824	Peroxidase superfamily protein	2.09067	0.00120176			Phacu.CVR.008G339500.1	Chr08	53767845	53770786	receptor like protein	-2.06387	1.89846e-05
Phacu.CVR.011G225700.1	Chr11	48692419	48699279	NADH:cytochrome B5 reductase	2.08919	0.00032462			Phacu.CVR.009G309700.1	Chr09	38850529	38853804	Pathogenesis-related protein Bet v I family domain containing protein	-2.06239	7.86055e-15
Phacu.CVR.008G024600.1	Chr08	2040370	2041266	glutamine dumper	2.08329	0.00207334			Phacu.CVR.003G236000.1	Chr03	32441761	32445383	ARM repeat superfamily protein	-2.05699	0.000281051
Phacu.CVR.007G281900.4	Chr07	40713622	40723638	Transmembrane amino acid transporter family protein	2.07781	1.26161e-05			Phacu.CVR.002G333400.2	Chr02	42131442	42134317	alpha/beta-Hydrolases superfamily protein	-2.05512	0.000103763
Phacu.CVR.007G035000.1	Chr07	2940004	2942765	MATE efflux family protein	2.07612	3.72619e-09			Phacu.CVR.006G160100.1	Chr06	25049835	25056302	Leucine-rich repeat protein kinase family protein	-2.05415	7.73788e-12
Phacu.CVR.002G195600.2	Chr02	27140121	27143425	C2H2-like zinc finger protein	2.07367	4.96142e-07			Phacu.CVR.009G283600.3	Chr09	36146937	36148947	growth-regulating factor	-2.04899	0.00375265
Phacu.CVR.008G086200.2	Chr08	8041299	8044735	cysteine-rich RLK (RECEPTOR-like protein kinase)	2.07303	7.11034e-05			Phacu.CVR.002G121500.1	Chr02	16255529	16258705	WRKY DNA-binding protein	-2.03732	2.98559e-19
Phacu.CVR.002G241700.1	Chr02	33018657	33019435	hypothetical protein	2.06658	0.00118671			Phacu.CVR.005G143000.2	Chr05	29539085	29543260	cellulose synthase-like B4	-2.03407	1.11393e-06
Phacu.CVR.004G210000.1	Chr04	58308583	58319045	ABC transporter family protein	2.06339	0.000529611			Phacu.CVR.008G119800.1	Chr08	11113960	11117919	SGNH hydrolase-type esterase superfamily protein	-2.03081	8.50308e-05
Phacu.CVR.006G203700.1	Chr06	28806813	28808322	PYR1-like	2.06293	0.00400038			Phacu.CVR.001G252100.1	Chr01	51592525	51593119	hypothetical protein	-2.02848	1.31641e-24
Phacu.CVR.011G139200.1	Chr11	26916285	26922128	RING/U-box superfamily protein	2.05844	0.000520137			Phacu.CVR.001G073600.1	Chr01	8226242	8230819	alcohol dehydrogenase	-2.02746	4.55087e-05
Phacu.CVR.009G187700.1	Chr09	23422302	23422763	HSP20-like chaperones superfamily protein	2.05716	1.00503e-06			Phacu.CVR.011G057900.1	Chr11	4740295	4742969	Transducin/WD40 repeat-like superfamily protein	-2.02686	1.36399e-30
Phacu.CVR.008G165500.1	Chr08	18590752	18591974	Protein of unknown function (DUF506)	2.05638	0.000148803			Phacu.CVR.010G164000.1	Chr10	38138915	38147510	disease resistance protein (TIR-NBS-LRR class), putative	-2.02651	1.25109e-05
Phacu.CVR.007G162000.1	Chr07	25628976	25641491	P-loop containing nucleoside triphosphate hydrolases superfamily protein	2.05318	0.00177321			Phacu.CVR.003G012800.2	Chr03	1199741	1202820	Homeodomain-like superfamily protein	-2.02547	0.000302999
Phacu.CVR.001G153800.1	Chr01	39939611	39941261	Gibberellin-regulated family protein	2.05094	3.02084e-08			Phacu.CVR.001G131000.1	Chr01	20788147	20791604	ARM repeat superfamily protein	-2.02227	0.000782521
Phacu.CVR.008G228300.1	Chr08	41589347	41595935	EXORDIUM like	2.04979	0.000785299			Phacu.CVR.001G299200.1	Chr01	55630907	55632250	Ethylene insensitive 3 family protein	-2.02051	2.89501e-05
Phacu.CVR.006G019700.1	Chr06	8856154	8871687	conserved hypothetical protein	2.04854	3.36051e-29			Phacu.CVR.006G072400.2	Chr06	17344675	17347107	ZRT/IRT-like protein	-2.0142	1.45494e-05
Phacu.CVR.011G256400.2	Chr11	52009816	52014376	zeaxanthin epoxidase (ZEP) (ABA1)	2.04609	7.01641e-22			Phacu.CVR.009G180400.1	Chr09	22491034	22494471	Zinc finger (C3HC4-type RING finger) family protein	-2.01108	1.28778e-13
Phacu.CVR.010G185900.3	Chr10	39915624	39917859	basic helix-loop-helix (bHLH) DNA-binding superfamily protein	2.04588	5.96858e-22			Phacu.CVR.004G155100.1	Chr04	52775383	52777268	2-oxoglutarate (2OG) and Fe(II)-dependent oxygenase superfamily protein	-2.01038	7.95885e-05
Phacu.CVR.009G063400.1	Chr09	6441827	6444061	conserved hypothetical protein	2.04569	8.35042e-16			Phacu.CVR.010G191800.2	Chr10	40276519	40278709	lipid-binding serum glycoprotein family protein	-2.00386	4.10329e-09
Phacu.CVR.007G264000.1	Chr07	38697842	38704440	Nucleotide-diphospho-sugar transferases superfamily protein	2.04496	1.07933e-08			Phacu.CVR.002G091300.1	Chr02	10145186	10147902	phytochrome kinase substrate	-2.00351	4.2189e-06
Phacu.CVR.004G169900.2	Chr04	54441914	54448220	Protein of unknown function (DUF789)	2.03779	1.30145e-27
Phacu.CVR.006G151800.1	Chr06	24262771	24264867	FAD-binding Berberine family protein	2.03223	6.36564e-18
Phacu.CVR.004G104600.1	Chr04	30828026	30835122	RNA helicase, putative	2.0313	0.00489501
Phacu.CVR.001G053600.1	Chr01	5391150	5392153	Bifunctional inhibitor/lipid-transfer protein/seed storage 2S albumin superfamily protein	2.03038	0.00233426
Phacu.CVR.007G323800.1	Chr07	44362474	44365913	Sieve element occlusion N-terminus domain containing protein	2.02307	0.000526366
Phacu.CVR.002G002800.1	Chr02	250962	255930	vaculolar sorting receptor	2.01933	1.7287e-99
Phacu.CVR.010G180500.1	Chr10	39506394	39510933	DNA photolyase family protein	2.01856	8.7155e-18
Phacu.CVR.004G162700.1	Chr04	53612181	53613814	Kunitz family trypsin and protease inhibitor protein	2.01214	3.58079e-09
Phacu.CVR.009G239400.4	Chr09	31008171	31014496	conserved hypothetical protein	2.00837	2.53868e-06
Phacu.CVR.007G178400.1	Chr07	28530318	28532278	DUF4079 domain containing protein	2.00292	0.00138255
Phacu.CVR.006G224500.1	Chr06	30451507	30460020	camelliol C synthase	2.00129	5.99256e-18
