# Supplementary material for: The tepary bean genome provides insight into evolution and domestication under heat stress
Source: Nat Commun. 2021 May 11;12:2638. doi: 10.1038/s41467-021-22858-x (PMC8113540; doi:10.1038/s41467-021-22858-x)
Supplement: Supplementary file 9 — Supplementary Data 6 [file 41467_2021_22858_MOESM9_ESM.xlsx]

## Sheet: Sheet1
Supplementary Data 6. Top 50 gene ontology terms from GO enrichment analysis of differentially expression genes in Amadeus-77 (P. vulgaris) for each up- and down-regulated clusters at each time point. The one-sided classic Fisher’s exact tests was used to assign a P-value to the GO term class. GO terms with P-value less than 0.05 were considered significant (highlighted in yellow). BP = Biologica…
1hr_upregulated							1hr_downregulated									3hr_upregulated							3hr_downregulated									6hr_upregulated							6hr_downregulated									12hr_upregulated
BP							BP									BP							BP									BP							BP									BP
GO.ID	Term	Annotated	Significant	Expected	classicFisher		GO.ID	Term	Annotated	Significant	Expected	classicFisher				GO.ID	Term	Annotated	Significant	Expected	classicFisher		GO.ID	Term	Annotated	Significant	Expected	classicFisher				GO.ID	Term	Annotated	Significant	Expected	classicFisher		GO.ID	Term	Annotated	Significant	Expected	classicFisher				GO.ID	Term
GO:0006457	protein folding	101	6	0.76	0.00011		GO:0006355	regulation of transcription, DNA-templat...	941	40	15.23	1.2e-08				GO:0015979	photosynthesis	100	30	5.12	9.8e-16		GO:0090304	nucleic acid metabolic process	1511	95	50.87	6.2e-10				GO:0019295	coenzyme M biosynthetic process	1	1	0.01	0.007		GO:0008037	cell recognition	65	5	0.92	0.0022				GO:0044282	small molecule catabolic process
GO:0019295	coenzyme M biosynthetic process	1	1	0.01	0.00753		GO:1903506	regulation of nucleic acid-templated tra...	941	40	15.23	1.2e-08				GO:0006457	protein folding	101	22	5.17	5.8e-09		GO:0016070	RNA metabolic process	1315	85	44.27	1.7e-09				GO:0019296	coenzyme M metabolic process	1	1	0.01	0.007		GO:0009856	pollination	65	5	0.92	0.0022				GO:0000045	autophagosome assembly
GO:0019296	coenzyme M metabolic process	1	1	0.01	0.00753		GO:2001141	regulation of RNA biosynthetic process	941	40	15.23	1.2e-08				GO:0019693	ribose phosphate metabolic process	107	21	5.48	8.9e-08		GO:0006351	transcription, DNA-templated	1053	70	35.45	2.1e-08				GO:0055114	oxidation-reduction process	1189	16	8.28	0.0074		GO:0009875	pollen-pistil interaction	65	5	0.92	0.0022				GO:0016236	macroautophagy
GO:0006542	glutamine biosynthetic process	5	1	0.04	0.03708		GO:0051252	regulation of RNA metabolic process	942	40	15.25	1.3e-08				GO:0009152	purine ribonucleotide biosynthetic proce...	79	17	4.05	3.8e-07		GO:0097659	nucleic acid-templated transcription	1053	70	35.45	2.1e-08				GO:0010430	fatty acid omega-oxidation	2	1	0.01	0.0139		GO:0044706	multi-multicellular organism process	65	5	0.92	0.0022				GO:1905037	autophagosome organization
GO:0006013	mannose metabolic process	6	1	0.05	0.04433		GO:0009889	regulation of biosynthetic process	954	40	15.44	1.8e-08				GO:0009260	ribonucleotide biosynthetic process	79	17	4.05	3.8e-07		GO:0032774	RNA biosynthetic process	1055	70	35.52	2.2e-08				GO:0006749	glutathione metabolic process	5	1	0.03	0.0343		GO:0048544	recognition of pollen	65	5	0.92	0.0022				GO:0007033	vacuole organization
GO:0016053	organic acid biosynthetic process	178	4	1.34	0.04525		GO:0010556	regulation of macromolecule biosynthetic...	954	40	15.44	1.8e-08				GO:0046390	ribose phosphate biosynthetic process	79	17	4.05	3.8e-07		GO:0006139	nucleobase-containing compound metabolic...	1692	98	56.97	2.4e-08				GO:0035434	copper ion transmembrane transport	5	1	0.03	0.0343		GO:0000003	reproduction	77	5	1.08	0.0046				GO:0006914	autophagy
GO:0006621	protein retention in ER lumen	7	1	0.05	0.05152		GO:0019219	regulation of nucleobase-containing comp...	954	40	15.44	1.8e-08				GO:0006164	purine nucleotide biosynthetic process	82	17	4.2	6.7e-07		GO:0046483	heterocycle metabolic process	1788	101	60.2	4.9e-08				GO:0006825	copper ion transport	6	1	0.04	0.041		GO:0022414	reproductive process	77	5	1.08	0.0046				GO:0061919	process utilizing autophagic mechanism
GO:0032507	maintenance of protein location in cell	7	1	0.05	0.05152		GO:0031326	regulation of cellular biosynthetic proc...	954	40	15.44	1.8e-08				GO:0072522	purine-containing compound biosynthetic ...	83	17	4.25	8e-07		GO:1901360	organic cyclic compound metabolic proces...	1829	102	61.58	7.9e-08				GO:0019395	fatty acid oxidation	6	1	0.04	0.041		GO:0051704	multi-organism process	86	5	1.21	0.0073				GO:0006066	alcohol metabolic process
GO:0035437	maintenance of protein localization in e...	7	1	0.05	0.05152		GO:2000112	regulation of cellular macromolecule bio...	954	40	15.44	1.8e-08				GO:0009142	nucleoside triphosphate biosynthetic pro...	67	15	3.43	1.1e-06		GO:0034654	nucleobase-containing compound biosynthe...	1162	73	39.12	1e-07				GO:0034440	lipid oxidation	6	1	0.04	0.041		GO:0006884	cell volume homeostasis	1	1	0.01	0.0141				GO:0019751	polyol metabolic process
GO:0045185	maintenance of protein location	7	1	0.05	0.05152		GO:0051171	regulation of nitrogen compound metaboli...	973	40	15.75	3.1e-08				GO:0009145	purine nucleoside triphosphate biosynthe...	67	15	3.43	1.1e-06		GO:0006725	cellular aromatic compound metabolic pro...	1791	100	60.3	1e-07				GO:0001934	positive regulation of protein phosphory...	7	1	0.05	0.0477		GO:0008361	regulation of cell size	1	1	0.01	0.0141				GO:0055114	oxidation-reduction process
GO:0051235	maintenance of location	7	1	0.05	0.05152		GO:0010468	regulation of gene expression	974	40	15.77	3.2e-08				GO:0009201	ribonucleoside triphosphate biosynthetic...	67	15	3.43	1.1e-06		GO:0018130	heterocycle biosynthetic process	1238	76	41.68	1.3e-07				GO:0007052	mitotic spindle organization	7	1	0.05	0.0477		GO:0006766	vitamin metabolic process	18	2	0.25	0.026				GO:0019310	inositol catabolic process
GO:0051651	maintenance of location in cell	7	1	0.05	0.05152		GO:0080090	regulation of primary metabolic process	975	40	15.78	3.3e-08				GO:0009206	purine ribonucleoside triphosphate biosy...	67	15	3.43	1.1e-06		GO:0019438	aromatic compound biosynthetic process	1231	75	41.45	2.2e-07				GO:0010562	positive regulation of phosphorus metabo...	7	1	0.05	0.0477		GO:0006767	water-soluble vitamin metabolic process	18	2	0.25	0.026				GO:0044275	cellular carbohydrate catabolic process
GO:0072595	maintenance of protein localization in o...	7	1	0.05	0.05152		GO:0031323	regulation of cellular metabolic process	976	40	15.8	3.4e-08				GO:0009144	purine nucleoside triphosphate metabolic...	76	16	3.89	1.1e-06		GO:0022613	ribonucleoprotein complex biogenesis	56	12	1.89	2.6e-07				GO:0031401	positive regulation of protein modificat...	7	1	0.05	0.0477		GO:0009110	vitamin biosynthetic process	18	2	0.25	0.026				GO:0046164	alcohol catabolic process
GO:0006633	fatty acid biosynthetic process	49	2	0.37	0.05246		GO:0060255	regulation of macromolecule metabolic pr...	998	40	16.15	6.2e-08				GO:0009199	ribonucleoside triphosphate metabolic pr...	76	16	3.89	1.1e-06		GO:1901362	organic cyclic compound biosynthetic pro...	1287	77	43.33	3.1e-07				GO:0032147	activation of protein kinase activity	7	1	0.05	0.0477		GO:0042364	water-soluble vitamin biosynthetic proce...	18	2	0.25	0.026				GO:0046174	polyol catabolic process
GO:0000272	polysaccharide catabolic process	8	1	0.06	0.05867		GO:0019222	regulation of metabolic process	1004	40	16.25	7.3e-08				GO:0009205	purine ribonucleoside triphosphate metab...	76	16	3.89	1.1e-06		GO:0042254	ribosome biogenesis	47	11	1.58	3.2e-07				GO:0033674	positive regulation of kinase activity	7	1	0.05	0.0477		GO:0006259	DNA metabolic process	208	7	2.93	0.0279				GO:1901616	organic hydroxy compound catabolic proce...
GO:0032501	multicellular organismal process	132	3	0.99	0.07742		GO:0006351	transcription, DNA-templated	1053	41	17.04	9.1e-08				GO:0009141	nucleoside triphosphate metabolic proces...	77	16	3.94	1.4e-06		GO:0006355	regulation of transcription, DNA-templat...	941	58	31.68	4.6e-06				GO:0042327	positive regulation of phosphorylation	7	1	0.05	0.0477		GO:0006021	inositol biosynthetic process	2	1	0.03	0.028				GO:0006413	translational initiation
GO:0044283	small molecule biosynthetic process	215	4	1.62	0.07891		GO:0097659	nucleic acid-templated transcription	1053	41	17.04	9.1e-08				GO:1901566	organonitrogen compound biosynthetic pro...	725	67	37.14	1.5e-06		GO:1903506	regulation of nucleic acid-templated tra...	941	58	31.68	4.6e-06				GO:0045860	positive regulation of protein kinase ac...	7	1	0.05	0.0477		GO:0006282	regulation of DNA repair	2	1	0.03	0.028				GO:0016054	organic acid catabolic process
GO:0006631	fatty acid metabolic process	63	2	0.47	0.08149		GO:0032774	RNA biosynthetic process	1055	41	17.08	9.6e-08				GO:0009126	purine nucleoside monophosphate metaboli…	78	16	4	1.6e-06		GO:2001141	regulation of RNA biosynthetic process	941	58	31.68	4.6e-06				GO:0045937	positive regulation of phosphate metabol...	7	1	0.05	0.0477		GO:0006772	thiamine metabolic process	2	1	0.03	0.028				GO:0046395	carboxylic acid catabolic process
GO:0008037	cell recognition	65	2	0.49	0.08596		GO:0034654	nucleobase-containing compound biosynthe...	1162	42	18.81	4.7e-07				GO:0009161	ribonucleoside monophosphate metabolic p...	78	16	4	1.6e-06		GO:0051252	regulation of RNA metabolic process	942	58	31.72	4.7e-06				GO:0051347	positive regulation of transferase activ...	7	1	0.05	0.0477		GO:0009228	thiamine biosynthetic process	2	1	0.03	0.028				GO:0006562	proline catabolic process
GO:0009856	pollination	65	2	0.49	0.08596		GO:0016070	RNA metabolic process	1315	44	21.29	2e-06				GO:0009167	purine ribonucleoside monophosphate meta...	78	16	4	1.6e-06		GO:0009889	regulation of biosynthetic process	954	58	32.12	7e-06				GO:0060236	regulation of mitotic spindle organizati...	7	1	0.05	0.0477		GO:0042723	thiamine-containing compound metabolic p...	2	1	0.03	0.028				GO:0070925	organelle assembly
GO:0009875	pollen-pistil interaction	65	2	0.49	0.08596		GO:0019438	aromatic compound biosynthetic process	1231	42	19.93	2.2e-06				GO:0009127	purine nucleoside monophosphate biosynth...	70	15	3.59	1.9e-06		GO:0010556	regulation of macromolecule biosynthetic...	954	58	32.12	7e-06				GO:0090224	regulation of spindle organization	7	1	0.05	0.0477		GO:0042724	thiamine-containing compound biosyntheti...	2	1	0.03	0.028				GO:0044248	cellular catabolic process
GO:0044706	multi-multicellular organism process	65	2	0.49	0.08596		GO:0008152	metabolic process	6868	143	111.17	2.3e-06				GO:0009156	ribonucleoside monophosphate biosyntheti...	70	15	3.59	1.9e-06		GO:0019219	regulation of nucleobase-containing comp...	954	58	32.12	7e-06				GO:1902850	microtubule cytoskeleton organization in...	7	1	0.05	0.0477		GO:0080135	regulation of cellular response to stres...	2	1	0.03	0.028				GO:0009312	oligosaccharide biosynthetic process
GO:0048544	recognition of pollen	65	2	0.49	0.08596		GO:0018130	heterocycle biosynthetic process	1238	42	20.04	2.5e-06				GO:0009168	purine ribonucleoside monophosphate bios...	70	15	3.59	1.9e-06		GO:0031326	regulation of cellular biosynthetic proc...	954	58	32.12	7e-06				GO:0006790	sulfur compound metabolic process	52	2	0.36	0.0507		GO:2001020	regulation of response to DNA damage sti...	2	1	0.03	0.028				GO:1901615	organic hydroxy compound metabolic proce...
GO:0006074	(1->3)-beta-D-glucan metabolic process	13	1	0.1	0.09359		GO:1901362	organic cyclic compound biosynthetic pro...	1287	43	20.83	2.8e-06				GO:0009123	nucleoside monophosphate metabolic proce...	80	16	4.1	2.3e-06		GO:2000112	regulation of cellular macromolecule bio...	954	58	32.12	7e-06				GO:0006487	protein N-linked glycosylation	8	1	0.06	0.0544		GO:0006364	rRNA processing	22	2	0.31	0.0379				GO:0006020	inositol metabolic process
GO:0006075	(1->3)-beta-D-glucan biosynthetic proces...	13	1	0.1	0.09359		GO:0050794	regulation of cellular process	1458	46	23.6	5.4e-06				GO:0009150	purine ribonucleotide metabolic process	99	18	5.07	2.4e-06		GO:0050794	regulation of cellular process	1458	79	49.09	1e-05				GO:0032886	regulation of microtubule-based process	8	1	0.06	0.0544		GO:0016072	rRNA metabolic process	22	2	0.31	0.0379				GO:0008152	metabolic process
GO:0006541	glutamine metabolic process	13	1	0.1	0.09359		GO:0043170	macromolecule metabolic process	3959	94	64.08	6.3e-06				GO:0009259	ribonucleotide metabolic process	99	18	5.07	2.4e-06		GO:0051171	regulation of nitrogen compound metaboli...	973	58	32.76	1.3e-05				GO:0043085	positive regulation of catalytic activit...	8	1	0.06	0.0544		GO:0032501	multicellular organismal process	132	5	1.86	0.0388				GO:0006560	proline metabolic process
GO:0034637	cellular carbohydrate biosynthetic proce...	71	2	0.53	0.09983		GO:0050789	regulation of biological process	1498	46	24.25	1.1e-05				GO:0009117	nucleotide metabolic process	130	21	6.66	2.6e-06		GO:0010468	regulation of gene expression	974	58	32.79	1.3e-05				GO:0044093	positive regulation of molecular functio...	8	1	0.06	0.0544		GO:0007059	chromosome segregation	23	2	0.32	0.0411				GO:0009065	glutamine family amino acid catabolic pr...
GO:0009084	glutamine family amino acid biosynthetic...	14	1	0.11	0.10042		GO:0044260	cellular macromolecule metabolic process	3352	82	54.26	1.3e-05				GO:0009124	nucleoside monophosphate biosynthetic pr...	72	15	3.69	2.8e-06		GO:0080090	regulation of primary metabolic process	975	58	32.83	1.3e-05				GO:0070507	regulation of microtubule cytoskeleton o...	8	1	0.06	0.0544		GO:0006189	'de novo' IMP biosynthetic process	3	1	0.04	0.0417				GO:0009056	catabolic process
GO:0000003	reproduction	77	2	0.58	0.11426		GO:0008150	biological_process	9179	173	148.58	1.7e-05				GO:0044281	small molecule metabolic process	537	53	27.51	3.1e-06		GO:0031323	regulation of cellular metabolic process	976	58	32.86	1.4e-05				GO:0006099	tricarboxylic acid cycle	10	1	0.07	0.0675		GO:0032465	regulation of cytokinesis	3	1	0.04	0.0417				GO:0005992	trehalose biosynthetic process
GO:0022414	reproductive process	77	2	0.58	0.11426		GO:0005992	trehalose biosynthetic process	21	5	0.34	1.7e-05				GO:0006753	nucleoside phosphate metabolic process	132	21	6.76	3.3e-06		GO:0065007	biological regulation	1553	82	52.29	1.8e-05				GO:0006101	citrate metabolic process	10	1	0.07	0.0675		GO:0051302	regulation of cell division	3	1	0.04	0.0417				GO:0009063	cellular amino acid catabolic process
GO:0005975	carbohydrate metabolic process	551	7	4.15	0.12101		GO:0034637	cellular carbohydrate biosynthetic proce...	71	8	1.15	1.8e-05				GO:0006163	purine nucleotide metabolic process	102	18	5.23	3.7e-06		GO:0034641	cellular nitrogen compound metabolic pro...	2173	106	73.16	2.5e-05				GO:0009060	aerobic respiration	10	1	0.07	0.0675		GO:0022613	ribonucleoprotein complex biogenesis	56	3	0.79	0.0442				GO:1901606	alpha-amino acid catabolic process
GO:0016051	carbohydrate biosynthetic process	81	2	0.61	0.12417		GO:0005991	trehalose metabolic process	22	5	0.36	2.2e-05				GO:0072521	purine-containing compound metabolic pro...	103	18	5.28	4.3e-06		GO:0060255	regulation of macromolecule metabolic pr...	998	58	33.6	2.7e-05				GO:0016999	antibiotic metabolic process	11	1	0.08	0.074		GO:0006468	protein phosphorylation	1190	24	16.76	0.0457				GO:0005991	trehalose metabolic process
GO:0005976	polysaccharide metabolic process	86	2	0.65	0.13682		GO:0044238	primary metabolic process	4955	109	80.2	2.4e-05				GO:0055086	nucleobase-containing small molecule met...	158	23	8.09	5.4e-06		GO:0050789	regulation of biological process	1498	79	50.43	2.7e-05				GO:0032270	positive regulation of cellular protein ...	11	1	0.08	0.074		GO:0006528	asparagine metabolic process	4	1	0.06	0.0552				GO:1901565	organonitrogen compound catabolic proces...
GO:0051704	multi-organism process	86	2	0.65	0.13682		GO:0046351	disaccharide biosynthetic process	23	5	0.37	2.8e-05				GO:0009165	nucleotide biosynthetic process	99	17	5.07	1e-05		GO:0019222	regulation of metabolic process	1004	58	33.8	3.2e-05				GO:0051247	positive regulation of protein metabolic...	11	1	0.08	0.074		GO:0006529	asparagine biosynthetic process	4	1	0.06	0.0552				GO:0046351	disaccharide biosynthetic process
GO:0005992	trehalose biosynthetic process	21	1	0.16	0.14682		GO:0065007	biological regulation	1553	46	25.14	2.8e-05				GO:1901293	nucleoside phosphate biosynthetic proces...	99	17	5.07	1e-05		GO:0010467	gene expression	1682	86	56.63	3.5e-05				GO:0007051	spindle organization	12	1	0.08	0.0804		GO:0009052	pentose-phosphate shunt, non-oxidative b...	4	1	0.06	0.0552				GO:0006606	protein import into nucleus
GO:0070972	protein localization to endoplasmic reti...	21	1	0.16	0.14682		GO:0071704	organic substance metabolic process	5187	112	83.96	4e-05				GO:0006091	generation of precursor metabolites and ...	110	18	5.64	1.1e-05		GO:0044085	cellular component biogenesis	169	17	5.69	5.5e-05				GO:0000041	transition metal ion transport	14	1	0.1	0.0932		GO:0080134	regulation of response to stress	4	1	0.06	0.0552				GO:0032957	inositol trisphosphate metabolic process
GO:0046394	carboxylic acid biosynthetic process	177	3	1.33	0.14863		GO:0016051	carbohydrate biosynthetic process	81	8	1.31	4.8e-05				GO:0046034	ATP metabolic process	71	14	3.64	1.2e-05		GO:0006364	rRNA processing	22	6	0.74	6.6e-05				GO:0009893	positive regulation of metabolic process	14	1	0.1	0.0932		GO:0000278	mitotic cell cycle	30	2	0.42	0.0663				GO:0034504	protein localization to nucleus
GO:0005991	trehalose metabolic process	22	1	0.17	0.15326		GO:0009312	oligosaccharide biosynthetic process	27	5	0.44	6.4e-05				GO:0006754	ATP biosynthetic process	63	13	3.23	1.4e-05		GO:0016072	rRNA metabolic process	22	6	0.74	6.6e-05				GO:0010604	positive regulation of macromolecule met...	14	1	0.1	0.0932		GO:0006188	IMP biosynthetic process	6	1	0.08	0.0816				GO:0051170	import into nucleus
GO:0019318	hexose metabolic process	22	1	0.17	0.15326		GO:0090304	nucleic acid metabolic process	1511	44	24.46	6.6e-05				GO:0019637	organophosphate metabolic process	220	27	11.27	2.2e-05		GO:0000160	phosphorelay signal transduction system	59	9	1.99	0.00014				GO:0031325	positive regulation of cellular metaboli...	14	1	0.1	0.0932		GO:0046040	IMP metabolic process	6	1	0.08	0.0816				GO:0009311	oligosaccharide metabolic process
GO:0046351	disaccharide biosynthetic process	23	1	0.17	0.15964		GO:0044237	cellular metabolic process	4372	97	70.77	8.3e-05				GO:0006165	nucleoside diphosphate phosphorylation	49	11	2.51	2.9e-05		GO:0044260	cellular macromolecule metabolic process	3352	145	112.85	0.00026				GO:0051173	positive regulation of nitrogen compound...	14	1	0.1	0.0932		GO:0046165	alcohol biosynthetic process	6	1	0.08	0.0816				GO:0016051	carbohydrate biosynthetic process
GO:0050896	response to stimulus	941	10	7.08	0.16916		GO:0006807	nitrogen compound metabolic process	4260	94	68.95	0.00015				GO:0046939	nucleotide phosphorylation	49	11	2.51	2.9e-05		GO:0044271	cellular nitrogen compound biosynthetic ...	1653	81	55.65	0.00026				GO:0015980	energy derivation by oxidation of organi...	15	1	0.1	0.0995		GO:0046173	polyol biosynthetic process	6	1	0.08	0.0816				GO:0043647	inositol phosphate metabolic process
GO:0072330	monocarboxylic acid biosynthetic process	100	2	0.75	0.1736		GO:0005984	disaccharide metabolic process	34	5	0.55	0.0002				GO:0009132	nucleoside diphosphate metabolic process	51	11	2.61	4.3e-05		GO:0043170	macromolecule metabolic process	3959	166	133.29	0.00035				GO:0045333	cellular respiration	15	1	0.1	0.0995		GO:0016310	phosphorylation	1268	24	17.86	0.0818				GO:0044262	cellular carbohydrate metabolic process
GO:0009064	glutamine family amino acid metabolic pr...	26	1	0.2	0.17851		GO:0034645	cellular macromolecule biosynthetic proc...	1635	45	26.46	0.0002				GO:0019362	pyridine nucleotide metabolic process	60	12	3.07	4.3e-05		GO:0009987	cellular process	5328	211	179.38	0.0009				GO:0072350	tricarboxylic acid metabolic process	15	1	0.1	0.0995		GO:0006793	phosphorus metabolic process	1523	28	21.45	0.0834				GO:0006559	L-phenylalanine catabolic process
GO:0006468	protein phosphorylation	1190	12	8.96	0.18184		GO:0009059	macromolecule biosynthetic process	1636	45	26.48	0.00021				GO:0046496	nicotinamide nucleotide metabolic proces...	60	12	3.07	4.3e-05		GO:0006807	nitrogen compound metabolic process	4260	174	143.43	0.00091				GO:0030001	metal ion transport	161	3	1.12	0.1019		GO:0006796	phosphate-containing compound metabolic ...	1523	28	21.45	0.0834				GO:0019295	coenzyme M biosynthetic process
GO:0005996	monosaccharide metabolic process	27	1	0.2	0.18471		GO:0006139	nucleobase-containing compound metabolic...	1692	46	27.39	0.00022				GO:0006732	coenzyme metabolic process	114	17	5.84	6.6e-05		GO:0034645	cellular macromolecule biosynthetic proc...	1635	77	55.05	0.00122				GO:0001932	regulation of protein phosphorylation	17	1	0.12	0.112		GO:0000387	spliceosomal snRNP assembly	7	1	0.1	0.0945				GO:0019296	coenzyme M metabolic process
GO:0009312	oligosaccharide biosynthetic process	27	1	0.2	0.18471		GO:0044262	cellular carbohydrate metabolic process	132	9	2.14	0.00029				GO:0006733	oxidoreduction coenzyme metabolic proces...	63	12	3.23	7.1e-05		GO:0009059	macromolecule biosynthetic process	1636	77	55.08	0.00125				GO:0045859	regulation of protein kinase activity	17	1	0.12	0.112		GO:0003333	amino acid transmembrane transport	38	2	0.54	0.0998				GO:0032324	molybdopterin cofactor biosynthetic proc...
GO:0007154	cell communication	404	5	3.04	0.18824		GO:0044249	cellular biosynthetic process	2028	52	32.83	0.00034				GO:0072524	pyridine-containing compound metabolic p...	63	12	3.23	7.1e-05		GO:0044237	cellular metabolic process	4372	176	147.2	0.00174				GO:0006575	cellular modified amino acid metabolic p...	19	1	0.13	0.1244		GO:0006865	amino acid transport	39	2	0.55	0.1042				GO:1902222	erythrose 4-phosphate/phosphoenolpyruvat...
GO:0006950	response to stress	420	5	3.16	0.20933		GO:0009311	oligosaccharide metabolic process	38	5	0.62	0.00034				GO:0051186	cofactor metabolic process	149	20	7.63	7.2e-05		GO:0044249	cellular biosynthetic process	2028	90	68.28	0.0028				GO:0031399	regulation of protein modification proce...	19	1	0.13	0.1244		GO:0006098	pentose-phosphate shunt	8	1	0.11	0.1073				GO:0006694	steroid biosynthetic process
GO:0044272	sulfur compound biosynthetic process	32	1	0.24	0.215		GO:1901576	organic substance biosynthetic process	2081	53	33.68	0.00035				GO:0034404	nucleobase-containing small molecule bio...	55	11	2.82	8.9e-05		GO:0006913	nucleocytoplasmic transport	10	3	0.34	0.00381				GO:0042325	regulation of phosphorylation	19	1	0.13	0.1244		GO:0006265	DNA topological change	8	1	0.11	0.1073				GO:0009116	nucleoside metabolic process
GO:0005984	disaccharide metabolic process	34	1	0.26	0.2268		GO:1901360	organic cyclic compound metabolic proces...	1829	48	29.61	0.00036				GO:1901135	carbohydrate derivative metabolic proces...	231	26	11.83	0.00013		GO:0051169	nuclear transport	10	3	0.34	0.00381				GO:0043549	regulation of kinase activity	19	1	0.13	0.1244		GO:0006821	chloride transport	8	1	0.11	0.1073				GO:0008202	steroid metabolic process
CC							CC									CC							CC									CC							CC									CC
GO.ID	Term	Annotated	Significant	Expected	classicFisher		GO.ID	Term	Annotated	Significant	Expected	classicFisher				GO.ID	Term	Annotated	Significant	Expected	classicFisher		GO.ID	Term	Annotated	Significant	Expected	classicFisher				GO.ID	Term	Annotated	Significant	Expected	classicFisher		GO.ID	Term	Annotated	Significant	Expected	classicFisher				GO.ID	Term
GO:0009341	beta-galactosidase complex	5	2	0.04	0.0005		GO:0030686	90S preribosome	1	1	0.01	0.012				GO:0034357	photosynthetic membrane	56	23	2.54	3.3e-17		GO:0005634	nucleus	654	39	19.12	5.7e-06				GO:0009523	photosystem II	32	2	0.26	0.028		GO:0000313	organellar ribosome	1	1	0.01	0.0089				GO:0016593	Cdc73/Paf1 complex
GO:0005664	nuclear origin of replication recognitio...	2	1	0.01	0.0144		GO:0034457	Mpp10 complex	1	1	0.01	0.012				GO:0009579	thylakoid	58	23	2.63	8.6e-17		GO:0005643	nuclear pore	11	4	0.32	0.0002				GO:0009521	photosystem	54	2	0.44	0.072		GO:0005761	mitochondrial ribosome	1	1	0.01	0.0089				GO:0008023	transcription elongation factor complex
GO:0000808	origin recognition complex	4	1	0.03	0.0285		GO:0044452	nucleolar part	2	1	0.02	0.023				GO:0044436	thylakoid part	58	23	2.63	8.6e-17		GO:0005635	nuclear envelope	12	4	0.35	0.00029				GO:0034357	photosynthetic membrane	56	2	0.46	0.077		GO:0030686	90S preribosome	1	1	0.01	0.0089				GO:0008540	proteasome regulatory particle, base sub...
GO:0005634	nucleus	654	9	4.71	0.0379		GO:0005732	small nucleolar ribonucleoprotein comple...	7	1	0.08	0.078				GO:0009521	photosystem	54	22	2.45	2.1e-16		GO:0043231	intracellular membrane-bounded organelle	894	43	26.14	0.00034				GO:0009579	thylakoid	58	2	0.48	0.082		GO:0034457	Mpp10 complex	1	1	0.01	0.0089				GO:0005634	nucleus
GO:0000148	1,3-beta-D-glucan synthase complex	13	1	0.09	0.0899		GO:0005730	nucleolus	9	1	0.1	0.099				GO:0009523	photosystem II	32	17	1.45	2.4e-15		GO:0043227	membrane-bounded organelle	903	43	26.41	0.00043				GO:0044436	thylakoid part	58	2	0.48	0.082		GO:0034709	methylosome	1	1	0.01	0.0089				GO:0005838	proteasome regulatory particle
GO:0043231	intracellular membrane-bounded organelle	894	10	6.44	0.0948		GO:0030684	preribosome	9	1	0.1	0.099				GO:0042651	thylakoid membrane	24	14	1.09	1.3e-13		GO:0030684	preribosome	9	3	0.26	0.00181				GO:0005819	spindle	14	1	0.12	0.109		GO:0034715	pICln-Sm protein complex	1	1	0.01	0.0089				GO:0005956	protein kinase CK2 complex
GO:0044454	nuclear chromosome part	14	1	0.1	0.0964		GO:0031225	anchored component of membrane	15	1	0.17	0.16				GO:0009654	photosystem II oxygen evolving complex	21	13	0.95	3.5e-13		GO:0031967	organelle envelope	49	5	1.43	0.01352				GO:0005874	microtubule	24	1	0.2	0.18		GO:0044452	nucleolar part	2	1	0.02	0.0176				GO:0022624	proteasome accessory complex
GO:0043227	membrane-bounded organelle	903	10	6.51	0.1		GO:0031224	intrinsic component of membrane	870	13	10.03	0.191				GO:0019898	extrinsic component of membrane	24	12	1.09	9.3e-11		GO:0031975	envelope	49	5	1.43	0.01352				GO:0099080	supramolecular complex	26	1	0.21	0.194		GO:0000808	origin recognition complex	4	1	0.04	0.035				GO:0016591	RNA polymerase II, holoenzyme
GO:0000228	nuclear chromosome	20	1	0.14	0.1349		GO:0000145	exocyst	27	1	0.31	0.269				GO:1990204	oxidoreductase complex	32	13	1.45	3.9e-10		GO:0005759	mitochondrial matrix	7	2	0.2	0.01619				GO:0099081	supramolecular polymer	26	1	0.21	0.194		GO:0034708	methyltransferase complex	4	1	0.04	0.035				GO:0031981	nuclear lumen
GO:1902494	catalytic complex	183	3	1.32	0.1436		GO:0005938	cell cortex	27	1	0.31	0.269				GO:0098796	membrane protein complex	191	27	8.65	8.1e-08		GO:0032040	small-subunit processome	8	2	0.23	0.02118				GO:0099512	supramolecular fiber	26	1	0.21	0.194		GO:0031974	membrane-enclosed lumen	88	3	0.78	0.0422				GO:0000228	nuclear chromosome
GO:0098797	plasma membrane protein complex	25	1	0.18	0.1658		GO:0044448	cell cortex part	27	1	0.31	0.269				GO:0032991	protein-containing complex	977	70	44.26	1.8e-05		GO:0005730	nucleolus	9	2	0.26	0.02671				GO:0099513	polymeric cytoskeletal fiber	26	1	0.21	0.194		GO:0043233	organelle lumen	88	3	0.78	0.0422				GO:0005777	peroxisome
GO:0044459	plasma membrane part	27	1	0.19	0.1779		GO:0099568	cytoplasmic region	27	1	0.31	0.269				GO:0005840	ribosome	305	30	13.82	3.6e-05		GO:0016035	zeta DNA polymerase complex	1	1	0.03	0.02924				GO:0016020	membrane	1832	16	15.09	0.442		GO:0070013	intracellular organelle lumen	88	3	0.78	0.0422				GO:0042579	microbody
GO:0005886	plasma membrane	35	1	0.25	0.2244		GO:0016021	integral component of membrane	855	12	9.86	0.273				GO:1990904	ribonucleoprotein complex	354	33	16.04	4.2e-05		GO:0030686	90S preribosome	1	1	0.03	0.02924				GO:0098796	membrane protein complex	191	2	1.57	0.471		GO:0005694	chromosome	89	3	0.79	0.0434				GO:0000428	DNA-directed RNA polymerase complex
GO:0016021	integral component of membrane	855	8	6.16	0.2656		GO:0099023	tethering complex	31	1	0.36	0.303				GO:0009522	photosystem I	17	5	0.77	0.00072		GO:0034457	Mpp10 complex	1	1	0.03	0.02924				GO:0005783	endoplasmic reticulum	77	1	0.63	0.474		GO:0005732	small nucleolar ribonucleoprotein comple...	7	1	0.06	0.0604				GO:0030880	RNA polymerase complex
GO:0031224	intrinsic component of membrane	870	8	6.27	0.2822		GO:0048046	apoplast	32	1	0.37	0.311				GO:0005575	cellular_component	3575	181	161.96	0.00133		GO:0034709	methylosome	1	1	0.03	0.02924				GO:0015630	microtubule cytoskeleton	112	1	0.92	0.608		GO:0005759	mitochondrial matrix	7	1	0.06	0.0604				GO:0055029	nuclear DNA-directed RNA polymerase comp...
GO:0044425	membrane part	1059	9	7.63	0.3486		GO:0005576	extracellular region	51	1	0.59	0.448				GO:1902494	catalytic complex	183	18	8.29	0.00142		GO:0034715	pICln-Sm protein complex	1	1	0.03	0.02924				GO:0012505	endomembrane system	132	1	1.09	0.669		GO:0005829	cytosol	7	1	0.06	0.0604				GO:0005779	integral component of peroxisomal membra...
GO:0044427	chromosomal part	73	1	0.53	0.4126		GO:0044425	membrane part	1059	13	12.21	0.451				GO:0009538	photosystem I reaction center	6	3	0.27	0.00166		GO:0042575	DNA polymerase complex	1	1	0.03	0.02924				GO:0044425	membrane part	1059	8	8.72	0.67		GO:0000790	nuclear chromatin	8	1	0.07	0.0687				GO:0031231	intrinsic component of peroxisomal membr...
GO:1990234	transferase complex	73	1	0.53	0.4126		GO:0016020	membrane	1832	22	21.13	0.454				GO:0005737	cytoplasm	765	51	34.66	0.00205		GO:0046658	anchored component of plasma membrane	1	1	0.03	0.02924				GO:0044430	cytoskeletal part	149	1	1.23	0.714		GO:0031011	Ino80 complex	8	1	0.07	0.0687				GO:0031974	membrane-enclosed lumen
GO:0005783	endoplasmic reticulum	77	1	0.55	0.4296		GO:0071944	cell periphery	169	2	1.95	0.586				GO:0044444	cytoplasmic part	640	44	29	0.00244		GO:0005622	intracellular	1830	64	53.51	0.04062				GO:0016021	integral component of membrane	855	6	7.04	0.731		GO:0033202	DNA helicase complex	8	1	0.07	0.0687				GO:0043233	organelle lumen
GO:0031981	nuclear lumen	80	1	0.58	0.442		GO:0031981	nuclear lumen	80	1	0.92	0.608				GO:0005622	intracellular	1830	103	82.91	0.00288		GO:0043229	intracellular organelle	1417	51	41.44	0.04665				GO:0005856	cytoskeleton	161	1	1.33	0.742		GO:0070603	SWI/SNF superfamily-type complex	8	1	0.07	0.0687				GO:0070013	intracellular organelle lumen
GO:0031974	membrane-enclosed lumen	88	1	0.63	0.4739		GO:0031974	membrane-enclosed lumen	88	1	1.01	0.643				GO:0016020	membrane	1832	103	83	0.003		GO:0043226	organelle	1418	51	41.47	0.0472				GO:0031224	intrinsic component of membrane	870	6	7.17	0.747		GO:0097346	INO80-type complex	8	1	0.07	0.0687				GO:0043231	intracellular membrane-bounded organelle
GO:0043233	organelle lumen	88	1	0.63	0.4739		GO:0043233	organelle lumen	88	1	1.01	0.643				GO:0044424	intracellular part	1754	98	79.46	0.0052		GO:0031226	intrinsic component of plasma membrane	2	1	0.06	0.05764				GO:0005634	nucleus	654	4	5.39	0.807		GO:0005730	nucleolus	9	1	0.08	0.077				GO:0061695	transferase complex, transferring phosph...
GO:0070013	intracellular organelle lumen	88	1	0.63	0.4739		GO:0070013	intracellular organelle lumen	88	1	1.01	0.643				GO:0043228	non-membrane-bounded organelle	567	38	25.69	0.00763		GO:0032300	mismatch repair complex	2	1	0.06	0.05764				GO:0043231	intracellular membrane-bounded organelle	894	5	7.36	0.884		GO:0030684	preribosome	9	1	0.08	0.077				GO:0098797	plasma membrane protein complex
GO:0005694	chromosome	89	1	0.64	0.4778		GO:0005618	cell wall	107	1	1.23	0.715				GO:0043232	intracellular non-membrane-bounded organ...	567	38	25.69	0.00763		GO:0044452	nucleolar part	2	1	0.06	0.05764				GO:0043227	membrane-bounded organelle	903	5	7.44	0.89		GO:1904949	ATPase complex	9	1	0.08	0.077				GO:0005905	clathrin-coated pit
GO:0016020	membrane	1832	13	13.2	0.5919		GO:0030312	external encapsulating structure	107	1	1.23	0.715				GO:0044425	membrane part	1059	63	47.98	0.00898		GO:1990391	DNA repair complex	2	1	0.06	0.05764				GO:0005622	intracellular	1830	9	15.07	0.987		GO:0120114	Sm-like protein family complex	10	1	0.09	0.0852				GO:0012510	trans-Golgi network transport vesicle me...
GO:0043229	intracellular organelle	1417	10	10.21	0.5953		GO:0005634	nucleus	654	6	7.54	0.784				GO:0005623	cell	1963	105	88.93	0.01476		GO:0000793	condensed chromosome	14	2	0.41	0.06141				GO:0043229	intracellular organelle	1417	6	11.67	0.989		GO:0005643	nuclear pore	11	1	0.1	0.0933				GO:0030125	clathrin vesicle coat
GO:0043226	organelle	1418	10	10.22	0.5964		GO:0044428	nuclear part	143	1	1.65	0.814				GO:0044464	cell part	1963	105	88.93	0.01476		GO:0031225	anchored component of membrane	15	2	0.44	0.06953				GO:0043226	organelle	1418	6	11.68	0.989		GO:0005635	nuclear envelope	12	1	0.11	0.1013				GO:0030130	clathrin coat of trans-Golgi network ves...
GO:0012505	endomembrane system	132	1	0.95	0.6202		GO:0005575	cellular_component	3575	38	41.23	0.871				GO:0009341	beta-galactosidase complex	5	2	0.23	0.01866		GO:0005956	protein kinase CK2 complex	3	1	0.09	0.0852				GO:0044446	intracellular organelle part	519	1	4.28	0.989		GO:0044454	nuclear chromosome part	14	1	0.12	0.1172				GO:0030132	clathrin coat of coated pit
GO:0044428	nuclear part	143	1	1.03	0.65		GO:0043231	intracellular membrane-bounded organelle	894	6	10.31	0.96				GO:0080085	signal recognition particle, chloroplast...	1	1	0.05	0.0453		GO:0070652	HAUS complex	3	1	0.09	0.0852				GO:0044422	organelle part	520	1	4.28	0.989		GO:0043228	non-membrane-bounded organelle	567	8	5.02	0.1213				GO:0030136	clathrin-coated vesicle
GO:0005575	cellular_component	3575	25	25.77	0.6949		GO:0043227	membrane-bounded organelle	903	6	10.41	0.963				GO:0048500	signal recognition particle	9	2	0.41	0.05961		GO:0005623	cell	1963	65	57.4	0.10943				GO:0044424	intracellular part	1754	8	14.45	0.992		GO:0043232	intracellular non-membrane-bounded organ...	567	8	5.02	0.1213				GO:0030140	trans-Golgi network transport vesicle
GO:0071944	cell periphery	169	1	1.22	0.7118		GO:0005622	intracellular	1830	15	21.1	0.969				GO:0005674	transcription factor TFIIF complex	2	1	0.09	0.08857		GO:0044464	cell part	1963	65	57.4	0.10943				GO:0043228	non-membrane-bounded organelle	567	1	4.67	0.993		GO:0031225	anchored component of membrane	15	1	0.13	0.1251				GO:0030665	clathrin-coated vesicle membrane
GO:0098796	membrane protein complex	191	1	1.38	0.7557		GO:0005623	cell	1963	16	22.64	0.977				GO:0009507	chloroplast	13	2	0.59	0.11483		GO:0000796	condensin complex	4	1	0.12	0.11197				GO:0043232	intracellular non-membrane-bounded organ...	567	1	4.67	0.993		GO:0044428	nuclear part	143	3	1.27	0.1319				GO:0043227	membrane-bounded organelle
GO:0044424	intracellular part	1754	10	12.64	0.8675		GO:0044464	cell part	1963	16	22.64	0.977				GO:0009536	plastid	13	2	0.59	0.11483		GO:0034708	methyltransferase complex	4	1	0.12	0.11197				GO:0005623	cell	1963	9	16.17	0.995		GO:0015934	large ribosomal subunit	16	1	0.14	0.1328				GO:0044459	plasma membrane part
GO:0005623	cell	1963	11	14.15	0.8979		GO:1990904	ribonucleoprotein complex	354	1	4.08	0.986				GO:0045259	proton-transporting ATP synthase complex	13	2	0.59	0.11483		GO:0044424	intracellular part	1754	58	51.29	0.13575				GO:0044464	cell part	1963	9	16.17	0.995		GO:0044427	chromosomal part	73	2	0.65	0.1359				GO:0000790	nuclear chromatin
GO:0044464	cell part	1963	11	14.15	0.8979		GO:0044446	intracellular organelle part	519	1	5.99	0.998				GO:0000159	protein phosphatase type 2A complex	14	2	0.63	0.13013		GO:0044429	mitochondrial part	44	3	1.29	0.13659				GO:0044444	cytoplasmic part	640	1	5.27	0.997		GO:0031981	nuclear lumen	80	2	0.71	0.1574				GO:0031011	Ino80 complex
GO:0005622	intracellular	1830	10	13.19	0.9039		GO:0044422	organelle part	520	1	6	0.998				GO:0008287	protein serine/threonine phosphatase com...	14	2	0.63	0.13013		GO:0030915	Smc5-Smc6 complex	6	1	0.18	0.16319				GO:0005575	cellular_component	3575	22	29.45	0.997		GO:0005575	cellular_component	3575	35	31.66	0.1615				GO:0031300	intrinsic component of organelle membran...
GO:0032991	protein-containing complex	977	4	7.04	0.9421		GO:0043228	non-membrane-bounded organelle	567	1	6.54	0.999				GO:1903293	phosphatase complex	14	2	0.63	0.13013		GO:0106068	SUMO ligase complex	6	1	0.18	0.16319				GO:0032991	protein-containing complex	977	2	8.05	0.999		GO:0000228	nuclear chromosome	20	1	0.18	0.1633				GO:0031301	integral component of organelle membrane
GO:0044446	intracellular organelle part	519	1	3.74	0.9811		GO:0043232	intracellular non-membrane-bounded organ...	567	1	6.54	0.999				GO:0015630	microtubule cytoskeleton	112	8	5.07	0.13391		GO:0005732	small nucleolar ribonucleoprotein comple...	7	1	0.2	0.18769				GO:0005737	cytoplasm	765	1	6.3	0.999		GO:0044391	ribosomal subunit	20	1	0.18	0.1633				GO:0033202	DNA helicase complex
GO:0044422	organelle part	520	1	3.75	0.9813		GO:0044444	cytoplasmic part	640	1	7.38	1				GO:0016469	proton-transporting two-sector ATPase co...	46	4	2.08	0.15341		GO:0005829	cytosol	7	1	0.2	0.18769				GO:0000015	phosphopyruvate hydratase complex	4	0	0.03	1		GO:0098798	mitochondrial protein complex	20	1	0.18	0.1633				GO:0070603	SWI/SNF superfamily-type complex
GO:0043228	non-membrane-bounded organelle	567	1	4.09	0.9872		GO:0043229	intracellular organelle	1417	6	16.34	1				GO:0015934	large ribosomal subunit	16	2	0.72	0.16195		GO:0044428	nuclear part	143	6	4.18	0.23975				GO:0000123	histone acetyltransferase complex	10	0	0.08	1		GO:1990904	ribonucleoprotein complex	354	5	3.13	0.2012				GO:0097346	INO80-type complex
GO:0043232	intracellular non-membrane-bounded organ...	567	1	4.09	0.9872		GO:0043226	organelle	1418	6	16.35	1				GO:0005739	mitochondrion	88	6	3.99	0.20755		GO:0031974	membrane-enclosed lumen	88	4	2.57	0.25588				GO:0000124	SAGA complex	1	0	0.01	1		GO:0000145	exocyst	27	1	0.24	0.214				GO:0016021	integral component of membrane
GO:0044444	cytoplasmic part	640	1	4.61	0.993		GO:0005737	cytoplasm	765	1	8.82	1				GO:0033178	proton-transporting two-sector ATPase co...	20	2	0.91	0.22876		GO:0043233	organelle lumen	88	4	2.57	0.25588				GO:0000126	transcription factor TFIIIB complex	2	0	0.02	1		GO:0005938	cell cortex	27	1	0.24	0.214				GO:0005654	nucleoplasm
GO:0005737	cytoplasm	765	1	5.51	0.9976		GO:0032991	protein-containing complex	977	2	11.27	1				GO:0044391	ribosomal subunit	20	2	0.91	0.22876		GO:0070013	intracellular organelle lumen	88	4	2.57	0.25588				GO:0000139	Golgi membrane	8	0	0.07	1		GO:0044448	cell cortex part	27	1	0.24	0.214				GO:0044451	nucleoplasm part
GO:0000015	phosphopyruvate hydratase complex	4	0	0.03	1		GO:0044424	intracellular part	1754	7	20.23	1				GO:0000922	spindle pole	6	1	0.27	0.24295		GO:0120114	Sm-like protein family complex	10	1	0.29	0.257				GO:0000145	exocyst	27	0	0.22	1		GO:0099568	cytoplasmic region	27	1	0.24	0.214				GO:0005778	peroxisomal membrane
GO:0000123	histone acetyltransferase complex	10	0	0.07	1		GO:0000015	phosphopyruvate hydratase complex	4	0	0.05	1				GO:0016471	vacuolar proton-transporting V-type ATPa...	6	1	0.27	0.24295		GO:0005886	plasma membrane	35	2	1.02	0.27297				GO:0000148	1,3-beta-D-glucan synthase complex	13	0	0.11	1		GO:0099023	tethering complex	31	1	0.27	0.2416				GO:0031903	microbody membrane
GO:0000124	SAGA complex	1	0	0.01	1		GO:0000123	histone acetyltransferase complex	10	0	0.12	1				GO:0045263	proton-transporting ATP synthase complex...	6	1	0.27	0.24295		GO:0005741	mitochondrial outer membrane	11	1	0.32	0.27877				GO:0000151	ubiquitin ligase complex	10	0	0.08	1		GO:0005886	plasma membrane	35	1	0.31	0.2683				GO:0044438	microbody part
GO:0000126	transcription factor TFIIIB complex	2	0	0.01	1		GO:0000124	SAGA complex	1	0	0.01	1				GO:0005905	clathrin-coated pit	7	1	0.32	0.27729		GO:0031968	organelle outer membrane	11	1	0.32	0.27877				GO:0000152	nuclear ubiquitin ligase complex	8	0	0.07	1		GO:0005840	ribosome	305	4	2.7	0.2835				GO:0044439	peroxisomal part
GO:0000139	Golgi membrane	8	0	0.06	1		GO:0000126	transcription factor TFIIIB complex	2	0	0.02	1				GO:0012510	trans-Golgi network transport vesicle me...	7	1	0.32	0.27729		GO:1990234	transferase complex	73	3	2.13	0.36046				GO:0000159	protein phosphatase type 2A complex	14	0	0.12	1		GO:0044446	intracellular organelle part	519	6	4.6	0.3088				GO:1904949	ATPase complex
GO:0000145	exocyst	27	0	0.19	1		GO:0000139	Golgi membrane	8	0	0.09	1				GO:0030125	clathrin vesicle coat	7	1	0.32	0.27729		GO:0019867	outer membrane	17	1	0.5	0.39672				GO:0000172	ribonuclease MRP complex	1	0	0.01	1		GO:0044422	organelle part	520	6	4.6	0.3105				GO:0031224	intrinsic component of membrane
GO:0000151	ubiquitin ligase complex	10	0	0.07	1		GO:0000148	1,3-beta-D-glucan synthase complex	13	0	0.15	1				GO:0030130	clathrin coat of trans-Golgi network ves...	7	1	0.32	0.27729		GO:0016459	myosin complex	19	1	0.56	0.43161				GO:0000176	nuclear exosome (RNase complex)	2	0	0.02	1		GO:0000785	chromatin	44	1	0.39	0.325				GO:0005886	plasma membrane
MF							MF									MF							MF									MF							MF									MF
GO.ID	Term	Annotated	Significant	Expected	classicFisher		GO.ID	Term	Annotated	Significant	Expected	classicFisher				GO.ID	Term	Annotated	Significant	Expected	classicFisher		GO.ID	Term	Annotated	Significant	Expected	classicFisher				GO.ID	Term	Annotated	Significant	Expected	classicFisher		GO.ID	Term	Annotated	Significant	Expected	classicFisher				GO.ID	Term
GO:0060590	ATPase regulator activity	6	3	0.04	7.1e-06		GO:0043565	sequence-specific DNA binding	280	22	4.42	6.9e-10				GO:0016861	intramolecular oxidoreductase activity, ...	12	9	0.54	1.3e-10		GO:0003676	nucleic acid binding	1787	98	58.59	2e-07				GO:0016705	oxidoreductase activity, acting on paire...	301	9	2.16	0.00032		GO:0050664	oxidoreductase activity, acting on NAD(P...	10	2	0.14	0.0078				GO:0043565	sequence-specific DNA binding
GO:0051087	chaperone binding	19	4	0.14	9e-06		GO:0140110	transcription regulator activity	545	31	8.6	6.9e-10				GO:0003824	catalytic activity	6624	379	296.48	4.4e-10		GO:0003677	DNA binding	1075	67	35.25	2.8e-07				GO:0048037	cofactor binding	807	14	5.79	0.00193		GO:0140097	catalytic activity, acting on DNA	93	5	1.27	0.0089				GO:0031406	carboxylic acid binding
GO:0001671	ATPase activator activity	2	2	0.01	5.1e-05		GO:0003700	DNA-binding transcription factor activit...	523	30	8.26	1.1e-09				GO:0016860	intramolecular oxidoreductase activity	15	9	0.67	2.7e-09		GO:0003899	DNA-directed 5'-3' RNA polymerase activi...	46	10	1.51	1.9e-06				GO:0005506	iron ion binding	318	8	2.28	0.00208		GO:0008144	drug binding	1437	30	19.61	0.0128				GO:0043177	organic acid binding
GO:0004565	beta-galactosidase activity	5	2	0.04	0.0005		GO:0003677	DNA binding	1075	35	16.97	3.8e-05				GO:0016853	isomerase activity	125	21	5.59	1.6e-07		GO:0034062	5'-3' RNA polymerase activity	51	10	1.67	5e-06				GO:0020037	heme binding	393	9	2.82	0.00211		GO:0004844	uracil DNA N-glycosylase activity	1	1	0.01	0.0136				GO:0003743	translation initiation factor activity
GO:0015925	galactosidase activity	5	2	0.04	0.0005		GO:0046914	transition metal ion binding	1108	35	17.49	6.9e-05				GO:0016491	oxidoreductase activity	1417	100	63.42	2.9e-06		GO:0097747	RNA polymerase activity	51	10	1.67	5e-06				GO:0046906	tetrapyrrole binding	398	9	2.85	0.00229		GO:0097506	deaminated base DNA N-glycosylase activi...	1	1	0.01	0.0136				GO:0003995	acyl-CoA dehydrogenase activity
GO:0060589	nucleoside-triphosphatase regulator acti...	35	3	0.25	0.002		GO:0008270	zinc ion binding	702	25	11.08	0.00013				GO:0005509	calcium ion binding	83	15	3.71	3.6e-06		GO:0003700	DNA-binding transcription factor activit...	523	34	17.15	0.00012				GO:0043169	cation binding	1571	21	11.26	0.00383		GO:0004672	protein kinase activity	1193	25	16.28	0.0215				GO:0050113	inositol oxygenase activity
GO:0051082	unfolded protein binding	42	3	0.3	0.0034		GO:0046872	metal ion binding	1560	42	24.63	0.00043				GO:0003735	structural constituent of ribosome	310	31	13.87	2.6e-05		GO:0140110	transcription regulator activity	545	34	17.87	0.00027				GO:0046872	metal ion binding	1560	20	11.19	0.00755		GO:0010181	FMN binding	18	2	0.25	0.0246				GO:0004657	proline dehydrogenase activity
GO:0043565	sequence-specific DNA binding	280	6	2.01	0.0156		GO:0043169	cation binding	1571	42	24.8	0.0005				GO:0005198	structural molecule activity	333	32	14.9	4.2e-05		GO:0016779	nucleotidyltransferase activity	111	12	3.64	0.00028				GO:0004591	oxoglutarate dehydrogenase (succinyl-tra...	2	1	0.01	0.01429		GO:0003904	deoxyribodipyrimidine photo-lyase activi...	2	1	0.03	0.0271				GO:0016491	oxidoreductase activity
GO:0008047	enzyme activator activity	27	2	0.19	0.0159		GO:0003674	molecular_function	12593	222	198.8	0.00064				GO:0060590	ATPase regulator activity	6	4	0.27	5.6e-05		GO:0097159	organic cyclic compound binding	4176	170	136.92	0.00073				GO:0016491	oxidoreductase activity	1417	17	10.16	0.02457		GO:0003913	DNA photolyase activity	2	1	0.03	0.0271				GO:0016597	amino acid binding
GO:0005515	protein binding	2627	28	18.84	0.0184		GO:0016174	NAD(P)H oxidase activity	3	2	0.05	0.00074				GO:0019203	carbohydrate phosphatase activity	8	4	0.36	0.00024		GO:1901363	heterocyclic compound binding	4176	170	136.92	0.00073				GO:0046914	transition metal ion binding	1108	14	7.94	0.02746		GO:0004512	inositol-3-phosphate synthase activity	2	1	0.03	0.0271				GO:0048037	cofactor binding
GO:0030246	carbohydrate binding	158	4	1.13	0.0271		GO:0005488	binding	7313	138	115.45	0.00338				GO:0050308	sugar-phosphatase activity	8	4	0.36	0.00024		GO:0017056	structural constituent of nuclear pore	2	2	0.07	0.00107				GO:0003830	beta-1,4-mannosylglycoprotein 4-beta-N-a...	4	1	0.03	0.02838		GO:0004712	protein serine/threonine/tyrosine kinase...	2	1	0.03	0.0271				GO:0004652	polynucleotide adenylyltransferase activ...
GO:0008236	serine-type peptidase activity	160	4	1.15	0.0282		GO:0004190	aspartic-type endopeptidase activity	93	6	1.47	0.00355				GO:0051536	iron-sulfur cluster binding	59	10	2.64	0.00026		GO:0043565	sequence-specific DNA binding	280	19	9.18	0.00231				GO:0004564	beta-fructofuranosidase activity	4	1	0.03	0.02838		GO:0004797	thymidine kinase activity	2	1	0.03	0.0271				GO:0016668	oxidoreductase activity, acting on a sul...
GO:0017171	serine hydrolase activity	160	4	1.15	0.0282		GO:0070001	aspartic-type peptidase activity	93	6	1.47	0.00355				GO:0051540	metal cluster binding	59	10	2.64	0.00026		GO:0016174	NAD(P)H oxidase activity	3	2	0.1	0.00315				GO:0004575	sucrose alpha-glucosidase activity	4	1	0.03	0.02838		GO:0008649	rRNA methyltransferase activity	2	1	0.03	0.0271				GO:0047134	protein-disulfide reductase activity
GO:0000774	adenyl-nucleotide exchange factor activi...	4	1	0.03	0.0284		GO:0004842	ubiquitin-protein transferase activity	95	6	1.5	0.00394				GO:0004347	glucose-6-phosphate isomerase activity	4	3	0.18	0.00035		GO:0140098	catalytic activity, acting on RNA	175	13	5.74	0.00514				GO:0015926	glucosidase activity	4	1	0.03	0.02838		GO:0008864	formyltetrahydrofolate deformylase activ...	2	1	0.03	0.0271				GO:0047325	inositol tetrakisphosphate 1-kinase acti...
GO:0042802	identical protein binding	4	1	0.03	0.0284		GO:0140096	catalytic activity, acting on a protein	1874	44	29.58	0.00467				GO:0004751	ribose-5-phosphate isomerase activity	4	3	0.18	0.00035		GO:0005488	binding	7313	269	239.78	0.00668				GO:0090599	alpha-glucosidase activity	4	1	0.03	0.02838		GO:0017056	structural constituent of nuclear pore	2	1	0.03	0.0271				GO:0051765	inositol tetrakisphosphate kinase activi...
GO:0042803	protein homodimerization activity	4	1	0.03	0.0284		GO:0019787	ubiquitin-like protein transferase activ...	100	6	1.58	0.00507				GO:0016811	hydrolase activity, acting on carbon-nit...	16	5	0.72	0.00051		GO:0008536	Ran GTPase binding	13	3	0.43	0.00784				GO:0005375	copper ion transmembrane transporter act...	5	1	0.04	0.03535		GO:0019136	deoxynucleoside kinase activity	2	1	0.03	0.0271				GO:0052725	inositol-1,3,4-trisphosphate 6-kinase ac...
GO:0004356	glutamate-ammonia ligase activity	6	1	0.04	0.0423		GO:0016759	cellulose synthase activity	26	3	0.41	0.00773				GO:0016874	ligase activity	113	14	5.06	0.00052		GO:0016772	transferase activity, transferring phosp...	1476	65	48.39	0.00878				GO:0016668	oxidoreductase activity, acting on a sul...	6	1	0.04	0.04227		GO:0019206	nucleoside kinase activity	2	1	0.03	0.0271				GO:0052726	inositol-1,3,4-trisphosphate 5-kinase ac...
GO:0016211	ammonia ligase activity	6	1	0.04	0.0423		GO:0016760	cellulose synthase (UDP-forming) activit...	26	3	0.41	0.00773				GO:0016836	hydro-lyase activity	33	7	1.48	0.00054		GO:0019789	SUMO transferase activity	5	2	0.16	0.01005				GO:0047134	protein-disulfide reductase activity	6	1	0.04	0.04227		GO:0140102	catalytic activity, acting on a rRNA	2	1	0.03	0.0271				GO:0005506	iron ion binding
GO:0016880	acid-ammonia (or amide) ligase activity	6	1	0.04	0.0423		GO:0050664	oxidoreductase activity, acting on NAD(P...	10	2	0.16	0.01028				GO:0016851	magnesium chelatase activity	5	3	0.22	0.00083		GO:0019787	ubiquitin-like protein transferase activ...	100	8	3.28	0.01697				GO:0004089	carbonate dehydratase activity	7	1	0.05	0.04914		GO:0016853	isomerase activity	125	5	1.71	0.0285				GO:0050662	coenzyme binding
GO:0046923	ER retention sequence binding	7	1	0.05	0.0491		GO:0004672	protein kinase activity	1193	29	18.83	0.01364				GO:0051002	ligase activity, forming nitrogen-metal ...	5	3	0.22	0.00083		GO:0016597	amino acid binding	20	3	0.66	0.02639				GO:0008171	O-methyltransferase activity	52	2	0.37	0.0536		GO:0035639	purine ribonucleoside triphosphate bindi...	1539	30	21	0.0298				GO:0016705	oxidoreductase activity, acting on paire...
GO:0005048	signal sequence binding	8	1	0.06	0.056		GO:0003676	nucleic acid binding	1787	40	28.21	0.01486				GO:0051003	ligase activity, forming nitrogen-metal ...	5	3	0.22	0.00083		GO:0000014	single-stranded DNA endodeoxyribonucleas...	1	1	0.03	0.03279				GO:0046915	transition metal ion transmembrane trans...	8	1	0.06	0.05596		GO:0005524	ATP binding	1353	27	18.46	0.0298				GO:0140110	transcription regulator activity
GO:0016161	beta-amylase activity	8	1	0.06	0.056		GO:0003868	4-hydroxyphenylpyruvate dioxygenase acti...	1	1	0.02	0.01579				GO:0050662	coenzyme binding	337	28	15.08	0.00128		GO:0003938	IMP dehydrogenase activity	1	1	0.03	0.03279				GO:0004499	N,N-dimethylaniline monooxygenase activi...	9	1	0.06	0.06273		GO:0008094	DNA-dependent ATPase activity	20	2	0.27	0.03				GO:0019239	deaminase activity
GO:0042277	peptide binding	8	1	0.06	0.056		GO:0033218	amide binding	15	2	0.24	0.02277				GO:0042132	fructose 1,6-bisphosphate 1-phosphatase ...	6	3	0.27	0.00161		GO:0050080	malonyl-CoA decarboxylase activity	1	1	0.03	0.03279				GO:0016624	oxidoreductase activity, acting on the a...	9	1	0.06	0.06273		GO:0016301	kinase activity	1305	26	17.81	0.0333				GO:0051766	inositol trisphosphate kinase activity
GO:0008641	ubiquitin-like modifier activating enzym...	12	1	0.09	0.0828		GO:0016301	kinase activity	1305	30	20.6	0.02436				GO:0001671	ATPase activator activity	2	2	0.09	0.002		GO:0031406	carboxylic acid binding	22	3	0.72	0.03398				GO:0016709	oxidoreductase activity, acting on paire...	9	1	0.06	0.06273		GO:0016174	NAD(P)H oxidase activity	3	1	0.04	0.0404				GO:0016627	oxidoreductase activity, acting on the C...
GO:0016877	ligase activity, forming carbon-sulfur b...	12	1	0.09	0.0828		GO:0016773	phosphotransferase activity, alcohol gro...	1309	30	20.66	0.02526				GO:0004807	triose-phosphate isomerase activity	2	2	0.09	0.002		GO:0043177	organic acid binding	22	3	0.72	0.03398				GO:0030976	thiamine pyrophosphate binding	10	1	0.07	0.06945		GO:0016830	carbon-carbon lyase activity	57	3	0.78	0.0428				GO:0046914	transition metal ion binding
GO:0016160	amylase activity	13	1	0.09	0.0893		GO:0016740	transferase activity	2647	54	41.79	0.02644				GO:0008864	formyltetrahydrofolate deformylase activ...	2	2	0.09	0.002		GO:0031072	heat shock protein binding	10	2	0.33	0.04056				GO:0140103	catalytic activity, acting on a glycopro...	11	1	0.08	0.07613		GO:0003935	GTP cyclohydrolase II activity	4	1	0.05	0.0535				GO:0046872	metal ion binding
GO:0003843	1,3-beta-D-glucan synthase activity	14	1	0.1	0.0959		GO:0004126	cytidine deaminase activity	2	1	0.03	0.03133				GO:0016741	transferase activity, transferring one-c...	255	22	11.41	0.00255		GO:0050664	oxidoreductase activity, acting on NAD(P...	10	2	0.33	0.04056				GO:0008131	primary amine oxidase activity	13	1	0.09	0.08934		GO:0004066	asparagine synthase (glutamine-hydrolyzi...	4	1	0.05	0.0535				GO:0003868	4-hydroxyphenylpyruvate dioxygenase acti...
GO:0003993	acid phosphatase activity	14	1	0.1	0.0959		GO:0004806	triglyceride lipase activity	2	1	0.03	0.03133				GO:0048037	cofactor binding	807	52	36.12	0.00528		GO:0017016	Ras GTPase binding	26	3	0.85	0.05214				GO:0016641	oxidoreductase activity, acting on the C...	14	1	0.1	0.09587		GO:0004751	ribose-5-phosphate isomerase activity	4	1	0.05	0.0535				GO:0004411	homogentisate 1,2-dioxygenase activity
GO:0004559	alpha-mannosidase activity	14	1	0.1	0.0959		GO:0005542	folic acid binding	2	1	0.03	0.03133				GO:0004618	phosphoglycerate kinase activity	3	2	0.13	0.00582		GO:0031267	small GTPase binding	26	3	0.85	0.05214				GO:0048038	quinone binding	15	1	0.11	0.10236		GO:0008184	glycogen phosphorylase activity	4	1	0.05	0.0535				GO:0004592	pantoate-beta-alanine ligase activity
GO:0033218	amide binding	15	1	0.11	0.1024		GO:0072341	modified amino acid binding	2	1	0.03	0.03133				GO:0016774	phosphotransferase activity, carboxyl gr...	3	2	0.13	0.00582		GO:0030983	mismatched DNA binding	12	2	0.39	0.05699				GO:0008236	serine-type peptidase activity	160	3	1.15	0.10781		GO:0008686	3,4-dihydroxy-2-butanone-4-phosphate syn...	4	1	0.05	0.0535				GO:0008716	D-alanine-D-alanine ligase activity
GO:0015923	mannosidase activity	16	1	0.11	0.1088		GO:0010181	FMN binding	18	2	0.28	0.03217				GO:0042586	peptide deformylase activity	3	2	0.13	0.00582		GO:0004749	ribose phosphate diphosphokinase activit...	2	1	0.07	0.0645				GO:0017171	serine hydrolase activity	160	3	1.15	0.10781		GO:0043139	5'-3' DNA helicase activity	4	1	0.05	0.0535				GO:0008759	UDP-3-O-[3-hydroxymyristoyl] N-acetylglu...
GO:0004553	hydrolase activity, hydrolyzing O-glycos...	370	5	2.65	0.1273		GO:0046527	glucosyltransferase activity	84	4	1.33	0.04395				GO:0051920	peroxiredoxin activity	3	2	0.13	0.00582		GO:0008649	rRNA methyltransferase activity	2	1	0.07	0.0645				GO:0004497	monooxygenase activity	16	1	0.11	0.1088		GO:0016773	phosphotransferase activity, alcohol gro...	1309	25	17.86	0.0552				GO:0019213	deacetylase activity
GO:0030554	adenyl nucleotide binding	1672	16	11.99	0.1428		GO:0035251	UDP-glucosyltransferase activity	51	3	0.81	0.04652				GO:0016832	aldehyde-lyase activity	9	3	0.4	0.00613		GO:0030410	nicotianamine synthase activity	2	1	0.07	0.0645				GO:1901681	sulfur compound binding	16	1	0.11	0.1088		GO:0016741	transferase activity, transferring one-c...	255	7	3.48	0.061				GO:0098599	palmitoyl hydrolase activity
GO:0004252	serine-type endopeptidase activity	93	2	0.67	0.1436		GO:0043167	ion binding	3624	69	57.21	0.04759				GO:0046933	proton-transporting ATP synthase activit...	9	3	0.4	0.00613		GO:0140102	catalytic activity, acting on a rRNA	2	1	0.07	0.0645				GO:0016835	carbon-oxygen lyase activity	80	2	0.57	0.11248		GO:0004386	helicase activity	68	3	0.93	0.0659				GO:0003700	DNA-binding transcription factor activit...
GO:0016798	hydrolase activity, acting on glycosyl b...	388	5	2.78	0.1467		GO:0016705	oxidoreductase activity, acting on paire...	301	9	4.75	0.05009				GO:0008168	methyltransferase activity	247	20	11.06	0.00782		GO:0003887	DNA-directed DNA polymerase activity	13	2	0.43	0.06592				GO:0005509	calcium ion binding	83	2	0.6	0.1195		GO:0003918	DNA topoisomerase type II (ATP-hydrolyzi...	5	1	0.07	0.0664				GO:0004611	phosphoenolpyruvate carboxykinase activi...
GO:0004672	protein kinase activity	1193	12	8.55	0.1476		GO:0004014	adenosylmethionine decarboxylase activit...	4	1	0.06	0.06167				GO:0051087	chaperone binding	19	4	0.85	0.00901		GO:0016627	oxidoreductase activity, acting on the C...	29	3	0.95	0.06824				GO:0016638	oxidoreductase activity, acting on the C...	20	1	0.14	0.13412		GO:0061505	DNA topoisomerase II activity	5	1	0.07	0.0664				GO:0008135	translation factor activity, RNA binding
GO:0030234	enzyme regulator activity	199	3	1.43	0.1717		GO:0051015	actin filament binding	4	1	0.06	0.06167				GO:0016903	oxidoreductase activity, acting on the a...	30	5	1.34	0.00996		GO:0019207	kinase regulator activity	14	2	0.46	0.07529				GO:0046983	protein dimerization activity	279	4	2	0.14084		GO:0016651	oxidoreductase activity, acting on NAD(P...	31	2	0.42	0.0666				GO:0043169	cation binding
GO:0003700	DNA-binding transcription factor activit...	523	6	3.75	0.1737		GO:0016772	transferase activity, transferring phosp...	1476	31	23.3	0.06233				GO:0004812	aminoacyl-tRNA ligase activity	42	6	1.88	0.01045		GO:0019887	protein kinase regulator activity	14	2	0.46	0.07529				GO:0043565	sequence-specific DNA binding	280	4	2.01	0.14214		GO:0003824	catalytic activity	6624	102	90.4	0.068				GO:0016701	oxidoreductase activity, acting on singl...
GO:0005488	binding	7313	58	52.44	0.1777		GO:0005506	iron ion binding	318	9	5.02	0.06604				GO:0016875	ligase activity, forming carbon-oxygen b...	42	6	1.88	0.01045		GO:0001871	pattern binding	69	5	2.26	0.07571				GO:0004252	serine-type endopeptidase activity	93	2	0.67	0.14364		GO:0001871	pattern binding	69	3	0.94	0.0683				GO:0016624	oxidoreductase activity, acting on the a...
GO:0043531	ADP binding	310	4	2.22	0.1832		GO:0000062	fatty-acyl-CoA binding	5	1	0.08	0.07649				GO:0016679	oxidoreductase activity, acting on diphe...	11	3	0.49	0.01125		GO:0030247	polysaccharide binding	69	5	2.26	0.07571				GO:0004659	prenyltransferase activity	23	1	0.16	0.15263		GO:0030247	polysaccharide binding	69	3	0.94	0.0683				GO:0031683	G-protein beta/gamma-subunit complex bin...
GO:0016874	ligase activity	113	2	0.81	0.1944		GO:1901567	fatty acid derivative binding	5	1	0.08	0.07649				GO:0016717	oxidoreductase activity, acting on paire...	11	3	0.49	0.01125		GO:0004672	protein kinase activity	1193	48	39.12	0.08181				GO:0050661	NADP binding	26	1	0.19	0.17076		GO:0016772	transferase activity, transferring phosp...	1476	27	20.14	0.0723				GO:0070566	adenylyltransferase activity
GO:0140110	transcription regulator activity	545	6	3.91	0.1973		GO:0016651	oxidoreductase activity, acting on NAD(P...	31	2	0.49	0.08563				GO:0000774	adenyl-nucleotide exchange factor activi...	4	2	0.18	0.0113		GO:0034061	DNA polymerase activity	15	2	0.49	0.08504				GO:0050660	flavin adenine dinucleotide binding	105	2	0.75	0.17379		GO:0004650	polygalacturonase activity	33	2	0.45	0.0743				GO:0008081	phosphoric diester hydrolase activity
GO:0032559	adenyl ribonucleotide binding	1668	15	11.96	0.2141		GO:0030151	molybdenum ion binding	6	1	0.09	0.09107				GO:0004550	nucleoside diphosphate kinase activity	4	2	0.18	0.0113		GO:0016773	phosphotransferase activity, alcohol gro...	1309	52	42.92	0.08565				GO:0005215	transporter activity	763	8	5.47	0.18198		GO:0003933	GTP cyclohydrolase activity	6	1	0.08	0.0792				GO:0140103	catalytic activity, acting on a glycopro...
GO:0004674	protein serine/threonine kinase activity	35	1	0.25	0.2228		GO:0016758	transferase activity, transferring hexos...	395	10	6.24	0.09695				GO:0004564	beta-fructofuranosidase activity	4	2	0.18	0.0113		GO:0004527	exonuclease activity	32	3	1.05	0.0863				GO:0016903	oxidoreductase activity, acting on the a...	30	1	0.22	0.19432		GO:0004645	phosphorylase activity	6	1	0.08	0.0792				GO:0003876	AMP deaminase activity
GO:0098772	molecular function regulator	228	3	1.63	0.2247		GO:0016831	carboxy-lyase activity	34	2	0.54	0.10023				GO:0004575	sucrose alpha-glucosidase activity	4	2	0.18	0.0113		GO:0004842	ubiquitin-protein transferase activity	95	6	3.11	0.09195				GO:0016651	oxidoreductase activity, acting on NAD(P...	31	1	0.22	0.20011		GO:0008061	chitin binding	6	1	0.08	0.0792				GO:0004096	catalase activity
GO:0016301	kinase activity	1305	12	9.36	0.2255		GO:0005247	voltage-gated chloride channel activity	7	1	0.11	0.10543				GO:0015926	glucosidase activity	4	2	0.18	0.0113		GO:1901681	sulfur compound binding	16	2	0.52	0.09515				GO:0016836	hydro-lyase activity	33	1	0.24	0.21156		GO:0016742	hydroxymethyl-, formyl- and related tran...	6	1	0.08	0.0792				GO:0004126	cytidine deaminase activity
GO:0016773	phosphotransferase activity, alcohol gro...	1309	12	9.39	0.2285		GO:0005254	chloride channel activity	7	1	0.11	0.10543				GO:0042802	identical protein binding	4	2	0.18	0.0113		GO:0016778	diphosphotransferase activity	3	1	0.1	0.09518				GO:0050662	coenzyme binding	337	4	2.42	0.22305		GO:0004674	protein serine/threonine kinase activity	35	2	0.48	0.0823				GO:0004474	malate synthase activity
GO:0016887	ATPase activity	239	3	1.71	0.2456		GO:0015108	chloride transmembrane transporter activ...	7	1	0.11	0.10543				GO:0042803	protein homodimerization activity	4	2	0.18	0.0113		GO:0009982	pseudouridine synthase activity	17	2	0.56	0.10558				GO:0010333	terpene synthase activity	38	1	0.27	0.23948		GO:0097367	carbohydrate derivative binding	1893	33	25.83	0.0841				GO:0004612	phosphoenolpyruvate carboxykinase (ATP) ...
GO:0017076	purine nucleotide binding	1867	16	13.39	0.2621		GO:0019239	deaminase activity	7	1	0.11	0.10543				GO:0090599	alpha-glucosidase activity	4	2	0.18	0.0113		GO:0051020	GTPase binding	36	3	1.18	0.11312				GO:0008375	acetylglucosaminyltransferase activity	40	1	0.29	0.25037		GO:0016810	hydrolase activity, acting on carbon-nit...	38	2	0.52	0.0947				GO:0004806	triglyceride lipase activity
GO:0140096	catalytic activity, acting on a protein	1874	16	13.44	0.267		GO:0016757	transferase activity, transferring glyco...	454	11	7.17	0.10622				GO:0003755	peptidyl-prolyl cis-trans isomerase acti...	32	5	1.43	0.01308		GO:0016884	carbon-nitrogen ligase activity, with gl...	18	2	0.59	0.1163				GO:0016838	carbon-oxygen lyase activity, acting on ...	40	1	0.29	0.25037		GO:0016866	intramolecular transferase activity	38	2	0.52	0.0947				GO:0004830	tryptophan-tRNA ligase activity
[truncated: 22 more columns]
