# Supplementary material for: The tepary bean genome provides insight into evolution and domestication under heat stress
Source: Nat Commun. 2021 May 11;12:2638. doi: 10.1038/s41467-021-22858-x (PMC8113540; doi:10.1038/s41467-021-22858-x)
Supplement: Supplementary file 10 — Supplementary Data 7 [file 41467_2021_22858_MOESM10_ESM.xlsx]

## Sheet: Sheet1
Supplementary Data 7. Top 50 gene ontology terms from GO enrichment analysis of differentially expression genes in Frijol Bayo (P. acutifolius) for each up- and down-regulated clusters at each time point. The classic Fisher’s exact tests (one-sided) was used to assign a P-value to the GO term class. Go terms with P-value less than 0.05 were considered significant. BP = Biological Process, CC = Ce…
1hr_upregulated							1hr_downregulated									3hr_upregulated							3hr_downregulated									6hr_upregulated							6hr_downregulated									12hr_upregulated
BP							BP									BP							BP									BP							BP									BP
GO.ID	Term	Annotated	Significant	Expected	classicFisher		GO.ID	Term	Annotated	Significant	Expected	classicFisher				GO.ID	Term	Annotated	Significant	Expected	classicFisher		GO.ID	Term	Annotated	Significant	Expected	classicFisher				GO.ID	Term	Annotated	Significant	Expected	classicFisher		GO.ID	Term	Annotated	Significant	Expected	classicFisher				GO.ID	Term
GO:0050794	regulation of cellular process	1218	16	6.24	0.00017		GO:0042254	ribosome biogenesis	44	5	0.65	0.00044				GO:0045454	cell redox homeostasis	114	9	1.93	0.00012		GO:0006259	DNA metabolic process	137	44	4.88	1e-30				GO:0044262	cellular carbohydrate metabolic process	133	10	3.25	0.0015		GO:0006412	translation	333	112	18.47	1e-30				GO:0050794	regulation of cellular process
GO:0000160	phosphorelay signal transduction system	59	4	0.3	0.00022		GO:0022613	ribonucleoprotein complex biogenesis	48	5	0.71	0.00066				GO:0019725	cellular homeostasis	119	9	2.01	0.00017		GO:0006260	DNA replication	54	27	1.92	1.8e-25				GO:0050794	regulation of cellular process	1218	45	29.79	0.0023		GO:0006518	peptide metabolic process	347	114	19.24	1e-30				GO:0050789	regulation of biological process
GO:0050789	regulation of biological process	1250	16	6.4	0.00023		GO:0050794	regulation of cellular process	1218	30	17.94	0.00243				GO:0042592	homeostatic process	121	9	2.05	0.0002		GO:0034641	cellular nitrogen compound metabolic pro...	1835	125	65.33	9.3e-16				GO:0050789	regulation of biological process	1250	45	30.58	0.0039		GO:0043604	amide biosynthetic process	352	114	19.52	1e-30				GO:0065007	biological regulation
GO:0007050	cell cycle arrest	5	2	0.03	0.00025		GO:0090304	nucleic acid metabolic process	1296	31	19.09	0.0032				GO:0005992	trehalose biosynthetic process	21	4	0.36	0.00037		GO:0006261	DNA-dependent DNA replication	11	9	0.39	4.2e-12				GO:0006073	cellular glucan metabolic process	87	7	2.13	0.0053		GO:0043603	cellular amide metabolic process	366	116	20.3	1e-30				GO:0006355	regulation of transcription, DNA-templat...
GO:0065007	biological regulation	1283	16	6.57	0.00031		GO:0046483	heterocycle metabolic process	1525	35	22.46	0.00325				GO:0005991	trehalose metabolic process	22	4	0.37	0.00045		GO:1901360	organic cyclic compound metabolic proces...	1540	101	54.83	3.7e-11				GO:0044042	glucan metabolic process	87	7	2.13	0.0053		GO:0043043	peptide biosynthetic process	340	112	18.86	1e-30				GO:0051252	regulation of RNA metabolic process
GO:0009308	amine metabolic process	34	3	0.17	0.00067		GO:0050789	regulation of biological process	1250	30	18.41	0.00362				GO:0046351	disaccharide biosynthetic process	23	4	0.39	0.00054		GO:0046483	heterocycle metabolic process	1525	100	54.3	5e-11				GO:0044264	cellular polysaccharide metabolic proces...	87	7	2.13	0.0053		GO:1901566	organonitrogen compound biosynthetic pro...	609	133	33.77	1e-30				GO:1903506	regulation of nucleic acid-templated tra...
GO:0035556	intracellular signal transduction	82	4	0.42	0.00077		GO:0018130	heterocycle biosynthetic process	1085	27	15.98	0.00365				GO:0009312	oligosaccharide biosynthetic process	27	4	0.46	0.00101		GO:0006974	cellular response to DNA damage stimulus	74	18	2.63	5.9e-11				GO:0065007	biological regulation	1283	45	31.38	0.0063		GO:0034641	cellular nitrogen compound metabolic pro...	1835	235	101.76	1e-30				GO:2001141	regulation of RNA biosynthetic process
GO:0045786	negative regulation of cell cycle	9	2	0.05	0.0009		GO:1901360	organic cyclic compound metabolic proces...	1540	35	22.68	0.00384				GO:0065008	regulation of biological quality	153	9	2.59	0.0011		GO:0033554	cellular response to stress	74	18	2.63	5.9e-11				GO:0043545	molybdopterin cofactor metabolic process	6	2	0.15	0.0084		GO:0009059	macromolecule biosynthetic process	1438	180	79.75	1e-30				GO:0010468	regulation of gene expression
GO:0048523	negative regulation of cellular process	14	2	0.07	0.00224		GO:1901362	organic cyclic compound biosynthetic pro...	1107	27	16.3	0.00483				GO:0050794	regulation of cellular process	1218	34	20.59	0.00164		GO:0006725	cellular aromatic compound metabolic pro...	1527	99	54.37	1.3e-10				GO:0051189	prosthetic group metabolic process	6	2	0.15	0.0084		GO:0034645	cellular macromolecule biosynthetic proc...	1438	180	79.75	1e-30				GO:0019219	regulation of nucleobase-containing comp...
GO:0007165	signal transduction	218	5	1.12	0.00481		GO:0016070	RNA metabolic process	1163	28	17.13	0.00487				GO:0005984	disaccharide metabolic process	34	4	0.57	0.00244		GO:0006281	DNA repair	71	17	2.53	2.7e-10				GO:0005976	polysaccharide metabolic process	95	7	2.32	0.0085		GO:0006259	DNA metabolic process	137	52	7.6	1e-30				GO:0009889	regulation of biosynthetic process
GO:0023052	signaling	218	5	1.12	0.00481		GO:0006139	nucleobase-containing compound metabolic...	1448	33	21.33	0.00497				GO:0050789	regulation of biological process	1250	34	21.13	0.00255		GO:0006139	nucleobase-containing compound metabolic...	1448	94	51.56	4.7e-10				GO:0042278	purine nucleoside metabolic process	7	2	0.17	0.0115		GO:0044249	cellular biosynthetic process	1768	201	98.05	2e-29				GO:0010556	regulation of macromolecule biosynthetic...
GO:0022402	cell cycle process	21	2	0.11	0.00505		GO:0065007	biological regulation	1283	30	18.9	0.00534				GO:0009311	oligosaccharide metabolic process	38	4	0.64	0.00369		GO:0006270	DNA replication initiation	9	7	0.32	2.3e-09				GO:0046128	purine ribonucleoside metabolic process	7	2	0.17	0.0115		GO:1901576	organic substance biosynthetic process	1797	201	99.65	2.1e-28				GO:0031326	regulation of cellular biosynthetic proc...
GO:0051726	regulation of cell cycle	21	2	0.11	0.00505		GO:0006725	cellular aromatic compound metabolic pro...	1527	34	22.49	0.00622				GO:0065007	biological regulation	1283	34	21.69	0.00392		GO:0090304	nucleic acid metabolic process	1296	84	46.14	6.9e-09				GO:1901068	guanosine-containing compound metabolic ...	7	2	0.17	0.0115		GO:0009058	biosynthetic process	1878	204	104.15	3.8e-27				GO:2000112	regulation of cellular macromolecule bio...
GO:0007049	cell cycle	36	2	0.18	0.01444		GO:0006364	rRNA processing	26	3	0.38	0.00632				GO:0042278	purine nucleoside metabolic process	7	2	0.12	0.00563		GO:0009987	cellular process	4603	206	163.89	5.7e-08				GO:0005992	trehalose biosynthetic process	21	3	0.51	0.0139		GO:0006260	DNA replication	54	32	2.99	5.3e-27				GO:0031323	regulation of cellular metabolic process
GO:0048519	negative regulation of biological proces...	37	2	0.19	0.01522		GO:0016072	rRNA metabolic process	26	3	0.38	0.00632				GO:0046128	purine ribonucleoside metabolic process	7	2	0.12	0.00563		GO:0000278	mitotic cell cycle	14	7	0.5	1.9e-07				GO:0005991	trehalose metabolic process	22	3	0.54	0.0158		GO:0044271	cellular nitrogen compound biosynthetic ...	1423	159	78.91	4.6e-21				GO:0051171	regulation of nitrogen compound metaboli...
GO:0007154	cell communication	290	5	1.49	0.01549		GO:0019438	aromatic compound biosynthetic process	1079	26	15.89	0.00675				GO:1901068	guanosine-containing compound metabolic ...	7	2	0.12	0.00563		GO:0051276	chromosome organization	75	13	2.67	2e-06				GO:0046351	disaccharide biosynthetic process	23	3	0.56	0.0178		GO:0010467	gene expression	1449	159	80.36	3.1e-20				GO:0080090	regulation of primary metabolic process
GO:0051716	cellular response to stimulus	292	5	1.5	0.01592		GO:0034654	nucleobase-containing compound biosynthe...	1024	25	15.08	0.00676				GO:0009116	nucleoside metabolic process	24	3	0.41	0.00737		GO:0042254	ribosome biogenesis	44	10	1.57	2.4e-06				GO:0009119	ribonucleoside metabolic process	9	2	0.22	0.0191		GO:0006807	nitrogen compound metabolic process	3734	285	207.07	6.5e-15				GO:0060255	regulation of macromolecule metabolic pr...
GO:0006801	superoxide metabolic process	8	1	0.04	0.04027		GO:0006270	DNA replication initiation	9	2	0.13	0.00724				GO:1901657	glycosyl compound metabolic process	24	3	0.41	0.00737		GO:0022613	ribonucleoprotein complex biogenesis	48	10	1.71	5.5e-06				GO:0006355	regulation of transcription, DNA-templat...	834	30	20.4	0.0193		GO:0044237	cellular metabolic process	3880	291	215.17	2.8e-14				GO:0019222	regulation of metabolic process
GO:0043631	RNA polyadenylation	8	1	0.04	0.04027		GO:0031323	regulation of cellular metabolic process	870	22	12.81	0.00756				GO:0009119	ribonucleoside metabolic process	9	2	0.15	0.00945		GO:0140014	mitotic nuclear division	10	5	0.36	1.2e-05				GO:0051252	regulation of RNA metabolic process	834	30	20.4	0.0193		GO:0009987	cellular process	4603	326	255.26	1.8e-13				GO:0009452	7-methylguanosine RNA capping
GO:0072593	reactive oxygen species metabolic proces...	8	1	0.04	0.04027		GO:0051171	regulation of nitrogen compound metaboli...	870	22	12.81	0.00756				GO:0000160	phosphorelay signal transduction system	59	4	1	0.01735		GO:0009058	biosynthetic process	1878	98	66.87	1.3e-05				GO:1903506	regulation of nucleic acid-templated tra...	834	30	20.4	0.0193		GO:0043170	macromolecule metabolic process	3498	265	193.98	1.3e-12				GO:0036260	RNA capping
GO:0055114	oxidation-reduction process	1191	10	6.1	0.07321		GO:0080090	regulation of primary metabolic process	870	22	12.81	0.00756				GO:0007165	signal transduction	218	8	3.69	0.03118		GO:0006396	RNA processing	148	17	5.27	1.8e-05				GO:2001141	regulation of RNA biosynthetic process	834	30	20.4	0.0193		GO:0044260	cellular macromolecule metabolic process	3054	239	169.36	2.4e-12				GO:0006351	transcription, DNA-templated
GO:0045454	cell redox homeostasis	114	2	0.58	0.1153		GO:0006351	transcription, DNA-templated	931	23	13.71	0.00828				GO:0023052	signaling	218	8	3.69	0.03118		GO:1903047	mitotic cell cycle process	11	5	0.39	2.1e-05				GO:0045454	cell redox homeostasis	114	7	2.79	0.0215		GO:0006261	DNA-dependent DNA replication	11	10	0.61	2.6e-12				GO:0097659	nucleic acid-templated transcription
GO:0019725	cellular homeostasis	119	2	0.61	0.12373		GO:0097659	nucleic acid-templated transcription	931	23	13.71	0.00828				GO:0032324	molybdopterin cofactor biosynthetic proc...	2	1	0.03	0.03353		GO:0044237	cellular metabolic process	3880	172	138.15	2.2e-05				GO:0019219	regulation of nucleobase-containing comp...	850	30	20.79	0.0244		GO:0071704	organic substance metabolic process	4561	317	252.93	3.3e-11				GO:0032774	RNA biosynthetic process
GO:0042592	homeostatic process	121	2	0.62	0.12714		GO:0032774	RNA biosynthetic process	933	23	13.74	0.00849				GO:0046039	GTP metabolic process	2	1	0.03	0.03353		GO:0034470	ncRNA processing	68	11	2.42	2.4e-05				GO:0009889	regulation of biosynthetic process	851	30	20.82	0.0247		GO:0044238	primary metabolic process	4400	307	244.01	1.1e-10				GO:0006558	L-phenylalanine metabolic process
GO:0006355	regulation of transcription, DNA-templat...	834	7	4.27	0.1286		GO:0006355	regulation of transcription, DNA-templat...	834	21	12.28	0.00954				GO:0035556	intracellular signal transduction	82	4	1.39	0.04972		GO:0006364	rRNA processing	26	7	0.93	2.5e-05				GO:0010556	regulation of macromolecule biosynthetic...	851	30	20.82	0.0247		GO:0006974	cellular response to DNA damage stimulus	74	21	4.1	2.6e-10				GO:1902221	erythrose 4-phosphate/phosphoenolpyruvat...
GO:0051252	regulation of RNA metabolic process	834	7	4.27	0.1286		GO:0051252	regulation of RNA metabolic process	834	21	12.28	0.00954				GO:0034637	cellular carbohydrate biosynthetic proce...	83	4	1.4	0.05158		GO:0016072	rRNA metabolic process	26	7	0.93	2.5e-05				GO:0031326	regulation of cellular biosynthetic proc...	851	30	20.82	0.0247		GO:0033554	cellular response to stress	74	21	4.1	2.6e-10				GO:0045454	cell redox homeostasis
GO:1903506	regulation of nucleic acid-templated tra...	834	7	4.27	0.1286		GO:1903506	regulation of nucleic acid-templated tra...	834	21	12.28	0.00954				GO:0006370	7-methylguanosine mRNA capping	4	1	0.07	0.06594		GO:0007049	cell cycle	36	8	1.28	3e-05				GO:2000112	regulation of cellular macromolecule bio...	851	30	20.82	0.0247		GO:0006270	DNA replication initiation	9	8	0.5	7.2e-10				GO:0000272	polysaccharide catabolic process
GO:2001141	regulation of RNA biosynthetic process	834	7	4.27	0.1286		GO:2001141	regulation of RNA biosynthetic process	834	21	12.28	0.00954				GO:0006741	NADP biosynthetic process	4	1	0.07	0.06594		GO:0044249	cellular biosynthetic process	1768	92	62.95	3.1e-05				GO:0019725	cellular homeostasis	119	7	2.91	0.0264		GO:0006281	DNA repair	71	20	3.94	8e-10				GO:0005984	disaccharide metabolic process
GO:0019219	regulation of nucleobase-containing comp...	850	7	4.35	0.13834		GO:0060255	regulation of macromolecule metabolic pr...	893	22	13.15	0.01018				GO:0015969	guanosine tetraphosphate metabolic proce...	4	1	0.07	0.06594		GO:0006807	nitrogen compound metabolic process	3734	166	132.95	3.4e-05				GO:0009312	oligosaccharide biosynthetic process	27	3	0.66	0.0274		GO:0042254	ribosome biogenesis	44	15	2.44	5.9e-09				GO:0019725	cellular homeostasis
GO:0009889	regulation of biosynthetic process	851	7	4.36	0.13897		GO:0009058	biosynthetic process	1878	39	27.66	0.01039				GO:0034035	purine ribonucleoside bisphosphate metab...	4	1	0.07	0.06594		GO:0000280	nuclear division	12	5	0.43	3.6e-05				GO:0010468	regulation of gene expression	861	30	21.06	0.0285		GO:0022613	ribonucleoprotein complex biogenesis	48	15	2.66	2.3e-08				GO:0016559	peroxisome fission
GO:0010556	regulation of macromolecule biosynthetic...	851	7	4.36	0.13897		GO:0019222	regulation of metabolic process	895	22	13.18	0.01044				GO:0016051	carbohydrate biosynthetic process	93	4	1.57	0.07224		GO:0006298	mismatch repair	12	5	0.43	3.6e-05				GO:0042592	homeostatic process	121	7	2.96	0.0286		GO:0044267	cellular protein metabolic process	1883	153	104.42	4.5e-08				GO:0042592	homeostatic process
GO:0031326	regulation of cellular biosynthetic proc...	851	7	4.36	0.13897		GO:0006261	DNA-dependent DNA replication	11	2	0.16	0.01084				GO:0007050	cell cycle arrest	5	1	0.08	0.08174		GO:0007059	chromosome segregation	12	5	0.43	3.6e-05				GO:0031323	regulation of cellular metabolic process	870	30	21.28	0.0322		GO:0046483	heterocycle metabolic process	1525	126	84.57	5.4e-07				GO:0009311	oligosaccharide metabolic process
GO:2000112	regulation of cellular macromolecule bio...	851	7	4.36	0.13897		GO:0032787	monocarboxylic acid metabolic process	92	5	1.36	0.01131				GO:0009452	7-methylguanosine RNA capping	5	1	0.08	0.08174		GO:1901566	organonitrogen compound biosynthetic pro...	609	41	21.68	4.7e-05				GO:0051171	regulation of nitrogen compound metaboli...	870	30	21.28	0.0322		GO:1901360	organic cyclic compound metabolic proces...	1540	126	85.4	9.4e-07				GO:0034654	nucleobase-containing compound biosynthe...
GO:0010468	regulation of gene expression	861	7	4.41	0.14526		GO:0044249	cellular biosynthetic process	1768	37	26.04	0.01147				GO:0036260	RNA capping	5	1	0.08	0.08174		GO:0006412	translation	333	27	11.86	5e-05				GO:0080090	regulation of primary metabolic process	870	30	21.28	0.0322		GO:0006725	cellular aromatic compound metabolic pro...	1527	124	84.68	1.8e-06				GO:0006370	7-methylguanosine mRNA capping
GO:0031323	regulation of cellular metabolic process	870	7	4.46	0.15104		GO:0019219	regulation of nucleobase-containing comp...	850	21	12.52	0.01172				GO:0006383	transcription by RNA polymerase III	6	1	0.1	0.09727		GO:0043604	amide biosynthetic process	352	28	12.53	5e-05				GO:1901362	organic cyclic compound biosynthetic pro...	1107	36	27.08	0.0423		GO:0019538	protein metabolic process	2137	161	118.51	3e-06				GO:0015696	ammonium transport
GO:0051171	regulation of nitrogen compound metaboli...	870	7	4.46	0.15104		GO:0009889	regulation of biosynthetic process	851	21	12.53	0.01187				GO:0009094	L-phenylalanine biosynthetic process	6	1	0.1	0.09727		GO:1901576	organic substance biosynthetic process	1797	92	63.98	6e-05				GO:0060255	regulation of macromolecule metabolic pr...	893	30	21.84	0.0434		GO:0006139	nucleobase-containing compound metabolic...	1448	118	80.3	3e-06				GO:0016054	organic acid catabolic process
GO:0080090	regulation of primary metabolic process	870	7	4.46	0.15104		GO:0010556	regulation of macromolecule biosynthetic...	851	21	12.53	0.01187				GO:0043545	molybdopterin cofactor metabolic process	6	1	0.1	0.09727		GO:0043043	peptide biosynthetic process	340	27	12.11	7.1e-05				GO:0019222	regulation of metabolic process	895	30	21.89	0.0445		GO:0090304	nucleic acid metabolic process	1296	108	71.87	3.3e-06				GO:0046395	carboxylic acid catabolic process
GO:0060255	regulation of macromolecule metabolic pr...	893	7	4.57	0.16633		GO:0031326	regulation of cellular biosynthetic proc...	851	21	12.53	0.01187				GO:0051189	prosthetic group metabolic process	6	1	0.1	0.09727		GO:0009059	macromolecule biosynthetic process	1438	77	51.2	7.2e-05				GO:0032324	molybdopterin cofactor biosynthetic proc...	2	1	0.05	0.0483		GO:0000278	mitotic cell cycle	14	7	0.78	3.8e-06				GO:0044262	cellular carbohydrate metabolic process
GO:0019222	regulation of metabolic process	895	7	4.59	0.16769		GO:2000112	regulation of cellular macromolecule bio...	851	21	12.53	0.01187				GO:1902223	erythrose 4-phosphate/phosphoenolpyruvat...	6	1	0.1	0.09727		GO:0034645	cellular macromolecule biosynthetic proc...	1438	77	51.2	7.2e-05				GO:0046039	GTP metabolic process	2	1	0.05	0.0483		GO:1901564	organonitrogen compound metabolic proces...	2467	180	136.81	4.3e-06				GO:0016070	RNA metabolic process
GO:0065008	regulation of biological quality	153	2	0.78	0.1844		GO:0010468	regulation of gene expression	861	21	12.68	0.01344				GO:0009308	amine metabolic process	34	2	0.57	0.11217		GO:0043603	cellular amide metabolic process	366	28	13.03	0.0001				GO:0005984	disaccharide metabolic process	34	3	0.83	0.0495		GO:0034660	ncRNA metabolic process	112	19	6.21	1.1e-05				GO:0044282	small molecule catabolic process
GO:0006351	transcription, DNA-templated	931	7	4.77	0.19311		GO:0006177	GMP biosynthetic process	1	1	0.01	0.01473				GO:0006558	L-phenylalanine metabolic process	7	1	0.12	0.11255		GO:0006518	peptide metabolic process	347	27	12.35	0.0001				GO:0018130	heterocycle biosynthetic process	1085	35	26.54	0.0497		GO:0008152	metabolic process	5807	357	322.03	2.6e-05				GO:0019438	aromatic compound biosynthetic process
GO:0097659	nucleic acid-templated transcription	931	7	4.77	0.19311		GO:0009163	nucleoside biosynthetic process	1	1	0.01	0.01473				GO:1902221	erythrose 4-phosphate/phosphoenolpyruvat...	7	1	0.12	0.11255		GO:0006996	organelle organization	122	14	4.34	0.0001				GO:0006952	defense response	86	5	2.1	0.0591		GO:0006364	rRNA processing	26	8	1.44	5.4e-05				GO:0065008	regulation of biological quality
GO:0032774	RNA biosynthetic process	933	7	4.78	0.19457		GO:0032392	DNA geometric change	1	1	0.01	0.01473				GO:0007154	cell communication	290	8	4.9	0.11758		GO:0048285	organelle fission	15	5	0.53	0.00012				GO:0009311	oligosaccharide metabolic process	38	3	0.93	0.0651		GO:0016072	rRNA metabolic process	26	8	1.44	5.4e-05				GO:1901362	organic cyclic compound biosynthetic pro...
GO:0030001	metal ion transport	159	2	0.81	0.19555		GO:0032508	DNA duplex unwinding	1	1	0.01	0.01473				GO:0051716	cellular response to stimulus	292	8	4.94	0.12098		GO:0071840	cellular component organization or bioge...	317	25	11.29	0.00015				GO:0006351	transcription, DNA-templated	931	30	22.77	0.0681		GO:0034470	ncRNA processing	68	13	3.77	7.5e-05				GO:0005991	trehalose metabolic process
GO:0006486	protein glycosylation	45	1	0.23	0.20688		GO:0042451	purine nucleoside biosynthetic process	1	1	0.01	0.01473				GO:0006099	tricarboxylic acid cycle	8	1	0.14	0.12756		GO:0034660	ncRNA metabolic process	112	13	3.99	0.00016				GO:0097659	nucleic acid-templated transcription	931	30	22.77	0.0681		GO:0140014	mitotic nuclear division	10	5	0.55	0.0001				GO:0007031	peroxisome organization
GO:0009100	glycoprotein metabolic process	45	1	0.23	0.20688		GO:0042455	ribonucleoside biosynthetic process	1	1	0.01	0.01473				GO:0006101	citrate metabolic process	8	1	0.14	0.12756		GO:0000070	mitotic sister chromatid segregation	9	4	0.32	0.00017				GO:0032774	RNA biosynthetic process	933	30	22.82	0.0696		GO:0007049	cell cycle	36	9	2	0.00011				GO:0051260	protein homooligomerization
GO:0009101	glycoprotein biosynthetic process	45	1	0.23	0.20688		GO:0046037	GMP metabolic process	1	1	0.01	0.01473				GO:0006721	terpenoid metabolic process	8	1	0.14	0.12756		GO:0000819	sister chromatid segregation	9	4	0.32	0.00017				GO:0006631	fatty acid metabolic process	40	3	0.98	0.0736		GO:1903047	mitotic cell cycle process	11	5	0.61	0.00018				GO:1901606	alpha-amino acid catabolic process
GO:0043413	macromolecule glycosylation	45	1	0.23	0.20688		GO:0046129	purine ribonucleoside biosynthetic proce...	1	1	0.01	0.01473				GO:0009095	aromatic amino acid family biosynthetic ...	8	1	0.14	0.12756		GO:0098813	nuclear chromosome segregation	11	4	0.39	0.00043				GO:0065008	regulation of biological quality	153	7	3.74	0.0811		GO:0051276	chromosome organization	75	13	4.16	0.00021				GO:0006629	lipid metabolic process
GO:0070085	glycosylation	50	1	0.26	0.22711		GO:0051095	regulation of helicase activity	1	1	0.01	0.01473				GO:0015977	carbon fixation	8	1	0.14	0.12756		GO:0071103	DNA conformation change	29	6	1.03	0.00046				GO:0034654	nucleobase-containing compound biosynthe...	1024	32	25.05	0.0839		GO:0044085	cellular component biogenesis	141	19	7.82	0.00027				GO:0018130	heterocycle biosynthetic process
GO:0016070	RNA metabolic process	1163	8	5.96	0.23757		GO:0051097	negative regulation of helicase activity	1	1	0.01	0.01473				GO:0016114	terpenoid biosynthetic process	8	1	0.14	0.12756		GO:0043170	macromolecule metabolic process	3498	152	124.54	0.00048				GO:0006741	NADP biosynthetic process	4	1	0.1	0.0943		GO:0000280	nuclear division	12	5	0.67	0.00029				GO:0009063	cellular amino acid catabolic process
CC							CC									CC							CC									CC							CC									CC
GO.ID	Term	Annotated	Significant	Expected	classicFisher		GO.ID	Term	Annotated	Significant	Expected	classicFisher				GO.ID	Term	Annotated	Significant	Expected	classicFisher		GO.ID	Term	Annotated	Significant	Expected	classicFisher				GO.ID	Term	Annotated	Significant	Expected	classicFisher		GO.ID	Term	Annotated	Significant	Expected	classicFisher				GO.ID	Term
GO:0000159	protein phosphatase type 2A complex	11	1	0.04	0.036		GO:0032040	small-subunit processome	7	2	0.07	0.0021				GO:0016020	membrane	1626	27	21.96	0.061		GO:0005694	chromosome	78	28	3.79	1.6e-18				GO:0005618	cell wall	30	6	0.65	3.1e-05		GO:0043228	non-membrane-bounded organelle	373	142	32.55	1e-30				GO:0005777	peroxisome
GO:0008287	protein serine/threonine phosphatase com...	12	1	0.04	0.039		GO:0030684	preribosome	10	2	0.1	0.0043				GO:0030286	dynein complex	10	1	0.14	0.127		GO:0043228	non-membrane-bounded organelle	373	55	18.11	3.6e-16				GO:0030312	external encapsulating structure	30	6	0.65	3.1e-05		GO:0043232	intracellular non-membrane-bounded organ...	373	142	32.55	1e-30				GO:0042579	microbody
GO:1903293	phosphatase complex	12	1	0.04	0.039		GO:0042555	MCM complex	1	1	0.01	0.0102				GO:0000159	protein phosphatase type 2A complex	11	1	0.15	0.139		GO:0043232	intracellular non-membrane-bounded organ...	373	55	18.11	3.6e-16				GO:0048046	apoplast	30	6	0.65	3.1e-05		GO:0005840	ribosome	246	101	21.47	1e-30				GO:0005778	peroxisomal membrane
GO:1902494	catalytic complex	147	1	0.48	0.392		GO:0000808	origin recognition complex	4	1	0.04	0.0403				GO:0005875	microtubule associated complex	12	1	0.16	0.151		GO:0044427	chromosomal part	67	24	3.25	6.4e-16				GO:0071944	cell periphery	100	10	2.15	3.8e-05		GO:0043226	organelle	949	188	82.81	1e-30				GO:0005779	integral component of peroxisomal membra...
GO:0005634	nucleus	452	2	1.49	0.452		GO:0005730	nucleolus	6	1	0.06	0.0598				GO:0008287	protein serine/threonine phosphatase com...	12	1	0.16	0.151		GO:0043226	organelle	949	86	46.08	4.6e-13				GO:0005576	extracellular region	50	6	1.08	0.00059		GO:0043229	intracellular organelle	949	188	82.81	1e-30				GO:0031231	intrinsic component of peroxisomal membr...
GO:0016020	membrane	1626	6	5.34	0.467		GO:0016020	membrane	1626	21	16.62	0.064				GO:0015630	microtubule cytoskeleton	12	1	0.16	0.151		GO:0043229	intracellular organelle	949	86	46.08	4.6e-13				GO:0031226	intrinsic component of plasma membrane	1	1	0.02	0.02154		GO:1990904	ribonucleoprotein complex	274	104	23.91	1e-30				GO:0031903	microbody membrane
GO:0043231	intracellular membrane-bounded organelle	603	2	1.98	0.623		GO:0031224	intrinsic component of membrane	768	12	7.85	0.0653				GO:1903293	phosphatase complex	12	1	0.16	0.151		GO:0005622	intracellular	1224	95	59.43	1.5e-10				GO:0046658	anchored component of plasma membrane	1	1	0.02	0.02154		GO:0005622	intracellular	1224	203	106.8	1e-30				GO:0044438	microbody part
GO:0043227	membrane-bounded organelle	615	2	2.02	0.635		GO:0044425	membrane part	925	13	9.46	0.1122				GO:0009507	chloroplast	13	1	0.18	0.162		GO:0044424	intracellular part	1224	95	59.43	1.5e-10				GO:0019008	molybdopterin synthase complex	2	1	0.04	0.04263		GO:0044424	intracellular part	1224	203	106.8	1e-30				GO:0044439	peroxisomal part
GO:0016021	integral component of membrane	754	2	2.48	0.757		GO:0016021	integral component of membrane	754	11	7.71	0.1193				GO:0009536	plastid	13	1	0.18	0.162		GO:0005623	cell	1276	96	61.96	7.9e-10				GO:0044459	plasma membrane part	22	2	0.47	0.08002		GO:0005623	cell	1276	203	111.34	1e-30				GO:0031300	intrinsic component of organelle membran...
GO:0031224	intrinsic component of membrane	768	2	2.52	0.767		GO:0031225	anchored component of membrane	14	1	0.14	0.1343				GO:0016021	integral component of membrane	754	12	10.19	0.306		GO:0044464	cell part	1276	96	61.96	7.9e-10				GO:0005886	plasma membrane	23	2	0.5	0.08646		GO:0044464	cell part	1276	203	111.34	1e-30				GO:0031301	integral component of organelle membrane
GO:0005622	intracellular	1224	3	4.02	0.846		GO:0009654	photosystem II oxygen evolving complex	21	1	0.21	0.1947				GO:0031224	intrinsic component of membrane	768	12	10.37	0.331		GO:0044422	organelle part	301	35	14.62	3e-07				GO:0005905	clathrin-coated pit	7	1	0.15	0.14153		GO:0032991	protein-containing complex	748	154	65.27	1e-30				GO:0005685	U1 snRNP
GO:0044424	intracellular part	1224	3	4.02	0.846		GO:0042651	thylakoid membrane	24	1	0.25	0.2194				GO:0044430	cytoskeletal part	37	1	0.5	0.397		GO:0044446	intracellular organelle part	301	35	14.62	3e-07				GO:0012510	trans-Golgi network transport vesicle me...	7	1	0.15	0.14153		GO:0044444	cytoplasmic part	488	119	42.58	1e-30				GO:0016592	mediator complex
GO:0044425	membrane part	925	2	3.04	0.863		GO:1990204	oxidoreductase complex	25	1	0.26	0.2274				GO:0005634	nucleus	452	7	6.11	0.412		GO:0032993	protein-DNA complex	46	12	2.23	9.9e-07				GO:0030125	clathrin vesicle coat	7	1	0.15	0.14153		GO:0005737	cytoplasm	559	123	48.78	2e-29				GO:0043231	intracellular membrane-bounded organelle
GO:0005623	cell	1276	3	4.19	0.872		GO:0009523	photosystem II	28	1	0.29	0.2511				GO:0005856	cytoskeleton	39	1	0.53	0.414		GO:0044815	DNA packaging complex	46	12	2.23	9.9e-07				GO:0030130	clathrin coat of trans-Golgi network ves...	7	1	0.15	0.14153		GO:0005694	chromosome	78	35	6.81	5.2e-18				GO:0043227	membrane-bounded organelle
GO:0044464	cell part	1276	3	4.19	0.872		GO:0005618	cell wall	30	1	0.31	0.2665				GO:0000786	nucleosome	44	1	0.59	0.453		GO:0000786	nucleosome	44	11	2.14	4.5e-06				GO:0030132	clathrin coat of coated pit	7	1	0.15	0.14153		GO:0044427	chromosomal part	67	31	5.85	1.6e-16				GO:0005634	nucleus
GO:0043226	organelle	949	2	3.12	0.875		GO:0030312	external encapsulating structure	30	1	0.31	0.2665				GO:0000785	chromatin	45	1	0.61	0.46		GO:0032991	protein-containing complex	748	60	36.32	4.8e-06				GO:0030136	clathrin-coated vesicle	7	1	0.15	0.14153		GO:0032993	protein-DNA complex	46	20	4.01	2.2e-10				GO:0071944	cell periphery
GO:0043229	intracellular organelle	949	2	3.12	0.875		GO:0048046	apoplast	30	1	0.31	0.2665				GO:0032993	protein-DNA complex	46	1	0.62	0.468		GO:0000808	origin recognition complex	4	4	0.19	5.3e-06				GO:0030140	trans-Golgi network transport vesicle	7	1	0.15	0.14153		GO:0044815	DNA packaging complex	46	20	4.01	2.2e-10				GO:0098805	whole membrane
GO:0032991	protein-containing complex	748	1	2.46	0.944		GO:0005576	extracellular region	50	1	0.51	0.4046				GO:0044815	DNA packaging complex	46	1	0.62	0.468		GO:0000785	chromatin	45	11	2.19	5.8e-06				GO:0030665	clathrin-coated vesicle membrane	7	1	0.15	0.14153		GO:0000786	nucleosome	44	19	3.84	7.3e-10				GO:0098797	plasma membrane protein complex
GO:0005575	cellular_component	2739	9	9	1		GO:0009521	photosystem	55	1	0.56	0.4349				GO:0043231	intracellular membrane-bounded organelle	603	8	8.15	0.588		GO:0044454	nuclear chromosome part	8	4	0.39	0.00032				GO:0030286	dynein complex	10	1	0.22	0.19597		GO:0000785	chromatin	45	19	3.93	1.2e-09				GO:0030532	small nuclear ribonucleoprotein complex
GO:0000123	histone acetyltransferase complex	6	0	0.02	1		GO:0031981	nuclear lumen	55	1	0.56	0.4349				GO:1902494	catalytic complex	147	2	1.99	0.599		GO:1990904	ribonucleoprotein complex	274	26	13.3	0.00048				GO:0005777	peroxisome	11	1	0.24	0.21336		GO:0044422	organelle part	301	52	26.26	3.1e-07				GO:0097525	spliceosomal snRNP complex
GO:0000124	SAGA complex	1	0	0	1		GO:0034357	photosynthetic membrane	58	1	0.59	0.4524				GO:0044427	chromosomal part	67	1	0.91	0.602		GO:0005840	ribosome	246	24	11.95	0.00054				GO:0030118	clathrin coat	11	1	0.24	0.21336		GO:0044446	intracellular organelle part	301	52	26.26	3.1e-07				GO:0120114	Sm-like protein family complex
GO:0000139	Golgi membrane	6	0	0.02	1		GO:0009579	thylakoid	61	1	0.62	0.4694				GO:0043227	membrane-bounded organelle	615	8	8.31	0.613		GO:0000228	nuclear chromosome	9	4	0.44	0.00055				GO:0042579	microbody	11	1	0.24	0.21336		GO:0000808	origin recognition complex	4	4	0.35	5.7e-05				GO:0044459	plasma membrane part
GO:0000145	exocyst	47	0	0.15	1		GO:0044436	thylakoid part	61	1	0.62	0.4694				GO:0044425	membrane part	925	12	12.5	0.63		GO:0000793	condensed chromosome	5	3	0.24	0.00104				GO:0005875	microtubule associated complex	12	1	0.26	0.23037		GO:0005730	nucleolus	6	4	0.52	0.00074				GO:0005886	plasma membrane
GO:0000148	1,3-beta-D-glucan synthase complex	13	0	0.04	1		GO:0031974	membrane-enclosed lumen	63	1	0.64	0.4805				GO:0005694	chromosome	78	1	1.05	0.659		GO:0005634	nucleus	452	35	21.95	0.00216				GO:0015630	microtubule cytoskeleton	12	1	0.26	0.23037		GO:0044454	nuclear chromosome part	8	4	0.7	0.00299				GO:0005905	clathrin-coated pit
GO:0000151	ubiquitin ligase complex	6	0	0.02	1		GO:0043233	organelle lumen	63	1	0.64	0.4805				GO:0044422	organelle part	301	2	4.07	0.926		GO:0005664	nuclear origin of replication recognitio...	2	2	0.1	0.00234				GO:0031225	anchored component of membrane	14	1	0.3	0.26332		GO:0000228	nuclear chromosome	9	4	0.79	0.00501				GO:0012510	trans-Golgi network transport vesicle me...
GO:0000152	nuclear ubiquitin ligase complex	4	0	0.01	1		GO:0070013	intracellular organelle lumen	63	1	0.64	0.4805				GO:0044446	intracellular organelle part	301	2	4.07	0.926		GO:0031390	Ctf18 RFC-like complex	2	2	0.1	0.00234				GO:0000145	exocyst	47	2	1.01	0.2688		GO:0005741	mitochondrial outer membrane	9	4	0.79	0.00501				GO:0030125	clathrin vesicle coat
GO:0000176	nuclear exosome (RNase complex)	2	0	0.01	1		GO:0044427	chromosomal part	67	1	0.68	0.5019				GO:0043226	organelle	949	9	12.82	0.937		GO:0031974	membrane-enclosed lumen	63	9	3.06	0.00289				GO:0005938	cell cortex	47	2	1.01	0.2688		GO:0031968	organelle outer membrane	9	4	0.79	0.00501				GO:0030130	clathrin coat of trans-Golgi network ves...
GO:0000178	exosome (RNase complex)	3	0	0.01	1		GO:1990904	ribonucleoprotein complex	274	3	2.8	0.5418				GO:0043229	intracellular organelle	949	9	12.82	0.937		GO:0043233	organelle lumen	63	9	3.06	0.00289				GO:0044448	cell cortex part	47	2	1.01	0.2688		GO:0019867	outer membrane	15	5	1.31	0.00702				GO:0030132	clathrin coat of coated pit
GO:0000221	vacuolar proton-transporting V-type ATPa...	1	0	0	1		GO:0005694	chromosome	78	1	0.8	0.5565				GO:0043228	non-membrane-bounded organelle	373	2	5.04	0.97		GO:0070013	intracellular organelle lumen	63	9	3.06	0.00289				GO:0099568	cytoplasmic region	47	2	1.01	0.2688		GO:0005783	endoplasmic reticulum	48	10	4.19	0.00709				GO:0030136	clathrin-coated vesicle
GO:0000228	nuclear chromosome	9	0	0.03	1		GO:0044428	nuclear part	86	1	0.88	0.5925				GO:0043232	intracellular non-membrane-bounded organ...	373	2	5.04	0.97		GO:0000775	chromosome, centromeric region	7	3	0.34	0.00339				GO:0030133	transport vesicle	15	1	0.32	0.27927		GO:0005664	nuclear origin of replication recognitio...	2	2	0.17	0.00758				GO:0030140	trans-Golgi network transport vesicle
GO:0000275	mitochondrial proton-transporting ATP sy...	2	0	0.01	1		GO:0071944	cell periphery	100	1	1.02	0.6489				GO:0005622	intracellular	1224	10	16.53	0.992		GO:0043231	intracellular membrane-bounded organelle	603	42	29.28	0.00563				GO:0030658	transport vesicle membrane	15	1	0.32	0.27927		GO:0031390	Ctf18 RFC-like complex	2	2	0.17	0.00758				GO:0030665	clathrin-coated vesicle membrane
GO:0000276	mitochondrial proton-transporting ATP sy...	5	0	0.02	1		GO:0043228	non-membrane-bounded organelle	373	3	3.81	0.7558				GO:0044424	intracellular part	1224	10	16.53	0.992		GO:0098687	chromosomal region	9	3	0.44	0.00758				GO:0099023	tethering complex	53	2	1.14	0.31717		GO:0005787	signal peptidase complex	6	3	0.52	0.01076				GO:0098588	bounding membrane of organelle
GO:0000313	organellar ribosome	1	0	0	1		GO:0043232	intracellular non-membrane-bounded organ...	373	3	3.81	0.7558				GO:0005623	cell	1276	10	17.24	0.996		GO:0044428	nuclear part	86	10	4.18	0.00781				GO:0005798	Golgi-associated vesicle	20	1	0.43	0.35407		GO:0000775	chromosome, centromeric region	7	3	0.61	0.01762				GO:0005576	extracellular region
GO:0000346	transcription export complex	1	0	0	1		GO:1902494	catalytic complex	147	1	1.5	0.7883				GO:0044464	cell part	1276	10	17.24	0.996		GO:0043227	membrane-bounded organelle	615	42	29.86	0.00811				GO:0012506	vesicle membrane	20	1	0.43	0.35407		GO:0098687	chromosomal region	9	3	0.79	0.0371				GO:0005618	cell wall
GO:0000347	THO complex	1	0	0	1		GO:0032991	protein-containing complex	748	6	7.65	0.8186				GO:0032991	protein-containing complex	748	3	10.1	0.999		GO:0031981	nuclear lumen	55	7	2.67	0.01567				GO:0030120	vesicle coat	20	1	0.43	0.35407		GO:0031974	membrane-enclosed lumen	63	10	5.5	0.04355				GO:0030312	external encapsulating structure
GO:0000428	DNA-directed RNA polymerase complex	15	0	0.05	1		GO:0044422	organelle part	301	2	3.08	0.8303				GO:0044444	cytoplasmic part	488	1	6.59	0.999		GO:0005730	nucleolus	6	2	0.29	0.03087				GO:0030135	coated vesicle	20	1	0.43	0.35407		GO:0043233	organelle lumen	63	10	5.5	0.04355				GO:0048046	apoplast
GO:0000439	transcription factor TFIIH core complex	3	0	0.01	1		GO:0044446	intracellular organelle part	301	2	3.08	0.8303				GO:0005737	cytoplasm	559	1	7.55	1		GO:0019867	outer membrane	15	3	0.73	0.03317				GO:0030659	cytoplasmic vesicle membrane	20	1	0.43	0.35407		GO:0070013	intracellular organelle lumen	63	10	5.5	0.04355				GO:0016020	membrane
GO:0000445	THO complex part of transcription export...	1	0	0	1		GO:0098796	membrane protein complex	171	1	1.75	0.837				GO:0005575	cellular_component	2739	37	37	1		GO:0005759	mitochondrial matrix	7	2	0.34	0.04186				GO:0030660	Golgi-associated vesicle membrane	20	1	0.43	0.35407		GO:0031981	nuclear lumen	55	9	4.8	0.04576				GO:0000159	protein phosphatase type 2A complex
GO:0000502	proteasome complex	25	0	0.08	1		GO:0005634	nucleus	452	3	4.62	0.8648				GO:0000123	histone acetyltransferase complex	6	0	0.08	1		GO:0000313	organellar ribosome	1	1	0.05	0.04856				GO:0030662	coated vesicle membrane	20	1	0.43	0.35407		GO:0005789	endoplasmic reticulum membrane	33	6	2.88	0.0621				GO:0030118	clathrin coat
GO:0000775	chromosome, centromeric region	7	0	0.02	1		GO:0005840	ribosome	246	1	2.51	0.9293				GO:0000124	SAGA complex	1	0	0.01	1		GO:0005732	small nucleolar ribonucleoprotein comple...	1	1	0.05	0.04856				GO:0098797	plasma membrane protein complex	21	1	0.45	0.36808		GO:0042175	nuclear outer membrane-endoplasmic retic...	33	6	2.88	0.0621				GO:0008287	protein serine/threonine phosphatase com...
GO:0000776	kinetochore	2	0	0.01	1		GO:0043231	intracellular membrane-bounded organelle	603	3	6.16	0.9637				GO:0000139	Golgi membrane	6	0	0.08	1		GO:0005761	mitochondrial ribosome	1	1	0.05	0.04856				GO:0005634	nucleus	452	11	9.74	0.37993		GO:0044432	endoplasmic reticulum part	33	6	2.88	0.0621				GO:1903293	phosphatase complex
GO:0000781	chromosome, telomeric region	2	0	0.01	1		GO:0043227	membrane-bounded organelle	615	3	6.29	0.9676				GO:0000145	exocyst	47	0	0.63	1		GO:0030894	replisome	1	1	0.05	0.04856				GO:0005794	Golgi apparatus	24	1	0.52	0.40836		GO:0098827	endoplasmic reticulum subcompartment	33	6	2.88	0.0621				GO:0000148	1,3-beta-D-glucan synthase complex
GO:0000782	telomere cap complex	1	0	0	1		GO:0044444	cytoplasmic part	488	1	4.99	0.996				GO:0000148	1,3-beta-D-glucan synthase complex	13	0	0.18	1		GO:0030915	Smc5-Smc6 complex	1	1	0.05	0.04856				GO:0031410	cytoplasmic vesicle	24	1	0.52	0.40836		GO:0000793	condensed chromosome	5	2	0.44	0.06354				GO:0009507	chloroplast
GO:0000783	nuclear telomere cap complex	1	0	0	1		GO:0043226	organelle	949	4	9.7	0.996				GO:0000151	ubiquitin ligase complex	6	0	0.08	1		GO:0031262	Ndc80 complex	1	1	0.05	0.04856				GO:0031982	vesicle	24	1	0.52	0.40836		GO:0005732	small nucleolar ribonucleoprotein comple...	1	1	0.09	0.08726				GO:0009536	plastid
GO:0000784	nuclear chromosome, telomeric region	2	0	0.01	1		GO:0043229	intracellular organelle	949	4	9.7	0.996				GO:0000152	nuclear ubiquitin ligase complex	4	0	0.05	1		GO:0032299	ribonuclease H2 complex	1	1	0.05	0.04856				GO:0044431	Golgi apparatus part	24	1	0.52	0.40836		GO:0005742	mitochondrial outer membrane translocase...	1	1	0.09	0.08726				GO:0005654	nucleoplasm
GO:0000785	chromatin	45	0	0.15	1		GO:0005737	cytoplasm	559	1	5.71	0.9984				GO:0000176	nuclear exosome (RNase complex)	2	0	0.03	1		GO:0034457	Mpp10 complex	1	1	0.05	0.04856				GO:0044433	cytoplasmic vesicle part	24	1	0.52	0.40836		GO:0030894	replisome	1	1	0.09	0.08726				GO:0044451	nucleoplasm part
GO:0000786	nucleosome	44	0	0.14	1		GO:0005623	cell	1276	6	13.04	0.9986				GO:0000178	exosome (RNase complex)	3	0	0.04	1		GO:0042555	MCM complex	1	1	0.05	0.04856				GO:0097708	intracellular vesicle	24	1	0.52	0.40836		GO:0031262	Ndc80 complex	1	1	0.09	0.08726				GO:0031090	organelle membrane
GO:0000790	nuclear chromatin	1	0	0	1		GO:0044464	cell part	1276	6	13.04	0.9986				GO:0000221	vacuolar proton-transporting V-type ATPa...	1	0	0.01	1		GO:0042575	DNA polymerase complex	1	1	0.05	0.04856				GO:0030117	membrane coat	33	1	0.71	0.51465		GO:0032299	ribonuclease H2 complex	1	1	0.09	0.08726				GO:0030133	transport vesicle
GO:0000793	condensed chromosome	5	0	0.02	1		GO:0005622	intracellular	1224	5	12.51	0.9994				GO:0000228	nuclear chromosome	9	0	0.12	1		GO:0043596	nuclear replication fork	1	1	0.05	0.04856				GO:0048475	coated membrane	33	1	0.71	0.51465		GO:0034457	Mpp10 complex	1	1	0.09	0.08726				GO:0030658	transport vesicle membrane
GO:0000794	condensed nuclear chromosome	2	0	0.01	1		GO:0044424	intracellular part	1224	5	12.51	0.9994				GO:0000275	mitochondrial proton-transporting ATP sy...	2	0	0.03	1		GO:0043601	nuclear replisome	1	1	0.05	0.04856				GO:0043231	intracellular membrane-bounded organelle	603	13	12.99	0.55053		GO:0042555	MCM complex	1	1	0.09	0.08726				GO:0000145	exocyst
MF							MF									MF							MF									MF							MF									MF
GO.ID	Term	Annotated	Significant	Expected	classicFisher		GO.ID	Term	Annotated	Significant	Expected	classicFisher				GO.ID	Term	Annotated	Significant	Expected	classicFisher		GO.ID	Term	Annotated	Significant	Expected	classicFisher				GO.ID	Term	Annotated	Significant	Expected	classicFisher		GO.ID	Term	Annotated	Significant	Expected	classicFisher				GO.ID	Term
GO:0008131	primary amine oxidase activity	12	3	0.05	1.3e-05		GO:0016884	carbon-nitrogen ligase activity, with gl...	7	2	0.1	0.004				GO:0015035	protein disulfide oxidoreductase activit...	50	7	0.9	2.9e-05		GO:0008144	drug binding	1597	114	58.86	5.2e-13				GO:0016762	xyloglucan:xyloglucosyl transferase acti...	30	6	0.72	6.5e-05		GO:0003735	structural constituent of ribosome	254	103	14.04	1e-30				GO:0140110	transcription regulator activity
GO:0016641	oxidoreductase activity, acting on the C...	12	3	0.05	1.3e-05		GO:0003922	GMP synthase (glutamine-hydrolyzing) act...	1	1	0.01	0.014				GO:0015036	disulfide oxidoreductase activity	50	7	0.9	2.9e-05		GO:0005524	ATP binding	1519	110	55.99	6.1e-13				GO:0043531	ADP binding	193	14	4.62	0.00022		GO:0005198	structural molecule activity	278	105	15.37	1e-30				GO:0010333	terpene synthase activity
GO:0048038	quinone binding	14	3	0.06	2.2e-05		GO:0050080	malonyl-CoA decarboxylase activity	1	1	0.01	0.014				GO:0016667	oxidoreductase activity, acting on a sul...	63	7	1.13	0.00013		GO:0035639	purine ribonucleoside triphosphate bindi...	1703	117	62.77	3.2e-12				GO:0140110	transcription regulator activity	502	23	12.02	0.00218		GO:0003676	nucleic acid binding	1586	169	87.69	1.3e-18				GO:0003700	DNA-binding transcription factor activit...
GO:0016638	oxidoreductase activity, acting on the C...	17	3	0.07	4.1e-05		GO:0004474	malate synthase activity	2	1	0.03	0.028				GO:0009055	electron transfer activity	141	8	2.54	0.00395		GO:0003676	nucleic acid binding	1586	111	58.46	4.4e-12				GO:0016747	transferase activity, transferring acyl ...	149	10	3.57	0.00309		GO:0140097	catalytic activity, acting on DNA	51	23	2.82	3.7e-16				GO:0016838	carbon-oxygen lyase activity, acting on ...
GO:0004860	protein kinase inhibitor activity	5	2	0.02	0.00016		GO:0003677	DNA binding	899	20	12.77	0.03				GO:0098599	palmitoyl hydrolase activity	1	1	0.02	0.018		GO:0140097	catalytic activity, acting on DNA	51	15	1.88	2.3e-10				GO:0003700	DNA-binding transcription factor activit...	472	21	11.3	0.00472		GO:0003678	DNA helicase activity	13	9	0.72	2.7e-09				GO:0016160	amylase activity
GO:0004861	cyclin-dependent protein serine/threonin...	5	2	0.02	0.00016		GO:0030410	nicotianamine synthase activity	3	1	0.04	0.042				GO:0008131	primary amine oxidase activity	12	2	0.22	0.0189		GO:0030554	adenyl nucleotide binding	1720	112	63.4	3.3e-10				GO:0043565	sequence-specific DNA binding	196	11	4.69	0.00757		GO:0003723	RNA binding	283	40	15.65	3.7e-08				GO:0016835	carbon-oxygen lyase activity
GO:0019210	kinase inhibitor activity	5	2	0.02	0.00016		GO:0004097	catechol oxidase activity	4	1	0.06	0.056				GO:0016641	oxidoreductase activity, acting on the C...	12	2	0.22	0.0189		GO:0036094	small molecule binding	2202	133	81.16	6.3e-10				GO:0046527	glucosyltransferase activity	99	7	2.37	0.00957		GO:0003887	DNA-directed DNA polymerase activity	13	8	0.72	8.4e-08				GO:0004144	diacylglycerol O-acyltransferase activit...
GO:0030291	protein serine/threonine kinase inhibito...	5	2	0.02	0.00016		GO:0005516	calmodulin binding	27	2	0.38	0.056				GO:0048038	quinone binding	14	2	0.25	0.02545		GO:0000166	nucleotide binding	2127	129	78.4	1e-09				GO:0004144	diacylglycerol O-acyltransferase activit...	8	2	0.19	0.01454		GO:0004003	ATP-dependent DNA helicase activity	10	7	0.55	1.6e-07				GO:0016161	beta-amylase activity
GO:0016538	cyclin-dependent protein serine/threonin...	7	2	0.03	0.00033		GO:0010333	terpene synthase activity	27	2	0.38	0.056				GO:0070402	NADPH binding	2	1	0.04	0.03567		GO:1901265	nucleoside phosphate binding	2127	129	78.4	1e-09				GO:0016411	acylglycerol O-acyltransferase activity	8	2	0.19	0.01454		GO:0008094	DNA-dependent ATPase activity	14	8	0.77	1.9e-07				GO:0016411	acylglycerol O-acyltransferase activity
GO:0019207	kinase regulator activity	10	2	0.04	0.00071		GO:0016838	carbon-oxygen lyase activity, acting on ...	29	2	0.41	0.063				GO:0016638	oxidoreductase activity, acting on the C...	17	2	0.31	0.03672		GO:0017076	purine nucleotide binding	1912	119	70.47	1.3e-09				GO:0008374	O-acyltransferase activity	22	3	0.53	0.01493		GO:0034061	DNA polymerase activity	15	8	0.83	3.8e-07				GO:0046872	metal ion binding
GO:0019887	protein kinase regulator activity	10	2	0.04	0.00071		GO:0016746	transferase activity, transferring acyl ...	201	6	2.86	0.067				GO:0050661	NADP binding	44	3	0.79	0.04438		GO:0032559	adenyl ribonucleotide binding	1716	110	63.25	1.3e-09				GO:0016746	transferase activity, transferring acyl ...	201	10	4.81	0.02288		GO:0008026	ATP-dependent helicase activity	11	7	0.61	4.2e-07				GO:0043169	cation binding
GO:0016491	oxidoreductase activity	1279	13	5.18	0.00128		GO:0016879	ligase activity, forming carbon-nitrogen...	30	2	0.43	0.067				GO:0046872	metal ion binding	1244	30	22.39	0.05858		GO:0097367	carbohydrate derivative binding	1932	119	71.21	2.4e-09				GO:0001871	pattern binding	69	5	1.65	0.02458		GO:0070035	purine NTP-dependent helicase activity	11	7	0.61	4.2e-07				GO:0016298	lipase activity
GO:0005507	copper ion binding	68	3	0.28	0.00259		GO:0004066	asparagine synthase (glutamine-hydrolyzi...	5	1	0.07	0.069				GO:0043169	cation binding	1249	30	22.48	0.06111		GO:0032553	ribonucleotide binding	1916	118	70.62	2.9e-09				GO:0030247	polysaccharide binding	69	5	1.65	0.02458		GO:0097159	organic cyclic compound binding	4005	276	221.43	2.6e-06				GO:0015035	protein disulfide oxidoreductase activit...
GO:0046872	metal ion binding	1244	11	5.04	0.00943		GO:0008883	glutamyl-tRNA reductase activity	5	1	0.07	0.069				GO:0140110	transcription regulator activity	502	14	9.04	0.06937		GO:0032555	purine ribonucleotide binding	1900	117	70.03	3.5e-09				GO:0015035	protein disulfide oxidoreductase activit...	50	4	1.2	0.0313		GO:1901363	heterocyclic compound binding	4005	276	221.43	2.6e-06				GO:0015036	disulfide oxidoreductase activity
GO:0043169	cation binding	1249	11	5.06	0.0097		GO:0017150	tRNA dihydrouridine synthase activity	5	1	0.07	0.069				GO:0000062	fatty-acyl-CoA binding	4	1	0.07	0.07008		GO:0008094	DNA-dependent ATPase activity	14	8	0.52	7.9e-09				GO:0015036	disulfide oxidoreductase activity	50	4	1.2	0.0313		GO:0004386	helicase activity	44	12	2.43	3e-06				GO:0004484	mRNA guanylyltransferase activity
GO:0004097	catechol oxidase activity	4	1	0.02	0.01609		GO:0003700	DNA-binding transcription factor activit...	472	11	6.71	0.073				GO:0003830	beta-1,4-mannosylglycoprotein 4-beta-N-a...	4	1	0.07	0.07008		GO:0043168	anion binding	2159	127	79.58	1e-08				GO:0016705	oxidoreductase activity, acting on paire...	304	13	7.28	0.03136		GO:0003677	DNA binding	899	81	49.7	6.4e-06				GO:0016667	oxidoreductase activity, acting on a sul...
GO:0015035	protein disulfide oxidoreductase activit...	50	2	0.2	0.01736		GO:0016765	transferase activity, transferring alkyl...	32	2	0.45	0.075				GO:0003951	NAD+ kinase activity	4	1	0.07	0.07008		GO:0097159	organic cyclic compound binding	4005	202	147.62	2.3e-08				GO:0008131	primary amine oxidase activity	12	2	0.29	0.03218		GO:0005524	ATP binding	1519	119	83.98	3.5e-05				GO:0008519	ammonium transmembrane transporter activ...
GO:0015036	disulfide oxidoreductase activity	50	2	0.2	0.01736		GO:0050660	flavin adenine dinucleotide binding	115	4	1.63	0.081				GO:0004484	mRNA guanylyltransferase activity	4	1	0.07	0.07008		GO:1901363	heterocyclic compound binding	4005	202	147.62	2.3e-08				GO:0016641	oxidoreductase activity, acting on the C...	12	2	0.29	0.03218		GO:0008144	drug binding	1597	123	88.29	5.5e-05				GO:0005515	protein binding
GO:0009055	electron transfer activity	141	3	0.57	0.01926		GO:0030151	molybdenum ion binding	6	1	0.09	0.082				GO:1901567	fatty acid derivative binding	4	1	0.07	0.07008		GO:0003678	DNA helicase activity	13	7	0.48	1.2e-07				GO:0140103	catalytic activity, acting on a glycopro...	12	2	0.29	0.03218		GO:0035639	purine ribonucleoside triphosphate bindi...	1703	129	94.15	7.5e-05				GO:0008192	RNA guanylyltransferase activity
GO:0004652	polynucleotide adenylyltransferase activ...	6	1	0.02	0.02405		GO:0004506	squalene monooxygenase activity	7	1	0.1	0.095				GO:0016836	hydro-lyase activity	26	2	0.47	0.07903		GO:0004003	ATP-dependent DNA helicase activity	10	6	0.37	4.5e-07				GO:0005506	iron ion binding	307	13	7.35	0.03356		GO:0019843	rRNA binding	18	6	1	0.00029				GO:0070568	guanylyltransferase activity
GO:0016667	oxidoreductase activity, acting on a sul...	63	2	0.25	0.02678		GO:0019900	kinase binding	7	1	0.1	0.095				GO:0003700	DNA-binding transcription factor activit...	472	13	8.5	0.08435		GO:0043167	ion binding	3321	168	122.41	8.8e-07				GO:0004402	histone acetyltransferase activity	13	2	0.31	0.03744		GO:0008270	zinc ion binding	383	38	21.18	0.00033				GO:0004842	ubiquitin-protein transferase activity
GO:0016682	oxidoreductase activity, acting on diphe...	8	1	0.03	0.03193		GO:0019901	protein kinase binding	7	1	0.1	0.095				GO:0004860	protein kinase inhibitor activity	5	1	0.09	0.08683		GO:0008026	ATP-dependent helicase activity	11	6	0.41	9.6e-07				GO:0034212	peptide N-acetyltransferase activity	13	2	0.31	0.03744		GO:0016779	nucleotidyltransferase activity	115	16	6.36	0.00057				GO:0019787	ubiquitin-like protein transferase activ...
GO:0046914	transition metal ion binding	774	7	3.13	0.03478		GO:0140110	transcription regulator activity	502	11	7.13	0.102				GO:0004861	cyclin-dependent protein serine/threonin...	5	1	0.09	0.08683		GO:0070035	purine NTP-dependent helicase activity	11	6	0.41	9.6e-07				GO:0061733	peptide-lysine-N-acetyltransferase activ...	13	2	0.31	0.03744		GO:0005488	binding	6750	412	373.19	0.00075				GO:0008374	O-acyltransferase activity
GO:0070566	adenylyltransferase activity	9	1	0.04	0.03586		GO:0016682	oxidoreductase activity, acting on diphe...	8	1	0.11	0.108				GO:0008192	RNA guanylyltransferase activity	5	1	0.09	0.08683		GO:0005488	binding	6750	296	248.79	1.1e-06				GO:1901681	sulfur compound binding	13	2	0.31	0.03744		GO:0016886	ligase activity, forming phosphoric este...	5	3	0.28	0.00155				GO:0016705	oxidoreductase activity, acting on paire...
GO:0048037	cofactor binding	804	7	3.25	0.04146		GO:0016843	amine-lyase activity	8	1	0.11	0.108				GO:0019210	kinase inhibitor activity	5	1	0.09	0.08683		GO:0005198	structural molecule activity	278	27	10.25	4.1e-06				GO:0030246	carbohydrate binding	161	8	3.85	0.03979		GO:0000166	nucleotide binding	2127	146	117.6	0.0021				GO:0005506	iron ion binding
GO:0016679	oxidoreductase activity, acting on diphe...	11	1	0.04	0.04365		GO:0016844	strictosidine synthase activity	8	1	0.11	0.108				GO:0030291	protein serine/threonine kinase inhibito...	5	1	0.09	0.08683		GO:0003735	structural constituent of ribosome	254	25	9.36	7.5e-06				GO:0008080	N-acetyltransferase activity	14	2	0.34	0.043		GO:1901265	nucleoside phosphate binding	2127	146	117.6	0.0021				GO:0004664	prephenate dehydratase activity
GO:0030234	enzyme regulator activity	200	3	0.81	0.04693		GO:0050664	oxidoreductase activity, acting on NAD(P...	9	1	0.13	0.121				GO:0070568	guanylyltransferase activity	5	1	0.09	0.08683		GO:0016779	nucleotidyltransferase activity	115	15	4.24	2e-05				GO:0048038	quinone binding	14	2	0.34	0.043		GO:0003697	single-stranded DNA binding	11	4	0.61	0.00223				GO:0008661	1-deoxy-D-xylulose-5-phosphate synthase ...
GO:0019888	protein phosphatase regulator activity	15	1	0.06	0.05906		GO:0016740	transferase activity	2515	42	35.74	0.137				GO:0005515	protein binding	2115	46	38.07	0.09155		GO:0003677	DNA binding	899	57	33.14	3.4e-05				GO:0016798	hydrolase activity, acting on glycosyl b...	385	15	9.22	0.04399		GO:0097367	carbohydrate derivative binding	1932	134	106.82	0.00227				GO:0016744	transferase activity, transferring aldeh...
GO:0019208	phosphatase regulator activity	16	1	0.06	0.06287		GO:0004478	methionine adenosyltransferase activity	11	1	0.16	0.146				GO:0004089	carbonate dehydratase activity	6	1	0.11	0.10327		GO:0030983	mismatched DNA binding	12	5	0.44	4.2e-05				GO:0004806	triglyceride lipase activity	2	1	0.05	0.04731		GO:0032553	ribonucleotide binding	1916	133	105.93	0.0023				GO:0061630	ubiquitin protein ligase activity
GO:0098772	molecular function regulator	227	3	0.92	0.06381		GO:0016679	oxidoreductase activity, acting on diphe...	11	1	0.16	0.146				GO:0004664	prephenate dehydratase activity	6	1	0.11	0.10327		GO:0003887	DNA-directed DNA polymerase activity	13	5	0.48	6.7e-05				GO:0070402	NADPH binding	2	1	0.05	0.04731		GO:0030554	adenyl nucleotide binding	1720	121	95.09	0.00236				GO:0061659	ubiquitin-like protein ligase activity
GO:0008378	galactosyltransferase activity	20	1	0.08	0.07797		GO:0016840	carbon-nitrogen lyase activity	11	1	0.16	0.146				GO:0008661	1-deoxy-D-xylulose-5-phosphate synthase ...	6	1	0.11	0.10327		GO:0034061	DNA polymerase activity	15	5	0.55	0.00015				GO:0020037	heme binding	393	15	9.41	0.05094		GO:0036094	small molecule binding	2202	150	121.74	0.00245				GO:0004435	phosphatidylinositol phospholipase C act...
GO:0004857	enzyme inhibitor activity	137	2	0.55	0.10602		GO:0043565	sequence-specific DNA binding	196	5	2.79	0.147				GO:0008964	phosphoenolpyruvate carboxylase activity	6	1	0.11	0.10327		GO:0004386	helicase activity	44	8	1.62	0.00018				GO:0016410	N-acyltransferase activity	16	2	0.38	0.05496		GO:0032559	adenyl ribonucleotide binding	1716	120	94.87	0.00304				GO:0004629	phospholipase C activity
GO:0016747	transferase activity, transferring acyl ...	149	2	0.6	0.12179		GO:0003899	DNA-directed 5'-3' RNA polymerase activi...	49	2	0.7	0.154				GO:0016744	transferase activity, transferring aldeh...	6	1	0.11	0.10327		GO:0016818	hydrolase activity, acting on acid anhyd...	477	32	17.58	0.00077				GO:0046906	tetrapyrrole binding	401	15	9.6	0.05863		GO:0003896	DNA primase activity	2	2	0.11	0.00305				GO:0120013	intermembrane lipid transfer activity
GO:0016705	oxidoreductase activity, acting on paire...	304	3	1.23	0.12454		GO:0003872	6-phosphofructokinase activity	12	1	0.17	0.158				GO:0046914	transition metal ion binding	774	19	13.93	0.10392		GO:0042623	ATPase activity, coupled	97	11	3.58	0.00086				GO:0004553	hydrolase activity, hydrolyzing O-glycos...	369	14	8.83	0.06037		GO:0004146	dihydrofolate reductase activity	2	2	0.11	0.00305				GO:0000213	tRNA-intron endonuclease activity
GO:0005506	iron ion binding	307	3	1.24	0.12723		GO:0016829	lyase activity	148	4	2.1	0.16				GO:0016538	cyclin-dependent protein serine/threonin...	7	1	0.13	0.11942		GO:0016817	hydrolase activity, acting on acid anhyd...	480	32	17.69	0.00086				GO:0016638	oxidoreductase activity, acting on the C...	17	2	0.41	0.06133		GO:0004748	ribonucleoside-diphosphate reductase act...	2	2	0.11	0.00305				GO:0004411	homogentisate 1,2-dioxygenase activity
GO:0008236	serine-type peptidase activity	163	2	0.66	0.14086		GO:0016747	transferase activity, transferring acyl ...	149	4	2.12	0.162				GO:0004611	phosphoenolpyruvate carboxykinase activi...	8	1	0.14	0.13528		GO:0008270	zinc ion binding	383	27	14.12	0.00095				GO:0016667	oxidoreductase activity, acting on a sul...	63	4	1.51	0.06387		GO:0004797	thymidine kinase activity	2	2	0.11	0.00305				GO:0004476	mannose-6-phosphate isomerase activity
GO:0017171	serine hydrolase activity	163	2	0.66	0.14086		GO:0046912	transferase activity, transferring acyl ...	13	1	0.18	0.17				GO:0008270	zinc ion binding	383	10	6.89	0.15345		GO:0003896	DNA primase activity	2	2	0.07	0.00136				GO:0004564	beta-fructofuranosidase activity	3	1	0.07	0.07012		GO:0008649	rRNA methyltransferase activity	2	2	0.11	0.00305				GO:0004549	tRNA-specific ribonuclease activity
GO:0016702	oxidoreductase activity, acting on singl...	52	1	0.21	0.19052		GO:0034062	5'-3' RNA polymerase activity	54	2	0.77	0.179				GO:0030246	carbohydrate binding	161	5	2.9	0.16495		GO:0004748	ribonucleoside-diphosphate reductase act...	2	2	0.07	0.00136				GO:0004575	sucrose alpha-glucosidase activity	3	1	0.07	0.07012		GO:0016728	oxidoreductase activity, acting on CH or...	2	2	0.11	0.00305				GO:0004555	alpha,alpha-trehalase activity
GO:0051213	dioxygenase activity	52	1	0.21	0.19052		GO:0097747	RNA polymerase activity	54	2	0.77	0.179				GO:0019207	kinase regulator activity	10	1	0.18	0.16615		GO:0004797	thymidine kinase activity	2	2	0.07	0.00136				GO:0015926	glucosidase activity	3	1	0.07	0.07012		GO:0019136	deoxynucleoside kinase activity	2	2	0.11	0.00305				GO:0008716	D-alanine-D-alanine ligase activity
GO:0016746	transferase activity, transferring acyl ...	201	2	0.81	0.19534		GO:0008443	phosphofructokinase activity	14	1	0.2	0.182				GO:0019887	protein kinase regulator activity	10	1	0.18	0.16615		GO:0016728	oxidoreductase activity, acting on CH or...	2	2	0.07	0.00136				GO:0090599	alpha-glucosidase activity	3	1	0.07	0.07012		GO:0019206	nucleoside kinase activity	2	2	0.11	0.00305				GO:0015927	trehalase activity
GO:0020037	heme binding	393	3	1.59	0.21214		GO:0019200	carbohydrate kinase activity	14	1	0.2	0.182				GO:0008289	lipid binding	80	3	1.44	0.17446		GO:0019136	deoxynucleoside kinase activity	2	2	0.07	0.00136				GO:0016407	acetyltransferase activity	20	2	0.48	0.0818		GO:0061731	ribonucleoside-diphosphate reductase act...	2	2	0.11	0.00305				GO:0016638	oxidoreductase activity, acting on the C...
GO:0046906	tetrapyrrole binding	401	3	1.62	0.22063		GO:0015238	drug transmembrane transporter activity	56	2	0.8	0.189				GO:0008375	acetylglucosaminyltransferase activity	42	2	0.76	0.17449		GO:0019206	nucleoside kinase activity	2	2	0.07	0.00136				GO:0000062	fatty-acyl-CoA binding	4	1	0.1	0.09239		GO:0140102	catalytic activity, acting on a rRNA	2	2	0.11	0.00305				GO:0004620	phospholipase activity
GO:0016701	oxidoreductase activity, acting on singl...	64	1	0.26	0.22916		GO:0015116	sulfate transmembrane transporter activi...	15	1	0.21	0.193				GO:0005543	phospholipid binding	43	2	0.77	0.18096		GO:0061731	ribonucleoside-diphosphate reductase act...	2	2	0.07	0.00136				GO:0003830	beta-1,4-mannosylglycoprotein 4-beta-N-a...	4	1	0.1	0.09239		GO:0030983	mismatched DNA binding	12	4	0.66	0.00321				GO:0005319	lipid transporter activity
GO:0003824	catalytic activity	6212	28	25.14	0.24569		GO:1901682	sulfur compound transmembrane transporte...	15	1	0.21	0.193				GO:0004672	protein kinase activity	1249	27	22.48	0.18102		GO:0003690	double-stranded DNA binding	49	7	1.81	0.00198				GO:0003951	NAD+ kinase activity	4	1	0.1	0.09239		GO:0017076	purine nucleotide binding	1912	131	105.71	0.004				GO:0003712	transcription coregulator activity
GO:0003677	DNA binding	899	5	3.64	0.29784		GO:0000155	phosphorelay sensor kinase activity	16	1	0.23	0.205				GO:0140103	catalytic activity, acting on a glycopro...	12	1	0.22	0.19592		GO:0051082	unfolded protein binding	28	5	1.03	0.00324				GO:1901567	fatty acid derivative binding	4	1	0.1	0.09239		GO:0032555	purine ribonucleotide binding	1900	130	105.05	0.00436				GO:0008081	phosphoric diester hydrolase activity
GO:0004518	nuclease activity	96	1	0.39	0.32359		GO:0004673	protein histidine kinase activity	16	1	0.23	0.205				GO:0016773	phosphotransferase activity, alcohol gro...	1325	28	23.85	0.20845		GO:0034062	5'-3' RNA polymerase activity	54	7	1.99	0.00349				GO:0032559	adenyl ribonucleotide binding	1716	49	41.08	0.10406		GO:0016646	oxidoreductase activity, acting on the C...	7	3	0.39	0.00498				GO:0016491	oxidoreductase activity
GO:0016614	oxidoreductase activity, acting on CH-OH...	99	1	0.4	0.33184		GO:0010181	FMN binding	16	1	0.23	0.205				GO:0004402	histone acetyltransferase activity	13	1	0.23	0.21041		GO:0097747	RNA polymerase activity	54	7	1.99	0.00349				GO:0030554	adenyl nucleotide binding	1720	49	41.18	0.10713		GO:0003690	double-stranded DNA binding	49	8	2.71	0.00504				GO:0016747	transferase activity, transferring acyl ...
GO:0043167	ion binding	3321	15	13.44	0.35866		GO:0016775	phosphotransferase activity, nitrogenous...	16	1	0.23	0.205				GO:0034212	peptide N-acetyltransferase activity	13	1	0.23	0.21041		GO:0019843	rRNA binding	18	4	0.66	0.00369				GO:0016758	transferase activity, transferring hexos...	370	13	8.86	0.10797		GO:0016874	ligase activity	96	12	5.31	0.0065				GO:0016157	sucrose synthase activity
GO:0016779	nucleotidyltransferase activity	115	1	0.47	0.3742		GO:0016772	transferase activity, transferring phosp...	1490	25	21.17	0.214				GO:0061733	peptide-lysine-N-acetyltransferase activ...	13	1	0.23	0.21041		GO:0003918	DNA topoisomerase type II (ATP-hydrolyzi...	3	2	0.11	0.00397				GO:0016740	transferase activity	2515	69	60.21	0.11203		GO:0004579	dolichyl-diphosphooligosaccharide-protei...	3	2	0.17	0.00882				GO:0031072	heat shock protein binding
GO:0050660	flavin adenine dinucleotide binding	115	1	0.47	0.3742		GO:0000287	magnesium ion binding	62	2	0.88	0.22				GO:1901681	sulfur compound binding	13	1	0.23	0.21041		GO:0019205	nucleobase-containing compound kinase ac...	3	2	0.11	0.00397				GO:0003997	acyl-CoA oxidase activity	5	1	0.12	0.11413		GO:0019205	nucleobase-containing compound kinase ac...	3	2	0.17	0.00882				GO:0051537	2 iron, 2 sulfur cluster binding
[truncated: 22 more columns]
