# Supplementary material for: The tepary bean genome provides insight into evolution and domestication under heat stress
Source: Nat Commun. 2021 May 11;12:2638. doi: 10.1038/s41467-021-22858-x (PMC8113540; doi:10.1038/s41467-021-22858-x)
Supplement: Supplementary file 11 — Supplementary Data 8 [file 41467_2021_22858_MOESM11_ESM.xlsx]

## Sheet: Sheet1
Supplementary Data 8. P. acutifolius (Frijol Bayo) NB-ARC domain containing genes. R=RPW8 domain; T=TIR domain; C=coiled-coil domain; N=NB-ARC domain; L=leucine-rich domain; ID=integrated domain.
P. acutifolius (Frijol Bayo) NB-ARC gene	Class	Chrom	Start	Stop	Orientation	Best-hit-arabi-name	arabi-defline	Cluster
Phacu.CVR.001G011800	RNL	Pa01	960811	964928	+	AT4G33300.2	ADR1-like 1
Phacu.CVR.001G011900	RNL	Pa01	967249	971315	+	AT4G33300.2	ADR1-like 1
Phacu.CVR.001G102600	TNL	Pa01	13655125	13660973	+	AT5G17680.1	disease resistance protein (TIR-NBS-LRR class)
Phacu.CVR.001G154500	TNL-ID	Pa01	40031406	40039636	-	AT4G12010.1	Disease resistance protein (TIR-NBS-LRR class) family
Phacu.CVR.001G161100	NL	Pa01	41123856	41126495	+	AT3G14470.2	NB-ARC domain-containing disease resistance protein	1A
Phacu.CVR.001G161400	NL	Pa01	41148530	41151166	+	AT3G14470.2	NB-ARC domain-containing disease resistance protein	1A
Phacu.CVR.001G161500	NL	Pa01	41156230	41158866	+	AT3G14470.2	NB-ARC domain-containing disease resistance protein	1A
Phacu.CVR.001G161600	NL	Pa01	41168852	41171882	-	AT3G14470.2	NB-ARC domain-containing disease resistance protein	1A
Phacu.CVR.001G161700	NL	Pa01	41193508	41196372	+	AT3G14470.2	NB-ARC domain-containing disease resistance protein	1A
Phacu.CVR.001G162300	NL	Pa01	41318495	41319488	-	AT3G14470.2	NB-ARC domain-containing disease resistance protein	1A
Phacu.CVR.001G162600	N	Pa01	41363386	41364033	+	AT3G14460.1	LRR and NB-ARC domains-containing disease resistance protein	1A
Phacu.CVR.001G162700	NL	Pa01	41376214	41379287	-	AT3G14470.2	NB-ARC domain-containing disease resistance protein	1A
Phacu.CVR.001G163100	NL	Pa01	41451523	41454395	-	AT3G14470.2	NB-ARC domain-containing disease resistance protein	1A
Phacu.CVR.002G078100	NL	Pa02	7887775	7891168	+	AT3G14470.2	NB-ARC domain-containing disease resistance protein
Phacu.CVR.002G078400	CNL	Pa02	7929305	7932786	-	AT3G14470.2	NB-ARC domain-containing disease resistance protein
Phacu.CVR.002G082500	TNL	Pa02	8655644	8665287	+	AT1G27180.2	disease resistance protein (TIR-NBS-LRR class)
Phacu.CVR.002G152900	NL	Pa02	22278655	22283102	-	AT3G14470.2	NB-ARC domain-containing disease resistance protein	2A
Phacu.CVR.002G153000	NL	Pa02	22290333	22294050	-	AT3G14470.2	NB-ARC domain-containing disease resistance protein	2A
Phacu.CVR.002G153900	NL	Pa02	22385126	22389191	-	AT3G14470.2	NB-ARC domain-containing disease resistance protein	2A
Phacu.CVR.002G154100	NN	Pa02	22405902	22409318	-			2A
Phacu.CVR.002G154700	NL	Pa02	22482125	22486599	-	AT3G14470.2	NB-ARC domain-containing disease resistance protein	2A
Phacu.CVR.002G157400	NL	Pa02	22718394	22721218	+	AT3G07040.1	NB-ARC domain-containing disease resistance protein
Phacu.CVR.002G157600	NL	Pa02	22728580	22732535	+	AT3G07040.1	NB-ARC domain-containing disease resistance protein
Phacu.CVR.002G159700	NN	Pa02	22909315	22913019	+	AT3G14470.2	NB-ARC domain-containing disease resistance protein
Phacu.CVR.002G178100	RNL	Pa02	25262394	25267806	-	AT5G66900.1	Disease resistance protein (CC-NBS-LRR class) family
Phacu.CVR.002G193200	NL	Pa02	26835829	26839349	-	AT5G35450.2	Disease resistance protein (CC-NBS-LRR class) family
Phacu.CVR.002G199800	TNL-ID	Pa02	27860615	27865258	+	AT1G63750.3	Disease resistance protein (TIR-NBS-LRR class) family
Phacu.CVR.002G360000	TNL	Pa02	44419394	44428080	-	AT5G17680.1	disease resistance protein (TIR-NBS-LRR class)	2B
Phacu.CVR.002G360200	TNL	Pa02	44428976	44436138	-	AT1G69550.1	disease resistance protein (TIR-NBS-LRR class)	2B
Phacu.CVR.002G360800	N	Pa02	44472266	44476066	-	AT4G16890.2	TIR-NBS-LRR class disease resistance protein	2B
Phacu.CVR.002G360900	TNL	Pa02	44481104	44486373	-	AT1G69550.1	disease resistance protein (TIR-NBS-LRR class)	2B
Phacu.CVR.002G361000	TNL	Pa02	44501164	44507636	-	AT5G17680.2	disease resistance protein (TIR-NBS-LRR class)	2B
Phacu.CVR.002G361200	TNL	Pa02	44513078	44519143	-	AT5G17680.2	disease resistance protein (TIR-NBS-LRR class)	2B
Phacu.CVR.003G002600	NL-ID	Pa03	296134	309112	-	AT4G27190.1	NB-ARC domain-containing disease resistance protein	3A
Phacu.CVR.003G002700	CN	Pa03	310526	325701	-	AT4G27190.1	NB-ARC domain-containing disease resistance protein	3A
Phacu.CVR.003G002900	CNL	Pa03	331301	341050	-	AT4G27220.1	NB-ARC domain-containing disease resistance protein	3A
Phacu.CVR.003G003100	CN	Pa03	352401	354719	-	AT4G27220.1	NB-ARC domain-containing disease resistance protein	3A
Phacu.CVR.003G003200	CNL-ID	Pa03	361939	376511	-	AT4G27220.1	NB-ARC domain-containing disease resistance protein	3A
Phacu.CVR.003G003300	CN-ID	Pa03	377806	387458	-	AT4G27190.1	NB-ARC domain-containing disease resistance protein	3A
Phacu.CVR.003G003400	CNL	Pa03	393595	407693	-	AT4G27220.2	NB-ARC domain-containing disease resistance protein	3A
Phacu.CVR.003G087100	TNL	Pa03	10496252	10502680	-	AT1G27180.7	disease resistance protein (TIR-NBS-LRR class)
Phacu.CVR.003G153100	TNL-ID	Pa03	22301976	22307663	-	AT5G17680.2	disease resistance protein (TIR-NBS-LRR class)
Phacu.CVR.003G168900	CN	Pa03	24473559	24479880	-	AT4G21800.2	P-loop containing nucleoside triphosphate hydrolases superfamily protein
Phacu.CVR.003G295200	RNL	Pa03	39450093	39456155	-	AT5G66900.1	Disease resistance protein (CC-NBS-LRR class) family	3B
Phacu.CVR.003G295300	NL	Pa03	39457958	39462763	-	AT5G66900.1	Disease resistance protein (CC-NBS-LRR class) family	3B
Phacu.CVR.003G295400	NL	Pa03	39467475	39470458	-	AT5G66900.1	Disease resistance protein (CC-NBS-LRR class) family	3B
Phacu.CVR.003G295500	NL	Pa03	39474643	39478569	-	AT5G66900.1	Disease resistance protein (CC-NBS-LRR class) family	3B
Phacu.CVR.003G295600	RNL	Pa03	39487120	39492992	-	AT5G66900.1	Disease resistance protein (CC-NBS-LRR class) family	3B
Phacu.CVR.003G295700	RNL	Pa03	39499541	39504074	-	AT5G66900.1	Disease resistance protein (CC-NBS-LRR class) family	3B
Phacu.CVR.004G006000	CNL	Pa04	611107	615840	-	AT3G14470.2	NB-ARC domain-containing disease resistance protein
Phacu.CVR.004G009000	N	Pa04	1012837	1016139	+	AT3G14460.1	LRR and NB-ARC domains-containing disease resistance protein	4A
Phacu.CVR.004G009400	CN	Pa04	1030895	1034266	+	AT3G14470.2	NB-ARC domain-containing disease resistance protein	4A
Phacu.CVR.004G009500	N	Pa04	1038260	1038925	+	AT3G14470.2	NB-ARC domain-containing disease resistance protein	4A
Phacu.CVR.004G009800	NL	Pa04	1075373	1086306	+	AT3G14470.2	NB-ARC domain-containing disease resistance protein	4A
Phacu.CVR.004G009900	CNL	Pa04	1090381	1096927	+	AT3G14470.2	NB-ARC domain-containing disease resistance protein	4A
Phacu.CVR.004G010000	N	Pa04	1099942	1105394	+	AT3G14470.2	NB-ARC domain-containing disease resistance protein	4A
Phacu.CVR.004G012300	N	Pa04	1312266	1315634	-	AT3G14470.2	NB-ARC domain-containing disease resistance protein	4B
Phacu.CVR.004G012700	N	Pa04	1331301	1335910	-	AT3G14470.2	NB-ARC domain-containing disease resistance protein	4B
Phacu.CVR.004G012900	N	Pa04	1340696	1346362	-	AT3G14470.2	NB-ARC domain-containing disease resistance protein	4B
Phacu.CVR.004G013000	N-ID	Pa04	1350607	1354083	-	AT3G14470.2	NB-ARC domain-containing disease resistance protein	4B
Phacu.CVR.004G013200	N	Pa04	1359102	1363529	-	AT3G14470.2	NB-ARC domain-containing disease resistance protein	4B
Phacu.CVR.004G026400	TNL	Pa04	3016406	3020647	-	AT5G36930.3	Disease resistance protein (TIR-NBS-LRR class) family
Phacu.CVR.004G032900	N	Pa04	3775554	3778571	+	AT3G14470.2	NB-ARC domain-containing disease resistance protein	4C
Phacu.CVR.004G033000	N	Pa04	3782279	3785845	+	AT3G14470.2	NB-ARC domain-containing disease resistance protein	4C
Phacu.CVR.004G033600	NL	Pa04	3829491	3832949	+	AT3G14470.2	NB-ARC domain-containing disease resistance protein	4C
Phacu.CVR.004G034200	NL	Pa04	3876395	3879907	+	AT3G14470.2	NB-ARC domain-containing disease resistance protein	4C
Phacu.CVR.004G042600	TNL	Pa04	4905941	4909904	+	AT5G17680.2	disease resistance protein (TIR-NBS-LRR class)
Phacu.CVR.004G043900	NL	Pa04	5147816	5162148	+	AT4G27220.2	NB-ARC domain-containing disease resistance protein
Phacu.CVR.004G051400	N	Pa04	6245693	6248092	-	AT3G14470.2	NB-ARC domain-containing disease resistance protein
Phacu.CVR.004G055500	N	Pa04	6773510	6776197	-	AT3G14470.2	NB-ARC domain-containing disease resistance protein
Phacu.CVR.004G055600	CN-ID	Pa04	6779804	6783175	-	AT3G14470.2	NB-ARC domain-containing disease resistance protein
Phacu.CVR.004G067400	N	Pa04	9029618	9030481	+	AT3G14470.2	NB-ARC domain-containing disease resistance protein
Phacu.CVR.004G082700	N	Pa04	12159801	12160238	-	AT3G14470.2	NB-ARC domain-containing disease resistance protein
Phacu.CVR.004G173300	TNL	Pa04	54796484	54801326	-	AT5G17680.2	disease resistance protein (TIR-NBS-LRR class)
Phacu.CVR.004G173800	TNL	Pa04	54816599	54821086	-	AT5G36930.3	Disease resistance protein (TIR-NBS-LRR class) family
Phacu.CVR.005G003600	N-ID	Pa05	437874	441899	-	AT5G56220.2	P-loop containing nucleoside triphosphate hydrolases superfamily protein
Phacu.CVR.005G015400	NL	Pa05	1543365	1550700	+	AT3G07040.1	NB-ARC domain-containing disease resistance protein
Phacu.CVR.005G016200	TNL	Pa05	1620583	1626343	-	AT5G17680.2	disease resistance protein (TIR-NBS-LRR class)
Phacu.CVR.005G019300	NL	Pa05	1969574	1971826	+	AT5G35450.2	Disease resistance protein (CC-NBS-LRR class) family
Phacu.CVR.005G025600	NL	Pa05	2668531	2672137	+	AT3G14470.2	NB-ARC domain-containing disease resistance protein
Phacu.CVR.005G067400	CNL	Pa05	8780191	8786974	+	AT4G27190.1	NB-ARC domain-containing disease resistance protein
Phacu.CVR.005G102700	NL-ID	Pa05	21937625	21940603	+	AT4G27220.1	NB-ARC domain-containing disease resistance protein
Phacu.CVR.006G010400	TNL	Pa06	7479797	7483887	-	AT5G17680.2	disease resistance protein (TIR-NBS-LRR class)
Phacu.CVR.006G029700	CNL	Pa06	11075465	11080957	+	AT3G14470.2	NB-ARC domain-containing disease resistance protein
Phacu.CVR.006G053900	CNL-ID	Pa06	15339369	15343688	+	AT4G10780.2	LRR and NB-ARC domains-containing disease resistance protein
Phacu.CVR.006G057800	N	Pa06	15695336	15696783	-	AT4G19060.1	P-loop containing nucleoside triphosphate hydrolases superfamily protein
Phacu.CVR.006G058300	CNL	Pa06	15764649	15771308	+	AT4G27190.1	NB-ARC domain-containing disease resistance protein
Phacu.CVR.006G073600	NL	Pa06	17461968	17463626	-	AT3G07040.1	NB-ARC domain-containing disease resistance protein
Phacu.CVR.006G087900	CN	Pa06	18856164	18860421	-	AT3G14470.2	NB-ARC domain-containing disease resistance protein
Phacu.CVR.006G181600	N	Pa06	26867566	26869322	+	AT5G19040.3	isopentenyltransferase 5
Phacu.CVR.007G125700	N	Pa07	14146269	14148422	-	AT3G14470.2	NB-ARC domain-containing disease resistance protein
Phacu.CVR.007G126700	TNL	Pa07	14266824	14272203	-	AT5G36930.3	Disease resistance protein (TIR-NBS-LRR class) family
Phacu.CVR.007G170600	NL	Pa07	27302919	27308142	+	AT3G07040.1	NB-ARC domain-containing disease resistance protein
Phacu.CVR.008G015500	CNL	Pa08	1291129	1294752	+	AT3G46530.1	NB-ARC domain-containing disease resistance protein
Phacu.CVR.008G022100	CNL-ID	Pa08	1844921	1850774	-	AT4G27220.2	NB-ARC domain-containing disease resistance protein	8A
Phacu.CVR.008G022200	CNL	Pa08	1852129	1856500	-	AT4G10780.2	LRR and NB-ARC domains-containing disease resistance protein	8A
Phacu.CVR.008G022400	CNL	Pa08	1866344	1870728	-	AT4G27220.1	NB-ARC domain-containing disease resistance protein	8A
Phacu.CVR.008G032400	NL	Pa08	2588302	2595485	-	AT5G43470.4	Disease resistance protein (CC-NBS-LRR class) family
Phacu.CVR.008G066600	CNL	Pa08	5843720	5849210	-	AT5G63020.1	Disease resistance protein (CC-NBS-LRR class) family
Phacu.CVR.008G076100	CNN	Pa08	6892323	6893453	-	AT1G12280.2	LRR and NB-ARC domains-containing disease resistance protein	8B
Phacu.CVR.008G076300	CNNL	Pa08	6930414	6937773	-	AT4G27220.2	NB-ARC domain-containing disease resistance protein	8B
Phacu.CVR.008G077100	CNNL	Pa08	6982791	6996177	-	AT4G27220.1	NB-ARC domain-containing disease resistance protein	8B
Phacu.CVR.008G077600	CNNL	Pa08	7046776	7051387	-	AT4G27190.1	NB-ARC domain-containing disease resistance protein	8B
Phacu.CVR.008G078400	CNNL	Pa08	7086812	7097763	-	AT4G27190.1	NB-ARC domain-containing disease resistance protein	8B
Phacu.CVR.008G079000	NNL	Pa08	7133294	7142447	-	AT4G27190.1	NB-ARC domain-containing disease resistance protein	8B
Phacu.CVR.008G079100	CNNL	Pa08	7158483	7172407	-	AT4G27220.1	NB-ARC domain-containing disease resistance protein	8B
Phacu.CVR.008G079300	CNNL-ID	Pa08	7186861	7198703	-	AT4G27220.1	NB-ARC domain-containing disease resistance protein	8B
Phacu.CVR.008G157900	N	Pa08	17398975	17400649	-	AT4G27190.1	NB-ARC domain-containing disease resistance protein
Phacu.CVR.008G252000	TNL	Pa08	45365489	45373748	-	AT5G17680.2	disease resistance protein (TIR-NBS-LRR class)
Phacu.CVR.008G307400	CNL-ID	Pa08	51097057	51106563	+	AT4G27190.1	NB-ARC domain-containing disease resistance protein
Phacu.CVR.008G307500	CNL-ID	Pa08	51118991	51130400	+	AT4G27190.1	NB-ARC domain-containing disease resistance protein	8C
Phacu.CVR.008G307700	NL	Pa08	51157497	51164658	+	AT1G12220.2	Disease resistance protein (CC-NBS-LRR class) family	8C
Phacu.CVR.008G307900	CNL-ID	Pa08	51175795	51181426	+	AT4G27190.1	NB-ARC domain-containing disease resistance protein	8C
Phacu.CVR.008G308200	NNL-ID	Pa08	51202446	51208254	+	AT1G12280.2	LRR and NB-ARC domains-containing disease resistance protein	8C
Phacu.CVR.008G308600	CNL	Pa08	51227239	51230022	+	AT4G27190.1	NB-ARC domain-containing disease resistance protein	8C
Phacu.CVR.008G310000	CNL	Pa08	51387389	51395043	-	AT4G27190.1	NB-ARC domain-containing disease resistance protein	8E
Phacu.CVR.008G310400	CNL-ID	Pa08	51428734	51432980	-	AT4G27190.1	NB-ARC domain-containing disease resistance protein	8E
Phacu.CVR.008G310900	CNL-ID	Pa08	51460050	51468092	-	AT4G27190.1	NB-ARC domain-containing disease resistance protein	8E
Phacu.CVR.008G351000	NNL-ID	Pa08	54538570	54547676	+	AT4G27190.1	NB-ARC domain-containing disease resistance protein	8G
Phacu.CVR.008G351100	CNL	Pa08	54549919	54562306	+	AT1G12280.1	LRR and NB-ARC domains-containing disease resistance protein	8G
Phacu.CVR.008G351800	CNL	Pa08	54598669	54608535	-	AT4G27190.1	NB-ARC domain-containing disease resistance protein	8G
Phacu.CVR.009G025800	NNL-ID	Pa09	2277802	2282709	-	AT4G27220.1	NB-ARC domain-containing disease resistance protein
Phacu.CVR.009G289500	NL	Pa09	36829881	36833944	+	AT1G50180.1	NB-ARC domain-containing disease resistance protein
Phacu.CVR.009G293200	TNL	Pa09	37310969	37316816	+	AT5G17680.2	disease resistance protein (TIR-NBS-LRR class)
Phacu.CVR.010G022400	CN	Pa10	3230511	3236037	+	AT1G61300.2	LRR and NB-ARC domains-containing disease resistance protein
Phacu.CVR.010G022600	NL	Pa10	3252853	3259266	+	AT1G12280.1	LRR and NB-ARC domains-containing disease resistance protein
Phacu.CVR.010G024500	TNL	Pa10	3475045	3479996	-	AT5G36930.3	Disease resistance protein (TIR-NBS-LRR class) family	10A
Phacu.CVR.010G024900	CN	Pa10	3511145	3512479	-	AT1G61300.2	LRR and NB-ARC domains-containing disease resistance protein	10A
Phacu.CVR.010G025300	NL	Pa10	3537294	3541215	+	AT5G36930.2	Disease resistance protein (TIR-NBS-LRR class) family	10A
Phacu.CVR.010G025400	TNL	Pa10	3544738	3548925	+	AT5G36930.2	Disease resistance protein (TIR-NBS-LRR class) family	10A
Phacu.CVR.010G025800	TNL	Pa10	3602817	3605750	-	AT5G36930.3	Disease resistance protein (TIR-NBS-LRR class) family	10A
Phacu.CVR.010G026000	TNL	Pa10	3613008	3625016	+	AT5G36930.3	Disease resistance protein (TIR-NBS-LRR class) family	10A
Phacu.CVR.010G026300	TNL	Pa10	3632262	3636182	+	AT5G36930.3	Disease resistance protein (TIR-NBS-LRR class) family	10A
Phacu.CVR.010G026900	TNL	Pa10	3675247	3679167	+	AT5G36930.3	Disease resistance protein (TIR-NBS-LRR class) family	10A
Phacu.CVR.010G027000	TNL	Pa10	3678955	3683844	-	AT5G36930.3	Disease resistance protein (TIR-NBS-LRR class) family	10A
Phacu.CVR.010G027200	TNL	Pa10	3695980	3701828	+	AT5G36930.3	Disease resistance protein (TIR-NBS-LRR class) family	10A
Phacu.CVR.010G027500	TNL	Pa10	3723131	3727758	+	AT5G36930.3	Disease resistance protein (TIR-NBS-LRR class) family	10A
Phacu.CVR.010G028000	NL	Pa10	3770530	3776473	-	AT5G36930.3	Disease resistance protein (TIR-NBS-LRR class) family	10A
Phacu.CVR.010G028800	TNL	Pa10	3840019	3844147	+	AT5G36930.3	Disease resistance protein (TIR-NBS-LRR class) family	10A
Phacu.CVR.010G029100	TNL	Pa10	3873019	3876959	-	AT5G36930.3	Disease resistance protein (TIR-NBS-LRR class) family	10A
Phacu.CVR.010G029400	NL	Pa10	3907666	3911532	-	-	-	10A
Phacu.CVR.010G029600	TNL	Pa10	3916383	3920522	-	AT5G36930.3	Disease resistance protein (TIR-NBS-LRR class) family	10A
Phacu.CVR.010G029800	TNL	Pa10	3926380	3929345	+	AT5G36930.3	Disease resistance protein (TIR-NBS-LRR class) family	10A
Phacu.CVR.010G030100	TNL	Pa10	3952550	3956536	-	AT5G36930.3	Disease resistance protein (TIR-NBS-LRR class) family	10A
Phacu.CVR.010G055600	TN	Pa10	7060105	7061920	+	AT5G17680.2	disease resistance protein (TIR-NBS-LRR class)	10B
Phacu.CVR.010G055800	TNL	Pa10	7073640	7077197	+	AT4G12010.1	Disease resistance protein (TIR-NBS-LRR class) family	10B
Phacu.CVR.010G055900	TNL	Pa10	7112388	7118377	+	AT5G17680.1	disease resistance protein (TIR-NBS-LRR class)	10B
Phacu.CVR.010G065600	NL	Pa10	8989571	8993302	-	AT3G14470.2	NB-ARC domain-containing disease resistance protein
Phacu.CVR.010G067000	N	Pa10	9454758	9455486	-	AT3G14470.2	NB-ARC domain-containing disease resistance protein
Phacu.CVR.010G110000	CNN	Pa10	29052245	29053525	+	AT1G12210.1	RPS5-like 1	10D
Phacu.CVR.010G110600	CNNL	Pa10	29097521	29108582	-	AT4G27190.1	NB-ARC domain-containing disease resistance protein	10D
Phacu.CVR.010G110900	CNNL-ID	Pa10	29188399	29190987	+	AT4G27220.2	NB-ARC domain-containing disease resistance protein	10D
Phacu.CVR.010G111100	CNNL	Pa10	29220884	29237125	+	AT4G27220.1	NB-ARC domain-containing disease resistance protein	10D
Phacu.CVR.010G111200	CNNL	Pa10	29273010	29278380	+	AT4G27190.1	NB-ARC domain-containing disease resistance protein	10D
Phacu.CVR.010G124600	TNL	Pa10	33231179	33240042	+	AT5G36930.2	Disease resistance protein (TIR-NBS-LRR class) family
Phacu.CVR.010G128300	CNNL	Pa10	33664218	33679292	-	AT4G27190.1	NB-ARC domain-containing disease resistance protein	10E
Phacu.CVR.010G128600	CNNL	Pa10	33727034	33729556	-	AT5G05400.1	LRR and NB-ARC domains-containing disease resistance protein	10E
Phacu.CVR.010G129100	NN	Pa10	33780879	33793230	-	AT4G27190.1	NB-ARC domain-containing disease resistance protein	10E
Phacu.CVR.010G159100	TNL	Pa10	37566937	37571118	+	AT5G41750.2	Disease resistance protein (TIR-NBS-LRR class) family
Phacu.CVR.010G159200	TNL	Pa10	37571635	37576353	-	AT5G41750.2	Disease resistance protein (TIR-NBS-LRR class) family
Phacu.CVR.010G164000	TNL	Pa10	38138915	38147510	+	AT4G14370.3	Disease resistance protein (TIR-NBS-LRR class) family
Phacu.CVR.010G164100	TNL-ID	Pa10	38149253	38158070	+	AT5G17680.2	disease resistance protein (TIR-NBS-LRR class)
Phacu.CVR.011G010800	NL-ID	Pa11	721726	724332	-	AT3G14470.2	NB-ARC domain-containing disease resistance protein
Phacu.CVR.011G012400	NL-ID	Pa11	806803	809409	+	AT3G14470.2	NB-ARC domain-containing disease resistance protein
Phacu.CVR.011G017400	NL	Pa11	1161442	1164336	-	AT3G46530.1	NB-ARC domain-containing disease resistance protein	11A
Phacu.CVR.011G017500	N-ID	Pa11	1166033	1169019	-	AT3G46530.1	NB-ARC domain-containing disease resistance protein	11A
Phacu.CVR.011G017600	CNN-ID	Pa11	1184718	1193167	-	AT3G46530.1	NB-ARC domain-containing disease resistance protein	11A
Phacu.CVR.011G017700	CNNN	Pa11	1198222	1203085	-	AT3G46530.1	NB-ARC domain-containing disease resistance protein	11A
Phacu.CVR.011G017800	CN	Pa11	1206167	1208944	-	AT3G46530.1	NB-ARC domain-containing disease resistance protein	11A
Phacu.CVR.011G035500	TNL-ID	Pa11	2792757	2797385	+	AT5G17680.1	disease resistance protein (TIR-NBS-LRR class)
Phacu.CVR.011G173500	TNL	Pa11	38885245	38892016	+	AT5G17680.1	disease resistance protein (TIR-NBS-LRR class)
Phacu.CVR.011G173600	TNL	Pa11	38910571	38914657	+	AT5G36930.3	Disease resistance protein (TIR-NBS-LRR class) family
Phacu.CVR.011G185800	CNL-ID	Pa11	41875724	41880774	+	AT4G27190.1	NB-ARC domain-containing disease resistance protein
Phacu.CVR.011G188100	CNL	Pa11	42559785	42564002	-	AT3G14470.2	NB-ARC domain-containing disease resistance protein
Phacu.CVR.011G201700	N	Pa11	45233735	45234236	-	AT3G14460.1	LRR and NB-ARC domains-containing disease resistance protein
Phacu.CVR.011G211200	CN	Pa11	46678779	46688866	+	AT4G27190.1	NB-ARC domain-containing disease resistance protein
Phacu.CVR.011G220000	TNL	Pa11	47993160	47999505	+	AT1G63870.1	Disease resistance protein (TIR-NBS-LRR class) family
Phacu.CVR.011G228100	CNL	Pa11	49023594	49028827	+	AT3G14470.2	NB-ARC domain-containing disease resistance protein	11C
Phacu.CVR.011G228400	NL-ID	Pa11	49050596	49054691	+	AT3G14470.2	NB-ARC domain-containing disease resistance protein	11C
Phacu.CVR.011G228600	CNL	Pa11	49061536	49066180	+	AT3G14470.2	NB-ARC domain-containing disease resistance protein	11C
Phacu.CVR.011G228900	CNL	Pa11	49129883	49131985	+	AT3G14470.2	NB-ARC domain-containing disease resistance protein	11C
Phacu.CVR.011G229300	CNL	Pa11	49156925	49164086	+	AT3G14470.2	NB-ARC domain-containing disease resistance protein	11C
Phacu.CVR.011G229600	CNL	Pa11	49173659	49178702	+	AT3G14470.2	NB-ARC domain-containing disease resistance protein	11C
Phacu.CVR.011G229800	CNL	Pa11	49188752	49194650	+	AT3G14470.2	NB-ARC domain-containing disease resistance protein	11C
Phacu.CVR.011G231000	CNL-ID	Pa11	49263237	49267259	+	AT3G14470.2	NB-ARC domain-containing disease resistance protein	11D
Phacu.CVR.011G231100	NL	Pa11	49270912	49273804	+	AT3G14470.2	NB-ARC domain-containing disease resistance protein	11D
Phacu.CVR.011G231400	CNL-ID	Pa11	49282594	49287391	-	AT3G14470.2	NB-ARC domain-containing disease resistance protein	11D
Phacu.CVR.011G232000	CNL	Pa11	49348610	49353496	-	AT3G14470.2	NB-ARC domain-containing disease resistance protein	11D
Phacu.CVR.011G234800	CNN-ID	Pa11	49514609	49516254	+	AT3G14470.2	NB-ARC domain-containing disease resistance protein
Phacu.CVR.011G234900	NL	Pa11	49518989	49522631	+	AT3G14470.2	NB-ARC domain-containing disease resistance protein
Phacu.CVR.011G238200	CNNL	Pa11	49777708	49782200	-	AT3G14470.2	NB-ARC domain-containing disease resistance protein	11E
Phacu.CVR.011G238400	NL	Pa11	49793859	49798092	-	AT3G14470.2	NB-ARC domain-containing disease resistance protein	11E
Phacu.CVR.011G238600	NL	Pa11	49807635	49811351	-	AT3G14470.2	NB-ARC domain-containing disease resistance protein	11E
Phacu.CVR.011G239200	N	Pa11	49839953	49845644	-	AT3G14470.2	NB-ARC domain-containing disease resistance protein	11E
Phacu.CVR.011G239500	CNL	Pa11	49854326	49858558	-	AT3G14470.2	NB-ARC domain-containing disease resistance protein	11E
Phacu.CVR.011G240400	NNL	Pa11	49998566	50004120	+	AT3G14470.2	NB-ARC domain-containing disease resistance protein	11E
Phacu.CVR.011G240700	CNL	Pa11	50018427	50022072	+	AT3G14470.2	NB-ARC domain-containing disease resistance protein	11E
Phacu.CVR.011G240800	CNL	Pa11	50024390	50028169	+	AT3G14470.2	NB-ARC domain-containing disease resistance protein	11E
Phacu.CVR.011G241600	NL	Pa11	50056270	50060085	+	AT3G14470.2	NB-ARC domain-containing disease resistance protein	11E
Phacu.CVR.011G241700	NL	Pa11	50063589	50067831	+	AT3G14460.1	LRR and NB-ARC domains-containing disease resistance protein	11E
