# Supplementary material for: The tepary bean genome provides insight into evolution and domestication under heat stress
Source: Nat Commun. 2021 May 11;12:2638. doi: 10.1038/s41467-021-22858-x (PMC8113540; doi:10.1038/s41467-021-22858-x)
Supplement: Supplementary file 12 — Supplementary Data 9 [file 41467_2021_22858_MOESM12_ESM.xlsx]

## Sheet: Sheet1
Supplementary Data 9. P. vulgaris NB-ARC domain containing genes. R=RPW8 domain; T=TIR domain; C=coiled-coil domain; N=NB-ARC domain; L=leucine-rich domain; ID=integrated domain.
P. vulgaris NB-ARC gene	Class	Chrom	Start	Stop	Orientation	Best-hit-arabi-name	Arabi-defline	Cluster
Phvul.001G018800	RNL	Pv01	1504828	1509098	-	AT4G33300.1	ADR1-like 1
Phvul.001G018900	RNL	Pv01	1510965	1515073	-	AT4G33300.2	ADR1-like 1
Phvul.001G062600	NL	Pv01	7506465	7510678	+	AT3G14460.1	LRR and NB-ARC domains-containing disease resistance protein
Phvul.001G093900	NL	Pv01	16463979	16469620	-	AT5G17680.1	disease resistance protein (TIR-NBS-LRR class), putative
Phvul.001G111000	N	Pv01	32762233	32767250	-	AT3G03900.1	adenosine-5\'-phosphosulfate (APS) kinase 3
Phvul.001G132516	N	Pv01	36711067	36713855	+	AT3G14470.1	NB-ARC domain-containing disease resistance protein	1A
Phvul.001G132632	NL	Pv01	36746099	36748726	+	AT3G14470.1	NB-ARC domain-containing disease resistance protein	1A
Phvul.001G132864	NL	Pv01	36778384	36786193	-	AT3G14470.1	NB-ARC domain-containing disease resistance protein	1A
Phvul.001G133100	NL	Pv01	36814122	36817985	+	AT3G14470.1	NB-ARC domain-containing disease resistance protein	1A
Phvul.001G132600	NL	Pv01	36843403	36846206	+	AT3G14460.1	LRR and NB-ARC domains-containing disease resistance protein	1A
Phvul.001G132701	NL	Pv01	36886262	36888199	-	AT3G14470.1	NB-ARC domain-containing disease resistance protein	1A
Phvul.001G132800	NL	Pv01	36921109	36923833	-	AT3G14470.1	NB-ARC domain-containing disease resistance protein	1A
Phvul.001G133000	NL	Pv01	36940700	36943333	+	AT3G14470.1	NB-ARC domain-containing disease resistance protein	1A
Phvul.001G133101	NL	Pv01	36952670	36955214	+	AT3G14470.1	NB-ARC domain-containing disease resistance protein	1A
Phvul.001G133400	NL	Pv01	37039856	37042483	-	AT3G14470.1	NB-ARC domain-containing disease resistance protein	1A
Phvul.001G133601	N	Pv01	37073007	37075671	-	AT3G14470.1	NB-ARC domain-containing disease resistance protein	1A
Phvul.001G134000	NL	Pv01	37162358	37165125	+	AT3G14470.1	NB-ARC domain-containing disease resistance protein	1A
Phvul.001G134100	NL	Pv01	37171535	37176462	+	AT3G14470.1	NB-ARC domain-containing disease resistance protein	1A
Phvul.001G134300	NL-ID	Pv01	37195150	37197732	-	AT3G14460.1	LRR and NB-ARC domains-containing disease resistance protein	1A
Phvul.001G134400	NL	Pv01	37236728	37239572	-	AT3G14460.1	LRR and NB-ARC domains-containing disease resistance protein	1A
Phvul.001G134500	NL	Pv01	37266065	37268968	-	AT3G14470.1	NB-ARC domain-containing disease resistance protein	1A
Phvul.002G021700	RNL	Pv02	2314077	2319454	-	AT5G66900.1	Disease resistance protein (CC-NBS-LRR class) family
Phvul.002G075000	NL	Pv02	11366868	11369872	+	AT3G14470.1	NB-ARC domain-containing disease resistance protein
Phvul.002G075300	CNL	Pv02	11407609	11410626	-	AT3G14470.1	NB-ARC domain-containing disease resistance protein
Phvul.002G079200	TNL	Pv02	12311752	12319211	+	AT1G27170.1	transmembrane receptors;ATP binding
Phvul.002G095000	NN	Pv02	17540895	17570217	+	AT2G01460.1	P-loop containing nucleoside triphosphate hydrolases superfamily protein
Phvul.002G098200	TNL	Pv02	19961334	19966696	+	AT5G17680.1	disease resistance protein (TIR-NBS-LRR class), putative
Phvul.002G129200	NL	Pv02	27169060	27172869	-	AT3G14470.1	NB-ARC domain-containing disease resistance protein
Phvul.002G129500	NL	Pv02	27235064	27238243	-	AT3G14470.1	NB-ARC domain-containing disease resistance protein	2A
Phvul.002G129632	N	Pv02	27259041	27260780	-	AT3G14470.1	NB-ARC domain-containing disease resistance protein	2A
Phvul.002G129700	NL	Pv02	27268820	27272399	-	AT3G14460.1	LRR and NB-ARC domains-containing disease resistance protein	2A
Phvul.002G129900	NL	Pv02	27295732	27299541	-	AT3G14470.1	NB-ARC domain-containing disease resistance protein	2A
Phvul.002G130100	N	Pv02	27318168	27321670	-	AT3G14470.1	NB-ARC domain-containing disease resistance protein	2A
Phvul.002G130300	N	Pv02	27338024	27340744	-	AT3G14470.1	NB-ARC domain-containing disease resistance protein	2A
Phvul.002G130400	NL	Pv02	27367582	27370366	-	AT3G14470.1	NB-ARC domain-containing disease resistance protein	2A
Phvul.002G130500	NL	Pv02	27398103	27401760	-	AT3G14470.1	NB-ARC domain-containing disease resistance protein	2A
Phvul.002G130600	NL	Pv02	27418264	27425398	-	AT3G14470.1	NB-ARC domain-containing disease resistance protein	2A
Phvul.002G130732	N	Pv02	27447674	27449203	-	AT3G14470.1	NB-ARC domain-containing disease resistance protein	2A
Phvul.002G131000	NL	Pv02	27489779	27493234	-	AT3G14460.1	LRR and NB-ARC domains-containing disease resistance protein	2A
Phvul.002G131100	NL	Pv02	27498551	27502193	-	AT3G14460.1	LRR and NB-ARC domains-containing disease resistance protein	2A
Phvul.002G131200	NL	Pv02	27529053	27534907	-	AT3G14460.1	LRR and NB-ARC domains-containing disease resistance protein	2A
Phvul.002G133400	NL	Pv02	27738031	27741306	+	AT3G07040.1	NB-ARC domain-containing disease resistance protein
Phvul.002G133600	NL	Pv02	27748404	27752520	+	AT3G07040.1	NB-ARC domain-containing disease resistance protein
Phvul.002G135100	NN	Pv02	27962205	27965945	+	AT3G14470.1	NB-ARC domain-containing disease resistance protein
Phvul.002G135650	NN-ID	Pv02	28035444	28036847	-	AT3G14470.1	NB-ARC domain-containing disease resistance protein
Phvul.002G145600	TN	Pv02	29467208	29470006	+	AT5G36930.2	Disease resistance protein (TIR-NBS-LRR class) family
Phvul.002G166400	NL	Pv02	32114725	32118147	-	AT5G35450.1	Disease resistance protein (CC-NBS-LRR class) family
Phvul.002G171400	TNL-ID	Pv02	32705205	32709817	-	AT5G17680.1	disease resistance protein (TIR-NBS-LRR class), putative
Phvul.002G323000	TNL	Pv02	48786657	48794177	-	AT5G17680.1	disease resistance protein (TIR-NBS-LRR class), putative	2B
Phvul.002G323100	TNL	Pv02	48796609	48803146	-	AT5G17680.1	disease resistance protein (TIR-NBS-LRR class), putative	2B
Phvul.002G323200	TNL	Pv02	48805820	48810839	-	AT1G69550.1	disease resistance protein (TIR-NBS-LRR class)	2B
Phvul.002G323300	TNL	Pv02	48814395	48821321	-	AT5G17680.1	disease resistance protein (TIR-NBS-LRR class), putative	2B
Phvul.002G323400	NNL	Pv02	48827778	48834046	-	AT5G17680.1	disease resistance protein (TIR-NBS-LRR class), putative	2B
Phvul.002G323704	TNL	Pv02	48862995	48868411	-	AT5G17680.1	disease resistance protein (TIR-NBS-LRR class), putative	2B
Phvul.002G323712	TNNL	Pv02	48888578	48895789	-	AT5G17680.1	disease resistance protein (TIR-NBS-LRR class), putative	2B
Phvul.003G002700	CN	Pv03	323767	334130	+	AT4G27190.1	NB-ARC domain-containing disease resistance protein	3A
Phvul.003G002600	CNL	Pv03	335314	348092	+	AT4G27220.1	NB-ARC domain-containing disease resistance protein	3A
Phvul.003G002300	N-ID	Pv03	380416	398569	+	AT4G27190.1	NB-ARC domain-containing disease resistance protein	3A
Phvul.003G072500	TNL	Pv03	11224363	11230626	-	AT1G27170.1	transmembrane receptors;ATP binding
Phvul.003G116600	N-ID	Pv03	29709464	29716006	+	AT4G21800.1	P-loop containing nucleoside triphosphate hydrolases superfamily protein
Phvul.003G129700	TNL	Pv03	32438934	32444712	+	AT5G17680.1	disease resistance protein (TIR-NBS-LRR class), putative
Phvul.003G247200	RNL	Pv03	48389850	48395608	-	AT5G66900.1	Disease resistance protein (CC-NBS-LRR class) family	3B
Phvul.003G247300	NL	Pv03	48400642	48403758	-	AT5G66900.1	Disease resistance protein (CC-NBS-LRR class) family	3B
Phvul.003G247400	NL	Pv03	48409980	48413080	-	AT5G66900.1	Disease resistance protein (CC-NBS-LRR class) family	3B
Phvul.003G247500	NL	Pv03	48419142	48423051	-	AT5G66900.1	Disease resistance protein (CC-NBS-LRR class) family	3B
Phvul.003G247550	RNL	Pv03	48431827	48437545	-	AT5G66900.1	Disease resistance protein (CC-NBS-LRR class) family	3B
Phvul.003G247601	RNL	Pv03	48450911	48455276	-	AT5G66900.1	Disease resistance protein (CC-NBS-LRR class) family	3B
Phvul.003G247651	RNL-ID	Pv03	48459023	48463312	-	AT5G66900.1	Disease resistance protein (CC-NBS-LRR class) family	3B
Phvul.003G269200	TN	Pv03	50682731	50686033	-	AT5G17680.1	disease resistance protein (TIR-NBS-LRR class), putative
Phvul.004G005600	N	Pv04	345784	350309	+	AT3G14470.1	NB-ARC domain-containing disease resistance protein
Phvul.004G007900	CN	Pv04	618293	622960	-	AT3G14470.1	NB-ARC domain-containing disease resistance protein	4A
Phvul.004G008001	CN-ID	Pv04	634170	640604	-	AT3G14470.1	NB-ARC domain-containing disease resistance protein	4A
Phvul.004G008101	NL-ID	Pv04	657081	659750	-	AT3G14470.1	NB-ARC domain-containing disease resistance protein	4A
Phvul.004G008200	N	Pv04	671773	674107	-	AT3G14470.1	NB-ARC domain-containing disease resistance protein	4A
Phvul.004G008351	N	Pv04	706950	711423	-	AT3G14470.1	NB-ARC domain-containing disease resistance protein	4A
Phvul.004G008400	N	Pv04	732245	733453	-	AT3G14460.1	LRR and NB-ARC domains-containing disease resistance protein	4A
Phvul.004G008620	CN	Pv04	762295	765654	-	AT3G14470.1	NB-ARC domain-containing disease resistance protein	4A
Phvul.004G008680	CN	Pv04	768791	773819	-	AT3G14470.1	NB-ARC domain-containing disease resistance protein	4A
Phvul.004G008740	CN	Pv04	796775	801277	-	AT3G14470.1	NB-ARC domain-containing disease resistance protein	4A
Phvul.004G008981	CN	Pv04	833532	836825	-	AT3G14470.1	NB-ARC domain-containing disease resistance protein	4A
Phvul.004G009281	CNL	Pv04	879439	884653	-	AT3G14470.1	NB-ARC domain-containing disease resistance protein	4A
Phvul.004G009521	NL	Pv04	909231	916054	-	AT3G14470.1	NB-ARC domain-containing disease resistance protein	4A
Phvul.004G009821	CNL	Pv04	939934	943174	-	AT3G14470.1	NB-ARC domain-containing disease resistance protein	4A
Phvul.004G009936	N	Pv04	989558	993520	-	AT3G14470.1	NB-ARC domain-containing disease resistance protein	4A
Phvul.004G009136	N	Pv04	1063726	1067743	-	AT3G14470.1	NB-ARC domain-containing disease resistance protein	4A
Phvul.004G009154	N	Pv04	1103140	1118146	-	AT3G14470.1	NB-ARC domain-containing disease resistance protein	4A
Phvul.004G008900	N-ID	Pv04	1129267	1132629	-	AT3G14470.1	NB-ARC domain-containing disease resistance protein	4A
Phvul.004G008918	NNL	Pv04	1146369	1149704	-	AT3G14460.1	LRR and NB-ARC domains-containing disease resistance protein	4A
Phvul.004G009300	N	Pv04	1156680	1160125	-	AT3G14470.1	NB-ARC domain-containing disease resistance protein	4A
Phvul.004G009500	NL	Pv04	1172345	1176922	-	AT3G14470.1	NB-ARC domain-containing disease resistance protein	4A
Phvul.004G009527	NL	Pv04	1203535	1207848	-	AT3G14470.1	NB-ARC domain-containing disease resistance protein	4A
Phvul.004G009800	N	Pv04	1228652	1233028	-	AT3G14470.1	NB-ARC domain-containing disease resistance protein	4A
Phvul.004G012900	NL	Pv04	1434735	1440120	+	AT3G14470.1	NB-ARC domain-containing disease resistance protein	4C
Phvul.004G013000	NL	Pv04	1450903	1456425	+	AT3G14470.1	NB-ARC domain-containing disease resistance protein	4C
Phvul.004G013100	CN	Pv04	1461865	1466462	+	AT3G14470.1	NB-ARC domain-containing disease resistance protein	4C
Phvul.004G013200	CN	Pv04	1482045	1486960	+	AT3G14470.1	NB-ARC domain-containing disease resistance protein	4C
Phvul.004G013300	NL	Pv04	1489645	1493416	+	AT3G14470.1	NB-ARC domain-containing disease resistance protein	4C
Phvul.004G015600	NL	Pv04	1678112	1683180	-	AT3G14470.1	NB-ARC domain-containing disease resistance protein	4D
Phvul.004G015732	N	Pv04	1687342	1689053	-	AT3G14470.1	NB-ARC domain-containing disease resistance protein	4D
Phvul.004G015800	NN	Pv04	1718700	1734046	-	AT3G14470.1	NB-ARC domain-containing disease resistance protein	4D
Phvul.004G016000	CNL	Pv04	1735410	1741124	-	AT3G14470.1	NB-ARC domain-containing disease resistance protein	4D
Phvul.004G016532	CN	Pv04	1795047	1799504	+	AT3G14470.1	NB-ARC domain-containing disease resistance protein	4D
Phvul.004G028900	TNL	Pv04	3435255	3439307	-	AT5G36930.2	Disease resistance protein (TIR-NBS-LRR class) family
Phvul.004G036200	NL	Pv04	4228884	4232558	+	AT3G14470.1	NB-ARC domain-containing disease resistance protein	4E
Phvul.004G036300	N	Pv04	4235034	4239570	+	AT3G14470.1	NB-ARC domain-containing disease resistance protein	4E
Phvul.004G036600	N	Pv04	4260075	4263947	+	AT3G14470.1	NB-ARC domain-containing disease resistance protein	4E
Phvul.004G036700	NL	Pv04	4267564	4270968	+	AT3G14470.1	NB-ARC domain-containing disease resistance protein	4E
Phvul.004G036800	CN	Pv04	4273495	4278920	+	AT3G14470.1	NB-ARC domain-containing disease resistance protein	4E
Phvul.004G036900	NL	Pv04	4281080	4285120	+	AT3G14470.1	NB-ARC domain-containing disease resistance protein	4E
Phvul.004G046400	TNL	Pv04	5566355	5569927	+	AT5G17680.1	disease resistance protein (TIR-NBS-LRR class), putative
Phvul.004G048000	NL-ID	Pv04	5828215	5843631	+	AT4G27220.1	NB-ARC domain-containing disease resistance protein
Phvul.004G053000	NL	Pv04	7037305	7038943	-	AT3G14470.1	NB-ARC domain-containing disease resistance protein
Phvul.004G058700	TNL-ID	Pv04	8165840	8169721	+	AT5G17680.1	disease resistance protein (TIR-NBS-LRR class), putative
Phvul.004G075900	NN	Pv04	13090090	13093485	-	AT3G14470.1	NB-ARC domain-containing disease resistance protein
Phvul.004G076001	N	Pv04	13108566	13108961	-	AT3G14470.1	NB-ARC domain-containing disease resistance protein
Phvul.004G134300	TNL-ID	Pv04	43296842	43301022	+	AT5G17680.1	disease resistance protein (TIR-NBS-LRR class), putative
Phvul.004G135100	TNL	Pv04	43429334	43436923	-	AT5G17680.1	disease resistance protein (TIR-NBS-LRR class), putative
Phvul.004G137300	TNL	Pv04	43694998	43701041	+	AT5G36930.2	Disease resistance protein (TIR-NBS-LRR class) family
Phvul.004G139700	TNLNN	Pv04	43948712	43952664	-	AT5G36930.2	Disease resistance protein (TIR-NBS-LRR class) family	4F
Phvul.004G139800	TNL	Pv04	43966778	43970654	-	AT5G17680.1	disease resistance protein (TIR-NBS-LRR class), putative	4F
Phvul.004G139900	TNLN	Pv04	43979236	43989728	-	AT5G17680.1	disease resistance protein (TIR-NBS-LRR class), putative	4F
Phvul.004G140100	TNL	Pv04	43996431	44000472	-	AT5G17680.1	disease resistance protein (TIR-NBS-LRR class), putative	4F
Phvul.004G140400	TN	Pv04	44023931	44026000	+	AT5G17680.1	disease resistance protein (TIR-NBS-LRR class), putative	4F
Phvul.004G140500	TNTN	Pv04	44028764	44036048	-	AT3G25510.1	disease resistance protein (TIR-NBS-LRR class), putative	4F
Phvul.004G140700	TCNL-ID	Pv04	44043302	44047287	+	AT5G17680.1	disease resistance protein (TIR-NBS-LRR class), putative	4F
Phvul.004G140800	TNL	Pv04	44053656	44057736	+	AT5G17680.1	disease resistance protein (TIR-NBS-LRR class), putative	4F
Phvul.005G005000	N	Pv05	399161	403179	+	AT5G56220.1	P-loop containing nucleoside triphosphate hydrolases superfamily protein
Phvul.005G014701	NL	Pv05	1227809	1232595	-	AT3G07040.1	NB-ARC domain-containing disease resistance protein
Phvul.005G014200	NL	Pv05	1337185	1343069	+	AT3G07040.1	NB-ARC domain-containing disease resistance protein
Phvul.005G016500	TNL	Pv05	1443971	1449481	-	AT5G17680.1	disease resistance protein (TIR-NBS-LRR class), putative
Phvul.005G027200	NL	Pv05	2531034	2534630	+	AT3G14470.1	NB-ARC domain-containing disease resistance protein
Phvul.005G030500	TNL	Pv05	2821209	2825448	-	AT5G17680.1	disease resistance protein (TIR-NBS-LRR class), putative
Phvul.005G031200	CNL-ID	Pv05	2895711	2899880	+	AT3G14460.1	LRR and NB-ARC domains-containing disease resistance protein
Phvul.005G062250	N-ID	Pv05	9115690	9133404	+	AT1G12210.1	RPS5-like 1
Phvul.005G087100	NL-ID	Pv05	27066056	27069037	-	AT4G27220.1	NB-ARC domain-containing disease resistance protein
Phvul.005G117900	NL-ID	Pv05	35309250	35314337	-	AT4G27220.1	NB-ARC domain-containing disease resistance protein
Phvul.006G019300	NNL	PV06	4251555	4255792	-	AT5G17680.1	disease resistance protein (TIR-NBS-LRR class), putative
Phvul.006G019022	CN	PV06	4349690	4351601	-	AT3G14470.1	NB-ARC domain-containing disease resistance protein
Phvul.006G041400	CNL-ID	PV06	13540288	13545325	-	AT4G27220.1	NB-ARC domain-containing disease resistance protein
Phvul.006G041000	N	PV06	13612980	13614086	+	AT4G19060.1	P-loop containing nucleoside triphosphate hydrolases superfamily protein
Phvul.006G051500	NL	PV06	15625130	15628201	+	AT3G07040.1	NB-ARC domain-containing disease resistance protein
Phvul.006G052300	CNL	PV06	15687137	15690481	-	AT3G07040.1	NB-ARC domain-containing disease resistance protein	6A
Phvul.006G052400	NL	PV06	15697039	15701289	-	AT3G07040.1	NB-ARC domain-containing disease resistance protein	6A
Phvul.006G052500	CNL	PV06	15715642	15718314	-	AT3G07040.1	NB-ARC domain-containing disease resistance protein	6A
Phvul.006G052600	NL	PV06	15734265	15744891	-	AT3G07040.1	NB-ARC domain-containing disease resistance protein	6A
Phvul.006G056500	NL	PV06	16323530	16325642	-	AT3G07040.1	NB-ARC domain-containing disease resistance protein
Phvul.006G066800	CN	PV06	17835035	17838657	-	AT3G14470.1	NB-ARC domain-containing disease resistance protein
Phvul.006G154200	N	PV06	25934651	25936429	+	AT5G19040.1	isopentenyltransferase 5
Phvul.007G086300	NL	Pv07	8714332	8718886	-	AT3G14460.1	LRR and NB-ARC domains-containing disease resistance protein
Phvul.007G112200	NL	Pv07	17864100	17866855	-	AT3G14470.1	NB-ARC domain-containing disease resistance protein
Phvul.007G160901	TNL	Pv07	27214200	27220354	-	AT5G17680.1	disease resistance protein (TIR-NBS-LRR class), putative
Phvul.007G254200	NL	Pv07	37605116	37607674	-	AT3G14470.1	NB-ARC domain-containing disease resistance protein	7A
Phvul.007G254300	NL	Pv07	37610835	37613384	-	AT3G14470.1	NB-ARC domain-containing disease resistance protein	7A
Phvul.007G254400	NL	Pv07	37621409	37623661	-	AT3G14470.1	NB-ARC domain-containing disease resistance protein	7A
Phvul.007G254501	N	Pv07	37627825	37628211	-	AT3G14470.1	NB-ARC domain-containing disease resistance protein	7A
Phvul.007G254666	N	Pv07	37633349	37634242	-	AT3G14470.1	NB-ARC domain-containing disease resistance protein	7A
Phvul.007G254700	NL	Pv07	37638022	37640574	+	AT3G14470.1	NB-ARC domain-containing disease resistance protein	7A
Phvul.007G254900	NL	Pv07	37652491	37655983	+	AT3G14470.1	NB-ARC domain-containing disease resistance protein	7A
Phvul.008G014700	CNL	Pv08	1206027	1209066	+	AT3G46530.1	NB-ARC domain-containing disease resistance protein
Phvul.008G020700	CNL	Pv08	1735768	1747788	-	AT4G10780.1	LRR and NB-ARC domains-containing disease resistance protein
Phvul.008G020900	CN	Pv08	1755656	1757267	-	AT1G12220.2	Disease resistance protein (CC-NBS-LRR class) family
Phvul.008G031200	NL	Pv08	2490856	2498389	-	AT1G50180.1	NB-ARC domain-containing disease resistance protein
Phvul.008G061300	CNL	Pv08	5568478	5573415	-	AT5G63020.1	Disease resistance protein (CC-NBS-LRR class) family
Phvul.008G070800	CNNL	Pv08	6411347	6441418	-	AT4G27190.1	NB-ARC domain-containing disease resistance protein	8B
Phvul.008G071200	CNNL-ID	Pv08	6479259	6486418	-	AT4G27190.1	NB-ARC domain-containing disease resistance protein	8B
Phvul.008G071300	CNNL	Pv08	6507613	6525729	-	AT4G26090.1	NB-ARC domain-containing disease resistance protein	8B
Phvul.008G071500	CNNL	Pv08	6553131	6566131	-	AT4G27220.1	NB-ARC domain-containing disease resistance protein	8B
Phvul.008G072032	CNNL-ID	Pv08	6623308	6626498	-	AT4G27190.1	NB-ARC domain-containing disease resistance protein	8B
Phvul.008G072100	CNNL	Pv08	6631648	6642636	-	AT4G27190.1	NB-ARC domain-containing disease resistance protein	8B
Phvul.008G072200	CNNL	Pv08	6663129	6672952	-	AT4G27190.1	NB-ARC domain-containing disease resistance protein	8B
Phvul.008G072300	CNNL-ID	Pv08	6690017	6700524	-	AT1G63350.1	Disease resistance protein (CC-NBS-LRR class) family	8B
Phvul.008G194900	NL	Pv08	53834145	53838071	-	AT5G17680.1	disease resistance protein (TIR-NBS-LRR class), putative	8D
Phvul.008G195100	TNL-ID	Pv08	53872671	53881362	-	AT5G17680.1	disease resistance protein (TIR-NBS-LRR class), putative	8D
Phvul.008G195214	TNTN	Pv08	53901589	53918582	-	AT3G25510.1	disease resistance protein (TIR-NBS-LRR class), putative	8D
Phvul.008G244500	CNNL-ID	Pv08	59300910	59306506	+	AT4G27190.1	NB-ARC domain-containing disease resistance protein	8E
Phvul.008G244900	CNNL-ID	Pv08	59349070	59353730	+	AT4G27220.1	NB-ARC domain-containing disease resistance protein	8E
Phvul.008G245100	CN	Pv08	59376027	59380574	+	AT4G27220.1	NB-ARC domain-containing disease resistance protein	8E
Phvul.008G245200	CNL	Pv08	59398563	59406233	+	AT4G27220.1	NB-ARC domain-containing disease resistance protein	8E
Phvul.008G245400	CNL-ID	Pv08	59422743	59429327	+	AT5G43740.1	Disease resistance protein (CC-NBS-LRR class) family	8E
Phvul.008G246500	CNL	Pv08	59548955	59554607	-	AT4G27190.1	NB-ARC domain-containing disease resistance protein	8F
Phvul.008G246800	NL	Pv08	59564606	59574197	-	AT4G27220.1	NB-ARC domain-containing disease resistance protein	8F
Phvul.008G247000	CNL	Pv08	59583627	59589291	-	AT4G27190.1	NB-ARC domain-containing disease resistance protein	8F
Phvul.008G247200	CNL-ID	Pv08	59605290	59610687	-	AT4G27190.1	NB-ARC domain-containing disease resistance protein	8F
Phvul.008G247300	CNL-ID	Pv08	59616843	59622239	-	AT4G27190.1	NB-ARC domain-containing disease resistance protein	8F
Phvul.008G284500	CNL	Pv08	62454696	62464470	+	AT4G27190.1	NB-ARC domain-containing disease resistance protein
Phvul.008G285300	CNL-ID	Pv08	62514556	62520686	-	AT4G27190.1	NB-ARC domain-containing disease resistance protein
Phvul.009G233700	NL	Pv09	35054720	35058602	+	AT1G50180.1	NB-ARC domain-containing disease resistance protein
Phvul.009G237600	TNL	Pv09	35588161	35594392	+	AT5G17680.1	disease resistance protein (TIR-NBS-LRR class), putative
Phvul.010G008700	TNL	Pv10	1236830	1248545	+	AT5G36930.2	Disease resistance protein (TIR-NBS-LRR class) family
Phvul.010G018400	TNL	Pv10	2689239	2693034	-	AT5G36930.2	Disease resistance protein (TIR-NBS-LRR class) family
Phvul.010G023100	CNNL	Pv10	3272172	3280327	+	AT1G12280.1	LRR and NB-ARC domains-containing disease resistance protein	10A
Phvul.010G023200	NL-ID	Pv10	3283510	3296126	+	AT1G12280.1	LRR and NB-ARC domains-containing disease resistance protein	10A
Phvul.010G023500	NL	Pv10	3306753	3310882	+	AT5G36930.2	Disease resistance protein (TIR-NBS-LRR class) family	10A
Phvul.010G024000	NL	Pv10	3382255	3384686	+	AT5G36930.2	Disease resistance protein (TIR-NBS-LRR class) family	10A
Phvul.010G024100	TN	Pv10	3388367	3391870	-	AT5G36930.2	Disease resistance protein (TIR-NBS-LRR class) family	10A
Phvul.010G024200	NL	Pv10	3404232	3407834	-	AT5G36930.2	Disease resistance protein (TIR-NBS-LRR class) family	10A
Phvul.010G024250	TN	Pv10	3412387	3416106	-	AT5G36930.2	Disease resistance protein (TIR-NBS-LRR class) family	10A
Phvul.010G024301	TNL	Pv10	3434532	3438142	-	AT5G36930.2	Disease resistance protein (TIR-NBS-LRR class) family	10A
Phvul.010G024351	NL	Pv10	3445959	3449123	-	AT5G36930.2	Disease resistance protein (TIR-NBS-LRR class) family	10A
Phvul.010G025000	TNL	Pv10	3647546	3654388	-	AT5G36930.2	Disease resistance protein (TIR-NBS-LRR class) family	10A
Phvul.010G025100	CNL	Pv10	3666324	3671253	-	AT4G27190.1	NB-ARC domain-containing disease resistance protein	10A
Phvul.010G025166	TN	Pv10	3689276	3690546	+	AT5G36930.2	Disease resistance protein (TIR-NBS-LRR class) family	10A
Phvul.010G025400	TNL	Pv10	3703928	3707893	-	AT5G36930.2	Disease resistance protein (TIR-NBS-LRR class) family	10A
Phvul.010G025500	TNL	Pv10	3724245	3728360	-	AT5G36930.1	Disease resistance protein (TIR-NBS-LRR class) family	10A
Phvul.010G025700	TNL-ID	Pv10	3749905	3754066	-	AT5G36930.2	Disease resistance protein (TIR-NBS-LRR class) family	10A
Phvul.010G026000	TNL	Pv10	3820734	3825338	+	AT5G36930.2	Disease resistance protein (TIR-NBS-LRR class) family	10A
Phvul.010G026100	TNL	Pv10	3834094	3838540	+	AT5G36930.2	Disease resistance protein (TIR-NBS-LRR class) family	10A
Phvul.010G026400	TNL	Pv10	3849130	3857638	+	AT5G36930.1	Disease resistance protein (TIR-NBS-LRR class) family	10A
Phvul.010G026601	N-ID	Pv10	3870527	3872003	-	AT5G36930.2	Disease resistance protein (TIR-NBS-LRR class) family	10A
Phvul.010G026700	TNL	Pv10	3881858	3885549	-	AT5G36930.2	Disease resistance protein (TIR-NBS-LRR class) family	10A
Phvul.010G026900	TN	Pv10	3896238	3898513	-	AT5G36930.2	Disease resistance protein (TIR-NBS-LRR class) family	10A
Phvul.010G027100	TNL	Pv10	3919222	3921838	-	AT5G36930.2	Disease resistance protein (TIR-NBS-LRR class) family	10A
Phvul.010G027166	TN	Pv10	3961149	3963083	+	AT5G36930.2	Disease resistance protein (TIR-NBS-LRR class) family	10A
Phvul.010G027300	TNL	Pv10	3977961	3981921	-	AT5G36930.2	Disease resistance protein (TIR-NBS-LRR class) family	10A
Phvul.010G027500	TN	Pv10	3996414	3998324	+	AT5G36930.2	Disease resistance protein (TIR-NBS-LRR class) family	10A
Phvul.010G027700	NL	Pv10	4027628	4031503	+	AT5G36930.2	Disease resistance protein (TIR-NBS-LRR class) family	10A
Phvul.010G027801	TN	Pv10	4032824	4036930	-	AT5G36930.2	Disease resistance protein (TIR-NBS-LRR class) family	10A
Phvul.010G027900	TN	Pv10	4039062	4043307	-	AT5G36930.2	Disease resistance protein (TIR-NBS-LRR class) family	10A
Phvul.010G028000	TNL	Pv10	4048869	4053085	-	AT5G36930.2	Disease resistance protein (TIR-NBS-LRR class) family	10A
Phvul.010G028101	TN	Pv10	4061622	4065402	-	AT5G36930.2	Disease resistance protein (TIR-NBS-LRR class) family	10A
Phvul.010G028200	TNL-ID	Pv10	4078657	4085388	+	AT5G36930.2	Disease resistance protein (TIR-NBS-LRR class) family	10A
Phvul.010G028400	TN	Pv10	4109335	4110841	+	AT5G36930.2	Disease resistance protein (TIR-NBS-LRR class) family	10A
Phvul.010G028500	TNL	Pv10	4114303	4117007	+	AT5G36930.2	Disease resistance protein (TIR-NBS-LRR class) family	10A
Phvul.010G028700	TNL	Pv10	4142109	4146008	-	AT5G36930.2	Disease resistance protein (TIR-NBS-LRR class) family	10A
Phvul.010G028800	TNL	Pv10	4152886	4156502	-	AT5G36930.2	Disease resistance protein (TIR-NBS-LRR class) family	10A
Phvul.010G028900	TNL	Pv10	4206402	4209649	+	AT5G36930.1	Disease resistance protein (TIR-NBS-LRR class) family	10A
Phvul.010G029000	TNL	Pv10	4210553	4214276	-	AT5G36930.2	Disease resistance protein (TIR-NBS-LRR class) family	10A
Phvul.010G029100	TNL	Pv10	4241041	4259626	-	AT5G36930.2	Disease resistance protein (TIR-NBS-LRR class) family	10A
Phvul.010G029201	N	Pv10	4248551	4252234	-	AT5G36930.2	Disease resistance protein (TIR-NBS-LRR class) family	10A
Phvul.010G029400	N	Pv10	4290681	4296621	-	AT5G41540.1	Disease resistance protein (TIR-NBS-LRR class) family	10A
Phvul.010G029600	NL	Pv10	4327159	4330947	-	AT5G36930.2	Disease resistance protein (TIR-NBS-LRR class) family	10A
Phvul.010G029700	TN-ID	Pv10	4336669	4340928	-	AT5G36930.2	Disease resistance protein (TIR-NBS-LRR class) family	10A
Phvul.010G029800	TN	Pv10	4341837	4343673	+	AT5G48770.1	Disease resistance protein (TIR-NBS-LRR class) family	10A
Phvul.010G054200	TNL	Pv10	8380105	8385877	+	AT5G17680.1	disease resistance protein (TIR-NBS-LRR class), putative	10C
Phvul.010G054400	TN	Pv10	8413737	8415563	+	AT4G16950.1	Disease resistance protein (TIR-NBS-LRR class) family	10C
Phvul.010G054500	TNL	Pv10	8426454	8429905	+	AT5G17680.1	disease resistance protein (TIR-NBS-LRR class), putative	10C
Phvul.010G054600	TN	Pv10	8437692	8439754	+	AT5G17680.1	disease resistance protein (TIR-NBS-LRR class), putative	10C
Phvul.010G054700	NL	Pv10	8449702	8453580	+	AT3G44670.1	Disease resistance protein (TIR-NBS-LRR class) family	10C
Phvul.010G055100	TNL	Pv10	8512688	8516389	+	AT5G48770.1	Disease resistance protein (TIR-NBS-LRR class) family	10C
Phvul.010G055200	TNL	Pv10	8600902	8606805	+	AT5G17680.1	disease resistance protein (TIR-NBS-LRR class), putative	10C
Phvul.010G061333	TN	Pv10	9885787	9888506	+	AT5G36930.1	Disease resistance protein (TIR-NBS-LRR class) family
Phvul.010G063000	NL	Pv10	11340502	11346267	+	AT3G14470.1	NB-ARC domain-containing disease resistance protein
Phvul.010G063100	CNL	Pv10	11364027	11368326	+	AT3G14460.1	LRR and NB-ARC domains-containing disease resistance protein
Phvul.010G063700	NL	Pv10	11792600	11808472	-	AT3G14460.1	LRR and NB-ARC domains-containing disease resistance protein
Phvul.010G064700	NNL	Pv10	12257527	12260383	-	AT3G14470.1	NB-ARC domain-containing disease resistance protein
Phvul.010G064800	TNL	Pv10	12320957	12326026	-	AT5G17680.1	disease resistance protein (TIR-NBS-LRR class), putative
Phvul.010G091100	CNNL-ID	Pv10	34475362	34492105	+	AT4G27220.1	NB-ARC domain-containing disease resistance protein	10D
Phvul.010G091200	NNL	Pv10	34504191	34515966	-	AT4G26090.1	NB-ARC domain-containing disease resistance protein	10D
Phvul.010G091500	NNL	Pv10	34613095	34624939	+	AT1G63350.1	Disease resistance protein (CC-NBS-LRR class) family	10D
Phvul.010G091650	NNL	Pv10	34713367	34715677	+	AT4G27190.1	NB-ARC domain-containing disease resistance protein	10D
Phvul.010G091800	CNNL	Pv10	34744680	34754984	+	AT4G26090.1	NB-ARC domain-containing disease resistance protein	10D
Phvul.010G091900	CNNL	Pv10	35306140	35310341	+	AT4G27190.1	NB-ARC domain-containing disease resistance protein
Phvul.010G101200	TNL	Pv10	37031154	37041118	+	AT5G17680.1	disease resistance protein (TIR-NBS-LRR class), putative
Phvul.010G104300	NNL-ID	Pv10	37472766	37482584	-	AT4G27220.1	NB-ARC domain-containing disease resistance protein
Phvul.010G131200	NL	Pv10	41251316	41252543	-	AT5G41750.1	Disease resistance protein (TIR-NBS-LRR class) family	10F
Phvul.010G131650	TNL	Pv10	41309147	41312819	+	AT5G41750.1	Disease resistance protein (TIR-NBS-LRR class) family	10F
Phvul.010G132200	TNL	Pv10	41347706	41352321	-	AT5G41750.1	Disease resistance protein (TIR-NBS-LRR class) family	10F
Phvul.010G136700	TNL	Pv10	41931480	41939070	+	AT5G17680.1	disease resistance protein (TIR-NBS-LRR class), putative
Phvul.010G136800	TNL	Pv10	41940820	41950595	+	AT5G17680.1	disease resistance protein (TIR-NBS-LRR class), putative
Phvul.011G014200	CN	Pv11	1106474	1109471	-	AT3G46530.1	NB-ARC domain-containing disease resistance protein	11A
Phvul.011G014301	CN	Pv11	1129547	1132371	-	AT3G46530.1	NB-ARC domain-containing disease resistance protein	11A
Phvul.011G014400	N	Pv11	1142010	1144947	-	AT3G46530.1	NB-ARC domain-containing disease resistance protein	11A
Phvul.011G014500	N	Pv11	1149480	1151453	-	AT3G46530.1	NB-ARC domain-containing disease resistance protein	11A
Phvul.011G030000	TNL-ID	Pv11	2721518	2726069	+	AT5G17680.1	disease resistance protein (TIR-NBS-LRR class), putative
Phvul.011G074800	NL	Pv11	6969389	6974063	-	AT4G10780.1	LRR and NB-ARC domains-containing disease resistance protein
Phvul.011G140300	TNL	Pv11	35823935	35832817	+	AT5G17680.1	disease resistance protein (TIR-NBS-LRR class), putative
Phvul.011G140400	TNL	Pv11	35920752	35924497	+	AT5G17680.1	disease resistance protein (TIR-NBS-LRR class), putative
Phvul.011G149400	CNL	Pv11	42263345	42268487	+	AT4G26090.1	NB-ARC domain-containing disease resistance protein
Phvul.011G151300	CNL	Pv11	42856022	42859590	-	AT3G14470.1	NB-ARC domain-containing disease resistance protein
Phvul.011G154000	NNL	Pv11	44100225	44103014	-	AT3G14470.1	NB-ARC domain-containing disease resistance protein
Phvul.011G154032	NNL	Pv11	44125008	44127797	+	AT3G14470.1	NB-ARC domain-containing disease resistance protein
Phvul.011G166100	CNL	Pv11	47003206	47005542	-	AT3G14470.1	NB-ARC domain-containing disease resistance protein
Phvul.011G172100	CN	Pv11	47994232	48004529	+	AT4G27190.1	NB-ARC domain-containing disease resistance protein
Phvul.011G173801	N	Pv11	48350423	48351775	+	AT3G14470.1	NB-ARC domain-containing disease resistance protein
Phvul.011G181366	TNL	Pv11	49362934	49365756	+	AT5G17680.1	disease resistance protein (TIR-NBS-LRR class), putative	11B
Phvul.011G181500	NL	Pv11	49372211	49376151	-	AT3G14470.1	NB-ARC domain-containing disease resistance protein	11B
Phvul.011G181600	CNL	Pv11	49377236	49381158	-	AT3G14470.1	NB-ARC domain-containing disease resistance protein	11B
Phvul.011G181700	NL	Pv11	49382769	49386443	-	AT3G14470.1	NB-ARC domain-containing disease resistance protein	11B
Phvul.011G191400	CNL-ID	Pv11	50491751	50497068	+	AT3G14470.1	NB-ARC domain-containing disease resistance protein	11C
Phvul.011G191466	NL	Pv11	50499423	50500535	+	AT3G14470.1	NB-ARC domain-containing disease resistance protein	11C
Phvul.011G191600	NL	Pv11	50505430	50508984	+	AT3G14470.1	NB-ARC domain-containing disease resistance protein	11C
Phvul.011G191800	CNL	Pv11	50551551	50556295	+	AT3G14470.1	NB-ARC domain-containing disease resistance protein	11C
Phvul.011G192100	NL	Pv11	50574091	50577711	+	AT3G14470.1	NB-ARC domain-containing disease resistance protein	11C
Phvul.011G192200	CNL	Pv11	50578832	50582397	+	AT3G14460.1	LRR and NB-ARC domains-containing disease resistance protein	11C
Phvul.011G192400	CNL	Pv11	50585012	50588803	+	AT3G14470.1	NB-ARC domain-containing disease resistance protein	11C
Phvul.011G192500	NL	Pv11	50591778	50595579	+	AT3G14470.1	NB-ARC domain-containing disease resistance protein	11C
Phvul.011G192600	CNL	Pv11	50611703	50615617	+	AT3G14470.1	NB-ARC domain-containing disease resistance protein	11C
Phvul.011G192900	CNL	Pv11	50645753	50649822	+	AT3G14460.1	LRR and NB-ARC domains-containing disease resistance protein	11C
Phvul.011G193100	CNL	Pv11	50670842	50678683	+	AT3G14470.1	NB-ARC domain-containing disease resistance protein	11C
Phvul.011G193500	CNL	Pv11	50689241	50694419	+	AT3G14470.1	NB-ARC domain-containing disease resistance protein	11C
Phvul.011G193600	CNL	Pv11	50712009	50725630	+	AT3G14470.1	NB-ARC domain-containing disease resistance protein	11C
Phvul.011G193800	NL-ID	Pv11	50732318	50735308	+	AT3G14460.1	LRR and NB-ARC domains-containing disease resistance protein	11C
Phvul.011G193966	N	Pv11	50748435	50749217	+	AT3G14470.1	NB-ARC domain-containing disease resistance protein	11C
Phvul.011G194800	CNL	Pv11	50800418	50803999	+	AT3G14460.1	LRR and NB-ARC domains-containing disease resistance protein	11C
Phvul.011G194900	CNL	Pv11	50811977	50817887	+	AT3G14470.1	NB-ARC domain-containing disease resistance protein	11C
Phvul.011G195000	CNL	Pv11	50825721	50829750	+	AT3G14460.1	LRR and NB-ARC domains-containing disease resistance protein	11C
Phvul.011G195200	CNL	Pv11	50842886	50846671	+	AT3G14470.1	NB-ARC domain-containing disease resistance protein	11C
Phvul.011G195300	NL	Pv11	50850267	50854335	+	AT3G14460.1	LRR and NB-ARC domains-containing disease resistance protein	11C
Phvul.011G195400	CNL	Pv11	50863532	50867245	+	AT3G14470.1	NB-ARC domain-containing disease resistance protein	11C
Phvul.011G195500	CNL	Pv11	50871923	50875536	-	AT3G14470.1	NB-ARC domain-containing disease resistance protein	11C
Phvul.011G195600	CNL	Pv11	50888605	50893894	-	AT3G14470.1	NB-ARC domain-containing disease resistance protein	11C
Phvul.011G195751	CNL	Pv11	50924988	50926982	-	AT3G14470.1	NB-ARC domain-containing disease resistance protein	11C
Phvul.011G195800	TNL	Pv11	50930294	50934413	-	AT5G17680.1	disease resistance protein (TIR-NBS-LRR class), putative	11C
Phvul.011G196000	CNL	Pv11	50975654	50980955	-	AT3G14470.1	NB-ARC domain-containing disease resistance protein	11C
Phvul.011G196066	NL	Pv11	50995417	50997278	+	AT3G14470.1	NB-ARC domain-containing disease resistance protein	11C
Phvul.011G197400	CNL	Pv11	51169033	51171836	+	AT3G14470.1	NB-ARC domain-containing disease resistance protein	11G
Phvul.011G197600	NL	Pv11	51184891	51188442	+	AT3G14470.1	NB-ARC domain-containing disease resistance protein	11G
Phvul.011G197800	NL-ID	Pv11	51208688	51212987	+	AT3G14460.1	LRR and NB-ARC domains-containing disease resistance protein	11G
Phvul.011G197900	NL	Pv11	51215918	51219666	+	AT3G14460.1	LRR and NB-ARC domains-containing disease resistance protein	11G
Phvul.011G198000	CNL	Pv11	51229273	51233275	+	AT3G14470.1	NB-ARC domain-containing disease resistance protein	11G
Phvul.011G198100	NL	Pv11	51236752	51244320	+	AT3G14460.1	LRR and NB-ARC domains-containing disease resistance protein	11G
Phvul.011G198300	CNL	Pv11	51260706	51265416	+	AT3G14470.1	NB-ARC domain-containing disease resistance protein	11G
Phvul.011G198400	NL	Pv11	51285218	51289726	-	AT3G14470.1	NB-ARC domain-containing disease resistance protein	11G
Phvul.011G198800	CNL	Pv11	51381557	51385164	+	AT3G14460.1	LRR and NB-ARC domains-containing disease resistance protein	11G
Phvul.011G200300	CNL	Pv11	51535944	51539825	-	AT3G14470.1	NB-ARC domain-containing disease resistance protein	11H
Phvul.011G200800	NL	Pv11	51569595	51574032	-	AT3G14460.1	LRR and NB-ARC domains-containing disease resistance protein	11H
Phvul.011G200820	NL	Pv11	51603470	51607198	-	AT3G14470.1	NB-ARC domain-containing disease resistance protein	11H
Phvul.011G200840	NL	Pv11	51609209	51618344	-	AT3G14460.1	LRR and NB-ARC domains-containing disease resistance protein	11H
Phvul.011G200880	CNL	Pv11	51622221	51627939	-	AT3G14460.1	LRR and NB-ARC domains-containing disease resistance protein	11H
Phvul.011G200900	NN	Pv11	51641728	51645663	-	AT3G14470.1	NB-ARC domain-containing disease resistance protein	11H
Phvul.011G201000	CNL	Pv11	51651213	51654723	-	AT3G14460.1	LRR and NB-ARC domains-containing disease resistance protein	11H
Phvul.011G201101	N	Pv11	51659478	51660497	-	AT3G14470.1	NB-ARC domain-containing disease resistance protein	11H
Phvul.011G201900	NL	Pv11	51742208	51744207	+	AT3G14470.1	NB-ARC domain-containing disease resistance protein	11H
Phvul.011G202100	CNL-ID	Pv11	51754939	51759045	+	AT3G14460.1	LRR and NB-ARC domains-containing disease resistance protein	11H
Phvul.011G202300	NL	Pv11	51790068	51793730	+	AT3G14470.1	NB-ARC domain-containing disease resistance protein	11H
Phvul.011G202366	N	Pv11	51795804	51796622	+	AT3G14470.1	NB-ARC domain-containing disease resistance protein	11H
Phvul.011G202900	NNNL	Pv11	51848083	51852564	+	AT3G14460.1	LRR and NB-ARC domains-containing disease resistance protein	11H
Phvul.011G202966	CNL	Pv11	51865432	51869290	+	AT3G14470.1	NB-ARC domain-containing disease resistance protein	11H
Phvul.011G203100	NL	Pv11	51893582	51897126	+	AT3G14460.1	LRR and NB-ARC domains-containing disease resistance protein	11H
Phvul.L002637	TNL
