# Supplementary material for: The tepary bean genome provides insight into evolution and domestication under heat stress
Source: Nat Commun. 2021 May 11;12:2638. doi: 10.1038/s41467-021-22858-x (PMC8113540; doi:10.1038/s41467-021-22858-x)
Supplement: Supplementary file 13 — Supplementary Data 10 [file 41467_2021_22858_MOESM13_ESM.xlsx]

## Sheet: Sheet1
Supplementary Data 10. P. acutifolius (Frijol Bayo) transcription factors.
TFID	Family	Besthitin A.thaliana	Blast e-value	Description for the best hit
Phacu.CVR.001G006000.1	bHLH	AT1G30670.1	1e-28	bHLH family protein
Phacu.CVR.001G006100.1	bHLH	AT1G30670.1	2e-26	bHLH family protein
Phacu.CVR.001G006900.1	C2H2	AT1G75710.1	0	C2H2-like zinc finger protein
Phacu.CVR.001G007900.2	ARF	AT1G19850.1	0	ARF family protein
Phacu.CVR.001G008700.1	bZIP	AT4G38900.3	1e-104	bZIP family protein
Phacu.CVR.001G009400.1	DBB	AT1G75540.1	9e-81	salt tolerance homolog2
Phacu.CVR.001G009600.1	SRS	AT1G19790.1	5e-86	SHI-related sequence 7
Phacu.CVR.001G011500.1	MYB	AT4G37260.1	1e-50	myb domain protein 73
Phacu.CVR.001G012200.2	B3	AT3G18990.1	1e-20	B3 family protein
Phacu.CVR.001G012300.2	B3	AT4G33280.1	6e-46	B3 family protein
Phacu.CVR.001G012400.1	G2-like	AT5G42630.2	5e-54	G2-like family protein
Phacu.CVR.001G014300.2	BES1	AT1G19350.3	1e-116	BES1 family protein
Phacu.CVR.001G014500.1	BES1	AT1G75080.2	1e-115	BES1 family protein
Phacu.CVR.001G016500.1	MYB_related	AT1G75250.1	4e-36	RAD-like 6
Phacu.CVR.001G018900.1	bZIP	AT1G75390.1	1e-37	basic leucine-zipper 44
Phacu.CVR.001G019700.3	TALE	AT1G19700.2	1e-112	BEL1-like homeodomain 10
Phacu.CVR.001G019800.2	TALE	AT1G19700.2	1e-113	BEL1-like homeodomain 10
Phacu.CVR.001G020400.1	ERF	AT1G75490.1	1e-47	ERF family protein
Phacu.CVR.001G023300.1	MYB	AT4G37260.1	1e-83	myb domain protein 73
Phacu.CVR.001G024600.1	C2H2	AT5G52010.1	1e-153	C2H2-like zinc finger protein
Phacu.CVR.001G024800.1	ERF	AT1G46768.1	5e-53	related to AP2 1
Phacu.CVR.001G024900.2	WOX	AT1G46480.1	6e-65	WUSCHEL related homeobox 4
Phacu.CVR.001G025200.1	NAC	AT3G10500.1	2e-22	NAC domain containing protein 53
Phacu.CVR.001G025400.1	bHLH	AT4G36930.1	4e-39	bHLH family protein
Phacu.CVR.001G025600.1	HSF	AT1G46264.1	1e-109	heat shock transcription factor B4
Phacu.CVR.001G026800.1	C2H2	AT1G27730.1	2e-66	salt tolerance zinc finger
Phacu.CVR.001G026900.1	bHLH	AT2G14760.1	9e-57	bHLH family protein
Phacu.CVR.001G029900.1	bZIP	AT3G49760.1	3e-20	basic leucine-zipper 5
Phacu.CVR.001G031200.1	GRF	AT2G22840.1	1e-111	growth-regulating factor 1
Phacu.CVR.001G031400.1	AP2	AT1G72570.1	1e-121	AP2 family protein
Phacu.CVR.001G031500.1	bHLH	AT1G10120.1	1e-84	bHLH family protein
Phacu.CVR.001G032400.1	MYB	AT3G49690.1	1e-85	myb domain protein 84
Phacu.CVR.001G032500.1	HD-ZIP	AT4G37790.1	4e-63	HD-ZIP family protein
Phacu.CVR.001G032600.2	TALE	AT4G08150.1	1e-145	KNOTTED-like from Arabidopsis thaliana
Phacu.CVR.001G032900.1	MYB	AT5G65790.1	7e-73	myb domain protein 68
Phacu.CVR.001G034800.3	TALE	AT4G32980.1	1e-104	homeobox gene 1
Phacu.CVR.001G036200.1	GATA	AT4G26150.1	8e-31	cytokinin-responsive gata factor 1
Phacu.CVR.001G037200.6	C2H2	AT3G50700.1	1e-117	indeterminate(ID)-domain 2
Phacu.CVR.001G037800.3	HSF	AT2G26150.1	1e-117	heat shock transcription factor A2
Phacu.CVR.001G041200.1	WRKY	AT5G26170.1	5e-41	WRKY DNA-binding protein 50
Phacu.CVR.001G043500.1	WRKY	AT1G80840.1	7e-46	WRKY DNA-binding protein 40
Phacu.CVR.001G043600.1	WRKY	AT1G80840.1	3e-76	WRKY DNA-binding protein 40
Phacu.CVR.001G046800.1	ERF	AT1G19210.1	2e-40	ERF family protein
Phacu.CVR.001G049200.3	ARR-B	AT2G25180.1	1e-130	response regulator 12
Phacu.CVR.001G050000.1	ERF	AT5G25190.1	5e-78	ERF family protein
Phacu.CVR.001G054800.1	ERF	AT5G25390.2	5e-72	ERF family protein
Phacu.CVR.001G065000.1	NAC	AT2G24430.2	1e-110	NAC domain containing protein 38
Phacu.CVR.001G065300.1	WRKY	AT4G31550.1	1e-140	WRKY DNA-binding protein 11
Phacu.CVR.001G066500.1	MYB	AT4G32730.2	0	Homeodomain-like protein
Phacu.CVR.001G070600.2	GRAS	AT1G21450.1	0	SCARECROW-like 1
Phacu.CVR.001G070900.1	MYB	AT3G29020.1	6e-46	myb domain protein 110
Phacu.CVR.001G074900.1	MIKC_MADS	AT5G20240.1	6e-87	MIKC_MADS family protein
Phacu.CVR.001G077500.1	MYB	AT3G13540.1	2e-86	myb domain protein 5
Phacu.CVR.001G079000.1	NAC	AT1G01720.1	1e-142	NAC family protein
Phacu.CVR.001G081100.2	ERF	AT5G11590.1	1e-75	ERF family protein
Phacu.CVR.001G092700.1	ERF	AT5G61890.1	1e-38	ERF family protein
Phacu.CVR.001G094200.1	bHLH	AT3G26744.1	1e-119	bHLH family protein
Phacu.CVR.001G095600.1	B3	AT3G26790.1	3e-84	B3 family protein
Phacu.CVR.001G096600.1	DBB	AT2G33500.2	4e-35	B-box type zinc finger protein with CCT domain
Phacu.CVR.001G097100.1	C2H2	AT5G14010.1	7e-16	C2H2 family protein
Phacu.CVR.001G097400.1	WRKY	AT5G13080.1	1e-59	WRKY DNA-binding protein 75
Phacu.CVR.001G098300.1	TCP	AT3G27010.1	2e-85	TCP family protein
Phacu.CVR.001G104100.1	C2H2	AT5G14140.1	1e-112	zinc ion binding;nucleic acid binding;zinc ion binding
Phacu.CVR.001G105500.4	SBP	AT5G50670.1	4e-42	SBP family protein
Phacu.CVR.001G105800.1	NAC	AT2G18060.1	2e-26	vascular related NAC-domain protein 1
Phacu.CVR.001G107300.1	GRAS	AT1G66350.1	1e-101	RGA-like 1
Phacu.CVR.001G112800.1	ERF	AT5G13910.1	3e-48	ERF family protein
Phacu.CVR.001G113700.1	NAC	AT3G04070.1	1e-110	NAC domain containing protein 47
Phacu.CVR.001G114100.1	NAC	AT5G18270.1	1e-113	Arabidopsis NAC domain containing protein 87
Phacu.CVR.001G114700.1	bZIP	AT3G56850.1	1e-108	ABA-responsive element binding protein 3
Phacu.CVR.001G114800.3	G2-like	AT2G01060.1	2e-73	G2-like family protein
Phacu.CVR.001G119300.1	MYB	AT1G08810.1	1e-101	myb domain protein 60
Phacu.CVR.001G120700.1	MYB	AT5G17800.1	9e-71	myb domain protein 56
Phacu.CVR.001G120800.2	WOX	AT5G17810.1	1e-64	WUSCHEL related homeobox 12
Phacu.CVR.001G121600.1	Dof	AT5G39660.1	4e-63	cycling DOF factor 2
Phacu.CVR.001G125400.1	LBD	AT3G03760.1	1e-45	LOB domain-containing protein 20
Phacu.CVR.001G129000.1	ERF	AT5G19790.1	2e-54	related to AP2 11
Phacu.CVR.001G130300.1	GATA	AT4G32890.1	2e-43	GATA transcription factor 9
Phacu.CVR.001G141400.1	bZIP	AT3G56660.1	1e-123	basic region/leucine zipper motif protein 49
Phacu.CVR.001G141600.1	G2-like	AT3G10760.1	1e-101	G2-like family protein
Phacu.CVR.001G142900.1	MYB_related	AT4G39250.1	3e-40	RAD-like 1
Phacu.CVR.001G143700.1	bHLH	AT2G41130.1	4e-79	bHLH family protein
Phacu.CVR.001G146200.2	bZIP	AT3G12250.1	1e-175	TGACG motif-binding factor 6
Phacu.CVR.001G150800.1	bHLH	AT3G56970.1	8e-56	bHLH family protein
Phacu.CVR.001G158800.1	HSF	AT2G41690.1	2e-71	heat shock transcription factor B3
Phacu.CVR.001G159700.1	AP2	AT2G41710.1	1e-168	AP2 family protein
Phacu.CVR.001G164200.2	C2H2	AT2G41835.1	1e-112	C2H2 family protein
Phacu.CVR.001G168000.1	ERF	AT3G57600.1	3e-88	ERF family protein
Phacu.CVR.001G168700.1	C2H2	AT3G57670.1	1e-146	C2H2 family protein
Phacu.CVR.001G169800.1	ERF	AT1G51190.1	8e-26	AP2 family protein
Phacu.CVR.001G170300.1	bHLH	AT3G57800.2	1e-102	bHLH family protein
Phacu.CVR.001G170700.4	bHLH	AT2G42280.1	2e-60	bHLH family protein
Phacu.CVR.001G171900.1	bZIP	AT5G06839.3	0	bZIP family protein
Phacu.CVR.001G172700.1	SBP	AT2G42200.1	5e-72	squamosa promoter binding protein-like 9
Phacu.CVR.001G173300.1	G2-like	AT5G06800.1	4e-68	G2-like family protein
Phacu.CVR.001G173400.1	G2-like	AT5G06800.1	2e-34	G2-like family protein
Phacu.CVR.001G173600.2	C3H	AT3G12130.1	3e-90	C3H family protein
Phacu.CVR.001G183700.1	bHLH	AT4G09820.1	3e-99	bHLH family protein
Phacu.CVR.001G189400.1	HSF	AT3G22830.1	1e-122	heat shock transcription factor A6B
Phacu.CVR.001G189500.1	C2H2	AT4G02670.1	1e-133	indeterminate(ID)-domain 12
Phacu.CVR.001G191600.1	bHLH	AT4G02590.2	1e-131	bHLH family protein
Phacu.CVR.001G193100.1	ERF	AT5G44210.1	8e-33	erf domain protein 9
Phacu.CVR.001G194000.1	C2H2	AT3G23130.1	9e-29	C2H2 family protein
Phacu.CVR.001G194800.1	LBD	AT2G42430.1	5e-80	lateral organ boundaries-domain 16
Phacu.CVR.001G195000.1	LBD	AT3G58190.1	4e-70	lateral organ boundaries-domain 29
Phacu.CVR.001G195400.2	bHLH	AT2G31280.1	1e-154	conserved peptide upstream open reading frame 7
Phacu.CVR.001G195800.1	ERF	AT3G23230.1	1e-40	ERF family protein
Phacu.CVR.001G196000.1	ERF	AT3G23240.1	4e-47	ethylene response factor 1
Phacu.CVR.001G196200.1	ERF	AT3G23240.1	2e-46	ethylene response factor 1
Phacu.CVR.001G196400.1	ERF	AT3G23230.1	2e-40	ERF family protein
Phacu.CVR.001G196800.1	ERF	AT2G31230.1	2e-54	ethylene-responsive element binding factor 15
Phacu.CVR.001G197700.1	MYB	AT3G23250.1	9e-85	myb domain protein 15
Phacu.CVR.001G198400.2	NAC	AT4G28530.1	2e-95	NAC domain containing protein 74
Phacu.CVR.001G201500.2	G2-like	AT4G28610.1	1e-108	phosphate starvation response 1
Phacu.CVR.001G208400.4	bHLH	AT2G20180.2	2e-94	phytochrome interacting factor 3-like 5
Phacu.CVR.001G211700.1	C2H2	AT2G37430.1	3e-42	C2H2 family protein
Phacu.CVR.001G211800.1	C2H2	AT2G37430.1	2e-35	C2H2 family protein
Phacu.CVR.001G215100.1	WRKY	AT2G37260.1	1e-110	WRKY family protein
Phacu.CVR.001G215600.1	MYB_related	AT3G09600.1	1e-127	MYB_related family protein
Phacu.CVR.001G215800.3	AP2	AT2G28550.3	1e-104	related to AP2.7
Phacu.CVR.001G216000.1	NF-YB	AT2G37060.1	7e-86	nuclear factor Y, subunit B8
Phacu.CVR.001G217400.1	S1Fa-like	AT2G37120.1	1e-16	S1FA-like DNA-binding protein
Phacu.CVR.001G218000.1	NAC	AT1G61110.1	7e-81	NAC domain containing protein 25
Phacu.CVR.001G218100.1	C2H2	AT5G03150.1	1e-135	C2H2-like zinc finger protein
Phacu.CVR.001G221800.1	MYB	AT5G65790.1	3e-77	myb domain protein 68
Phacu.CVR.001G223600.1	C2H2	AT2G28200.1	7e-59	C2H2 family protein
Phacu.CVR.001G228500.1	HD-ZIP	AT5G03790.1	6e-46	homeobox 51
Phacu.CVR.001G228700.2	Trihelix	AT3G10040.1	1e-115	sequence-specific DNA binding transcription factors
Phacu.CVR.001G230000.1	C2H2	AT3G44750.2	1e-22	histone deacetylase 3
Phacu.CVR.001G230100.1	M-type_MADS	AT5G60440.1	5e-63	AGAMOUS-like 62
Phacu.CVR.001G230600.1	C2H2
Phacu.CVR.001G231400.1	Trihelix	AT5G03680.1	1e-146	Trihelix family protein
Phacu.CVR.001G231500.1	ERF	AT2G36450.1	3e-61	ERF family protein
Phacu.CVR.001G232100.1	GRF	AT2G36400.1	9e-75	growth-regulating factor 3
Phacu.CVR.001G233000.1	bZIP	AT1G19490.1	2e-43	bZIP family protein
Phacu.CVR.001G234400.1	bZIP	AT2G36270.1	1e-112	bZIP family protein
Phacu.CVR.001G237100.1	NAC	AT5G22380.1	7e-73	NAC domain containing protein 90
Phacu.CVR.001G238200.1	B3	AT3G11580.1	1e-62	B3 family protein
Phacu.CVR.001G242000.3	TALE	AT2G35940.1	1e-180	BEL1-like homeodomain 1
Phacu.CVR.001G242300.1	Dof	AT3G52440.1	2e-49	Dof family protein
Phacu.CVR.001G243200.6	NF-YA	AT5G06510.2	3e-64	nuclear factor Y, subunit A10
Phacu.CVR.001G243300.1	M-type_MADS	AT1G65300.1	4e-25	AGAMOUS-like 38
Phacu.CVR.001G248800.1	ARF	AT5G62000.4	1e-130	auxin response factor 2
Phacu.CVR.001G249700.1	CO-like	AT2G47890.1	2e-92	B-box type zinc finger protein with CCT domain
Phacu.CVR.001G251300.1	HB-other	AT4G02560.2	1e-159	HB-other family protein
Phacu.CVR.001G251400.1	C2H2	AT3G50700.1	1e-107	indeterminate(ID)-domain 2
Phacu.CVR.001G258600.1	C2H2	AT5G06650.1	6e-16	C2H2 family protein
Phacu.CVR.001G258900.1	MYB	AT5G49330.1	4e-77	myb domain protein 111
Phacu.CVR.001G260200.1	bZIP	AT3G62420.1	2e-21	basic region/leucine zipper motif 53
Phacu.CVR.001G260300.1	bZIP	AT3G62420.1	2e-45	basic region/leucine zipper motif 53
Phacu.CVR.001G260800.1	GRAS	AT1G66350.1	6e-48	RGA-like 1
Phacu.CVR.001G261000.1	WRKY	AT3G58710.2	1e-37	WRKY DNA-binding protein 69
Phacu.CVR.001G261900.1	WRKY	AT2G47260.1	7e-62	WRKY DNA-binding protein 23
Phacu.CVR.001G262400.1	MYB_related	AT2G47210.1	0	MYB_related family protein
Phacu.CVR.001G262600.1	MYB	AT2G47190.1	7e-80	myb domain protein 2
Phacu.CVR.001G262800.1	MYB	AT1G48000.1	6e-76	myb domain protein 112
Phacu.CVR.001G266200.1	WRKY	AT4G04450.1	1e-94	WRKY family protein
Phacu.CVR.001G266600.1	bHLH	AT1G09530.2	9e-31	phytochrome interacting factor 3
Phacu.CVR.001G266800.1	MYB	AT4G01680.3	9e-96	myb domain protein 55
Phacu.CVR.001G269100.1	MYB	AT1G09540.1	1e-112	myb domain protein 61
Phacu.CVR.001G269500.2	C2H2
Phacu.CVR.001G272500.1	TALE	AT1G70510.1	4e-82	KNOTTED-like from Arabidopsis thaliana 2
Phacu.CVR.001G274200.2	GATA	AT5G49300.1	6e-28	GATA transcription factor 16
Phacu.CVR.001G275500.3	G2-like	AT5G16560.1	2e-80	G2-like family protein
Phacu.CVR.001G276200.3	C2H2	AT1G66140.1	7e-47	zinc finger protein 4
Phacu.CVR.001G276400.1	M-type_MADS	AT5G48670.1	4e-69	AGAMOUS-like 80
Phacu.CVR.001G277800.1	MYB	AT1G66230.1	1e-101	myb domain protein 20
Phacu.CVR.001G278400.1	GRAS	AT1G14920.1	0	GRAS family protein
Phacu.CVR.001G279400.1	bHLH	AT5G37800.1	6e-63	RHD SIX-LIKE 1
Phacu.CVR.001G282600.1	C2H2	AT2G37740.1	7e-28	zinc-finger protein 10
Phacu.CVR.001G288500.1	MYB	AT2G38090.1	2e-88	MYB family protein
Phacu.CVR.001G289200.1	WOX	AT3G11260.1	2e-56	WUSCHEL related homeobox 5
Phacu.CVR.001G291700.1	NF-X1	AT5G05660.1	0	sequence-specific DNA binding transcription factors;zinc ion binding;sequence-specific DNA binding transcription factors
Phacu.CVR.001G292700.1	bHLH	AT2G40200.1	6e-49	bHLH family protein
Phacu.CVR.001G292900.1	LBD	AT3G11090.1	1e-63	LOB domain-containing protein 21
Phacu.CVR.001G294100.1	LBD	AT2G30130.1	9e-74	LBD family protein
Phacu.CVR.001G297500.2	bZIP	AT5G10030.1	0	TGACG motif-binding factor 4
Phacu.CVR.001G299200.1	EIL	AT5G10120.1	3e-41	EIL family protein
Phacu.CVR.001G299300.1	ERF	AT4G39780.1	5e-78	ERF family protein
Phacu.CVR.001G300700.1	C2H2	AT1G34370.2	1e-75	C2H2 family protein
Phacu.CVR.001G302200.1	HD-ZIP	AT2G22430.1	4e-71	homeobox protein 6
Phacu.CVR.001G306300.1	ARR-B	AT1G67710.1	1e-130	response regulator 11
Phacu.CVR.001G307000.1	Trihelix	AT1G13450.1	0	Trihelix family protein
Phacu.CVR.001G309400.1	NF-YC	AT5G43250.1	2e-51	nuclear factor Y, subunit C13
Phacu.CVR.001G310500.1	SBP	AT5G43270.1	3e-42	squamosa promoter binding protein-like 2
Phacu.CVR.001G310900.3	CAMTA	AT1G67310.1	0	Calmodulin-binding transcription activator protein with CG-1 and Ankyrin domains
Phacu.CVR.001G311200.1	MIKC_MADS	AT1G24260.2	1e-120	MIKC_MADS family protein
Phacu.CVR.001G312500.1	C2H2	AT4G12240.1	1e-139	C2H2 family protein
Phacu.CVR.001G314200.1	HSF	AT4G13980.1	1e-116	HSF family protein
Phacu.CVR.002G002700.1	bHLH	AT2G14760.1	7e-56	bHLH family protein
Phacu.CVR.002G004500.1	M-type_MADS	AT2G24840.1	9e-53	AGAMOUS-like 61
Phacu.CVR.002G006200.1	HD-ZIP	AT4G04890.1	0	protodermal factor 2
Phacu.CVR.002G010500.1	CPP	AT4G14770.1	1e-166	TESMIN/TSO1-like CXC 2
Phacu.CVR.002G012900.1	GRF	AT3G13960.1	8e-45	growth-regulating factor 5
Phacu.CVR.002G013800.1	MYB	AT5G16770.2	2e-96	myb domain protein 9
Phacu.CVR.002G014200.1	HSF	AT5G16820.2	1e-137	heat shock factor 3
Phacu.CVR.002G014800.2	E2F/DP	AT5G03415.1	1e-162	Transcription factor DP
Phacu.CVR.002G014900.4	MYB_related	AT4G39160.1	7e-45	MYB_related family protein
Phacu.CVR.002G018500.1	ERF	AT1G71450.1	6e-54	ERF family protein
Phacu.CVR.002G018600.1	ERF	AT1G71450.1	1e-66	ERF family protein
Phacu.CVR.002G019300.1	ERF	AT1G71520.1	1e-39	ERF family protein
Phacu.CVR.002G020800.1	GRAS	AT1G50420.1	0	scarecrow-like 3
Phacu.CVR.002G022500.1	ERF	AT1G64380.1	1e-73	ERF family protein
Phacu.CVR.002G022700.1	WRKY	AT4G11070.1	4e-44	WRKY family protein
Phacu.CVR.002G023800.1	ERF	AT4G27950.1	6e-51	cytokinin response factor 4
Phacu.CVR.002G026400.1	MYB	AT1G63910.1	1e-103	myb domain protein 103
Phacu.CVR.002G027200.2	TALE	AT5G41410.1	1e-137	TALE family protein
Phacu.CVR.002G031300.1	HSF	AT4G11660.1	1e-101	HSF family protein
Phacu.CVR.002G032700.1	ERF	AT5G52020.1	2e-45	ERF family protein
Phacu.CVR.002G032900.1	ERF	AT1G12610.1	7e-61	ERF family protein
Phacu.CVR.002G033500.1	TALE	AT1G62990.1	1e-172	KNOTTED-like homeobox of Arabidopsis thaliana 7
Phacu.CVR.002G037600.1	ERF	AT1G24590.1	6e-44	DORNROSCHEN-like
Phacu.CVR.002G038200.1	ZF-HD	AT4G24660.1	4e-70	homeobox protein 22
Phacu.CVR.002G039800.1	bHLH	AT4G38070.1	5e-40	bHLH family protein
Phacu.CVR.002G041100.1	bHLH	AT4G36930.1	2e-52	bHLH family protein
Phacu.CVR.002G041800.1	AP2	AT4G36920.1	1e-139	AP2 family protein
Phacu.CVR.002G042300.1	ERF	AT3G50260.1	1e-56	cooperatively regulated by ethylene and jasmonate 1
Phacu.CVR.002G043000.1	WRKY	AT2G23320.1	2e-94	WRKY DNA-binding protein 15
Phacu.CVR.002G044100.1	MYB	AT4G37260.1	1e-101	myb domain protein 73
Phacu.CVR.002G047200.1	LBD	AT3G49940.1	4e-81	LOB domain-containing protein 38
Phacu.CVR.002G048600.1	GRAS	AT4G37650.1	0	GRAS family protein
Phacu.CVR.002G050600.1	bZIP	AT3G49760.1	5e-26	basic leucine-zipper 5
Phacu.CVR.002G050700.1	AP2	AT4G37750.1	1e-141	AP2 family protein
Phacu.CVR.002G051100.1	MYB	AT3G49690.1	6e-92	myb domain protein 84
Phacu.CVR.002G051300.1	HD-ZIP	AT4G37790.1	9e-99	HD-ZIP family protein
Phacu.CVR.002G052400.1	bHLH	AT4G37850.1	1e-56	bHLH family protein
Phacu.CVR.002G052900.1	bHLH	AT2G22750.1	7e-11	bHLH family protein
Phacu.CVR.002G053300.1	C2H2	AT4G17810.1	4e-41	C2H2 family protein
Phacu.CVR.002G054100.1	LSD	AT1G32540.3	3e-73	lsd one like 1
Phacu.CVR.002G055800.1	ARR-B	AT4G18020.3	1e-137	ARR-B family protein
Phacu.CVR.002G059400.2	GATA	AT4G17570.3	1e-151	GATA transcription factor 26
Phacu.CVR.002G061100.1	ERF	AT4G17500.1	2e-84	ethylene responsive element binding factor 1
Phacu.CVR.002G061200.1	ERF	AT4G17490.1	2e-65	ethylene responsive element binding factor 6
Phacu.CVR.002G061900.1	HD-ZIP	AT5G47370.1	1e-111	Homeobox-leucine zipper protein 4 (HB-4) / HD-ZIP protein
Phacu.CVR.002G062300.1	ERF	AT2G44940.1	6e-47	ERF family protein
Phacu.CVR.002G062400.1	MYB	AT5G40330.1	2e-51	myb domain protein 23
Phacu.CVR.002G064900.1	C2H2	AT3G60580.1	1e-45	C2H2-like zinc finger protein
Phacu.CVR.002G067600.3	NAC	AT1G12260.1	1e-141	NAC 007
Phacu.CVR.002G068100.1	MYB	AT4G12350.1	3e-98	myb domain protein 42
Phacu.CVR.002G071200.1	YABBY	AT1G23420.1	2e-80	YABBY family protein
Phacu.CVR.002G079300.1	C2H2	AT5G06650.1	3e-17	C2H2 family protein
Phacu.CVR.002G082100.1	MYB_related	AT1G70000.2	7e-81	MYB_related family protein
Phacu.CVR.002G082800.1	bHLH	AT1G59640.1	2e-88	BIG PETAL P
Phacu.CVR.002G085900.1	WRKY	AT1G69310.2	1e-78	WRKY DNA-binding protein 57
Phacu.CVR.002G086600.1	C2H2	AT1G26610.1	1e-93	C2H2-like zinc finger protein
Phacu.CVR.002G088600.1	MYB	AT1G69560.1	6e-77	myb domain protein 105
Phacu.CVR.002G088800.1	Dof	AT3G47500.1	1e-89	cycling DOF factor 3
Phacu.CVR.002G089100.1	G2-like	AT1G69580.1	4e-78	G2-like family protein
Phacu.CVR.002G090800.1	ZF-HD	AT1G69600.1	3e-55	zinc finger homeodomain 1
Phacu.CVR.002G091100.1	NAC	AT1G26870.1	1e-113	NAC family protein
Phacu.CVR.002G092500.1	TCP	AT3G47620.1	8e-53	TEOSINTE BRANCHED, cycloidea and PCF (TCP) 14
Phacu.CVR.002G093600.1	bHLH	AT1G26945.1	4e-42	bHLH family protein
Phacu.CVR.002G094000.1	HD-ZIP	AT1G69780.1	1e-124	HD-ZIP family protein
Phacu.CVR.002G094400.3	MYB	AT2G02820.2	0	myb domain protein 88
Phacu.CVR.002G096100.1	WRKY	AT5G15130.1	7e-60	WRKY DNA-binding protein 72
Phacu.CVR.002G096300.1	Whirly	AT1G14410.1	2e-65	ssDNA-binding transcriptional regulator
Phacu.CVR.002G099000.1	HD-ZIP	AT3G01470.1	1e-46	homeobox 1
Phacu.CVR.002G103400.1	WRKY	AT1G13960.2	1e-142	WRKY DNA-binding protein 4
Phacu.CVR.002G104500.1	MYB	AT1G22640.1	1e-71	myb domain protein 3
Phacu.CVR.002G107700.1	HD-ZIP	AT2G01430.1	4e-82	homeobox-leucine zipper protein 17
Phacu.CVR.002G110400.1	WOX	AT3G18010.1	1e-36	WUSCHEL related homeobox 1
Phacu.CVR.002G117300.1	LBD	AT1G31320.1	1e-73	LOB domain-containing protein 4
Phacu.CVR.002G117700.2	B3	AT4G33280.1	2e-06	B3 family protein
Phacu.CVR.002G118300.1	FAR1	AT1G52520.1	8e-59	FAR1-related sequence 6
Phacu.CVR.002G121500.1	WRKY	AT1G13960.2	1e-122	WRKY DNA-binding protein 4
Phacu.CVR.002G124400.1	bZIP	AT2G17770.1	7e-22	basic region/leucine zipper motif 27
Phacu.CVR.002G126200.2	bHLH	AT1G68920.3	1e-110	bHLH family protein
Phacu.CVR.002G126300.1	bZIP	AT3G30530.1	5e-48	basic leucine-zipper 42
Phacu.CVR.002G127200.1	WOX	AT2G17950.1	2e-56	WOX family protein
Phacu.CVR.002G129600.2	NAC	AT2G18060.1	1e-167	vascular related NAC-domain protein 1
Phacu.CVR.002G130400.1	DBB	AT4G38960.1	2e-74	DBB family protein
Phacu.CVR.002G131500.1	GATA	AT5G66320.2	2e-77	GATA transcription factor 5
Phacu.CVR.002G131700.1	MIKC_MADS	AT3G54340.1	6e-67	MIKC_MADS family protein
Phacu.CVR.002G134600.1	SBP	AT3G15270.1	2e-29	squamosa promoter binding protein-like 5
Phacu.CVR.002G135700.1	C2H2	AT4G35610.1	5e-13	C2H2 family protein
Phacu.CVR.002G136200.1	Nin-like	AT4G35590.1	5e-89	RWP-RK domain-containing protein
Phacu.CVR.002G140600.1	FAR1	AT4G38180.1	1e-48	FAR1-related sequence 5
Phacu.CVR.002G146000.2	BES1	AT5G45300.1	0	beta-amylase 2
Phacu.CVR.002G148700.1	Trihelix	AT2G38250.1	9e-51	Trihelix family protein
Phacu.CVR.002G155500.1	GRF	AT3G13960.1	1e-38	growth-regulating factor 5
Phacu.CVR.002G156500.1	G2-like	AT5G45580.1	3e-85	G2-like family protein
Phacu.CVR.002G160800.3	bZIP	AT2G35530.1	1e-165	basic region/leucine zipper transcription factor 16
Phacu.CVR.002G161800.1	HD-ZIP	AT5G46880.1	0	homeobox-7
Phacu.CVR.002G162000.1	G2-like	AT1G32240.1	3e-97	G2-like family protein
Phacu.CVR.002G163100.1	HSF	AT1G32330.1	1e-167	heat shock transcription factor A1D
Phacu.CVR.002G163800.1	MYB	AT5G16770.2	6e-94	myb domain protein 9
Phacu.CVR.002G166000.1	bHLH	AT1G32640.1	0	bHLH family protein
Phacu.CVR.002G167700.2	bHLH	AT5G65640.1	6e-89	beta HLH protein 93
Phacu.CVR.002G168900.1	M-type_MADS	AT4G37940.1	7e-35	AGAMOUS-like 21
Phacu.CVR.002G170400.1	Dof	AT5G65590.1	9e-62	Dof family protein
Phacu.CVR.002G172600.1	AP2	AT5G10510.2	0	AINTEGUMENTA-like 6
Phacu.CVR.002G173700.2	MIKC_MADS	AT2G22540.1	1e-118	MIKC_MADS family protein
Phacu.CVR.002G174300.1	bHLH	AT5G67060.1	1e-55	bHLH family protein
Phacu.CVR.002G175000.1	HSF	AT4G36990.1	1e-79	heat shock factor 4
Phacu.CVR.002G177500.1	LBD	AT5G66870.1	1e-75	ASYMMETRIC LEAVES 2-like 1
Phacu.CVR.002G177700.1	G2-like	AT4G37180.1	3e-60	G2-like family protein
Phacu.CVR.002G178400.1	Dof	AT5G65590.1	5e-33	Dof family protein
Phacu.CVR.002G181200.1	TALE	AT4G36870.2	1e-176	BEL1-like homeodomain 2
Phacu.CVR.002G183700.1	BES1	AT1G75080.2	7e-98	BES1 family protein
Phacu.CVR.002G183800.1	BES1	AT1G75080.2	1e-99	BES1 family protein
Phacu.CVR.002G184200.1	HD-ZIP	AT4G36740.1	5e-73	homeobox protein 40
Phacu.CVR.002G184500.1	GRAS	AT4G36710.1	1e-169	GRAS family protein
Phacu.CVR.002G185100.2	C2H2	AT5G66730.1	0	C2H2-like zinc finger protein
Phacu.CVR.002G188800.1	GATA	AT3G50870.1	1e-59	GATA family protein
Phacu.CVR.002G189300.1	ZF-HD	AT2G18350.1	1e-65	homeobox protein 24
Phacu.CVR.002G193500.1	SRS	AT3G51060.1	3e-79	Lateral root primordium (LRP) protein-related
Phacu.CVR.002G195600.2	C2H2	AT1G26610.1	2e-93	C2H2-like zinc finger protein
Phacu.CVR.002G195900.1	ERF	AT5G19790.1	3e-27	related to AP2 11
Phacu.CVR.002G197800.2	MYB	AT3G01140.1	1e-104	myb domain protein 106
Phacu.CVR.002G198200.1	NAC	AT1G69490.1	1e-110	NAC-like, activated by AP3/PI
Phacu.CVR.002G198600.1	MIKC_MADS	AT2G03060.2	1e-110	AGAMOUS-like 30
Phacu.CVR.002G198700.1	MYB	AT1G69560.1	1e-76	myb domain protein 105
Phacu.CVR.002G198900.1	Dof	AT5G39660.1	6e-84	cycling DOF factor 2
Phacu.CVR.002G199100.1	G2-like	AT1G69580.1	6e-81	G2-like family protein
Phacu.CVR.002G199400.1	ZF-HD	AT1G69600.1	8e-60	zinc finger homeodomain 1
Phacu.CVR.002G200100.1	NAC	AT1G26870.1	1e-117	NAC family protein
Phacu.CVR.002G201400.3	MIKC_MADS	AT1G24260.2	1e-132	MIKC_MADS family protein
Phacu.CVR.002G201800.2	CAMTA	AT1G67310.1	0	Calmodulin-binding transcription activator protein with CG-1 and Ankyrin domains
Phacu.CVR.002G207100.1	ARR-B	AT1G67710.1	1e-123	response regulator 11
Phacu.CVR.002G207800.2	ARF	AT1G30330.2	0	auxin response factor 6
Phacu.CVR.002G211700.2	C2H2	AT1G66140.1	1e-43	zinc finger protein 4
Phacu.CVR.002G212900.1	M-type_MADS	AT5G55690.1	8e-25	M-type_MADS family protein
Phacu.CVR.002G214200.3	BBR-BPC	AT1G14685.1	1e-107	basic pentacysteine 2
Phacu.CVR.002G214300.1	C2H2	AT2G01940.1	1e-161	C2H2-like zinc finger protein
Phacu.CVR.002G216100.1	C3H
Phacu.CVR.002G218000.1	bHLH	AT2G31210.1	2e-90	bHLH family protein
Phacu.CVR.002G224200.1	M-type_MADS	AT1G28450.1	6e-19	AGAMOUS-like 58
Phacu.CVR.002G227100.1	WRKY	AT4G18170.1	5e-74	WRKY DNA-binding protein 28
Phacu.CVR.002G231600.1	WRKY	AT1G30650.1	3e-81	WRKY DNA-binding protein 14
Phacu.CVR.002G232100.1	WRKY	AT1G68150.1	5e-84	WRKY DNA-binding protein 9
Phacu.CVR.002G232900.1	bZIP	AT5G44080.1	8e-39	bZIP family protein
Phacu.CVR.002G235500.1	NAC	AT5G64530.1	1e-85	xylem NAC domain 1
Phacu.CVR.002G239000.1	CAMTA	AT5G64220.2	0	Calmodulin-binding transcription activator protein with CG-1 and Ankyrin domains
Phacu.CVR.002G244200.1	MIKC_MADS	AT2G22540.1	2e-62	MIKC_MADS family protein
Phacu.CVR.002G245800.1	GATA	AT3G21175.1	1e-65	ZIM-like 1
Phacu.CVR.002G247400.1	M-type_MADS	AT4G37940.1	1e-50	AGAMOUS-like 21
Phacu.CVR.002G248600.1	bHLH	AT4G37850.1	3e-54	bHLH family protein
Phacu.CVR.002G251700.1	bHLH	AT3G20640.1	3e-56	bHLH family protein
Phacu.CVR.002G253100.1	MYB	AT4G21440.1	1e-119	MYB-like 102
Phacu.CVR.002G255600.1	bHLH	AT4G37850.1	2e-38	bHLH family protein
Phacu.CVR.002G257300.1	NAC	AT1G61110.1	1e-113	NAC domain containing protein 25
Phacu.CVR.002G258000.1	Dof	AT5G60850.1	3e-32	OBF binding protein 4
Phacu.CVR.002G260200.1	HSF	AT5G62020.1	3e-40	heat shock transcription factor B2A
Phacu.CVR.002G260900.1	LSD	AT4G21610.1	9e-37	lsd one like 2
Phacu.CVR.002G262300.1	bHLH	AT4G20970.1	3e-43	bHLH family protein
Phacu.CVR.002G263000.2	B3	AT1G28300.1	2e-37	B3 family protein
Phacu.CVR.002G263300.1	Dof	AT5G66940.1	5e-32	Dof family protein
Phacu.CVR.002G263400.1	Dof	AT1G28310.1	1e-39	Dof family protein
Phacu.CVR.002G263500.1	SBP	AT1G53160.1	5e-40	squamosa promoter binding protein-like 4
Phacu.CVR.002G266200.1	HB-other	AT1G28420.1	0	homeobox-1
Phacu.CVR.002G266700.1	NAC	AT4G28500.1	1e-125	NAC domain containing protein 73
Phacu.CVR.002G270100.1	ERF	AT5G19790.1	2e-39	related to AP2 11
Phacu.CVR.002G270400.1	bZIP	AT1G75390.1	8e-44	basic leucine-zipper 44
Phacu.CVR.002G271300.1	Dof	AT1G29160.1	3e-54	Dof family protein
Phacu.CVR.002G272100.1	G2-like	AT2G38300.1	4e-37	G2-like family protein
Phacu.CVR.002G274300.1	WRKY	AT1G29280.1	7e-81	WRKY DNA-binding protein 65
Phacu.CVR.002G275600.1	HSF	AT4G18880.1	1e-125	heat shock transcription factor A4A
Phacu.CVR.002G276800.1	MIKC_MADS	AT4G18960.1	3e-88	MIKC_MADS family protein
Phacu.CVR.002G280400.3	NF-YA	AT1G30500.2	7e-74	nuclear factor Y, subunit A7
Phacu.CVR.002G280600.1	HD-ZIP	AT2G34710.1	0	HD-ZIP family protein
Phacu.CVR.002G282000.1	C2H2	AT4G06634.1	1e-155	C2H2 family protein
Phacu.CVR.002G284600.1	GATA	AT5G47140.1	5e-12	GATA transcription factor 27
Phacu.CVR.002G286200.1	LSD	AT4G20380.2	4e-74	LSD family protein
Phacu.CVR.002G288200.1	EIL	AT5G10120.1	4e-38	EIL family protein
Phacu.CVR.002G288800.1	ERF	AT4G39780.1	3e-80	ERF family protein
Phacu.CVR.002G291000.1	CAMTA	AT5G64220.2	0	Calmodulin-binding transcription activator protein with CG-1 and Ankyrin domains
Phacu.CVR.002G291400.1	C2H2	AT1G34370.3	2e-69	C2H2 family protein
Phacu.CVR.002G295200.1	HD-ZIP	AT2G22430.1	1e-82	homeobox protein 6
Phacu.CVR.002G297900.7	bZIP	AT5G65210.2	1e-159	bZIP family protein
Phacu.CVR.002G298800.1	NF-YB	AT4G14540.1	3e-64	nuclear factor Y, subunit B3
Phacu.CVR.002G299900.1	WRKY	AT5G64810.1	2e-42	WRKY DNA-binding protein 51
Phacu.CVR.002G300700.1	WRKY	AT4G39410.1	2e-62	WRKY DNA-binding protein 13
Phacu.CVR.002G301800.1	ERF	AT5G64750.1	6e-34	ERF family protein
Phacu.CVR.002G303700.1	GRAS	AT5G41920.1	9e-45	GRAS family protein
Phacu.CVR.002G303800.1	MYB_related	AT5G45420.1	2e-82	MYB_related family protein
Phacu.CVR.002G304900.1	bHLH	AT4G00120.1	3e-48	bHLH family protein
Phacu.CVR.002G305600.1	NAC	AT5G64060.1	9e-85	NAC domain containing protein 103
Phacu.CVR.002G307000.1	NAC	AT5G64530.1	4e-54	xylem NAC domain 1
Phacu.CVR.002G307700.1	NF-YB	AT2G13570.1	2e-67	nuclear factor Y, subunit B7
Phacu.CVR.002G308900.1	NAC	AT1G01720.1	1e-120	NAC family protein
Phacu.CVR.002G313000.1	MYB	AT4G38620.1	4e-74	myb domain protein 4
Phacu.CVR.002G315600.1	ERF	AT5G61890.1	2e-43	ERF family protein
Phacu.CVR.002G316100.1	Trihelix	AT2G33550.1	3e-50	Trihelix family protein
Phacu.CVR.002G316500.1	ARF	AT5G62000.3	0	auxin response factor 2
Phacu.CVR.002G316600.1	bHLH	AT3G26744.1	1e-106	bHLH family protein
Phacu.CVR.002G317400.2	bHLH	AT5G50915.2	3e-56	bHLH family protein
Phacu.CVR.002G317500.2	BBR-BPC	AT2G21240.1	1e-125	basic pentacysteine 4
Phacu.CVR.002G318000.1	NAC	AT5G13180.1	1e-72	NAC domain containing protein 83
Phacu.CVR.002G320600.1	WRKY	AT5G13080.1	2e-49	WRKY DNA-binding protein 75
Phacu.CVR.002G320800.13	SBP	AT5G50670.1	2e-79	SBP family protein
Phacu.CVR.002G325200.1	bHLH	AT5G41315.1	1e-179	bHLH family protein
Phacu.CVR.002G327700.1	TALE	AT5G41410.1	1e-143	TALE family protein
Phacu.CVR.002G328300.1	MYB	AT1G63910.1	1e-100	myb domain protein 103
Phacu.CVR.002G328900.1	WRKY	AT4G23550.1	6e-54	WRKY family protein
Phacu.CVR.002G331600.1	ERF	AT4G23750.1	5e-59	cytokinin response factor 2
Phacu.CVR.002G333100.1	WRKY	AT4G11070.1	2e-72	WRKY family protein
Phacu.CVR.002G340500.1	MYB_related	AT5G56840.1	2e-59	MYB_related family protein
Phacu.CVR.002G342200.1	MYB	AT5G57620.1	3e-74	myb domain protein 36
Phacu.CVR.002G342300.1	C3H	AT4G29190.1	1e-134	C3H family protein
Phacu.CVR.002G343100.2	NAC	AT4G29230.1	0	NAC domain containing protein 75
Phacu.CVR.002G345100.1	M-type_MADS	AT2G34440.1	6e-34	AGAMOUS-like 29
Phacu.CVR.002G345300.1	M-type_MADS	AT3G66656.1	4e-34	AGAMOUS-like 91
Phacu.CVR.002G345400.1	M-type_MADS	AT2G34440.1	2e-31	AGAMOUS-like 29
Phacu.CVR.002G346200.1	ERF	AT5G25810.1	1e-59	ERF family protein
Phacu.CVR.002G347800.2	bHLH	AT4G29100.1	4e-73	bHLH family protein
Phacu.CVR.002G348500.1	CPP	AT4G29000.1	0	Tesmin/TSO1-like CXC domain-containing protein
Phacu.CVR.002G352300.1	ERF	AT1G49120.1	8e-19	ERF family protein
Phacu.CVR.002G352600.1	CO-like	AT1G25440.1	2e-84	B-box type zinc finger protein with CCT domain
Phacu.CVR.002G353000.1	NAC	AT3G18400.1	1e-116	NAC domain containing protein 58
Phacu.CVR.002G353400.1	bHLH	AT1G73830.1	4e-68	BR enhanced expression 3
Phacu.CVR.002G353500.1	MYB	AT1G68320.1	9e-81	myb domain protein 62
Phacu.CVR.002G358800.1	ARR-B	AT2G01760.1	2e-50	response regulator 14
Phacu.CVR.002G359100.1	ARR-B	AT2G01760.1	8e-51	response regulator 14
Phacu.CVR.002G359500.1	HSF	AT1G67970.1	6e-88	heat shock transcription factor A8
Phacu.CVR.002G362500.1	C2H2	AT1G30970.1	1e-139	C2H2 family protein
Phacu.CVR.002G366500.1	WOX	AT3G18010.1	2e-70	WUSCHEL related homeobox 1
Phacu.CVR.002G368500.2	NF-X1	AT1G10170.1	0	NF-X-like 1
Phacu.CVR.002G369600.1	ZF-HD	AT4G24660.1	4e-43	homeobox protein 22
Phacu.CVR.002G369700.1	C2H2	AT2G01940.1	1e-148	C2H2-like zinc finger protein
Phacu.CVR.002G370300.1	HD-ZIP	AT1G73360.1	0	homeodomain GLABROUS 11
Phacu.CVR.003G004300.1	TCP	AT5G23280.1	4e-87	TCP family protein
Phacu.CVR.003G004800.1	MIKC_MADS	AT5G23260.2	2e-71	MIKC_MADS family protein
Phacu.CVR.003G005600.1	MYB	AT3G18100.1	1e-176	myb domain protein 4r1
Phacu.CVR.003G007900.1	B3	AT3G18990.1	2e-25	B3 family protein
Phacu.CVR.003G008100.1	Trihelix	AT2G35640.1	3e-58	Trihelix family protein
Phacu.CVR.003G008400.1	C2H2	AT2G02080.1	1e-142	indeterminate(ID)-domain 4
Phacu.CVR.003G008500.1	C2H2	AT2G02070.1	1e-136	indeterminate(ID)-domain 5
Phacu.CVR.003G008700.1	G2-like	AT1G14600.1	4e-34	G2-like family protein
Phacu.CVR.003G009100.2	SBP	AT1G20980.1	0	squamosa promoter binding protein-like 14
Phacu.CVR.003G011600.1	B3	AT3G18990.1	1e-131	B3 family protein
Phacu.CVR.003G012800.2	G2-like	AT2G03500.1	9e-56	G2-like family protein
Phacu.CVR.003G014600.1	MYB_related	AT5G08520.1	2e-52	MYB family protein
Phacu.CVR.003G015800.1	C2H2	AT1G66140.1	4e-38	zinc finger protein 4
Phacu.CVR.003G017600.1	bHLH	AT3G19860.1	1e-69	bHLH family protein
Phacu.CVR.003G017800.1	ARR-B	AT4G16110.1	1e-113	response regulator 2
Phacu.CVR.003G027400.3	bHLH	AT1G68810.1	1e-110	bHLH family protein
Phacu.CVR.003G027700.2	NAC	AT1G25580.1	1e-157	NAC family protein
Phacu.CVR.003G028300.1	RAV	AT1G25560.1	1e-145	RAV family protein
Phacu.CVR.003G028700.1	C2H2	AT1G13290.1	1e-123	C2H2-like zinc finger protein
Phacu.CVR.003G028800.1	G2-like	AT1G25550.1	3e-85	G2-like family protein
Phacu.CVR.003G030300.1	bZIP	AT1G68640.1	1e-153	bZIP family protein
Phacu.CVR.003G036400.4	bHLH	AT3G24140.1	1e-149	bHLH family protein
Phacu.CVR.003G038400.1	ERF	AT1G68550.1	4e-37	ERF family protein
Phacu.CVR.003G038800.1	LBD	AT3G02550.1	2e-61	LOB domain-containing protein 41
Phacu.CVR.003G038900.2	CO-like	AT1G25440.1	3e-85	B-box type zinc finger protein with CCT domain
Phacu.CVR.003G039400.1	MYB	AT5G10280.1	1e-98	myb domain protein 92
Phacu.CVR.003G041100.1	bHLH	AT1G69010.1	1e-118	BES1-interacting Myc-like protein 2
Phacu.CVR.003G042900.1	MIKC_MADS	AT1G69120.1	1e-111	MIKC_MADS family protein
Phacu.CVR.003G043100.1	M-type_MADS	AT2G03710.3	3e-40	MIKC_MADS family protein
Phacu.CVR.003G043400.1	SBP	AT1G69170.1	4e-67	SBP family protein
Phacu.CVR.003G043600.1	YABBY	AT1G69180.1	2e-67	YABBY family protein
Phacu.CVR.003G052300.1	NAC	AT1G69490.1	1e-116	NAC-like, activated by AP3/PI
Phacu.CVR.003G052500.1	MYB	AT5G15310.1	7e-79	myb domain protein 16
Phacu.CVR.003G053000.2	MYB	AT5G15310.1	5e-79	myb domain protein 16
Phacu.CVR.003G053300.1	MYB_related	AT3G01140.1	2e-54	myb domain protein 106
Phacu.CVR.003G053600.1	MYB	AT5G15310.1	1e-77	myb domain protein 16
Phacu.CVR.003G053800.1	MYB	AT5G15310.1	5e-99	myb domain protein 16
Phacu.CVR.003G055400.1	bHLH	AT1G49770.1	2e-51	bHLH family protein
Phacu.CVR.003G055500.1	bHLH	AT1G49770.1	6e-31	bHLH family protein
Phacu.CVR.003G064900.1	MYB_related	AT5G08520.1	3e-52	MYB family protein
Phacu.CVR.003G065000.1	MYB_related	AT5G08520.1	4e-69	MYB family protein
Phacu.CVR.003G071400.1	bHLH	AT1G68810.1	2e-32	bHLH family protein
Phacu.CVR.003G073600.4	bHLH	AT1G10610.1	2e-75	bHLH family protein
Phacu.CVR.003G075000.1	YABBY	AT1G23420.1	5e-58	YABBY family protein
Phacu.CVR.003G076000.1	TALE	AT1G23380.1	8e-62	KNOTTED1-like homeobox gene 6
Phacu.CVR.003G079000.1	ERF	AT1G24590.1	2e-43	DORNROSCHEN-like
Phacu.CVR.003G081300.1	bHLH	AT1G26945.1	2e-41	bHLH family protein
Phacu.CVR.003G081500.1	HD-ZIP	AT1G69780.1	1e-118	HD-ZIP family protein
Phacu.CVR.003G081700.3	MYB	AT2G02820.2	1e-175	myb domain protein 88
Phacu.CVR.003G082900.1	Whirly	AT1G14410.1	1e-114	ssDNA-binding transcriptional regulator
Phacu.CVR.003G083100.1	AP2	AT3G54320.3	9e-84	AP2 family protein
Phacu.CVR.003G084600.4	HD-ZIP	AT3G01470.1	1e-45	homeobox 1
Phacu.CVR.003G086800.1	bHLH	AT1G59640.1	1e-105	BIG PETAL P
Phacu.CVR.003G088200.1	MYB_related	AT1G70000.2	6e-50	MYB_related family protein
Phacu.CVR.003G090300.3	VOZ	AT1G28520.2	0	vascular plant one zinc finger protein
Phacu.CVR.003G090700.1	WOX	AT2G33880.1	1e-80	homeobox-3
Phacu.CVR.003G090900.3	ARF	AT1G59750.4	0	auxin response factor 1
Phacu.CVR.003G100000.2	NF-YB	AT5G47670.1	2e-74	nuclear factor Y, subunit B6
Phacu.CVR.003G100200.1	NF-YB	AT4G14540.1	9e-66	nuclear factor Y, subunit B3
Phacu.CVR.003G103800.2	GRAS	AT4G17230.1	0	SCARECROW-like 13
Phacu.CVR.003G108200.1	TALE	AT1G62360.1	1e-131	KNOX/ELK homeobox transcription factor
Phacu.CVR.003G115000.1	NAC	AT2G02450.2	1e-114	NAC domain containing protein 35
Phacu.CVR.003G115900.1	ZF-HD	AT1G14440.1	4e-80	homeobox protein 31
Phacu.CVR.003G121200.1	NF-YB	AT2G47810.1	2e-55	nuclear factor Y, subunit B5
Phacu.CVR.003G122000.1	C3H	AT5G18550.1	1e-163	C3H family protein
Phacu.CVR.003G122100.1	ERF	AT5G18560.1	2e-59	ERF family protein
Phacu.CVR.003G124100.1	bHLH	AT1G49770.1	5e-11	bHLH family protein
Phacu.CVR.003G128900.1	Trihelix	AT2G44730.1	3e-89	Trihelix family protein
Phacu.CVR.003G131400.1	M-type_MADS	AT5G60440.1	4e-37	AGAMOUS-like 62
Phacu.CVR.003G131900.1	ERF	AT2G47520.1	2e-42	ERF family protein
Phacu.CVR.003G136100.1	ARR-B	AT3G16857.2	0	response regulator 1
Phacu.CVR.003G136400.1	GATA	AT5G49300.1	1e-36	GATA transcription factor 16
Phacu.CVR.003G136800.1	C2H2	AT1G24625.1	9e-13	zinc finger protein 7
Phacu.CVR.003G138900.1	HB-PHD	AT4G29940.2	1e-147	pathogenesis related homeodomain protein A
Phacu.CVR.003G139800.1	bHLH	AT5G57150.2	4e-83	bHLH family protein
Phacu.CVR.003G140800.1	M-type_MADS	AT5G60440.1	8e-33	AGAMOUS-like 62
Phacu.CVR.003G141200.1	WRKY	AT4G31550.1	1e-103	WRKY DNA-binding protein 11
Phacu.CVR.003G143100.1	HD-ZIP	AT4G16780.1	1e-47	homeobox protein 2
Phacu.CVR.003G144300.1	GATA	AT4G26150.1	5e-36	cytokinin-responsive gata factor 1
Phacu.CVR.003G145600.1	bHLH	AT5G56960.1	5e-36	bHLH family protein
Phacu.CVR.003G145900.2	HSF	AT2G26150.1	9e-81	heat shock transcription factor A2
Phacu.CVR.003G146000.2	HSF	AT2G26150.1	9e-79	heat shock transcription factor A2
Phacu.CVR.003G148100.1	NF-YA	AT1G72830.1	5e-43	nuclear factor Y, subunit A3
Phacu.CVR.003G150400.1	MYB	AT5G35550.1	1e-63	MYB family protein
Phacu.CVR.003G150800.1	GRF	AT3G13960.1	7e-57	growth-regulating factor 5
Phacu.CVR.003G154500.2	ARF	AT1G19220.1	0	auxin response factor 19
Phacu.CVR.003G161000.1	WRKY	AT4G04450.1	5e-54	WRKY family protein
Phacu.CVR.003G164400.2	SBP	AT3G60030.1	0	squamosa promoter-binding protein-like 12
Phacu.CVR.003G165500.1	CAMTA	AT5G09410.2	0	ethylene induced calmodulin binding protein
Phacu.CVR.003G167100.1	MYB	AT5G49620.1	1e-92	myb domain protein 78
Phacu.CVR.003G169100.1	WRKY	AT5G49520.1	6e-53	WRKY DNA-binding protein 48
Phacu.CVR.003G173800.1	CAMTA	AT4G16150.1	0	calmodulin binding;transcription regulators
Phacu.CVR.003G177000.1	AP2	AT5G57390.1	1e-147	AINTEGUMENTA-like 5
Phacu.CVR.003G179400.1	C2H2	AT5G57520.1	2e-30	zinc finger protein 2
Phacu.CVR.003G180500.1	MYB	AT5G57620.1	1e-102	myb domain protein 36
Phacu.CVR.003G181600.1	CO-like	AT5G57660.1	1e-126	CONSTANS-like 5
Phacu.CVR.003G186800.1	AP2	AT1G16060.1	1e-103	ARIA-interacting double AP2 domain protein
Phacu.CVR.003G191300.1	WRKY	AT4G30935.1	1e-134	WRKY DNA-binding protein 32
Phacu.CVR.003G192400.1	bHLH	AT2G24260.1	1e-89	LJRHL1-like 1
Phacu.CVR.003G193400.1	ARR-B	AT2G25180.1	8e-99	response regulator 12
Phacu.CVR.003G198000.1	TALE	AT5G25220.1	1e-163	KNOTTED1-like homeobox gene 3
Phacu.CVR.003G206900.1	YABBY	AT2G26580.1	7e-92	YABBY family protein
Phacu.CVR.003G208200.1	ERF	AT1G15360.1	6e-77	ERF family protein
Phacu.CVR.003G210400.1	C3H	AT1G29560.1	3e-06	C3H family protein
Phacu.CVR.003G210900.1	C3H	AT3G19360.1	1e-97	C3H family protein
Phacu.CVR.003G214900.1	G2-like	AT2G03500.1	1e-133	G2-like family protein
Phacu.CVR.003G216600.1	MYB	AT1G49010.1	1e-96	MYB family protein
Phacu.CVR.003G217000.2	TCP	AT3G18550.2	9e-29	TCP family protein
Phacu.CVR.003G218900.1	NF-YB	AT5G23090.2	2e-96	nuclear factor Y, subunit B13
Phacu.CVR.003G219400.1	ERF	AT5G19790.1	7e-26	related to AP2 11
Phacu.CVR.003G220900.1	bZIP	AT5G60830.1	1e-29	basic leucine-zipper 70
Phacu.CVR.003G221300.1	bHLH	AT5G08130.2	1e-109	bHLH family protein
Phacu.CVR.003G221600.1	Dof	AT5G60850.1	2e-60	OBF binding protein 4
Phacu.CVR.003G222300.1	MIKC_MADS	AT5G60910.1	1e-72	AGAMOUS-like 8
Phacu.CVR.003G222400.1	MIKC_MADS	AT5G15800.1	7e-91	MIKC_MADS family protein
Phacu.CVR.003G222500.3	SBP	AT1G69170.1	9e-55	SBP family protein
Phacu.CVR.003G223300.3	TCP	AT5G60970.1	4e-51	TEOSINTE BRANCHED 1, cycloidea and PCF transcription factor 5
Phacu.CVR.003G224600.1	C2H2	AT1G74250.1	0	DNAJ heat shock N-terminal domain-containing protein
Phacu.CVR.003G225600.1	C2H2	AT1G26610.1	1e-44	C2H2-like zinc finger protein
Phacu.CVR.003G228600.1	NAC	AT5G61430.1	1e-156	NAC domain containing protein 100
Phacu.CVR.003G228700.1	M-type_MADS	AT1G18750.1	1e-100	AGAMOUS-like 65
Phacu.CVR.003G228900.2	Dof	AT3G47500.1	1e-114	cycling DOF factor 3
Phacu.CVR.003G229400.1	Nin-like	AT1G18790.1	7e-59	RWP-RK domain-containing protein
Phacu.CVR.003G229800.1	ZF-HD	AT3G28917.1	5e-31	mini zinc finger 2
Phacu.CVR.003G229900.1	MYB	AT3G47600.1	1e-104	myb domain protein 94
Phacu.CVR.003G230500.1	TCP	AT3G47620.1	2e-66	TEOSINTE BRANCHED, cycloidea and PCF (TCP) 14
Phacu.CVR.003G231900.1	WRKY	AT5G15130.1	4e-84	WRKY DNA-binding protein 72
Phacu.CVR.003G232900.1	HD-ZIP	AT3G01470.1	3e-46	homeobox 1
Phacu.CVR.003G234200.1	LBD	AT3G47870.1	5e-49	LOB domain-containing protein 27
Phacu.CVR.003G235200.3	bHLH	AT1G59640.1	5e-63	BIG PETAL P
Phacu.CVR.003G235600.1	MYB_related	AT1G19000.1	1e-56	MYB_related family protein
Phacu.CVR.003G236700.5	E2F/DP	AT3G48160.2	1e-126	DP-E2F-like 1
Phacu.CVR.003G239700.1	bHLH	AT4G20970.1	2e-27	bHLH family protein
Phacu.CVR.003G240300.1	MYB	AT5G14750.1	4e-61	myb domain protein 66
Phacu.CVR.003G240800.1	Dof	AT5G62940.1	2e-54	Dof family protein
Phacu.CVR.003G241500.1	MYB	AT4G18770.1	1e-94	myb domain protein 98
Phacu.CVR.003G244000.3	LBD	AT5G63090.2	3e-75	LBD family protein
Phacu.CVR.003G244400.1	MYB	AT5G26660.1	1e-82	myb domain protein 86
Phacu.CVR.003G248800.4	C2H2	AT3G48430.1	0	relative of early flowering 6
Phacu.CVR.003G248900.1	C3H	AT3G48440.1	1e-139	C3H family protein
Phacu.CVR.003G249600.1	GRAS	AT1G14920.1	3e-74	GRAS family protein
Phacu.CVR.003G251100.2	Trihelix	AT5G63420.1	0	Trihelix family protein
Phacu.CVR.003G253800.1	GRAS	AT1G63100.1	0	GRAS family protein
Phacu.CVR.003G254300.1	ERF	AT5G52020.1	2e-45	ERF family protein
Phacu.CVR.003G254400.1	ERF	AT4G25470.1	5e-54	C-repeat/DRE binding factor 2
Phacu.CVR.003G255200.1	TCP	AT2G45680.1	2e-72	TCP family protein
Phacu.CVR.003G255500.1	TALE	AT1G62990.1	1e-163	KNOTTED-like homeobox of Arabidopsis thaliana 7
Phacu.CVR.003G255600.2	MIKC_MADS	AT4G22950.1	8e-73	AGAMOUS-like 19
Phacu.CVR.003G256200.1	MYB	AT4G22680.1	1e-104	myb domain protein 85
Phacu.CVR.003G260800.1	NAC	AT1G12260.1	1e-156	NAC 007
Phacu.CVR.003G260900.1	YABBY	AT2G45190.1	4e-84	YABBY family protein
Phacu.CVR.003G264600.1	C2H2	AT1G02030.1	7e-48	C2H2-like zinc finger protein
Phacu.CVR.003G266400.1	MYB	AT5G14750.1	7e-52	myb domain protein 66
Phacu.CVR.003G266700.1	ERF	AT2G44940.1	1e-59	ERF family protein
Phacu.CVR.003G266900.1	MYB_related	AT5G47390.1	1e-149	MYB_related family protein
Phacu.CVR.003G267700.1	HD-ZIP	AT4G16780.1	1e-110	homeobox protein 2
Phacu.CVR.003G268200.1	ERF	AT5G47230.1	1e-75	ethylene responsive element binding factor 5
Phacu.CVR.003G268300.1	ERF	AT4G17500.1	4e-84	ethylene responsive element binding factor 1
Phacu.CVR.003G269600.2	GATA	AT4G17570.2	1e-138	GATA transcription factor 26
Phacu.CVR.003G272300.2	SRS	AT1G32730.1	2e-90
Phacu.CVR.003G274100.1	ARR-B	AT4G18020.3	1e-145	ARR-B family protein
Phacu.CVR.003G275000.1	NAC	AT4G17980.1	1e-107	NAC domain containing protein 71
Phacu.CVR.003G275600.7	LSD	AT1G32540.3	7e-84	lsd one like 1
Phacu.CVR.003G276800.2	bHLH	AT4G37850.1	9e-56	bHLH family protein
Phacu.CVR.003G277000.1	bHLH	AT4G37850.1	1e-53	bHLH family protein
Phacu.CVR.003G277100.1	bHLH	AT4G37850.1	9e-56	bHLH family protein
Phacu.CVR.003G278700.1	HD-ZIP	AT4G37790.1	2e-94	HD-ZIP family protein
Phacu.CVR.003G279000.1	MYB	AT3G49690.1	6e-88	myb domain protein 84
Phacu.CVR.003G279300.1	AP2	AT4G37750.1	1e-158	AP2 family protein
Phacu.CVR.003G279900.1	bZIP	AT3G49760.1	1e-26	basic leucine-zipper 5
Phacu.CVR.003G281400.12	MYB_related	AT5G67580.1	3e-78	MYB_related family protein
Phacu.CVR.003G281900.1	GRAS	AT4G37650.1	0	GRAS family protein
Phacu.CVR.003G283400.1	LBD	AT4G37540.1	2e-87	LOB domain-containing protein 39
Phacu.CVR.003G283700.1	GRAS	AT3G49950.1	1e-176	GRAS family protein
Phacu.CVR.003G287700.1	MYB	AT4G37260.1	2e-96	myb domain protein 73
Phacu.CVR.003G288400.1	WRKY	AT2G23320.1	4e-85	WRKY DNA-binding protein 15
Phacu.CVR.003G289100.1	ERF	AT5G67190.1	3e-54	DREB and EAR motif protein 2
Phacu.CVR.003G289300.1	AP2	AT4G36920.1	1e-136	AP2 family protein
Phacu.CVR.003G290500.1	bHLH	AT4G36930.1	5e-51	bHLH family protein
Phacu.CVR.003G291200.1	bHLH	AT5G67060.1	3e-53	bHLH family protein
Phacu.CVR.003G291900.1	HSF	AT4G36990.1	1e-82	heat shock factor 4
Phacu.CVR.003G292500.1	B3	AT3G19184.1	5e-33	B3 family protein
Phacu.CVR.003G294700.1	LBD	AT5G66870.1	1e-60	ASYMMETRIC LEAVES 2-like 1
Phacu.CVR.003G294800.1	LBD	AT5G66870.1	5e-35	ASYMMETRIC LEAVES 2-like 1
Phacu.CVR.003G294900.1	G2-like	AT4G37180.1	2e-55	G2-like family protein
Phacu.CVR.003G296000.1	Dof	AT5G60200.1	1e-35	TARGET OF MONOPTEROS 6
Phacu.CVR.003G298100.1	Dof	AT3G50410.1	4e-64	OBF binding protein 1
Phacu.CVR.003G300700.3	TALE	AT4G36870.2	1e-163	BEL1-like homeodomain 2
Phacu.CVR.003G302000.1	HD-ZIP	AT4G36740.1	1e-58	homeobox protein 40
Phacu.CVR.003G302200.2	bZIP	AT4G36730.1	1e-113	G-box binding factor 1
Phacu.CVR.003G302400.1	GRAS	AT4G36710.1	1e-158	GRAS family protein
Phacu.CVR.003G302700.1	C2H2	AT5G66730.1	1e-174	C2H2-like zinc finger protein
Phacu.CVR.003G304400.1	GATA	AT3G50870.1	5e-55	GATA family protein
Phacu.CVR.003G304700.1	ZF-HD	AT1G75240.1	4e-65	homeobox protein 33
Phacu.CVR.003G306800.1	bHLH	AT1G27660.1	3e-33	bHLH family protein
Phacu.CVR.003G308000.1	SRS	AT3G51060.1	7e-82	Lateral root primordium (LRP) protein-related
Phacu.CVR.003G309000.2	GATA	AT5G66320.2	3e-69	GATA transcription factor 5
Phacu.CVR.003G309900.1	DBB	AT4G38960.1	6e-77	DBB family protein
Phacu.CVR.003G310300.3	NAC	AT2G18060.1	1e-143	vascular related NAC-domain protein 1
Phacu.CVR.003G312300.1	MYB_related	AT2G36960.2	0	TSL-kinase interacting protein 1
Phacu.CVR.003G316000.1	bZIP	AT2G17770.1	1e-08	basic region/leucine zipper motif 27
Phacu.CVR.003G317300.1	MYB_related	AT5G08520.1	6e-20	MYB family protein
Phacu.CVR.003G323700.1	C2H2	AT5G56200.1	8e-17	C2H2 family protein
Phacu.CVR.003G324000.3	bZIP	AT2G35530.1	1e-161	basic region/leucine zipper transcription factor 16
Phacu.CVR.003G326600.1	Dof	AT5G39660.1	2e-54	cycling DOF factor 2
Phacu.CVR.003G331600.1	MIKC_MADS	AT1G69120.1	1e-121	MIKC_MADS family protein
Phacu.CVR.003G332100.1	bHLH	AT2G31210.1	2e-82	bHLH family protein
Phacu.CVR.003G334000.1	HSF	AT1G32330.1	1e-171	heat shock transcription factor A1D
Phacu.CVR.003G334800.1	MYB	AT5G16770.2	1e-83	myb domain protein 9
Phacu.CVR.003G335000.2	C3H	AT1G32360.1	1e-130	C3H family protein
Phacu.CVR.003G335300.1	bHLH	AT1G72210.1	7e-74	bHLH family protein
Phacu.CVR.003G336500.2	bHLH	AT1G32640.1	0	bHLH family protein
Phacu.CVR.003G337400.3	bHLH	AT5G65640.1	9e-77	beta HLH protein 93
Phacu.CVR.003G338600.1	Dof	AT5G65590.1	2e-51	Dof family protein
Phacu.CVR.003G339600.1	AP2	AT5G65510.1	1e-137	AINTEGUMENTA-like 7
Phacu.CVR.003G340900.1	ZF-HD	AT4G24660.1	2e-62	homeobox protein 22
Phacu.CVR.003G341600.1	ARF	AT2G33860.1	0	ARF family protein
Phacu.CVR.003G343000.1	GRAS	AT1G14920.1	0	GRAS family protein
Phacu.CVR.003G343300.1	bZIP	AT1G45249.1	1e-98	abscisic acid responsive elements-binding factor 2
Phacu.CVR.003G343900.1	ERF	AT4G34410.1	2e-40	redox responsive transcription factor 1
Phacu.CVR.003G345400.1	G2-like	AT2G03500.1	7e-56	G2-like family protein
Phacu.CVR.003G348100.1	bHLH	AT1G05710.3	6e-61	bHLH family protein
Phacu.CVR.004G002400.1	MYB_related	AT4G39250.1	7e-33	RAD-like 1
Phacu.CVR.004G003400.1	NAC	AT3G01600.1	4e-79	NAC domain containing protein 44
Phacu.CVR.004G006300.1	LBD	AT3G27650.1	2e-69	LOB domain-containing protein 25
Phacu.CVR.004G007400.1	MYB	AT4G18770.1	8e-49	myb domain protein 98
Phacu.CVR.004G008100.1	MYB	AT3G01530.1	3e-82	myb domain protein 57
Phacu.CVR.004G014500.1	HD-ZIP	AT3G01470.1	4e-96	homeobox 1
Phacu.CVR.004G021900.1	MYB	AT3G28470.1	8e-90	MYB family protein
Phacu.CVR.004G025000.1	HD-ZIP	AT3G01220.1	1e-83	homeobox protein 20
Phacu.CVR.004G025200.1	bHLH	AT3G28857.1	8e-46	bHLH family protein
Phacu.CVR.004G025900.1	NAC	AT5G39820.1	4e-98	NAC domain containing protein 94
Phacu.CVR.004G026100.1	MYB	AT3G28910.1	1e-111	myb domain protein 30
Phacu.CVR.004G026200.1	ZF-HD	AT3G28917.1	9e-36	mini zinc finger 2
Phacu.CVR.004G026300.1	ZF-HD	AT5G15210.1	4e-75	homeobox protein 30
Phacu.CVR.004G027300.1	MYB	AT5G15310.1	1e-135	myb domain protein 16
Phacu.CVR.004G027400.3	NAC	AT5G61430.1	5e-85	NAC domain containing protein 100
Phacu.CVR.004G029000.1	ERF	AT5G19790.1	3e-33	related to AP2 11
Phacu.CVR.004G035000.3	TCP	AT3G02150.1	1e-50	plastid transcription factor 1
Phacu.CVR.004G038800.1	MIKC_MADS	AT3G02310.1	1e-131	MIKC_MADS family protein
Phacu.CVR.004G038900.1	MIKC_MADS	AT5G60910.1	7e-79	AGAMOUS-like 8
Phacu.CVR.004G041800.1	bZIP	AT3G30530.1	4e-54	basic leucine-zipper 42
Phacu.CVR.004G042100.1	MYB	AT3G08500.1	3e-83	myb domain protein 83
Phacu.CVR.004G042900.1	DBB	AT3G02380.1	8e-58	CONSTANS-like 2
Phacu.CVR.004G043600.1	bZIP	AT1G03970.1	2e-26	G-box binding factor 4
Phacu.CVR.004G050400.1	GeBP	AT1G61730.1	2e-24	DNA-binding storekeeper protein-related transcriptional regulator
Phacu.CVR.004G051600.1	bZIP	AT3G56850.1	1e-91	ABA-responsive element binding protein 3
Phacu.CVR.004G051800.3	MYB	AT1G69560.1	1e-66	myb domain protein 105
Phacu.CVR.004G051900.1	MYB	AT5G17800.1	8e-67	myb domain protein 56
Phacu.CVR.004G052100.1	WOX	AT3G03660.1	3e-69	WUSCHEL related homeobox 11
Phacu.CVR.004G052600.1	Dof	AT5G39660.1	5e-62	cycling DOF factor 2
Phacu.CVR.004G058700.2	MYB	AT5G14340.1	1e-79	myb domain protein 40
Phacu.CVR.004G061400.1	M-type_MADS	AT5G55690.1	4e-17	M-type_MADS family protein
Phacu.CVR.004G061500.1	M-type_MADS	AT5G55690.1	4e-17	M-type_MADS family protein
Phacu.CVR.004G065100.1	LBD	AT3G02550.1	1e-106	LOB domain-containing protein 41
Phacu.CVR.004G070600.1	ERF	AT5G13910.1	6e-51	ERF family protein
Phacu.CVR.004G072300.1	ERF	AT5G61890.1	9e-44	ERF family protein
Phacu.CVR.004G072700.1	bHLH	AT3G26744.1	4e-53	bHLH family protein
Phacu.CVR.004G077000.1	TCP	AT1G67260.2	6e-32	TCP family protein
Phacu.CVR.004G077600.1	LBD	AT3G03760.1	5e-71	LOB domain-containing protein 20
Phacu.CVR.004G081900.1	NAC	AT5G13180.1	1e-36	NAC domain containing protein 83
Phacu.CVR.004G083700.1	NAC	AT5G18270.1	1e-117	Arabidopsis NAC domain containing protein 87
Phacu.CVR.004G084300.1	NAC	AT3G04070.1	1e-102	NAC domain containing protein 47
Phacu.CVR.004G085300.1	G2-like	AT3G04030.3	1e-127	G2-like family protein
Phacu.CVR.004G085900.1	GATA	AT4G32890.1	5e-44	GATA transcription factor 9
Phacu.CVR.004G088300.1	ERF	AT5G19790.1	9e-38	related to AP2 11
Phacu.CVR.004G091300.3	GATA	AT4G32890.1	2e-46	GATA transcription factor 9
Phacu.CVR.004G092300.1	C2H2	AT1G34370.2	1e-178	C2H2 family protein
Phacu.CVR.004G092800.1	GRAS	AT1G14920.1	2e-55	GRAS family protein
Phacu.CVR.004G107500.1	MYB	AT1G09770.1	0	cell division cycle 5
Phacu.CVR.004G107800.1	ERF	AT5G61890.1	6e-34	ERF family protein
Phacu.CVR.004G113200.2	Trihelix	AT1G76880.1	1e-137	Trihelix family protein
Phacu.CVR.004G113400.2	Trihelix	AT1G76890.2	1e-144	Trihelix family protein
Phacu.CVR.004G113700.3	Trihelix	AT1G21200.1	1e-178	sequence-specific DNA binding transcription factors
Phacu.CVR.004G115000.1	bZIP	AT1G43700.1	3e-75	VIRE2-interacting protein 1
Phacu.CVR.004G132000.3	M-type_MADS	AT4G22950.1	1e-14	AGAMOUS-like 19
Phacu.CVR.004G132600.1	WRKY	AT5G52830.1	3e-52	WRKY DNA-binding protein 27
Phacu.CVR.004G135200.1	MYB_related	AT5G52660.1	1e-127	MYB_related family protein
Phacu.CVR.004G138100.1	GRAS	AT5G52510.1	1e-145	SCARECROW-like 8
Phacu.CVR.004G141500.1	C2H2	AT4G25610.1	1e-127	C2H2-like zinc finger protein
Phacu.CVR.004G142200.1	Nin-like	AT4G24020.1	0	NIN like protein 7
Phacu.CVR.004G145300.1	MYB	AT3G48920.1	6e-62	myb domain protein 45
Phacu.CVR.004G149400.1	HSF	AT5G62020.1	3e-96	heat shock transcription factor B2A
Phacu.CVR.004G151000.4	HD-ZIP	AT4G00730.1	0	HD-ZIP family protein
Phacu.CVR.004G152800.1	ERF	AT5G51990.1	7e-71	C-repeat-binding factor 4
Phacu.CVR.004G153500.1	C3H	AT4G25440.1	0	zinc finger WD40 repeat protein 1
Phacu.CVR.004G154900.1	MIKC_MADS	AT2G45650.1	4e-60	AGAMOUS-like 6
Phacu.CVR.004G156000.1	Trihelix	AT2G33550.1	5e-08	Trihelix family protein
Phacu.CVR.004G156200.1	bHLH	AT5G51780.1	3e-34	bHLH family protein
Phacu.CVR.004G156300.1	bHLH	AT5G51780.1	2e-41	bHLH family protein
Phacu.CVR.004G176200.1	NAC	AT3G17730.1	1e-134	NAC domain containing protein 57
Phacu.CVR.004G176500.1	MYB_related	AT1G18330.1	5e-60	MYB_related family protein
Phacu.CVR.004G176700.1	HD-ZIP	AT1G73360.1	0	homeodomain GLABROUS 11
Phacu.CVR.004G178400.2	MYB	AT1G17950.1	3e-88	myb domain protein 52
Phacu.CVR.004G179400.1	C2H2	AT2G01940.1	1e-160	C2H2-like zinc finger protein
Phacu.CVR.004G179500.3	BBR-BPC	AT2G01930.1	2e-95	basic pentacysteine1
Phacu.CVR.004G179600.3	BBR-BPC	AT2G01930.1	2e-95	basic pentacysteine1
Phacu.CVR.004G179700.1	ZF-HD	AT1G14440.1	5e-41	homeobox protein 31
Phacu.CVR.004G180300.1	G2-like	AT5G16560.1	4e-36	G2-like family protein
Phacu.CVR.004G185700.1	WOX	AT3G18010.1	2e-60	WUSCHEL related homeobox 1
Phacu.CVR.004G185900.8	MYB	AT3G18100.1	1e-172	myb domain protein 4r1
Phacu.CVR.004G192700.1	bHLH	AT1G73830.1	8e-67	BR enhanced expression 3
Phacu.CVR.004G193300.1	NAC	AT3G18400.1	1e-113	NAC domain containing protein 58
Phacu.CVR.004G193800.2	LBD	AT3G02550.1	4e-60	LOB domain-containing protein 41
Phacu.CVR.004G194000.1	CO-like	AT1G25440.1	1e-90	B-box type zinc finger protein with CCT domain
Phacu.CVR.004G194200.1	ERF	AT1G68550.1	9e-23	ERF family protein
Phacu.CVR.004G199300.1	Trihelix	AT3G24490.1	1e-98	Trihelix family protein
Phacu.CVR.004G200700.1	HSF	AT3G24520.1	6e-85	heat shock transcription factor C1
Phacu.CVR.004G203000.1	CPP	AT4G29000.1	0	Tesmin/TSO1-like CXC domain-containing protein
Phacu.CVR.004G204500.1	bHLH	AT4G29100.1	1e-101	bHLH family protein
Phacu.CVR.004G208800.1	B3	AT4G03170.1	2e-08	B3 family protein
Phacu.CVR.004G208900.1	B3	AT4G03170.1	2e-07	B3 family protein
Phacu.CVR.004G209200.1	ERF	AT5G25810.1	2e-57	ERF family protein
Phacu.CVR.004G212800.7	NAC	AT4G29230.1	0	NAC domain containing protein 75
Phacu.CVR.004G213200.1	C3H	AT2G19810.1	1e-139	C3H family protein
Phacu.CVR.004G213300.1	MYB	AT5G57620.1	7e-71	myb domain protein 36
Phacu.CVR.004G213700.2	MYB_related	AT5G56840.1	7e-61	MYB_related family protein
Phacu.CVR.004G214200.2	HRT-like	AT5G56780.1	2e-97	effector of transcription2
Phacu.CVR.004G217300.1	ARF	AT1G19220.1	0	auxin response factor 19
Phacu.CVR.005G001200.1	NAC	AT1G12260.1	1e-138	NAC 007
Phacu.CVR.005G002900.3	WRKY	AT5G56270.1	0	WRKY DNA-binding protein 2
Phacu.CVR.005G005600.4	FAR1	AT2G43280.1	1e-106	FAR1 family protein
Phacu.CVR.005G008100.1	MIKC_MADS	AT4G09960.1	1e-122	MIKC_MADS family protein
Phacu.CVR.005G008300.1	B3	AT3G18990.1	5e-42	B3 family protein
Phacu.CVR.005G010100.1	C2H2
Phacu.CVR.005G010900.1	C2H2
Phacu.CVR.005G011000.1	bZIP	AT3G56850.1	6e-45	ABA-responsive element binding protein 3
Phacu.CVR.005G011100.1	FAR1	AT3G22170.2	1e-125	far-red elongated hypocotyls 3
Phacu.CVR.005G011600.1	EIL	AT2G27050.1	1e-113	ETHYLENE-INSENSITIVE3-like 1
Phacu.CVR.005G012400.5	MYB	AT3G11440.1	1e-104	myb domain protein 65
Phacu.CVR.005G014900.1	NF-YC	AT3G12480.1	9e-80	nuclear factor Y, subunit C11
Phacu.CVR.005G017600.1	MYB_related	AT4G39250.1	6e-40	RAD-like 1
Phacu.CVR.005G018900.1	C3H	AT3G08505.1	1e-163	C3H family protein
Phacu.CVR.005G019000.1	C3H	AT3G08505.1	3e-99	C3H family protein
Phacu.CVR.005G019400.1	C2H2	AT1G51220.1	1e-117	WIP domain protein 5
Phacu.CVR.005G021000.1	C3H	AT2G41900.1	0	CCCH-type zinc finger protein with ARM repeat domain
Phacu.CVR.005G021700.1	ARR-B	AT2G01760.1	7e-32	response regulator 14
Phacu.CVR.005G024200.2	C2H2	AT1G72050.2	1e-141	transcription factor IIIA
Phacu.CVR.005G024500.2	Trihelix	AT3G54390.1	1e-107	sequence-specific DNA binding transcription factors
Phacu.CVR.005G025100.1	SRS	AT5G12330.1	2e-55	Lateral root primordium (LRP) protein-related
Phacu.CVR.005G029200.1	B3	AT4G03170.1	5e-22	B3 family protein
Phacu.CVR.005G030600.1	GRAS	AT1G50420.1	1e-120	scarecrow-like 3
Phacu.CVR.005G030700.1	GRAS	AT1G50420.1	1e-152	scarecrow-like 3
Phacu.CVR.005G032100.3	bZIP	AT2G16770.1	1e-50	bZIP family protein
Phacu.CVR.005G033800.1	MIKC_MADS	AT5G13790.1	2e-77	AGAMOUS-like 15
Phacu.CVR.005G035000.1	bHLH	AT2G42280.1	8e-53	bHLH family protein
Phacu.CVR.005G037700.1	MYB_related	AT2G44430.1	6e-94	DNA-binding bromodomain-containing protein
Phacu.CVR.005G038300.1	HD-ZIP	AT5G06710.1	3e-89	homeobox from Arabidopsis thaliana
Phacu.CVR.005G041300.1	C2H2
Phacu.CVR.005G042900.2	NAC	AT1G79580.1	1e-118	NAC family protein
Phacu.CVR.005G046900.1	NAC	AT1G54330.1	1e-102	NAC domain containing protein 20
Phacu.CVR.005G047100.1	MYB_related	AT3G12720.1	1e-58	myb domain protein 67
Phacu.CVR.005G047500.2	G2-like	AT1G79430.2	1e-124	G2-like family protein
Phacu.CVR.005G048700.1	LBD	AT1G31320.1	3e-72	LOB domain-containing protein 4
Phacu.CVR.005G049200.1	NF-YC	AT1G56170.1	2e-81	nuclear factor Y, subunit C2
Phacu.CVR.005G056600.1	NAC	AT1G56010.2	1e-127	NAC domain containing protein 1
Phacu.CVR.005G062300.1	NAC	AT3G12910.1	1e-88	NAC family protein
Phacu.CVR.005G063200.1	MYB	AT1G79180.1	2e-77	myb domain protein 63
Phacu.CVR.005G074500.1	TCP	AT3G15030.2	5e-85	TCP family protein
Phacu.CVR.005G075600.1	bZIP	AT3G58120.1	1e-104	bZIP family protein
Phacu.CVR.005G077900.1	ERF	AT3G15210.1	2e-52	ethylene responsive element binding factor 4
Phacu.CVR.005G078300.1	NAC	AT5G53950.1	1e-120	NAC family protein
Phacu.CVR.005G079200.1	SBP	AT1G53160.1	4e-39	squamosa promoter binding protein-like 4
Phacu.CVR.005G087300.1	DBB	AT1G78600.1	2e-93	light-regulated zinc finger protein 1
Phacu.CVR.005G091000.1	BES1	AT1G78700.1	1e-140	BES1/BZR1 homolog 4
Phacu.CVR.005G092700.1	C2H2	AT3G23130.1	1e-35	C2H2 family protein
Phacu.CVR.005G094600.1	WRKY	AT3G56400.1	4e-31	WRKY DNA-binding protein 70
Phacu.CVR.005G095100.1	WRKY	AT3G56400.1	1e-30	WRKY DNA-binding protein 70
Phacu.CVR.005G095200.1	WRKY	AT1G66550.2	5e-15	WRKY DNA-binding protein 67
Phacu.CVR.005G095900.1	NAC	AT3G15510.1	3e-23	NAC domain containing protein 2
Phacu.CVR.005G096000.1	NAC	AT4G27410.2	1e-122	NAC family protein
Phacu.CVR.005G103000.1	MYB	AT4G21440.1	1e-87	MYB-like 102
Phacu.CVR.005G104100.1	NZZ/SPL	AT4G27330.1	5e-09	sporocyteless (SPL)
Phacu.CVR.005G105700.1	bHLH	AT3G20640.1	4e-87	bHLH family protein
Phacu.CVR.005G108100.2	GRAS	AT5G48150.1	1e-170	GRAS family protein
Phacu.CVR.005G109400.1	bHLH	AT5G54680.1	1e-115	bHLH family protein
Phacu.CVR.005G113400.1	WRKY	AT3G58710.2	1e-69	WRKY DNA-binding protein 69
Phacu.CVR.005G114800.1	G2-like	AT2G38300.1	8e-41	G2-like family protein
Phacu.CVR.005G116100.1	Trihelix	AT3G58630.1	9e-78	sequence-specific DNA binding transcription factors
Phacu.CVR.005G118400.5	TCP	AT3G15030.2	7e-75	TCP family protein
Phacu.CVR.005G119000.1	bZIP	AT3G58120.1	1e-114	bZIP family protein
Phacu.CVR.005G120500.1	C2H2	AT1G03840.1	1e-145	C2H2 family protein
Phacu.CVR.005G121000.1	NAC	AT4G28500.1	1e-119	NAC domain containing protein 73
Phacu.CVR.005G121900.1	G2-like	AT2G20570.1	2e-94	GBF's pro-rich region-interacting factor 1
Phacu.CVR.005G123000.1	C3H	AT1G03790.1	5e-83	C3H family protein
Phacu.CVR.005G123400.1	SBP	AT1G53160.1	4e-44	squamosa promoter binding protein-like 4
Phacu.CVR.005G127100.1	ERF	AT2G20880.1	2e-64	ERF family protein
Phacu.CVR.005G132000.1	MYB	AT4G21440.1	1e-57	MYB-like 102
Phacu.CVR.005G132600.1	MYB	AT1G74080.1	1e-30	myb domain protein 122
Phacu.CVR.005G132700.1	MYB	AT2G31180.1	3e-64	myb domain protein 14
Phacu.CVR.005G132900.1	MYB	AT3G23250.1	2e-57	myb domain protein 15
Phacu.CVR.005G134800.1	ERF	AT2G40340.1	5e-52	ERF family protein
Phacu.CVR.005G135800.1	GRAS	AT3G49950.1	1e-119	GRAS family protein
Phacu.CVR.005G136100.1	bHLH	AT3G22100.1	1e-25	bHLH family protein
Phacu.CVR.005G136800.1	bHLH	AT5G54680.1	2e-76	bHLH family protein
Phacu.CVR.005G139900.1	MYB_related	AT2G46410.1	3e-20	MYB_related family protein
Phacu.CVR.005G140400.4	HD-ZIP	AT1G05230.4	0	homeodomain GLABROUS 2
Phacu.CVR.005G142000.1	MYB	AT2G32460.1	9e-83	myb domain protein 101
Phacu.CVR.005G142800.1	WRKY	AT1G62300.1	1e-137	WRKY family protein
Phacu.CVR.005G144500.3	YABBY	AT1G08465.1	9e-76	YABBY family protein
Phacu.CVR.005G146200.1	TALE	AT2G35940.1	1e-145	BEL1-like homeodomain 1
Phacu.CVR.005G149100.1	NAC	AT2G27300.1	2e-96	NTM1-like 8
Phacu.CVR.005G149900.1	NAC	AT3G44350.2	1e-91	NAC domain containing protein 61
Phacu.CVR.005G151600.2	G2-like	AT3G04030.3	1e-140	G2-like family protein
Phacu.CVR.005G151800.1	bZIP	AT1G08320.3	0	bZIP family protein
Phacu.CVR.005G151900.1	bZIP	AT3G44460.1	9e-62	bZIP family protein
Phacu.CVR.005G152400.1	C2H2	AT1G08290.1	1e-119	WIP domain protein 3
Phacu.CVR.005G154000.1	ERF	AT4G25470.1	8e-56	C-repeat/DRE binding factor 2
Phacu.CVR.005G154700.1	ERF	AT4G25470.1	6e-47	C-repeat/DRE binding factor 2
Phacu.CVR.005G155700.1	C2H2	AT5G03740.1	3e-45	histone deacetylase 2C
Phacu.CVR.005G159300.1	C2H2	AT5G22890.1	1e-104	C2H2 family protein
Phacu.CVR.005G159400.1	C2H2	AT2G28200.1	3e-63	C2H2 family protein
Phacu.CVR.005G159700.1	bHLH	AT2G28160.1	1e-106	FER-like regulator of iron uptake
Phacu.CVR.005G160800.1	MYB	AT5G57620.1	3e-77	myb domain protein 36
Phacu.CVR.005G162300.1	TCP	AT1G69690.1	3e-33	TCP family protein
Phacu.CVR.005G162500.2	TALE	AT2G27990.1	3e-80	BEL1-like homeodomain 8
Phacu.CVR.005G164200.2	GATA	AT1G08010.2	6e-54	GATA transcription factor 11
Phacu.CVR.005G164400.1	ARF	AT4G30080.1	0	auxin response factor 16
Phacu.CVR.005G167600.1	C2H2	AT3G50700.1	1e-111	indeterminate(ID)-domain 2
Phacu.CVR.005G167800.1	NAC	AT1G69490.1	6e-83	NAC-like, activated by AP3/PI
Phacu.CVR.005G168300.2	ARF	AT5G60450.1	0	auxin response factor 4
Phacu.CVR.005G168700.1	LBD	AT2G28500.1	1e-81	LOB domain-containing protein 11
Phacu.CVR.005G169300.3	Dof	AT2G28510.1	2e-40	Dof family protein
Phacu.CVR.005G169800.2	AP2	AT2G28550.3	1e-129	related to AP2.7
Phacu.CVR.005G173700.1	MYB_related	AT3G46130.2	2e-41	myb domain protein 48
Phacu.CVR.005G174200.1	C2H2	AT2G28710.1	2e-38	C2H2 family protein
Phacu.CVR.005G175700.1	WOX	AT5G59340.1	2e-42	WUSCHEL related homeobox 2
Phacu.CVR.005G176000.1	Dof	AT3G55370.1	5e-53	OBF-binding protein 3
Phacu.CVR.005G178100.2	MYB_related	AT1G07540.1	1e-128	TRF-like 2
Phacu.CVR.005G178200.2	GRAS	AT1G07530.1	0	SCARECROW-like 14
Phacu.CVR.005G178300.1	GRAS	AT1G07530.1	0	SCARECROW-like 14
Phacu.CVR.005G178400.2	GRAS	AT5G59450.1	1e-169	GRAS family protein
Phacu.CVR.005G180900.1	MYB	AT5G12870.1	6e-73	myb domain protein 46
Phacu.CVR.005G181800.1	Trihelix	AT1G21200.1	1e-97	sequence-specific DNA binding transcription factors
Phacu.CVR.005G182100.1	C2H2	AT3G57670.1	1e-129	C2H2 family protein
Phacu.CVR.005G183300.4	EIL	AT1G73730.1	0	ETHYLENE-INSENSITIVE3-like 3
Phacu.CVR.005G186100.1	FAR1	AT3G07500.1	1e-44	FAR1 family protein
Phacu.CVR.005G186500.1	FAR1	AT3G59470.2	1e-109	FAR1 family protein
Phacu.CVR.005G186800.1	DBB	AT1G06040.1	2e-96	DBB family protein
Phacu.CVR.005G187300.1	bZIP	AT1G06070.1	1e-171	bZIP family protein
Phacu.CVR.005G187800.1	GRAS	AT4G37650.1	1e-144	GRAS family protein
Phacu.CVR.005G188500.1	Nin-like	AT2G43500.1	0	Nin-like family protein
Phacu.CVR.005G189500.1	NF-YA	AT1G17590.2	3e-45	nuclear factor Y, subunit A8
Phacu.CVR.005G191600.1	MYB	AT3G13890.2	1e-82	myb domain protein 26
Phacu.CVR.005G192800.1	C2H2	AT1G55110.1	1e-131	indeterminate(ID)-domain 7
Phacu.CVR.005G193100.1	LBD	AT3G13850.1	1e-42	LOB domain-containing protein 22
Phacu.CVR.005G195700.1	Dof	AT1G51700.1	9e-45	DOF zinc finger protein 1
Phacu.CVR.005G196500.1	bHLH	AT3G21330.1	4e-79	bHLH family protein
Phacu.CVR.005G201100.2	MYB_related	AT3G16350.1	1e-114	MYB_related family protein
Phacu.CVR.005G201600.1	HD-ZIP	AT1G52150.1	0	HD-ZIP family protein
Phacu.CVR.005G204100.1	HD-ZIP	AT1G79840.1	0	HD-ZIP family protein
Phacu.CVR.005G204700.4	bHLH	AT4G29100.1	4e-45	bHLH family protein
Phacu.CVR.005G205800.1	ERF	AT5G11590.1	4e-59	ERF family protein
Phacu.CVR.005G207200.1	Trihelix	AT3G24490.1	4e-66	Trihelix family protein
Phacu.CVR.005G210700.1	C3H	AT3G19360.1	1e-10	C3H family protein
Phacu.CVR.005G215500.1	C2H2	AT1G80730.1	2e-37	zinc-finger protein 1
Phacu.CVR.005G215600.1	ERF	AT5G25190.1	6e-74	ERF family protein
Phacu.CVR.005G216400.2	bHLH	AT4G37850.1	7e-39	bHLH family protein
Phacu.CVR.005G216500.1	bHLH	AT4G37850.1	6e-48	bHLH family protein
Phacu.CVR.005G216900.1	WRKY	AT1G80840.1	1e-107	WRKY DNA-binding protein 40
Phacu.CVR.005G219000.1	AP2	AT1G16060.1	1e-104	ARIA-interacting double AP2 domain protein
Phacu.CVR.005G219200.1	FAR1	AT1G52520.1	1e-49	FAR1-related sequence 6
Phacu.CVR.006G002800.1	FAR1	AT2G27110.2	7e-89	FAR1-related sequence 3
Phacu.CVR.006G006500.1	HSF	AT1G46264.1	3e-89	heat shock transcription factor B4
Phacu.CVR.006G009100.3	EIL	AT3G20770.1	0	EIL family protein
Phacu.CVR.006G009200.1	EIL	AT3G20770.1	0	EIL family protein
Phacu.CVR.006G010000.1	M-type_MADS	AT5G48670.1	2e-42	AGAMOUS-like 80
Phacu.CVR.006G012800.1	bHLH	AT4G00870.1	2e-59	bHLH family protein
Phacu.CVR.006G018400.1	MYB_related	AT3G18100.1	1e-05	myb domain protein 4r1
Phacu.CVR.006G019900.2	CO-like	AT3G07650.2	1e-154	CONSTANS-like 9
Phacu.CVR.006G023200.2	HD-ZIP	AT5G65310.1	2e-50	homeobox protein 5
Phacu.CVR.006G031100.1	C2H2	AT2G26940.1	9e-15	C2H2 family protein
Phacu.CVR.006G031400.2	MYB	AT5G06100.3	8e-98	myb domain protein 33
Phacu.CVR.006G033700.1	bZIP	AT3G56850.1	1e-55	ABA-responsive element binding protein 3
Phacu.CVR.006G035000.1	NAC	AT2G43000.1	1e-93	NAC domain containing protein 42
Phacu.CVR.006G038500.1	G2-like	AT2G02060.1	4e-26	G2-like family protein
Phacu.CVR.006G040600.3	bHLH	AT2G43010.2	6e-48	phytochrome interacting factor 4
Phacu.CVR.006G041400.1	bZIP	AT5G11260.1	3e-55	bZIP family protein
Phacu.CVR.006G042500.1	HB-other	AT4G03250.1	3e-77	HB-other family protein
Phacu.CVR.006G043100.1	SRS	AT5G66350.1	1e-47	Lateral root primordium (LRP) protein-related
Phacu.CVR.006G049700.1	HSF	AT4G13980.1	1e-167	HSF family protein
Phacu.CVR.006G050000.1	M-type_MADS	AT3G58780.2	1e-41	MIKC_MADS family protein
Phacu.CVR.006G062700.1	MYB	AT4G26930.1	5e-68	myb domain protein 97
Phacu.CVR.006G065000.1	WRKY	AT4G04450.1	3e-94	WRKY family protein
Phacu.CVR.006G065700.1	ERF	AT1G50640.1	6e-53	ethylene responsive element binding factor 3
Phacu.CVR.006G070000.4	WRKY	AT4G26640.2	0	WRKY family protein
Phacu.CVR.006G070100.1	GRAS	AT1G50600.1	0	scarecrow-like 5
Phacu.CVR.006G074000.1	NF-YB	AT4G14540.1	3e-76	nuclear factor Y, subunit B3
Phacu.CVR.006G075200.1	NF-YB	AT1G21970.1	3e-34	NF-YB family protein
Phacu.CVR.006G079200.1	MYB_related	AT5G04760.1	1e-23	MYB family protein
Phacu.CVR.006G079400.1	MYB_related	AT5G04760.1	1e-23	MYB family protein
Phacu.CVR.006G080700.1	MYB	AT5G56110.1	1e-119	myb domain protein 103
Phacu.CVR.006G081200.1	NF-YA	AT5G12840.2	1e-83	nuclear factor Y, subunit A1
Phacu.CVR.006G085500.1	MYB	AT5G58850.1	4e-73	myb domain protein 119
Phacu.CVR.006G085800.1	C2H2	AT2G29660.1	1e-111	C2H2 family protein
Phacu.CVR.006G086800.1	MYB	AT5G58900.1	1e-103	Homeodomain-like transcriptional regulator
Phacu.CVR.006G091900.1	bZIP	AT2G12900.1	5e-05	bZIP family protein
Phacu.CVR.006G094200.1	LBD	AT2G30130.1	3e-77	LBD family protein
Phacu.CVR.006G095900.1	WRKY	AT2G38470.1	1e-107	WRKY DNA-binding protein 33
Phacu.CVR.006G098800.1	M-type_MADS	AT5G48670.1	1e-45	AGAMOUS-like 80
Phacu.CVR.006G099100.1	M-type_MADS	AT5G48670.1	8e-42	AGAMOUS-like 80
Phacu.CVR.006G099200.1	M-type_MADS	AT1G65300.1	1e-36	AGAMOUS-like 38
Phacu.CVR.006G099300.1	M-type_MADS	AT5G48670.1	3e-47	AGAMOUS-like 80
Phacu.CVR.006G099400.1	M-type_MADS	AT5G48670.1	3e-42	AGAMOUS-like 80
Phacu.CVR.006G099500.1	M-type_MADS	AT5G48670.1	7e-48	AGAMOUS-like 80
Phacu.CVR.006G099600.1	MYB_related	AT1G15720.1	2e-18	TRF-like 5
Phacu.CVR.006G100000.1	bZIP	AT2G40620.1	1e-100	bZIP family protein
Phacu.CVR.006G101400.5	B3	AT2G30470.1	0	high-level expression of sugar-inducible gene 2
Phacu.CVR.006G102300.1	ERF	AT4G27950.1	4e-39	cytokinin response factor 4
Phacu.CVR.006G109000.2	MYB_related	AT5G17300.1	7e-60	MYB_related family protein
Phacu.CVR.006G109500.2	NAC	AT1G65910.1	1e-166	NAC domain containing protein 28
Phacu.CVR.006G113400.1	C2H2	AT5G66730.1	1e-108	C2H2-like zinc finger protein
Phacu.CVR.006G116000.1	NF-YC	AT1G08970.3	2e-86	nuclear factor Y, subunit C9
Phacu.CVR.006G116600.2	bHLH	AT1G72210.1	2e-72	bHLH family protein
Phacu.CVR.006G123400.1	GeBP	AT5G28040.1	2e-95	DNA-binding storekeeper protein-related transcriptional regulator
Phacu.CVR.006G124300.1	Trihelix	AT5G28300.1	1e-76	Trihelix family protein
Phacu.CVR.006G124700.1	B3	AT5G66980.1	7e-29	B3 family protein
Phacu.CVR.006G125700.1	bZIP	AT5G28770.1	4e-71	bZIP family protein
Phacu.CVR.006G128700.4	G2-like	AT5G29000.2	2e-97	G2-like family protein
Phacu.CVR.006G129300.1	MYB	AT3G23250.1	1e-68	myb domain protein 15
Phacu.CVR.006G130100.1	ERF	AT3G23240.1	3e-55	ethylene response factor 1
Phacu.CVR.006G130800.1	Whirly	AT1G71260.1	3e-91	WHIRLY 2
Phacu.CVR.006G133600.2	bZIP	AT2G46270.1	1e-126	G-box binding factor 3
Phacu.CVR.006G134200.1	ERF	AT3G61630.1	3e-38	cytokinin response factor 6
Phacu.CVR.006G136500.1	WRKY	AT5G24110.1	1e-51	WRKY DNA-binding protein 30
Phacu.CVR.006G139200.1	bHLH	AT1G01260.1	0	bHLH family protein
Phacu.CVR.006G139300.1	ERF	AT1G01250.1	2e-55	ERF family protein
Phacu.CVR.006G139600.2	ARF	AT3G61830.1	0	auxin response factor 18
Phacu.CVR.006G139900.1	LBD	AT2G28500.1	7e-46	LOB domain-containing protein 11
Phacu.CVR.006G140000.1	MYB	AT3G13540.1	5e-69	myb domain protein 5
Phacu.CVR.006G140100.2	Dof	AT3G61850.4	1e-65	Dof family protein
Phacu.CVR.006G141200.1	HD-ZIP	AT2G46680.1	9e-52	homeobox 7
Phacu.CVR.006G142600.1	GRAS	AT3G03450.1	7e-55	RGA-like 2
Phacu.CVR.006G145200.2	WRKY	AT5G49520.1	2e-58	WRKY DNA-binding protein 48
Phacu.CVR.006G147400.1	MYB	AT5G49620.1	3e-89	myb domain protein 78
Phacu.CVR.006G149800.1	WRKY	AT1G30650.1	1e-97	WRKY DNA-binding protein 14
Phacu.CVR.006G150500.1	MYB_related	AT1G49950.1	1e-98	telomere repeat binding factor 1
Phacu.CVR.006G153500.1	HD-ZIP	AT1G73360.1	0	homeodomain GLABROUS 11
Phacu.CVR.006G153600.1	HD-ZIP	AT1G73360.1	1e-169	homeodomain GLABROUS 11
Phacu.CVR.006G155400.1	HD-ZIP	AT2G34710.1	0	HD-ZIP family protein
Phacu.CVR.006G157500.1	LBD	AT1G31320.1	7e-78	LOB domain-containing protein 4
Phacu.CVR.006G162200.2	G2-like	AT2G01060.1	1e-117	G2-like family protein
Phacu.CVR.006G162300.1	G2-like	AT3G24120.1	4e-66	G2-like family protein
Phacu.CVR.006G166200.3	Trihelix	AT5G47660.1	6e-55	Trihelix family protein
Phacu.CVR.006G166400.1	NF-YB	AT4G14540.1	2e-73	nuclear factor Y, subunit B3
Phacu.CVR.006G167900.1	MYB_related	AT5G62470.1	0.002	myb domain protein 96
Phacu.CVR.006G168600.3	GRAS	AT4G17230.1	0	SCARECROW-like 13
Phacu.CVR.006G173100.1	TALE	AT1G62360.1	1e-114	KNOX/ELK homeobox transcription factor
Phacu.CVR.006G175100.1	WRKY	AT1G62300.1	1e-159	WRKY family protein
Phacu.CVR.006G176300.1	G2-like	AT2G40260.1	1e-33	G2-like family protein
Phacu.CVR.006G179900.1	NF-YC	AT3G48590.1	3e-51	nuclear factor Y, subunit C1
Phacu.CVR.006G180000.1	NF-YC	AT1G08970.3	2e-49	nuclear factor Y, subunit C9
Phacu.CVR.006G180100.1	NF-YC	AT1G56170.1	2e-38	nuclear factor Y, subunit C2
Phacu.CVR.006G180900.1	bHLH	AT3G06120.1	6e-87	bHLH family protein
Phacu.CVR.006G184300.1	FAR1	AT3G06250.1	1e-109	FAR1-related sequence 7
Phacu.CVR.006G186700.1	SBP	AT5G18830.1	0	squamosa promoter binding protein-like 7
Phacu.CVR.006G189800.1	ERF	AT5G18560.1	3e-53	ERF family protein
Phacu.CVR.006G189900.1	C3H	AT2G47850.2	1e-20	C3H family protein
Phacu.CVR.006G190000.1	C3H	AT5G18550.1	1e-127	C3H family protein
Phacu.CVR.006G193600.1	TCP	AT4G18390.1	4e-70	TEOSINTE BRANCHED 1, cycloidea and PCF transcription factor 2
Phacu.CVR.006G195300.1	ARF	AT1G30330.1	0	auxin response factor 6
Phacu.CVR.006G198100.2	MIKC_MADS	AT4G18960.1	1e-123	MIKC_MADS family protein
Phacu.CVR.006G200100.3	HSF	AT4G18880.1	1e-115	heat shock transcription factor A4A
Phacu.CVR.006G201500.1	ERF	AT5G19790.1	2e-27	related to AP2 11
Phacu.CVR.006G203300.2	G2-like	AT2G38300.1	6e-34	G2-like family protein
Phacu.CVR.006G204200.1	Trihelix	AT3G58630.1	9e-69	sequence-specific DNA binding transcription factors
Phacu.CVR.006G204600.1	Dof	AT1G29160.1	1e-45	Dof family protein
Phacu.CVR.006G208100.1	ERF	AT4G18450.1	7e-50	ERF family protein
Phacu.CVR.006G208200.1	ERF	AT4G17500.1	7e-40	ethylene responsive element binding factor 1
Phacu.CVR.006G208300.1	WOX	AT2G33880.1	1e-92	homeobox-3
Phacu.CVR.006G209100.3	VOZ	AT1G28520.2	0	vascular plant one zinc finger protein
Phacu.CVR.006G209600.1	ARF	AT2G33860.1	0	ARF family protein
Phacu.CVR.006G210000.1	NAC	AT4G28500.1	1e-120	NAC domain containing protein 73
Phacu.CVR.006G210500.1	HB-other	AT1G28420.1	0	homeobox-1
Phacu.CVR.006G211400.1	ERF	AT5G44210.1	2e-38	erf domain protein 9
Phacu.CVR.006G211500.1	ERF	AT1G28360.1	2e-40	ERF domain protein 12
Phacu.CVR.006G211700.1	C3H	AT2G33835.1	1e-38	C3H family protein
Phacu.CVR.006G212200.1	SBP	AT1G20980.1	2e-21	squamosa promoter binding protein-like 14
Phacu.CVR.006G212300.1	Dof	AT1G28310.2	2e-46	Dof family protein
Phacu.CVR.006G212400.1	Dof	AT5G60200.1	7e-36	TARGET OF MONOPTEROS 6
Phacu.CVR.006G212900.2	bHLH	AT4G20970.1	9e-42	bHLH family protein
Phacu.CVR.006G217100.1	Dof	AT1G28310.1	1e-30	Dof family protein
Phacu.CVR.006G218000.1	NAC	AT1G61110.1	1e-116	NAC domain containing protein 25
Phacu.CVR.006G219300.1	MYB_related	AT2G42150.1	6e-38	DNA-binding bromodomain-containing protein
Phacu.CVR.006G220800.3	B3	AT4G32010.1	1e-165	HSI2-like 1
Phacu.CVR.006G221900.1	MYB	AT4G21440.1	1e-117	MYB-like 102
Phacu.CVR.006G225500.1	bHLH	AT1G61660.1	3e-68	bHLH family protein
Phacu.CVR.006G225900.2	bHLH	AT4G21330.1	4e-46	bHLH family protein
Phacu.CVR.006G226000.1	bHLH	AT4G21330.1	3e-49	bHLH family protein
Phacu.CVR.006G226700.1	GeBP	AT1G11510.1	3e-32	DNA-binding storekeeper protein-related transcriptional regulator
Phacu.CVR.006G227000.1	bHLH	AT5G54680.1	2e-78	bHLH family protein
Phacu.CVR.006G228700.1	bHLH	AT4G37850.1	6e-62	bHLH family protein
Phacu.CVR.006G230700.2	MIKC_MADS	AT4G37940.1	9e-89	AGAMOUS-like 21
Phacu.CVR.006G232700.1	MIKC_MADS	AT2G22540.1	7e-40	MIKC_MADS family protein
Phacu.CVR.006G232800.4	MIKC_MADS	AT2G22540.1	2e-54	MIKC_MADS family protein
Phacu.CVR.006G236600.1	C2H2
Phacu.CVR.006G237100.2	CAMTA	AT5G64220.2	0	Calmodulin-binding transcription activator protein with CG-1 and Ankyrin domains
Phacu.CVR.006G239500.1	NAC	AT5G64530.1	2e-86	xylem NAC domain 1
Phacu.CVR.006G242200.2	bZIP	AT5G44080.1	5e-32	bZIP family protein
Phacu.CVR.006G248500.1	MYB	AT3G11450.1	0	DnaJ domain ;Myb-like DNA-binding domain
Phacu.CVR.006G248700.1	ZF-HD	AT5G60480.1	1e-26	homeobox protein 26
Phacu.CVR.006G249000.1	TCP	AT1G58100.1	2e-89	TCP family protein
Phacu.CVR.007G000500.2	Trihelix	AT2G33550.1	1e-110	Trihelix family protein
Phacu.CVR.007G002400.3	bHLH	AT2G43140.1	5e-61	bHLH family protein
Phacu.CVR.007G002900.1	C3H	AT3G12130.1	1e-58	C3H family protein
Phacu.CVR.007G003100.1	RAV	AT1G51120.1	5e-97	RAV family protein
Phacu.CVR.007G014900.1	TCP	AT5G23280.1	1e-96	TCP family protein
Phacu.CVR.007G019400.1	bHLH	AT2G16910.1	1e-139	bHLH family protein
Phacu.CVR.007G019900.2	B3	AT3G18990.1	3e-21	B3 family protein
Phacu.CVR.007G020000.1	B3	AT4G33280.1	1e-18	B3 family protein
Phacu.CVR.007G020100.1	B3	AT1G49475.1	3e-21	B3 family protein
Phacu.CVR.007G020300.1	G2-like	AT1G14600.1	3e-35	G2-like family protein
Phacu.CVR.007G021500.2	C2H2	AT2G02070.1	1e-136	indeterminate(ID)-domain 5
Phacu.CVR.007G023400.1	B3	AT3G18990.1	2e-26	B3 family protein
Phacu.CVR.007G024100.1	MYB_related	AT5G04760.1	3e-80	MYB family protein
Phacu.CVR.007G025600.1	bZIP	AT1G68640.1	1e-157	bZIP family protein
Phacu.CVR.007G027300.1	ERF	AT1G68550.1	2e-40	ERF family protein
Phacu.CVR.007G027500.1	CO-like	AT1G25440.1	1e-104	B-box type zinc finger protein with CCT domain
Phacu.CVR.007G028800.1	MYB	AT1G68320.1	7e-88	myb domain protein 62
Phacu.CVR.007G033100.1	ARR-B	AT1G68210.1	8e-33	pseudo-response regulator 6
Phacu.CVR.007G033500.2	C3H	AT1G68200.2	5e-86	C3H family protein
Phacu.CVR.007G043600.1	bHLH	AT3G19500.1	3e-53	bHLH family protein
Phacu.CVR.007G044200.1	HB-PHD	AT3G19510.1	1e-134	Homeodomain-like protein with RING/FYVE/PHD-type zinc finger domain
Phacu.CVR.007G044500.1	B3	AT3G18990.1	5e-10	B3 family protein
Phacu.CVR.007G046600.1	LBD	AT3G49940.1	5e-63	LOB domain-containing protein 38
Phacu.CVR.007G046800.1	C2H2	AT3G19580.2	2e-48	zinc-finger protein 2
Phacu.CVR.007G047200.1	bHLH	AT2G14760.1	5e-52	bHLH family protein
Phacu.CVR.007G047300.1	bHLH	AT2G14760.1	1e-60	bHLH family protein
Phacu.CVR.007G050100.1	M-type_MADS	AT5G60440.1	3e-60	AGAMOUS-like 62
Phacu.CVR.007G050300.1	M-type_MADS	AT5G60440.1	4e-67	AGAMOUS-like 62
Phacu.CVR.007G050400.1	M-type_MADS	AT5G60440.1	7e-56	AGAMOUS-like 62
Phacu.CVR.007G056800.2	HD-ZIP	AT4G04890.1	0	protodermal factor 2
Phacu.CVR.007G065300.1	TCP	AT1G67260.2	9e-29	TCP family protein
Phacu.CVR.007G065700.1	CPP	AT3G22780.1	1e-154	Tesmin/TSO1-like CXC domain-containing protein
Phacu.CVR.007G067000.1	HSF	AT3G22830.1	1e-120	heat shock transcription factor A6B
Phacu.CVR.007G069500.1	bHLH	AT4G25400.1	3e-37	bHLH family protein
Phacu.CVR.007G069700.4	bHLH	AT5G51780.1	2e-25	bHLH family protein
Phacu.CVR.007G070400.1	MIKC_MADS	AT1G24260.2	3e-55	MIKC_MADS family protein
Phacu.CVR.007G070900.1	M-type_MADS	AT5G62165.4	5e-40	AGAMOUS-like 42
Phacu.CVR.007G071300.4	TCP	AT5G51910.2	5e-79	TCP family protein
Phacu.CVR.007G071900.1	ERF	AT1G63030.2	2e-61	ERF family protein
Phacu.CVR.007G072000.1	ERF	AT5G52020.1	2e-49	ERF family protein
Phacu.CVR.007G073100.1	FAR1	AT3G59470.2	4e-22	FAR1 family protein
Phacu.CVR.007G073500.3	HD-ZIP	AT4G00730.1	0	HD-ZIP family protein
Phacu.CVR.007G073800.2	HSF	AT5G62020.1	2e-90	heat shock transcription factor B2A
Phacu.CVR.007G074700.1	MYB	AT3G48920.1	1e-63	myb domain protein 45
Phacu.CVR.007G074900.4	MYB	AT3G61250.1	3e-96	myb domain protein 17
Phacu.CVR.007G077400.2	Nin-like	AT4G24020.1	0	NIN like protein 7
Phacu.CVR.007G077900.1	C2H2	AT4G25610.1	1e-152	C2H2-like zinc finger protein
Phacu.CVR.007G079200.1	GRAS	AT5G52510.1	1e-143	SCARECROW-like 8
Phacu.CVR.007G080200.1	MYB_related	AT5G52660.2	1e-109	MYB_related family protein
Phacu.CVR.007G081300.1	WRKY	AT5G52830.1	3e-58	WRKY DNA-binding protein 27
Phacu.CVR.007G086300.1	Trihelix	AT1G21200.1	0	sequence-specific DNA binding transcription factors
Phacu.CVR.007G086500.1	Trihelix	AT1G76880.1	1e-162	Trihelix family protein
Phacu.CVR.007G086600.1	Trihelix	AT1G76880.1	1e-134	Trihelix family protein
Phacu.CVR.007G087800.4	bZIP	AT5G44080.1	5e-51	bZIP family protein
Phacu.CVR.007G089600.2	ERF	AT2G33710.1	1e-35	ERF family protein
Phacu.CVR.007G094000.1	NAC	AT1G34190.1	1e-135	NAC domain containing protein 17
Phacu.CVR.007G095200.1	ERF	AT1G12890.1	4e-29	ERF family protein
Phacu.CVR.007G098500.2	NAC	AT1G71930.1	1e-115	vascular related NAC-domain protein 7
Phacu.CVR.007G099500.1	C2H2	AT1G34370.2	1e-177	C2H2 family protein
Phacu.CVR.007G099700.1	GRAS	AT1G14920.1	4e-55	GRAS family protein
Phacu.CVR.007G101300.1	LBD	AT1G07900.1	1e-78	LOB domain-containing protein 1
Phacu.CVR.007G102300.2	MYB	AT3G52250.1	0	MYB family protein
Phacu.CVR.007G104400.1	ARF	AT4G30080.1	0	auxin response factor 16
Phacu.CVR.007G104500.3	GATA	AT4G32890.1	5e-46	GATA transcription factor 9
Phacu.CVR.007G106100.1	C2H2	AT5G04240.1	0	C2H2 family protein
Phacu.CVR.007G109400.2	C2H2	AT2G02080.1	1e-139	indeterminate(ID)-domain 4
Phacu.CVR.007G109500.1	MYB	AT3G13540.1	5e-59	myb domain protein 5
Phacu.CVR.007G109700.1	MYB	AT5G52600.1	3e-54	myb domain protein 82
Phacu.CVR.007G110000.1	bHLH	AT1G31050.1	7e-67	bHLH family protein
Phacu.CVR.007G110400.1	Trihelix	AT2G35640.1	6e-62	Trihelix family protein
Phacu.CVR.007G113200.1	bHLH	AT1G68810.1	1e-103	bHLH family protein
Phacu.CVR.007G114000.1	RAV	AT1G25560.1	1e-134	RAV family protein
Phacu.CVR.007G114200.1	C2H2	AT1G13290.1	1e-113	C2H2-like zinc finger protein
Phacu.CVR.007G114300.1	G2-like	AT1G25550.1	3e-92	G2-like family protein
Phacu.CVR.007G116600.1	Trihelix	AT5G03680.1	4e-91	Trihelix family protein
Phacu.CVR.007G117900.2	Trihelix	AT3G10030.1	1e-174	Trihelix family protein
Phacu.CVR.007G119800.1	S1Fa-like	AT2G37120.1	5e-15	S1FA-like DNA-binding protein
Phacu.CVR.007G121000.1	MYB	AT3G23250.1	2e-87	myb domain protein 15
Phacu.CVR.007G125900.1	LBD	AT3G27650.1	3e-42	LOB domain-containing protein 25
Phacu.CVR.007G128100.1	ZF-HD	AT2G02540.1	6e-62	homeobox protein 21
Phacu.CVR.007G132100.6	Dof	AT3G61850.4	7e-56	Dof family protein
Phacu.CVR.007G132200.1	bHLH	AT2G31280.1	3e-45	conserved peptide upstream open reading frame 7
Phacu.CVR.007G134900.1	WRKY	AT5G56270.1	5e-28	WRKY DNA-binding protein 2
Phacu.CVR.007G135000.1	WRKY	AT2G46130.2	4e-07	WRKY DNA-binding protein 43
Phacu.CVR.007G135700.1	C3H	AT3G02830.1	1e-177	zinc finger protein 1
Phacu.CVR.007G141700.1	ERF	AT3G23240.1	3e-47	ethylene response factor 1
Phacu.CVR.007G143700.2	MYB	AT1G09770.1	0	cell division cycle 5
Phacu.CVR.007G150000.1	C2H2	AT3G53820.1	2e-17	C2H2 family protein
Phacu.CVR.007G153400.1	ERF	AT3G23240.1	7e-72	ethylene response factor 1
Phacu.CVR.007G153900.1	ERF	AT3G23230.1	3e-47	ERF family protein
Phacu.CVR.007G154200.1	ERF	AT3G23230.1	5e-42	ERF family protein
Phacu.CVR.007G158300.1	GRAS	AT1G14920.1	1e-158	GRAS family protein
Phacu.CVR.007G160400.1	MYB	AT4G13480.1	1e-84	myb domain protein 79
Phacu.CVR.007G162100.1	NF-YB	AT2G37060.1	2e-75	nuclear factor Y, subunit B8
Phacu.CVR.007G163900.1	ERF	AT4G13620.1	4e-66	ERF family protein
Phacu.CVR.007G169400.1	NAC	AT5G04410.1	1e-104	NAC domain containing protein 2
Phacu.CVR.007G169600.1	NAC	AT3G10490.1	1e-106	NAC domain containing protein 52
Phacu.CVR.007G170200.1	C2H2	AT5G04390.1	1e-80	C2H2 family protein
Phacu.CVR.007G170800.1	G2-like	AT3G24120.1	2e-67	G2-like family protein
Phacu.CVR.007G173500.1	ERF	AT5G07580.1	6e-39	ERF family protein
Phacu.CVR.007G178100.1	MYB	AT2G36890.1	2e-75	MYB family protein
Phacu.CVR.007G180000.2	ARF	AT4G30080.1	0	auxin response factor 16
Phacu.CVR.007G181100.1	TCP	AT2G37000.1	8e-45	TCP family protein
Phacu.CVR.007G188400.1	MYB_related	AT5G41020.1	1e-118	MYB_related family protein
Phacu.CVR.007G189600.1	bHLH	AT2G20180.2	6e-86	phytochrome interacting factor 3-like 5
Phacu.CVR.007G192700.1	C2H2	AT2G37430.1	4e-47	C2H2 family protein
Phacu.CVR.007G192900.1	C2H2	AT2G37430.1	6e-46	C2H2 family protein
Phacu.CVR.007G196900.5	MYB_related	AT3G09600.1	1e-131	MYB_related family protein
Phacu.CVR.007G197200.1	NF-YB	AT2G37060.1	2e-85	nuclear factor Y, subunit B8
Phacu.CVR.007G199500.1	NF-YB	AT2G47810.1	6e-64	nuclear factor Y, subunit B5
Phacu.CVR.007G199700.1	C2H2	AT3G50700.1	1e-107	indeterminate(ID)-domain 2
Phacu.CVR.007G199900.1	C3H	AT2G47850.1	0	C3H family protein
Phacu.CVR.007G201000.1	CO-like	AT2G47890.1	1e-70	B-box type zinc finger protein with CCT domain
Phacu.CVR.007G205800.1	bHLH	AT4G30980.1	2e-20	LJRHL1-like 2
Phacu.CVR.007G206900.1	bHLH	AT4G09820.1	8e-58	bHLH family protein
Phacu.CVR.007G211100.1	HSF	AT3G22830.1	1e-106	heat shock transcription factor A6B
Phacu.CVR.007G211200.1	C2H2	AT4G02670.1	1e-124	indeterminate(ID)-domain 12
Phacu.CVR.007G214000.1	bHLH	AT4G02590.2	1e-130	bHLH family protein
Phacu.CVR.007G215000.1	WRKY	AT2G30590.1	1e-125	WRKY DNA-binding protein 21
Phacu.CVR.007G216300.1	bHLH	AT4G16430.1	1e-153	bHLH family protein
Phacu.CVR.007G216900.2	C2H2	AT3G23130.1	1e-26	C2H2 family protein
Phacu.CVR.007G217000.1	C2H2	AT5G43540.1	5e-17	C2H2 family protein
Phacu.CVR.007G217300.1	LBD	AT2G42430.1	2e-72	lateral organ boundaries-domain 16
Phacu.CVR.007G217500.1	LBD	AT3G58190.1	1e-73	lateral organ boundaries-domain 29
Phacu.CVR.007G218500.1	ERF	AT3G23230.1	1e-40	ERF family protein
Phacu.CVR.007G218600.1	ERF	AT3G23240.1	3e-54	ethylene response factor 1
Phacu.CVR.007G218700.1	ERF	AT3G23240.1	1e-55	ethylene response factor 1
Phacu.CVR.007G218900.1	ERF	AT3G23230.1	6e-40	ERF family protein
Phacu.CVR.007G219000.1	ERF	AT3G23240.1	3e-56	ethylene response factor 1
Phacu.CVR.007G219400.1	MYB	AT2G31180.1	3e-71	myb domain protein 14
Phacu.CVR.007G220200.1	NAC	AT4G28530.1	5e-95	NAC domain containing protein 74
Phacu.CVR.007G221100.1	GRAS	AT3G54220.1	1e-137	GRAS family protein
Phacu.CVR.007G222500.2	G2-like	AT4G28610.1	2e-78	phosphate starvation response 1
Phacu.CVR.007G225700.1	bHLH	AT4G02590.3	3e-79	bHLH family protein
Phacu.CVR.007G225800.1	bZIP	AT5G28770.2	3e-77	bZIP family protein
Phacu.CVR.007G226600.1	Trihelix	AT5G28300.1	1e-106	Trihelix family protein
Phacu.CVR.007G227900.1	GeBP	AT5G28040.1	3e-43	DNA-binding storekeeper protein-related transcriptional regulator
Phacu.CVR.007G228000.1	GeBP	AT5G28040.1	6e-86	DNA-binding storekeeper protein-related transcriptional regulator
Phacu.CVR.007G231800.1	bHLH	AT1G72210.1	6e-84	bHLH family protein
Phacu.CVR.007G232300.1	NF-YC	AT1G08970.3	3e-83	nuclear factor Y, subunit C9
Phacu.CVR.007G234200.2	MYB_related	AT3G21430.2	0	DNA binding
Phacu.CVR.007G234700.1	NF-YB	AT1G09030.1	6e-57	nuclear factor Y, subunit B4
Phacu.CVR.007G234900.1	C2H2	AT3G50700.1	1e-121	indeterminate(ID)-domain 2
Phacu.CVR.007G243100.1	C3H	AT5G26749.1	1e-34	C3H family protein
Phacu.CVR.007G244800.1	M-type_MADS	AT1G65330.1	3e-35	M-type_MADS family protein
Phacu.CVR.007G245000.1	M-type_MADS	AT5G26630.1	3e-37	M-type_MADS family protein
Phacu.CVR.007G245100.12	bHLH	AT1G09530.2	8e-70	phytochrome interacting factor 3
Phacu.CVR.007G245300.1	MYB	AT1G09540.1	1e-111	myb domain protein 61
Phacu.CVR.007G247800.1	MYB	AT4G01680.3	7e-94	myb domain protein 55
Phacu.CVR.007G248000.1	bHLH	AT1G09530.2	3e-35	phytochrome interacting factor 3
Phacu.CVR.007G248500.1	WRKY	AT4G04450.1	1e-72	WRKY family protein
Phacu.CVR.007G250000.1	SBP	AT2G47070.1	0	squamosa promoter binding protein-like 1
Phacu.CVR.007G251400.1	MYB	AT1G48000.1	6e-80	myb domain protein 112
Phacu.CVR.007G251500.1	MYB	AT2G47190.1	2e-75	myb domain protein 2
Phacu.CVR.007G252400.1	WRKY	AT2G47260.1	1e-68	WRKY DNA-binding protein 23
Phacu.CVR.007G253600.1	bZIP	AT3G62420.1	3e-42	basic region/leucine zipper motif 53
Phacu.CVR.007G255300.1	MYB	AT2G47460.1	2e-79	myb domain protein 12
Phacu.CVR.007G257400.1	ERF	AT3G16770.1	7e-45	ethylene-responsive element binding protein
Phacu.CVR.007G261600.1	C2H2	AT3G50700.1	1e-117	indeterminate(ID)-domain 2
Phacu.CVR.007G262400.1	GRF	AT3G52910.1	1e-68	growth-regulating factor 4
Phacu.CVR.007G262600.1	ERF	AT4G25490.1	3e-41	C-repeat/DRE binding factor 1
Phacu.CVR.007G262800.1	ERF	AT2G36450.1	1e-49	ERF family protein
Phacu.CVR.007G263000.2	Trihelix	AT5G03680.1	1e-132	Trihelix family protein
Phacu.CVR.007G263600.1	HSF	AT5G03720.1	1e-102	heat shock transcription factor A3
Phacu.CVR.007G264500.3	Trihelix	AT3G10030.1	0	Trihelix family protein
Phacu.CVR.007G264700.1	Trihelix	AT1G76870.1	3e-61
Phacu.CVR.007G264900.1	HD-ZIP	AT5G03790.1	3e-56	homeobox 51
Phacu.CVR.007G267500.4	GATA	AT3G24050.1	4e-50	GATA transcription factor 1
Phacu.CVR.007G269000.2	bZIP	AT2G36270.1	1e-118	bZIP family protein
Phacu.CVR.007G270000.1	B3	AT5G06250.2	5e-69	B3 family protein
Phacu.CVR.007G271100.1	MYB	AT4G13480.1	8e-91	myb domain protein 79
Phacu.CVR.007G274300.1	NF-YB	AT5G47670.2	2e-55	nuclear factor Y, subunit B6
Phacu.CVR.007G279500.1	AP2	AT2G28550.2	1e-59	related to AP2.7
Phacu.CVR.007G280800.1	MYB_related	AT5G61620.1	3e-34	MYB_related family protein
Phacu.CVR.007G281300.1	ERF	AT5G51190.1	3e-56	ERF family protein
Phacu.CVR.007G281400.1	ERF	AT5G07580.1	4e-41	ERF family protein
Phacu.CVR.007G281800.2	MYB_related	AT4G39250.1	7e-37	RAD-like 1
Phacu.CVR.007G282600.1	bHLH	AT3G56770.1	3e-71	bHLH family protein
Phacu.CVR.007G283900.1	G2-like	AT5G05090.1	3e-70	G2-like family protein
Phacu.CVR.007G284900.1	C2H2	AT5G01860.1	1e-12	C2H2 family protein
Phacu.CVR.007G287100.1	bZIP	AT1G42990.1	5e-16	basic region/leucine zipper motif 60
Phacu.CVR.007G292300.4	MIKC_MADS	AT5G13790.1	2e-59	AGAMOUS-like 15
Phacu.CVR.007G292600.1	HSF	AT2G41690.1	4e-59	heat shock transcription factor B3
Phacu.CVR.007G293600.2	C2H2	AT2G41835.1	1e-128	C2H2 family protein
Phacu.CVR.007G294900.2	C3H	AT2G41900.1	0	CCCH-type zinc finger protein with ARM repeat domain
Phacu.CVR.007G296000.1	MYB_related	AT5G58340.2	1e-08	MYB_related family protein
Phacu.CVR.007G296100.1	ERF	AT3G57600.1	1e-93	ERF family protein
Phacu.CVR.007G296500.1	C2H2	AT3G57670.1	1e-147	C2H2 family protein
Phacu.CVR.007G297800.2	bHLH	AT3G57800.2	2e-92	bHLH family protein
Phacu.CVR.007G298100.1	bHLH	AT2G42280.1	9e-95	bHLH family protein
Phacu.CVR.007G299000.1	bZIP	AT5G06839.3	0	bZIP family protein
Phacu.CVR.007G299800.1	SBP	AT2G42200.1	1e-53	squamosa promoter binding protein-like 9
Phacu.CVR.007G299900.1	G2-like	AT5G29000.4	8e-20	G2-like family protein
Phacu.CVR.007G300000.2	G2-like	AT5G06800.2	5e-56	G2-like family protein
Phacu.CVR.007G300700.1	C3H	AT3G12130.1	1e-88	C3H family protein
Phacu.CVR.007G302400.1	HD-ZIP	AT5G06710.1	3e-92	homeobox from Arabidopsis thaliana
Phacu.CVR.007G308600.1	M-type_MADS	AT5G60440.1	1e-27	AGAMOUS-like 62
Phacu.CVR.007G308900.2	NF-YA	AT3G05690.1	2e-49	nuclear factor Y, subunit A2
Phacu.CVR.007G309500.1	Dof	AT3G52440.1	2e-47	Dof family protein
Phacu.CVR.007G309800.2	TALE	AT2G35940.1	1e-174	BEL1-like homeodomain 1
Phacu.CVR.007G311800.1	E2F/DP	AT2G36010.1	1e-161	E2F transcription factor 3
Phacu.CVR.007G315100.1	bHLH	AT4G14410.2	2e-76	bHLH family protein
Phacu.CVR.007G315300.1	ERF	AT3G23230.1	7e-38	ERF family protein
Phacu.CVR.007G315400.1	ERF	AT3G23230.1	1e-49	ERF family protein
Phacu.CVR.007G315500.1	ERF	AT3G23240.1	7e-70	ethylene response factor 1
Phacu.CVR.007G316000.1	MYB	AT3G23250.1	4e-84	myb domain protein 15
Phacu.CVR.007G321100.1	HSF	AT3G22830.1	1e-122	heat shock transcription factor A6B
Phacu.CVR.007G323900.1	bHLH	AT5G43650.1	2e-33	bHLH family protein
Phacu.CVR.008G001000.1	NAC	AT5G13180.1	7e-99	NAC domain containing protein 83
Phacu.CVR.008G001100.1	NAC	AT5G13180.1	1e-100	NAC domain containing protein 83
Phacu.CVR.008G005900.1	LBD	AT3G02550.1	1e-110	LOB domain-containing protein 41
Phacu.CVR.008G009300.1	NF-YC	AT1G54830.3	2e-33	nuclear factor Y, subunit C3
Phacu.CVR.008G013100.1	Dof	AT3G55370.1	5e-47	OBF-binding protein 3
Phacu.CVR.008G014800.3	WOX	AT4G35550.1	6e-81	WUSCHEL related homeobox 13
Phacu.CVR.008G015400.1	C2H2	AT2G37430.1	1e-40	C2H2 family protein
Phacu.CVR.008G020800.1	Trihelix	AT2G33550.1	1e-98	Trihelix family protein
Phacu.CVR.008G021000.1	ERF	AT5G13330.1	5e-46	related to AP2 6l
Phacu.CVR.008G021800.1	TCP	AT1G67260.2	2e-33	TCP family protein
Phacu.CVR.008G024300.1	CO-like	AT3G02380.1	1e-124	CONSTANS-like 2
Phacu.CVR.008G024900.1	bZIP	AT3G30530.1	4e-53	basic leucine-zipper 42
Phacu.CVR.008G026900.1	bHLH	AT1G69010.1	6e-62	BES1-interacting Myc-like protein 2
Phacu.CVR.008G029000.1	MIKC_MADS	AT5G60910.1	3e-80	AGAMOUS-like 8
Phacu.CVR.008G029100.1	MIKC_MADS	AT3G02310.1	1e-130	MIKC_MADS family protein
Phacu.CVR.008G029300.1	MYB	AT3G30210.1	8e-65	myb domain protein 121
Phacu.CVR.008G033100.3	TCP	AT3G02150.2	2e-50	plastid transcription factor 1
Phacu.CVR.008G039100.2	Dof	AT5G39660.1	1e-111	cycling DOF factor 2
Phacu.CVR.008G040000.2	NAC	AT5G61430.1	6e-99	NAC domain containing protein 100
Phacu.CVR.008G040100.1	MYB	AT5G15310.1	1e-129	myb domain protein 16
Phacu.CVR.008G040500.1	MYB	AT1G66370.1	4e-58	myb domain protein 113
Phacu.CVR.008G040600.1	MYB_related	AT4G09460.1	3e-15	myb domain protein 6
Phacu.CVR.008G040800.1	MYB	AT1G66370.1	3e-56	myb domain protein 113
Phacu.CVR.008G040900.1	MYB	AT1G66370.1	3e-57	myb domain protein 113
Phacu.CVR.008G041600.1	ERF	AT5G19790.1	1e-32	related to AP2 11
Phacu.CVR.008G042100.1	WRKY	AT1G13960.1	1e-150	WRKY DNA-binding protein 4
Phacu.CVR.008G043700.1	ZF-HD	AT5G15210.1	4e-79	homeobox protein 30
Phacu.CVR.008G043800.1	ZF-HD	AT3G28917.1	4e-23	mini zinc finger 2
Phacu.CVR.008G043900.1	MYB	AT3G28910.1	1e-107	myb domain protein 30
Phacu.CVR.008G044200.1	bHLH	AT3G28857.1	3e-43	bHLH family protein
Phacu.CVR.008G044600.1	HD-ZIP	AT5G15150.1	3e-76	homeobox 3
Phacu.CVR.008G045600.1	WRKY	AT5G15130.1	4e-89	WRKY DNA-binding protein 72
Phacu.CVR.008G046200.1	AP2	AT3G54320.3	5e-89	AP2 family protein
Phacu.CVR.008G048200.1	HD-ZIP	AT3G60390.1	3e-86	homeobox-leucine zipper protein 3
Phacu.CVR.008G049700.1	ERF	AT2G44840.1	7e-37	ethylene-responsive element binding factor 13
Phacu.CVR.008G049800.1	ERF	AT2G44840.1	2e-27	ethylene-responsive element binding factor 13
Phacu.CVR.008G051800.1	WRKY	AT2G44745.1	1e-37	WRKY family protein
Phacu.CVR.008G053200.1	Trihelix	AT2G44730.1	6e-78	Trihelix family protein
Phacu.CVR.008G054800.1	bHLH	AT4G37850.1	3e-41	bHLH family protein
Phacu.CVR.008G056300.2	AP2	AT5G17430.1	1e-149	AP2 family protein
Phacu.CVR.008G058900.1	WRKY	AT5G56270.1	2e-97	WRKY DNA-binding protein 2
Phacu.CVR.008G059600.3	C3H	AT3G02830.1	0	zinc finger protein 1
Phacu.CVR.008G063000.1	WRKY	AT5G41570.1	2e-16	WRKY DNA-binding protein 24
Phacu.CVR.008G063300.1	WRKY	AT4G01250.1	3e-84	WRKY family protein
Phacu.CVR.008G064100.1	MYB_related	AT4G01280.1	3e-99	MYB_related family protein
Phacu.CVR.008G070400.1	BES1	AT2G45880.1	0	beta-amylase 7
Phacu.CVR.008G072000.1	MYB	AT3G61250.1	1e-128	myb domain protein 17
Phacu.CVR.008G080700.1	HD-ZIP	AT4G00730.1	0	HD-ZIP family protein
Phacu.CVR.008G084700.1	LBD	AT2G45420.1	2e-75	LOB domain-containing protein 18
Phacu.CVR.008G085800.1	GRAS	AT5G41920.1	1e-140	GRAS family protein
Phacu.CVR.008G090800.1	WRKY	AT3G56400.1	4e-36	WRKY DNA-binding protein 70
Phacu.CVR.008G096100.1	bHLH	AT1G12860.1	7e-12	bHLH family protein
Phacu.CVR.008G098900.1	WRKY	AT2G38470.1	1e-113	WRKY DNA-binding protein 33
Phacu.CVR.008G112300.1	ERF	AT2G40340.1	1e-44	ERF family protein
Phacu.CVR.008G113800.1	GRAS	AT4G08250.1	6e-14	GRAS family protein
Phacu.CVR.008G114300.1	G2-like	AT2G38300.1	3e-59	G2-like family protein
Phacu.CVR.008G114600.1	bHLH	AT5G01310.1	7e-32	APRATAXIN-like
Phacu.CVR.008G118800.2	Trihelix	AT2G38250.1	6e-73	Trihelix family protein
Phacu.CVR.008G119200.1	G2-like	AT5G29000.1	3e-21	G2-like family protein
Phacu.CVR.008G124000.1	MYB	AT2G38090.1	1e-115	MYB family protein
Phacu.CVR.008G130700.1	MYB	AT1G66370.1	9e-57	myb domain protein 113
Phacu.CVR.008G132300.1	TALE	AT5G02030.1	1e-125	TALE family protein
Phacu.CVR.008G136100.1	C2H2	AT2G37740.1	3e-26	zinc-finger protein 10
Phacu.CVR.008G138200.1	ARF	AT4G23980.2	0	auxin response factor 9
Phacu.CVR.008G140000.1	WRKY	AT5G43290.1	3e-53	WRKY DNA-binding protein 49
Phacu.CVR.008G140300.4	GRAS	AT2G37650.1	0	GRAS family protein
Phacu.CVR.008G140500.1	MYB_related	AT1G07540.1	1e-102	TRF-like 2
Phacu.CVR.008G141300.2	MYB	AT2G37630.1	1e-160	MYB family protein
Phacu.CVR.008G141800.1	MYB	AT3G09370.2	1e-157	myb domain protein 3r-3
Phacu.CVR.008G143700.1	WOX	AT2G28610.1	4e-42	WOX family protein
Phacu.CVR.008G145800.1	Dof	AT2G37590.1	2e-65	DNA binding with one finger 2.4
Phacu.CVR.008G146800.1	B3	AT3G24650.1	1e-163	B3 family protein
Phacu.CVR.008G162300.1	ERF	AT4G13040.1	1e-46	ERF family protein
Phacu.CVR.008G165100.1	bHLH	AT3G07340.1	1e-124	bHLH family protein
Phacu.CVR.008G171400.1	FAR1	AT4G12850.1	2e-75	FAR1 family protein
Phacu.CVR.008G174500.1	B3	AT1G49475.1	3e-23	B3 family protein
Phacu.CVR.008G175700.1	ERF	AT2G44940.1	8e-67	ERF family protein
Phacu.CVR.008G180200.1	MYB	AT5G14340.1	3e-89	myb domain protein 40
Phacu.CVR.008G186300.4	LBD	AT3G27650.1	4e-70	LOB domain-containing protein 25
Phacu.CVR.008G186800.1	bHLH	AT4G00050.1	1e-110	bHLH family protein
Phacu.CVR.008G187500.1	C2H2	AT3G60580.1	1e-66	C2H2-like zinc finger protein
Phacu.CVR.008G188000.3	GRAS	AT4G00150.1	1e-140	GRAS family protein
Phacu.CVR.008G197100.2	MYB	AT3G27810.1	9e-87	myb domain protein 21
Phacu.CVR.008G197300.1	MYB	AT3G27810.1	3e-85	myb domain protein 21
Phacu.CVR.008G197600.1	MYB	AT4G18770.1	2e-62	myb domain protein 98
Phacu.CVR.008G199000.1	SBP	AT1G27370.3	1e-39	squamosa promoter binding protein-like 10
Phacu.CVR.008G199300.1	SBP	AT1G02065.1	3e-63	squamosa promoter binding protein-like 8
Phacu.CVR.008G199700.1	GATA	AT4G32890.1	7e-97	GATA transcription factor 9
Phacu.CVR.008G202300.1	bHLH	AT5G53210.1	7e-97	bHLH family protein
Phacu.CVR.008G202700.1	NAC	AT5G14490.1	1e-89	NAC domain containing protein 85
Phacu.CVR.008G202900.1	ERF	AT4G27950.1	2e-54	cytokinin response factor 4
Phacu.CVR.008G210600.1	ERF	AT1G21910.1	4e-50	ERF family protein
Phacu.CVR.008G210900.1	GRAS	AT4G08250.1	1e-146	GRAS family protein
Phacu.CVR.008G217600.2	ARF	AT1G77850.1	1e-163	auxin response factor 17
Phacu.CVR.008G217900.2	bZIP	AT1G77920.1	1e-136	bZIP family protein
Phacu.CVR.008G219800.1	MIKC_MADS	AT1G22130.1	1e-121	AGAMOUS-like 104
Phacu.CVR.008G221800.1	ERF	AT1G78080.1	2e-88	related to AP2 4
Phacu.CVR.008G225300.1	C2H2	AT1G34790.1	1e-100	C2H2 family protein
Phacu.CVR.008G230100.1	bHLH	AT1G72210.1	2e-89	bHLH family protein
Phacu.CVR.008G232800.1	ZF-HD	AT4G24660.1	2e-78	homeobox protein 22
Phacu.CVR.008G235700.1	bHLH	AT3G25710.1	2e-35	basic helix-loop-helix 32
Phacu.CVR.008G236500.1	MYB_related	AT1G09710.2	2e-30	MYB_related family protein
Phacu.CVR.008G237500.1	GATA	AT4G24470.2	8e-97	GATA-type zinc finger protein with TIFY domain
Phacu.CVR.008G238600.1	M-type_MADS	AT3G57230.1	4e-35	AGAMOUS-like 16
Phacu.CVR.008G240300.1	bHLH	AT5G65640.1	1e-78	beta HLH protein 93
Phacu.CVR.008G241100.1	AP2	AT4G36920.1	1e-112	AP2 family protein
Phacu.CVR.008G241400.1	WRKY	AT3G56400.1	8e-36	WRKY DNA-binding protein 70
Phacu.CVR.008G241800.1	WRKY	AT2G40750.1	1e-12	WRKY DNA-binding protein 54
Phacu.CVR.008G245800.1	NAC	AT4G35580.1	3e-94	NAC transcription factor-like 9
Phacu.CVR.008G247400.7	CO-like	AT5G48250.1	1e-147	B-box type zinc finger protein with CCT domain
Phacu.CVR.008G248100.2	MIKC_MADS	AT3G58780.1	1e-116	MIKC_MADS family protein
Phacu.CVR.008G249800.1	WRKY	AT4G18170.1	3e-60	WRKY DNA-binding protein 28
Phacu.CVR.008G251800.1	NAC	AT2G43000.1	2e-94	NAC domain containing protein 42
Phacu.CVR.008G254100.1	bHLH	AT2G43010.2	4e-46	phytochrome interacting factor 4
Phacu.CVR.008G254900.1	ARF	AT5G37020.1	0	auxin response factor 8
Phacu.CVR.008G258600.1	HB-other	AT4G03250.1	9e-86	HB-other family protein
Phacu.CVR.008G259000.2	SRS	AT5G12330.4	3e-86	Lateral root primordium (LRP) protein-related
Phacu.CVR.008G260800.1	HSF	AT1G46264.1	3e-86	heat shock transcription factor B4
Phacu.CVR.008G263400.1	NF-YC	AT3G12480.1	1e-61	nuclear factor Y, subunit C11
Phacu.CVR.008G263900.1	MYB	AT2G26960.1	4e-62	myb domain protein 81
Phacu.CVR.008G264000.1	MYB	AT2G26960.1	4e-60	myb domain protein 81
Phacu.CVR.008G264100.1	MYB	AT2G26960.1	4e-65	myb domain protein 81
Phacu.CVR.008G266100.1	EIL	AT3G20770.1	0	EIL family protein
Phacu.CVR.008G267700.1	FAR1	AT2G27110.2	1e-175	FAR1-related sequence 3
Phacu.CVR.008G271000.1	TALE	AT1G62360.1	1e-104	KNOX/ELK homeobox transcription factor
Phacu.CVR.008G274100.2	C3H	AT1G04990.2	1e-116	C3H family protein
Phacu.CVR.008G274200.1	ERF	AT1G50640.1	9e-46	ethylene responsive element binding factor 3
Phacu.CVR.008G280600.1	B3	AT3G06160.1	3e-25	B3 family protein
Phacu.CVR.008G281000.3	ERF	AT2G40340.1	3e-72	ERF family protein
Phacu.CVR.008G281700.1	LBD	AT2G30130.1	2e-62	LBD family protein
Phacu.CVR.008G282800.1	LBD	AT3G11090.1	1e-64	LOB domain-containing protein 21
Phacu.CVR.008G283000.1	ERF	AT2G40220.1	1e-43	ERF family protein
Phacu.CVR.008G283200.1	MYB	AT4G37260.1	2e-55	myb domain protein 73
Phacu.CVR.008G283300.1	bHLH	AT2G40200.1	9e-48	bHLH family protein
Phacu.CVR.008G284200.1	C3H	AT2G40140.2	0	C3H family protein
Phacu.CVR.008G286900.1	WOX	AT3G11260.1	2e-59	WUSCHEL related homeobox 5
Phacu.CVR.008G287400.1	MYB	AT2G38090.1	4e-94	MYB family protein
Phacu.CVR.008G292400.1	C2H2	AT2G37740.1	2e-24	zinc-finger protein 10
Phacu.CVR.008G292800.1	LBD	AT5G06080.1	1e-56	LOB domain-containing protein 33
Phacu.CVR.008G293100.2	MYB_related	AT1G75250.2	2e-32	RAD-like 6
Phacu.CVR.008G295800.1	MYB	AT4G38620.1	3e-77	myb domain protein 4
Phacu.CVR.008G296400.1	bHLH	AT5G37800.1	2e-38	RHD SIX-LIKE 1
Phacu.CVR.008G298000.1	GRAS	AT1G66350.1	0	RGA-like 1
Phacu.CVR.008G299100.1	MYB	AT5G16600.1	1e-100	myb domain protein 43
Phacu.CVR.008G301300.4	C2H2	AT1G66140.1	2e-53	zinc finger protein 4
Phacu.CVR.008G301500.1	G2-like	AT5G16560.1	1e-72	G2-like family protein
Phacu.CVR.008G303300.1	MYB_related	AT5G17300.1	9e-72	MYB_related family protein
Phacu.CVR.008G303800.1	NAC	AT1G65910.1	1e-157	NAC domain containing protein 28
Phacu.CVR.008G304900.1	ARF	AT5G37020.1	0	auxin response factor 8
Phacu.CVR.008G307100.1	B3	AT5G58280.1	6e-72	B3 family protein
Phacu.CVR.008G309600.1	ERF	AT4G27950.1	2e-39	cytokinin response factor 4
Phacu.CVR.008G311100.1	B3	AT4G32010.1	0	HSI2-like 1
Phacu.CVR.008G311400.1	bZIP	AT2G40620.1	1e-107	bZIP family protein
Phacu.CVR.008G313100.1	LBD	AT2G30340.1	2e-74	LOB domain-containing protein 13
Phacu.CVR.008G315200.1	WRKY	AT2G38470.1	1e-112	WRKY DNA-binding protein 33
Phacu.CVR.008G315600.1	WRKY	AT4G26440.1	2e-06	WRKY DNA-binding protein 34
Phacu.CVR.008G318200.2	AP2	AT1G16060.2	1e-83	ARIA-interacting double AP2 domain protein
Phacu.CVR.008G319200.1	GATA	AT1G51600.2	1e-135	ZIM-LIKE 2
Phacu.CVR.008G322500.1	LBD	AT2G30130.1	1e-59	LBD family protein
Phacu.CVR.008G324300.1	bZIP	AT2G42380.2	1e-11	bZIP family protein
Phacu.CVR.008G326300.1	C3H	AT5G58620.1	0	C3H family protein
Phacu.CVR.008G328100.1	MYB	AT5G11050.1	5e-65	myb domain protein 64
Phacu.CVR.008G328300.1	MYB	AT2G38090.1	1e-98	MYB family protein
Phacu.CVR.008G333900.2	LBD	AT3G26660.1	1e-48	LOB domain-containing protein 24
Phacu.CVR.008G335700.2	C2H2	AT1G72050.2	2e-83	transcription factor IIIA
Phacu.CVR.008G335800.1	WRKY	AT1G62300.1	1e-94	WRKY family protein
Phacu.CVR.008G336500.1	ERF	AT1G50640.1	5e-57	ethylene responsive element binding factor 3
Phacu.CVR.008G340800.1	WRKY	AT4G26640.2	0	WRKY family protein
Phacu.CVR.008G341000.1	GRAS	AT1G50600.1	0	scarecrow-like 5
Phacu.CVR.008G344700.1	NF-YB	AT4G14540.1	3e-77	nuclear factor Y, subunit B3
Phacu.CVR.008G348900.1	NF-YA	AT3G20910.1	2e-59	nuclear factor Y, subunit A9
Phacu.CVR.008G350500.1	SAP	AT5G35770.1	1e-113	SAP family protein
Phacu.CVR.008G352500.3	GRAS	AT5G48150.1	0	GRAS family protein
Phacu.CVR.008G352600.1	WRKY	AT2G04880.2	2e-86	zinc-dependent activator protein-1
Phacu.CVR.008G358000.1	Nin-like	AT1G76350.1	1e-140	Nin-like family protein
Phacu.CVR.008G359100.1	FAR1	AT4G38180.1	1e-105	FAR1-related sequence 5
Phacu.CVR.009G003500.1	bZIP	AT3G56850.1	4e-14	ABA-responsive element binding protein 3
Phacu.CVR.009G007600.1	MYB	AT3G49690.1	4e-91	myb domain protein 84
Phacu.CVR.009G008000.1	HD-ZIP	AT5G06710.1	2e-56	homeobox from Arabidopsis thaliana
Phacu.CVR.009G008200.1	C3H	AT2G25900.2	1e-74	C3H family protein
Phacu.CVR.009G009700.2	TALE	AT4G32980.1	1e-106	homeobox gene 1
Phacu.CVR.009G009900.1	MYB_related	AT5G56840.1	3e-40	MYB_related family protein
Phacu.CVR.009G010800.4	HSF	AT2G26150.1	1e-119	heat shock transcription factor A2
Phacu.CVR.009G013300.1	Nin-like	AT1G18790.1	2e-08	RWP-RK domain-containing protein
Phacu.CVR.009G017000.1	ERF	AT1G74930.1	6e-44	ERF family protein
Phacu.CVR.009G018200.1	CO-like	AT5G24930.1	1e-110	CONSTANS-like 4
Phacu.CVR.009G020300.1	WRKY	AT1G80840.1	3e-71	WRKY DNA-binding protein 40
Phacu.CVR.009G022000.2	ARR-B	AT2G25180.1	1e-130	response regulator 12
Phacu.CVR.009G022100.1	C2H2	AT5G10970.1	7e-45	C2H2 family protein
Phacu.CVR.009G022400.1	ERF	AT5G25190.1	1e-79	ERF family protein
Phacu.CVR.009G023600.2	TALE	AT5G25220.1	0	KNOTTED1-like homeobox gene 3
Phacu.CVR.009G027800.1	ERF	AT5G25390.2	6e-76	ERF family protein
Phacu.CVR.009G028600.1	HB-other	AT5G11270.1	5e-73	overexpressor of cationic peroxidase 3
Phacu.CVR.009G036800.1	WRKY	AT4G31550.1	1e-125	WRKY DNA-binding protein 11
Phacu.CVR.009G039000.1	bZIP	AT5G24800.1	1e-59	basic leucine zipper 9
Phacu.CVR.009G039300.1	NAC	AT2G24430.2	1e-114	NAC domain containing protein 38
Phacu.CVR.009G042200.1	MYB	AT4G32730.2	0	Homeodomain-like protein
Phacu.CVR.009G043500.1	CPP	AT4G29000.1	1e-122	Tesmin/TSO1-like CXC domain-containing protein
Phacu.CVR.009G046800.1	bHLH	AT1G22490.1	5e-90	bHLH family protein
Phacu.CVR.009G050400.1	MYB	AT1G34670.1	1e-119	myb domain protein 93
Phacu.CVR.009G053500.1	ERF	AT1G78080.1	1e-101	related to AP2 4
Phacu.CVR.009G056200.2	LBD	AT5G66870.1	3e-68	ASYMMETRIC LEAVES 2-like 1
Phacu.CVR.009G057200.4	bZIP	AT1G77920.1	1e-127	bZIP family protein
Phacu.CVR.009G058000.1	ARF	AT1G77850.1	1e-146	auxin response factor 17
Phacu.CVR.009G060800.1	GRAS	AT4G08250.1	1e-169	GRAS family protein
Phacu.CVR.009G061400.1	ERF	AT1G21910.1	3e-49	ERF family protein
Phacu.CVR.009G064800.1	NAC	AT1G01720.1	1e-147	NAC family protein
Phacu.CVR.009G068800.1	MIKC_MADS	AT5G20240.1	5e-76	MIKC_MADS family protein
Phacu.CVR.009G073500.1	MYB	AT1G17950.1	6e-68	myb domain protein 52
Phacu.CVR.009G073600.4	GRAS	AT1G21450.1	0	SCARECROW-like 1
Phacu.CVR.009G077800.1	Dof	AT3G52440.1	3e-47	Dof family protein
Phacu.CVR.009G078500.1	ERF	AT4G27950.1	6e-58	cytokinin response factor 4
Phacu.CVR.009G078900.1	bHLH	AT5G53210.1	1e-110	bHLH family protein
Phacu.CVR.009G079100.1	WRKY	AT4G23810.1	2e-51	WRKY family protein
Phacu.CVR.009G080000.1	ERF	AT5G61890.1	4e-35	ERF family protein
Phacu.CVR.009G080800.1	WRKY	AT4G39410.1	4e-63	WRKY DNA-binding protein 13
Phacu.CVR.009G081400.1	WRKY	AT5G64810.1	3e-44	WRKY DNA-binding protein 51
Phacu.CVR.009G083100.1	LBD	AT2G40470.1	2e-89	LOB domain-containing protein 15
Phacu.CVR.009G085500.3	bZIP	AT2G40620.1	2e-77	bZIP family protein
Phacu.CVR.009G086300.1	C2H2	AT5G10970.1	6e-16	C2H2 family protein
Phacu.CVR.009G086800.1	WRKY	AT2G40740.1	9e-58	WRKY DNA-binding protein 55
Phacu.CVR.009G086900.1	WRKY	AT3G56400.1	2e-48	WRKY DNA-binding protein 70
Phacu.CVR.009G091400.1	NAC	AT4G35580.3	2e-92	NAC transcription factor-like 9
Phacu.CVR.009G095800.3	GRF	AT4G37740.1	1e-37	growth-regulating factor 2
Phacu.CVR.009G096800.2	HD-ZIP	AT2G46680.1	6e-49	homeobox 7
Phacu.CVR.009G099400.1	Dof	AT3G61850.4	1e-62	Dof family protein
Phacu.CVR.009G101200.1	Nin-like	AT5G53040.1	1e-40	RWP-RK domain-containing protein
Phacu.CVR.009G105300.1	bZIP	AT3G49760.1	4e-17	basic leucine-zipper 5
Phacu.CVR.009G109800.1	C2H2	AT1G27730.1	3e-66	salt tolerance zinc finger
Phacu.CVR.009G111300.1	M-type_MADS	AT1G77980.1	1e-48	AGAMOUS-like 66
Phacu.CVR.009G113000.1	MYB	AT4G37260.1	1e-78	myb domain protein 73
Phacu.CVR.009G114700.1	ERF	AT1G46768.1	2e-52	related to AP2 1
Phacu.CVR.009G115000.1	WOX	AT1G46480.1	5e-70	WUSCHEL related homeobox 4
Phacu.CVR.009G117000.1	HSF	AT1G46264.1	1e-126	heat shock transcription factor B4
Phacu.CVR.009G117100.1	bHLH	AT5G67060.1	5e-47	bHLH family protein
Phacu.CVR.009G117400.3	bZIP	AT1G45249.1	1e-122	abscisic acid responsive elements-binding factor 2
Phacu.CVR.009G119200.1	B3	AT5G42700.1	1e-71	B3 family protein
Phacu.CVR.009G121100.1	MYB	AT3G50060.1	2e-60	myb domain protein 77
Phacu.CVR.009G122700.1	G2-like	AT5G42630.1	2e-50	G2-like family protein
Phacu.CVR.009G125000.1	BES1	AT1G75080.2	1e-121	BES1 family protein
Phacu.CVR.009G125400.1	C2H2	AT5G66730.1	1e-130	C2H2-like zinc finger protein
Phacu.CVR.009G126700.1	MYB_related	AT1G75250.1	4e-35	RAD-like 6
Phacu.CVR.009G127200.2	MYB_related	AT1G75250.2	1e-28	RAD-like 6
Phacu.CVR.009G129500.1	bZIP	AT1G75390.1	7e-38	basic leucine-zipper 44
Phacu.CVR.009G130100.1	TALE	AT2G16400.1	1e-113	BEL1-like homeodomain 7
Phacu.CVR.009G133500.1	AP2	AT4G37750.1	1e-153	AP2 family protein
Phacu.CVR.009G134600.3	E2F/DP	AT1G47870.2	7e-95	E2F/DP family protein
Phacu.CVR.009G136500.2	BBR-BPC	AT5G42520.1	1e-163	basic pentacysteine 6
Phacu.CVR.009G137700.1	DBB	AT1G75540.1	1e-64	salt tolerance homolog2
Phacu.CVR.009G137900.2	MIKC_MADS	AT3G54340.1	1e-92	MIKC_MADS family protein
Phacu.CVR.009G138100.1	SRS	AT1G75520.1	3e-83	SHI-related sequence 5
Phacu.CVR.009G140800.2	WOX	AT4G35550.1	8e-74	WUSCHEL related homeobox 13
Phacu.CVR.009G141600.2	Nin-like	AT1G20640.2	0	Nin-like family protein
Phacu.CVR.009G145200.1	NAC	AT1G76420.1	8e-98	NAC family protein
Phacu.CVR.009G148600.1	bHLH	AT4G34530.1	2e-64	cryptochrome-interacting basic-helix-loop-helix 1
Phacu.CVR.009G150700.1	bZIP	AT1G75390.1	1e-48	basic leucine-zipper 44
Phacu.CVR.009G151500.2	TALE	AT4G34610.2	1e-126	BEL1-like homeodomain 6
Phacu.CVR.009G152100.1	SRS	AT3G51060.1	3e-45	Lateral root primordium (LRP) protein-related
Phacu.CVR.009G152200.1	DBB	AT1G75540.1	7e-64	salt tolerance homolog2
Phacu.CVR.009G152500.1	GATA	AT4G36240.1	5e-55	GATA transcription factor 7
Phacu.CVR.009G158200.3	MYB_related	AT1G15720.1	2e-32	TRF-like 5
Phacu.CVR.009G159700.1	MYB	AT4G38620.1	1e-112	myb domain protein 4
Phacu.CVR.009G161600.2	FAR1	AT2G32250.3	2e-36	FAR1-related sequence 2
Phacu.CVR.009G165400.1	Nin-like	AT4G35270.1	0	Nin-like family protein
Phacu.CVR.009G171700.1	HD-ZIP	AT4G32880.1	0	homeobox gene 8
Phacu.CVR.009G171800.1	GATA	AT5G25830.1	5e-83	GATA transcription factor 12
Phacu.CVR.009G172600.1	ERF	AT5G11590.1	1e-72	ERF family protein
Phacu.CVR.009G173700.1	GATA	AT3G21175.2	2e-70	ZIM-like 1
Phacu.CVR.009G173800.2	GATA	AT4G24470.2	1e-92	GATA-type zinc finger protein with TIFY domain
Phacu.CVR.009G174900.2	MYB_related	AT1G09710.1	2e-76	MYB_related family protein
Phacu.CVR.009G176000.1	MIKC_MADS	AT2G22540.1	5e-80	MIKC_MADS family protein
Phacu.CVR.009G176600.1	ZF-HD	AT4G24660.1	6e-70	homeobox protein 22
Phacu.CVR.009G180100.1	bHLH	AT5G65640.1	1e-83	beta HLH protein 93
Phacu.CVR.009G182400.1	Trihelix	AT1G76880.1	1e-109	Trihelix family protein
Phacu.CVR.009G183900.3	C3H	AT2G33835.1	1e-17	C3H family protein
Phacu.CVR.009G184000.1	bHLH	AT4G00120.1	5e-49	bHLH family protein
Phacu.CVR.009G185100.1	NAC	AT5G64060.1	7e-82	NAC domain containing protein 103
Phacu.CVR.009G186100.1	MYB	AT4G33450.1	1e-63	myb domain protein 69
Phacu.CVR.009G188000.1	NAC	AT1G01720.1	1e-116	NAC family protein
Phacu.CVR.009G188100.1	NAC	AT1G01720.1	1e-115	NAC family protein
Phacu.CVR.009G191300.1	NF-YB	AT2G13570.1	9e-75	nuclear factor Y, subunit B7
Phacu.CVR.009G192200.1	NAC	AT5G64530.1	1e-59	xylem NAC domain 1
Phacu.CVR.009G194400.2	MYB	AT4G09460.1	1e-83	myb domain protein 6
Phacu.CVR.009G197800.1	LFY	AT5G61850.1	1e-167	floral meristem identity control protein LEAFY (LFY)
Phacu.CVR.009G198200.1	ERF	AT5G61890.1	4e-57	ERF family protein
Phacu.CVR.009G199900.3	bHLH	AT3G26744.1	1e-127	bHLH family protein
Phacu.CVR.009G201900.1	NAC	AT5G13180.1	2e-74	NAC domain containing protein 83
Phacu.CVR.009G203400.3	bHLH	AT5G50915.2	2e-53	bHLH family protein
Phacu.CVR.009G204300.1	WRKY	AT5G13080.1	4e-22	WRKY DNA-binding protein 75
Phacu.CVR.009G204600.3	SBP	AT5G50670.1	5e-71	SBP family protein
Phacu.CVR.009G205700.2	NF-YC	AT3G48590.1	1e-104	nuclear factor Y, subunit C1
Phacu.CVR.009G207800.6	Trihelix	AT5G63420.1	0	Trihelix family protein
Phacu.CVR.009G209600.3	B3	AT4G01580.1	9e-12	B3 family protein
Phacu.CVR.009G209800.1	C3H	AT3G48440.1	1e-140	C3H family protein
Phacu.CVR.009G209900.1	C2H2	AT3G48430.1	0	relative of early flowering 6
Phacu.CVR.009G215800.1	MYB	AT5G26660.1	3e-83	myb domain protein 86
Phacu.CVR.009G216500.3	LBD	AT5G63090.2	8e-75	LBD family protein
Phacu.CVR.009G218800.1	MYB	AT4G18770.1	7e-92	myb domain protein 98
Phacu.CVR.009G220700.1	MYB	AT4G18770.1	4e-91	myb domain protein 98
Phacu.CVR.009G221100.1	Dof	AT5G62940.1	4e-58	Dof family protein
Phacu.CVR.009G222700.1	bHLH	AT4G20970.1	2e-26	bHLH family protein
Phacu.CVR.009G226800.1	E2F/DP	AT3G48160.2	1e-131	DP-E2F-like 1
Phacu.CVR.009G227700.2	MYB_related	AT1G74840.2	1e-55	MYB_related family protein
Phacu.CVR.009G228000.2	bHLH	AT1G59640.1	4e-66	BIG PETAL P
Phacu.CVR.009G228200.1	MYB_related	AT3G28470.1	2e-58	MYB family protein
Phacu.CVR.009G230900.1	MYB	AT5G15310.1	6e-64	myb domain protein 16
Phacu.CVR.009G231000.1	NAC	AT5G61430.1	1e-141	NAC domain containing protein 100
Phacu.CVR.009G231800.1	Dof	AT3G47500.1	1e-119	cycling DOF factor 3
Phacu.CVR.009G232200.1	Nin-like	AT1G18790.1	1e-54	RWP-RK domain-containing protein
Phacu.CVR.009G232800.1	ZF-HD	AT1G18835.1	3e-35	mini zinc finger
Phacu.CVR.009G232900.1	MYB	AT3G47600.1	1e-116	myb domain protein 94
Phacu.CVR.009G233400.1	TCP	AT3G47620.1	2e-64	TEOSINTE BRANCHED, cycloidea and PCF (TCP) 14
Phacu.CVR.009G233800.1	bHLH	AT3G47640.2	2e-47	bHLH family protein
Phacu.CVR.009G235000.1	bHLH	AT3G47710.1	1e-41	BANQUO 3
Phacu.CVR.009G235800.1	WRKY	AT5G15130.1	1e-83	WRKY DNA-binding protein 72
Phacu.CVR.009G236400.1	HD-ZIP	AT3G01470.1	6e-48	homeobox 1
Phacu.CVR.009G237400.2	C2H2	AT2G45120.1	9e-26	C2H2-like zinc finger protein
Phacu.CVR.009G242500.1	ARR-B	AT2G25180.1	1e-135	response regulator 12
Phacu.CVR.009G243700.1	WRKY	AT4G30935.1	1e-121	WRKY DNA-binding protein 32
Phacu.CVR.009G245600.1	ERF	AT1G15360.1	3e-75	ERF family protein
Phacu.CVR.009G248600.1	G2-like	AT2G03500.1	1e-129	G2-like family protein
Phacu.CVR.009G249600.1	TCP	AT3G18550.2	2e-30	TCP family protein
Phacu.CVR.009G250500.1	NF-YB	AT5G23090.2	7e-92	nuclear factor Y, subunit B13
Phacu.CVR.009G251400.3	TCP	AT5G60970.1	2e-53	TEOSINTE BRANCHED 1, cycloidea and PCF transcription factor 5
Phacu.CVR.009G252700.1	MIKC_MADS	AT5G60910.1	1e-121	AGAMOUS-like 8
Phacu.CVR.009G253100.1	Dof	AT5G60850.1	3e-59	OBF binding protein 4
Phacu.CVR.009G253400.1	bZIP	AT5G60830.1	4e-23	basic leucine-zipper 70
Phacu.CVR.009G257800.1	bHLH	AT2G24260.1	2e-96	LJRHL1-like 1
Phacu.CVR.009G260900.1	TALE	AT5G25220.1	1e-166	KNOTTED1-like homeobox gene 3
Phacu.CVR.009G266300.1	M-type_MADS	AT5G55690.1	2e-17	M-type_MADS family protein
Phacu.CVR.009G272200.1	LSD	AT4G20380.2	4e-71	LSD family protein
Phacu.CVR.009G273400.1	SBP	AT2G47070.1	0	squamosa promoter binding protein-like 1
Phacu.CVR.009G275000.1	WRKY	AT1G62300.1	1e-61	WRKY family protein
Phacu.CVR.009G280400.1	ARF	AT1G19220.1	0	auxin response factor 19
Phacu.CVR.009G280600.1	ERF	AT1G19210.1	3e-52	ERF family protein
Phacu.CVR.009G283600.3	GRF	AT3G13960.1	5e-55	growth-regulating factor 5
Phacu.CVR.009G283800.1	MYB	AT1G22640.1	5e-45	myb domain protein 3
Phacu.CVR.009G287300.1	bHLH	AT5G56960.1	7e-69	bHLH family protein
Phacu.CVR.009G288400.1	GATA	AT4G26150.1	8e-30	cytokinin-responsive gata factor 1
Phacu.CVR.009G289200.1	HD-ZIP	AT3G60390.1	7e-53	homeobox-leucine zipper protein 3
Phacu.CVR.009G289700.1	WRKY	AT4G31550.1	1e-100	WRKY DNA-binding protein 11
Phacu.CVR.009G291300.1	bHLH	AT5G57150.3	5e-42	bHLH family protein
Phacu.CVR.009G291800.3	HB-PHD	AT4G29940.2	1e-159	pathogenesis related homeodomain protein A
Phacu.CVR.009G297600.1	ERF	AT3G23230.1	7e-44	ERF family protein
Phacu.CVR.009G297700.1	ERF	AT3G23230.1	2e-42	ERF family protein
Phacu.CVR.009G297800.1	ERF	AT3G23230.1	2e-40	ERF family protein
Phacu.CVR.009G303600.1	NF-YB	AT2G47810.1	5e-59	nuclear factor Y, subunit B5
Phacu.CVR.009G308900.1	ERF	AT3G16770.1	4e-52	ethylene-responsive element binding protein
Phacu.CVR.009G310200.2	ARR-B	AT3G16857.2	0	response regulator 1
Phacu.CVR.009G311400.5	CAMTA	AT4G16150.1	0	calmodulin binding;transcription regulators
Phacu.CVR.009G316500.1	MYB_related	AT2G46830.1	8e-40	circadian clock associated 1
Phacu.CVR.009G317000.2	B3	AT2G46870.1	1e-75	B3 family protein
Phacu.CVR.009G319000.1	ERF	AT1G53910.3	1e-70	related to AP2 12
Phacu.CVR.010G000500.1	Trihelix	AT2G38250.1	1e-71	Trihelix family protein
Phacu.CVR.010G009000.1	MYB	AT2G37630.1	1e-144	MYB family protein
Phacu.CVR.010G009100.2	MYB	AT2G37630.1	1e-142	MYB family protein
Phacu.CVR.010G010800.1	TALE	AT5G02030.1	1e-118	TALE family protein
Phacu.CVR.010G011600.1	MYB	AT3G09370.2	1e-118	myb domain protein 3r-3
Phacu.CVR.010G012700.1	Dof	AT3G55370.1	3e-62	OBF-binding protein 3
Phacu.CVR.010G015600.1	C2H2	AT5G06070.1	2e-26	C2H2 family protein
Phacu.CVR.010G017100.1	bZIP	AT3G17609.2	4e-45	HY5-homolog
Phacu.CVR.010G017600.5	Trihelix	AT3G24860.1	2e-40	Trihelix family protein
Phacu.CVR.010G022900.2	bHLH	AT3G07340.1	1e-113	bHLH family protein
Phacu.CVR.010G033100.1	FAR1	AT2G43280.1	9e-56	FAR1 family protein
Phacu.CVR.010G035200.1	ERF	AT4G27950.1	1e-40	cytokinin response factor 4
Phacu.CVR.010G043700.1	bHLH	AT4G37850.1	2e-44	bHLH family protein
Phacu.CVR.010G044700.1	bHLH	AT4G37850.1	6e-43	bHLH family protein
Phacu.CVR.010G048100.1	WRKY	AT2G44745.1	7e-36	WRKY family protein
Phacu.CVR.010G051900.1	ERF	AT2G44840.1	4e-55	ethylene-responsive element binding factor 13
Phacu.CVR.010G052000.1	ERF	AT2G44840.1	3e-33	ethylene-responsive element binding factor 13
Phacu.CVR.010G052100.1	ERF	AT2G44840.1	4e-36	ethylene-responsive element binding factor 13
Phacu.CVR.010G052200.1	ERF	AT2G44840.1	6e-39	ethylene-responsive element binding factor 13
Phacu.CVR.010G053300.1	HD-ZIP	AT3G60390.1	4e-95	homeobox-leucine zipper protein 3
Phacu.CVR.010G054500.1	MYB	AT3G60460.1	7e-83	MYB family protein
Phacu.CVR.010G055300.1	ERF	AT2G44940.1	9e-66	ERF family protein
Phacu.CVR.010G057100.2	SBP	AT1G02065.1	3e-80	squamosa promoter binding protein-like 8
Phacu.CVR.010G057200.1	SBP	AT2G42200.1	6e-36	squamosa promoter binding protein-like 9
Phacu.CVR.010G059200.1	WRKY	AT3G56400.1	4e-36	WRKY DNA-binding protein 70
Phacu.CVR.010G061900.1	HRT-like	AT4G26170.1	2e-10
Phacu.CVR.010G062400.2	G2-like	AT2G38300.1	1e-56	G2-like family protein
Phacu.CVR.010G062500.1	bZIP	AT1G32150.1	5e-07	basic region/leucine zipper transcription factor 68
Phacu.CVR.010G063000.1	WRKY	AT2G38470.1	1e-104	WRKY DNA-binding protein 33
Phacu.CVR.010G070000.1	MYB_related	AT3G55730.1	3e-31	myb domain protein 109
Phacu.CVR.010G070200.1	MYB_related	AT3G09230.1	3e-72	myb domain protein 1
Phacu.CVR.010G072200.1	bHLH	AT5G01310.1	2e-33	APRATAXIN-like
Phacu.CVR.010G073400.1	MYB_related	AT3G27785.1	1e-23	myb domain protein 118
Phacu.CVR.010G074800.1	C2H2	AT3G60580.1	3e-76	C2H2-like zinc finger protein
Phacu.CVR.010G075900.2	bHLH	AT4G00050.1	9e-38	bHLH family protein
Phacu.CVR.010G077400.1	B3	AT4G32010.1	0	HSI2-like 1
Phacu.CVR.010G085200.1	M-type_MADS	AT2G14210.1	8e-26	AGAMOUS-like 44
Phacu.CVR.010G088300.1	YABBY	AT2G45190.1	3e-97	YABBY family protein
Phacu.CVR.010G093400.1	GRAS	AT4G00150.1	1e-124	GRAS family protein
Phacu.CVR.010G094000.2	GRAS	AT4G00150.1	1e-129	GRAS family protein
Phacu.CVR.010G097100.1	C3H	AT1G01350.1	1e-167	C3H family protein
Phacu.CVR.010G098400.1	LBD	AT4G00210.1	1e-73	LOB domain-containing protein 31
Phacu.CVR.010G105800.1	MIKC_MADS	AT2G45650.1	1e-117	AGAMOUS-like 6
Phacu.CVR.010G106100.2	M-type_MADS	AT2G45660.1	6e-37	AGAMOUS-like 20
Phacu.CVR.010G107400.1	TCP	AT2G45680.1	2e-93	TCP family protein
Phacu.CVR.010G109000.1	HD-ZIP	AT4G00730.1	0	HD-ZIP family protein
Phacu.CVR.010G112000.1	ERF	AT5G19790.1	2e-26	related to AP2 11
Phacu.CVR.010G118300.2	MYB	AT3G61250.1	1e-121	myb domain protein 17
Phacu.CVR.010G123000.2	MYB_related
Phacu.CVR.010G125600.1	NF-YC	AT3G48590.1	2e-31	nuclear factor Y, subunit C1
Phacu.CVR.010G126800.1	MYB_related	AT4G01280.1	1e-111	MYB_related family protein
Phacu.CVR.010G128100.1	WRKY	AT4G01250.1	2e-80	WRKY family protein
Phacu.CVR.010G132800.1	bZIP	AT2G46270.1	1e-121	G-box binding factor 3
Phacu.CVR.010G136700.1	WRKY	AT2G46400.1	7e-44	WRKY DNA-binding protein 46
Phacu.CVR.010G139800.1	bHLH	AT1G01260.1	0	bHLH family protein
Phacu.CVR.010G140000.1	ERF	AT1G01250.1	2e-51	ERF family protein
Phacu.CVR.010G140700.1	MYB	AT5G49330.1	3e-65	myb domain protein 111
Phacu.CVR.010G140900.3	Dof	AT3G61850.4	3e-66	Dof family protein
Phacu.CVR.010G143200.1	HD-ZIP	AT2G46680.1	3e-69	homeobox 7
Phacu.CVR.010G143700.1	bHLH	AT4G00870.1	4e-75	bHLH family protein
Phacu.CVR.010G144500.1	NAC	AT2G46770.1	1e-141	NAC family protein
Phacu.CVR.010G146000.2	bHLH	AT3G61950.1	1e-83	bHLH family protein
Phacu.CVR.010G146600.1	MYB_related	AT2G46830.1	8e-40	circadian clock associated 1
Phacu.CVR.010G147000.2	B3	AT2G46870.1	2e-79	B3 family protein
Phacu.CVR.010G147100.2	NAC	AT4G35580.3	2e-39	NAC transcription factor-like 9
Phacu.CVR.010G147200.1	NAC	AT4G35580.1	3e-47	NAC transcription factor-like 9
Phacu.CVR.010G147300.1	NAC	AT4G35580.2	1e-41	NAC transcription factor-like 9
Phacu.CVR.010G147400.2	NAC	AT1G33060.1	3e-55	NAC 014
Phacu.CVR.010G150900.1	M-type_MADS	AT5G60440.1	5e-23	AGAMOUS-like 62
Phacu.CVR.010G151300.1	ERF	AT3G14230.2	1e-61	related to AP2 2
Phacu.CVR.010G152600.1	C3H	AT1G75340.1	0.001	C3H family protein
Phacu.CVR.010G153200.1	Trihelix	AT3G14180.1	1e-107	sequence-specific DNA binding transcription factors
Phacu.CVR.010G156300.1	GRAS	AT3G13840.1	1e-167	GRAS family protein
Phacu.CVR.010G157200.1	AP2	AT1G72570.1	1e-105	AP2 family protein
Phacu.CVR.010G158000.1	MYB	AT1G22640.1	1e-61	myb domain protein 3
Phacu.CVR.010G158100.1	MYB	AT5G35550.1	8e-55	MYB family protein
Phacu.CVR.010G158900.3	MYB_related	AT1G72650.1	1e-124	TRF-like 6
Phacu.CVR.010G160300.2	NF-YA	AT1G72830.1	1e-74	nuclear factor Y, subunit A3
Phacu.CVR.010G163200.1	MYB_related	AT1G72740.2	9e-86	MYB_related family protein
Phacu.CVR.010G163300.1	MYB_related	AT1G72740.2	6e-81	MYB_related family protein
Phacu.CVR.010G164800.1	MYB	AT3G13890.2	2e-82	myb domain protein 26
Phacu.CVR.010G165600.1	C2H2	AT1G55110.1	1e-127	indeterminate(ID)-domain 7
Phacu.CVR.010G165900.1	LBD	AT3G13850.1	5e-59	LOB domain-containing protein 22
Phacu.CVR.010G168100.1	Dof	AT1G51700.1	2e-45	DOF zinc finger protein 1
Phacu.CVR.010G170200.1	bHLH	AT3G21330.1	4e-83	bHLH family protein
Phacu.CVR.010G173600.1	HD-ZIP	AT1G52150.1	0	HD-ZIP family protein
Phacu.CVR.010G173800.1	GATA	AT4G32890.1	5e-84	GATA transcription factor 9
Phacu.CVR.010G174100.1	ERF	AT5G11590.1	1e-54	ERF family protein
Phacu.CVR.010G175000.4	bHLH	AT4G29100.1	1e-67	bHLH family protein
Phacu.CVR.010G176100.1	HD-ZIP	AT1G79840.1	0	HD-ZIP family protein
Phacu.CVR.010G182100.2	ERF	AT1G15360.1	3e-78	ERF family protein
Phacu.CVR.010G185700.2	bHLH	AT4G37850.1	1e-33	bHLH family protein
Phacu.CVR.010G185800.3	bHLH	AT2G22760.1	1e-33	bHLH family protein
Phacu.CVR.010G185900.3	bHLH	AT4G37850.1	5e-38	bHLH family protein
Phacu.CVR.010G186000.1	bHLH	AT4G37850.1	1e-41	bHLH family protein
Phacu.CVR.010G186100.1	ERF	AT1G80580.1	2e-29	ERF family protein
Phacu.CVR.010G186900.1	ERF	AT5G25190.1	2e-75	ERF family protein
Phacu.CVR.010G187400.1	C2H2	AT5G10970.1	6e-43	C2H2 family protein
Phacu.CVR.010G188500.1	WRKY	AT1G80840.1	1e-99	WRKY DNA-binding protein 40
Phacu.CVR.011G003100.2	bHLH	AT1G35460.1	5e-27	bHLH family protein
Phacu.CVR.011G005100.1	NAC	AT4G10350.1	1e-153	NAC domain containing protein 70
Phacu.CVR.011G006900.3	NAC	AT1G12260.1	1e-144	NAC 007
Phacu.CVR.011G007000.1	MIKC_MADS	AT1G71692.1	3e-72	AGAMOUS-like 12
Phacu.CVR.011G009200.1	ARR-B	AT4G16110.1	1e-57	response regulator 2
Phacu.CVR.011G018300.1	GRAS	AT1G50420.1	1e-115	scarecrow-like 3
Phacu.CVR.011G020700.2	GRF	AT3G13960.1	7e-44	growth-regulating factor 5
Phacu.CVR.011G021700.1	C3H	AT1G75340.1	4e-75	C3H family protein
Phacu.CVR.011G022200.1	MYB	AT5G16770.2	1e-104	myb domain protein 9
Phacu.CVR.011G023400.4	E2F/DP	AT5G03415.1	1e-147	Transcription factor DP
Phacu.CVR.011G023600.1	GRAS	AT5G66770.1	0	GRAS family protein
Phacu.CVR.011G027900.2	GRAS	AT1G50420.1	0	scarecrow-like 3
Phacu.CVR.011G028600.1	GRAS	AT5G41920.1	0	GRAS family protein
Phacu.CVR.011G028700.1	NAC	AT2G17040.1	1e-118	NAC domain containing protein 36
Phacu.CVR.011G030500.2	bHLH	AT3G19860.1	4e-81	bHLH family protein
Phacu.CVR.011G041500.1	MYB	AT4G34990.1	1e-107	myb domain protein 32
Phacu.CVR.011G042300.2	bZIP	AT4G35040.1	1e-113	bZIP family protein
Phacu.CVR.011G045300.1	bZIP	AT4G38900.3	0	bZIP family protein
Phacu.CVR.011G046100.1	DBB	AT2G21320.1	1e-74	DBB family protein
Phacu.CVR.011G047000.2	GATA	AT4G36240.1	1e-54	GATA transcription factor 7
Phacu.CVR.011G048200.1	DBB	AT1G75540.1	2e-57	salt tolerance homolog2
Phacu.CVR.011G048800.1	SRS	AT1G19790.1	3e-13	SHI-related sequence 7
Phacu.CVR.011G050100.1	bZIP	AT1G75390.1	3e-55	basic leucine-zipper 44
Phacu.CVR.011G052500.2	bHLH	AT4G34530.1	8e-58	cryptochrome-interacting basic-helix-loop-helix 1
Phacu.CVR.011G052600.1	MYB_related	AT4G39250.1	5e-35	RAD-like 1
Phacu.CVR.011G055200.1	bZIP	AT4G36730.2	6e-13	G-box binding factor 1
Phacu.CVR.011G058400.1	B3	AT3G06160.1	1e-25	B3 family protein
Phacu.CVR.011G058500.5	B3	AT3G18990.1	1e-132	B3 family protein
Phacu.CVR.011G058600.1	B3	AT3G18990.1	1e-26	B3 family protein
Phacu.CVR.011G058700.1	B3	AT5G18000.1	4e-17	VERDANDI
Phacu.CVR.011G059900.1	Nin-like	AT2G43500.1	0	Nin-like family protein
Phacu.CVR.011G061100.2	bZIP	AT1G06070.1	1e-127	bZIP family protein
Phacu.CVR.011G061300.1	DBB	AT1G06040.1	1e-101	DBB family protein
Phacu.CVR.011G061600.1	FAR1	AT3G59470.2	1e-105	FAR1 family protein
Phacu.CVR.011G065600.3	bHLH	AT1G51140.1	8e-74	bHLH family protein
Phacu.CVR.011G066200.1	AP2	AT1G51190.1	0	AP2 family protein
Phacu.CVR.011G066800.1	C2H2	AT1G51220.1	1e-121	WIP domain protein 5
Phacu.CVR.011G068200.1	MYB	AT5G12870.1	2e-78	myb domain protein 46
Phacu.CVR.011G069900.1	C2H2	AT3G53820.1	2e-15	C2H2 family protein
Phacu.CVR.011G070600.2	G2-like	AT3G46640.2	2e-87	G2-like family protein
Phacu.CVR.011G071600.1	GRAS	AT1G07530.1	0	SCARECROW-like 14
Phacu.CVR.011G071700.2	GRAS	AT1G07530.1	0	SCARECROW-like 14
Phacu.CVR.011G071800.1	GRAS	AT1G07530.1	0	SCARECROW-like 14
Phacu.CVR.011G071900.1	GRAS	AT1G07530.1	0	SCARECROW-like 14
Phacu.CVR.011G072000.1	MYB_related	AT1G07540.1	1e-132	TRF-like 2
Phacu.CVR.011G073800.1	Dof	AT3G55370.1	8e-62	OBF-binding protein 3
Phacu.CVR.011G073900.1	WOX	AT5G59340.1	5e-58	WUSCHEL related homeobox 2
Phacu.CVR.011G076000.3	MYB_related	AT3G46130.3	2e-61	myb domain protein 48
Phacu.CVR.011G081800.2	AP2	AT2G28550.3	1e-139	related to AP2.7
Phacu.CVR.011G082700.1	Dof	AT2G28510.1	5e-57	Dof family protein
Phacu.CVR.011G083000.1	LBD	AT2G28500.1	3e-79	LOB domain-containing protein 11
Phacu.CVR.011G084500.1	ARF	AT5G60450.1	0	auxin response factor 4
Phacu.CVR.011G085400.1	C2H2	AT3G45260.1	1e-113	C2H2-like zinc finger protein
Phacu.CVR.011G087600.1	NF-YC	AT1G07980.1	5e-30	nuclear factor Y, subunit C10
Phacu.CVR.011G090000.1	ARF	AT2G28350.1	0	auxin response factor 10
Phacu.CVR.011G090200.1	GATA	AT3G54810.2	5e-43	GATA family protein
Phacu.CVR.011G092300.1	TALE	AT2G27990.1	9e-85	BEL1-like homeodomain 8
Phacu.CVR.011G093000.1	TCP	AT5G08330.1	9e-29	TCP family protein
Phacu.CVR.011G095300.1	MYB	AT5G57620.1	3e-79	myb domain protein 36
Phacu.CVR.011G097100.1	bHLH	AT2G28160.1	2e-85	FER-like regulator of iron uptake
Phacu.CVR.011G097400.1	C2H2	AT2G28200.1	2e-55	C2H2 family protein
Phacu.CVR.011G097600.1	C2H2	AT5G22890.1	1e-105	C2H2 family protein
Phacu.CVR.011G103600.1	ERF	AT4G25490.1	1e-51	C-repeat/DRE binding factor 1
Phacu.CVR.011G105800.1	C2H2	AT1G08290.1	1e-125	WIP domain protein 3
Phacu.CVR.011G106300.2	bZIP	AT1G08320.3	0	bZIP family protein
Phacu.CVR.011G106900.1	G2-like	AT3G04030.3	1e-135	G2-like family protein
Phacu.CVR.011G107200.1	NF-YB	AT2G27470.1	4e-41	nuclear factor Y, subunit B11
Phacu.CVR.011G108700.1	NAC	AT3G44350.2	4e-82	NAC domain containing protein 61
Phacu.CVR.011G111200.1	E2F/DP	AT5G22220.2	1e-159	E2F transcription factor 1
Phacu.CVR.011G113000.3	TALE	AT2G35940.1	1e-129	BEL1-like homeodomain 1
Phacu.CVR.011G114400.1	YABBY	AT1G08465.1	2e-83	YABBY family protein
Phacu.CVR.011G116300.1	WRKY	AT1G62300.1	1e-137	WRKY family protein
Phacu.CVR.011G121400.1	HD-ZIP	AT1G05230.4	0	homeodomain GLABROUS 2
Phacu.CVR.011G123000.1	MYB_related	AT2G46410.1	7e-18	MYB_related family protein
Phacu.CVR.011G125800.1	ERF	AT2G40340.1	3e-50	ERF family protein
Phacu.CVR.011G127300.1	MYB_related	AT1G06180.1	5e-30	myb domain protein 13
Phacu.CVR.011G128900.1	MYB	AT3G23250.1	2e-63	myb domain protein 15
Phacu.CVR.011G129100.1	MYB	AT2G31180.1	4e-62	myb domain protein 14
Phacu.CVR.011G129200.1	MYB	AT3G23250.1	4e-60	myb domain protein 15
Phacu.CVR.011G129500.1	MYB	AT2G31180.1	2e-57	myb domain protein 14
Phacu.CVR.011G129700.1	MYB	AT1G79180.1	2e-58	myb domain protein 63
Phacu.CVR.011G129800.1	MYB	AT2G31180.1	4e-55	myb domain protein 14
Phacu.CVR.011G130500.1	MYB	AT4G21440.1	3e-95	MYB-like 102
Phacu.CVR.011G141000.1	bHLH	AT4G20970.1	8e-37	bHLH family protein
Phacu.CVR.011G142300.1	ERF	AT4G28140.1	4e-63	ERF family protein
Phacu.CVR.011G144600.1	bZIP	AT3G58120.1	2e-70	bZIP family protein
Phacu.CVR.011G144900.1	LBD	AT1G06280.1	6e-40	LOB domain-containing protein 2
Phacu.CVR.011G146800.1	VOZ	AT1G28520.2	1e-156	vascular plant one zinc finger protein
Phacu.CVR.011G148600.1	C2H2	AT1G03840.1	1e-137	C2H2 family protein
Phacu.CVR.011G149300.1	NAC	AT4G28500.1	1e-116	NAC domain containing protein 73
Phacu.CVR.011G150000.1	G2-like	AT2G20570.1	3e-96	GBF's pro-rich region-interacting factor 1
Phacu.CVR.011G151000.1	ERF	AT5G44210.1	1e-49	erf domain protein 9
Phacu.CVR.011G151100.1	C3H	AT1G03790.1	2e-82	C3H family protein
Phacu.CVR.011G161500.2	M-type_MADS	AT4G22950.1	2e-14	AGAMOUS-like 19
Phacu.CVR.011G163200.1	bHLH	AT1G68810.1	9e-33	bHLH family protein
Phacu.CVR.011G165000.1	TCP	AT3G15030.2	1e-48	TCP family protein
Phacu.CVR.011G174600.1	bHLH	AT5G54680.1	1e-111	bHLH family protein
Phacu.CVR.011G176400.3	GRAS	AT5G48150.1	1e-174	GRAS family protein
Phacu.CVR.011G182500.1	NAC	AT4G27410.2	1e-116	NAC family protein
Phacu.CVR.011G182600.1	NAC	AT3G15510.1	1e-115	NAC domain containing protein 2
Phacu.CVR.011G190100.1	bHLH	AT3G20640.1	1e-89	bHLH family protein
Phacu.CVR.011G195800.1	HD-ZIP	AT5G53980.1	4e-38	homeobox protein 52
Phacu.CVR.011G196100.1	TCP	AT1G53230.1	1e-100	TEOSINTE BRANCHED 1, cycloidea and PCF transcription factor 3
Phacu.CVR.011G196300.2	NZZ/SPL	AT4G27330.1	2e-05	sporocyteless (SPL)
Phacu.CVR.011G203100.1	NAC	AT5G53950.1	1e-119	NAC family protein
Phacu.CVR.011G203500.1	ERF	AT3G15210.1	5e-53	ethylene responsive element binding factor 4
Phacu.CVR.011G205400.1	SBP	AT1G53160.1	7e-41	squamosa promoter binding protein-like 4
Phacu.CVR.011G208700.1	DBB	AT1G78600.1	1e-87	light-regulated zinc finger protein 1
Phacu.CVR.011G211800.1	M-type_MADS	AT3G66656.1	6e-29	AGAMOUS-like 91
Phacu.CVR.011G212100.1	STAT	AT1G78540.1	0	SH2 domain protein B
Phacu.CVR.011G212700.1	LBD	AT1G31320.1	3e-69	LOB domain-containing protein 4
Phacu.CVR.011G215500.1	GRAS	AT1G66350.1	5e-75	RGA-like 1
Phacu.CVR.011G217300.1	LBD	AT2G19820.1	9e-20	LOB domain-containing protein 9
Phacu.CVR.011G217900.3	G2-like	AT1G79430.2	1e-118	G2-like family protein
Phacu.CVR.011G219400.1	C3H	AT3G12680.1	0	floral homeotic protein (HUA1)
Phacu.CVR.011G224700.6	bZIP	AT3G56850.1	5e-85	ABA-responsive element binding protein 3
Phacu.CVR.011G225400.1	AP2	AT3G54320.3	1e-105	AP2 family protein
Phacu.CVR.011G228000.3	MYB	AT5G06100.3	1e-124	myb domain protein 33
Phacu.CVR.011G232800.1	NF-YC	AT3G12480.1	5e-79	nuclear factor Y, subunit C11
Phacu.CVR.011G233700.1	LBD	AT1G65620.3	2e-80	LBD family protein
Phacu.CVR.011G242600.2	bZIP	AT3G12250.1	0	TGACG motif-binding factor 6
Phacu.CVR.011G245600.1	Trihelix	AT3G54390.1	1e-95	sequence-specific DNA binding transcription factors
Phacu.CVR.011G246300.1	SRS	AT5G12330.1	4e-55	Lateral root primordium (LRP) protein-related
Phacu.CVR.011G251300.1	MYB	AT3G08500.1	5e-75	myb domain protein 83
Phacu.CVR.011G251500.1	C3H	AT2G41900.1	0	CCCH-type zinc finger protein with ARM repeat domain
Phacu.CVR.011G251900.3	NF-YA	AT5G12840.1	2e-43	nuclear factor Y, subunit A1
Phacu.CVR.011G254100.1	bHLH	AT2G42280.1	8e-50	bHLH family protein
Phacu.CVR.011G254600.1	C2H2	AT3G57670.1	1e-126	C2H2 family protein
Phacu.CVR.011G257300.1	MYB_related	AT3G60460.1	3e-27	MYB family protein
Phacu.CVR.L000020.1	NAC	AT3G15510.1	1e-128	NAC domain containing protein 2
Phacu.CVR.L000900.1	ERF	AT1G75490.1	6e-55	ERF family protein
Phacu.CVR.L000920.1	ERF	AT1G75490.1	6e-55	ERF family protein
Phacu.CVR.L001490.1	C2H2	AT5G22890.1	1e-104	C2H2 family protein
Phacu.CVR.L001500.1	C2H2	AT2G28200.1	2e-32	C2H2 family protein
Phacu.CVR.L001510.1	C2H2	AT5G04390.1	9e-25	C2H2 family protein
Phacu.CVR.L001530.1	ERF	AT1G75490.1	6e-55	ERF family protein
