# Supplementary material for: The tepary bean genome provides insight into evolution and domestication under heat stress
Source: Nat Commun. 2021 May 11;12:2638. doi: 10.1038/s41467-021-22858-x (PMC8113540; doi:10.1038/s41467-021-22858-x)
Supplement: Supplementary file 14 — Supplementary Data 11 [file 41467_2021_22858_MOESM14_ESM.xlsx]

## Sheet: Sheet1
Supplementary Data 11. P. vulgaris transcription factors.
TF ID	Family	Best hit in A. thaliana	Blast e-value	Description for the best hit
Phvul.001G006100.1.p	bHLH	AT2G34820.1	8e-27	bHLH family protein
Phvul.001G006200.1.p	bHLH	AT1G30670.1	1e-26	bHLH family protein
Phvul.001G007100.1.p	C2H2	AT1G75710.1	0	C2H2-like zinc finger protein
Phvul.001G008200.1.p	ARF	AT1G19850.1	0	ARF family protein
Phvul.001G009000.1.p	bZIP	AT4G38900.3	1e-104	bZIP family protein
Phvul.001G009700.2.p	DBB	AT1G75540.1	2e-79	salt tolerance homolog2
Phvul.001G009800.1.p	SRS	AT1G19790.1	3e-85	SHI-related sequence 7
Phvul.001G010400.1.p	ERF	AT1G75490.1	8e-48	ERF family protein
Phvul.001G011000.1.p	TALE	AT1G75410.2	1e-113	BEL1-like homeodomain 3
Phvul.001G011100.1.p	TALE	AT1G19700.2	1e-113	BEL1-like homeodomain 10
Phvul.001G011800.1.p	bZIP	AT1G75390.1	1e-40	basic leucine-zipper 44
Phvul.001G014300.1.p	MYB_related	AT4G39250.1	2e-37	RAD-like 1
Phvul.001G016050.1.p	BES1	AT1G75080.2	1e-121	BES1 family protein
Phvul.001G016100.1.p	BES1	AT1G75080.2	1e-124	BES1 family protein
Phvul.001G018300.1.p	G2-like	AT5G42630.1	2e-57	G2-like family protein
Phvul.001G018400.1.p	B3	AT4G33280.1	4e-46	B3 family protein
Phvul.001G018500.1.p	B3	AT3G18990.1	6e-19	B3 family protein
Phvul.001G019200.2.p	MYB	AT4G37260.1	2e-50	myb domain protein 73
Phvul.001G022900.1.p	HSF	AT1G46264.1	1e-111	heat shock transcription factor B4
Phvul.001G023200.1.p	bHLH	AT4G36930.1	3e-39	bHLH family protein
Phvul.001G023400.1.p	NAC	AT1G32510.1	2e-23	NAC domain containing protein 11
Phvul.001G023600.1.p	WOX	AT1G46480.1	2e-71	WUSCHEL related homeobox 4
Phvul.001G023700.1.p	ERF	AT1G46768.1	1e-52	related to AP2 1
Phvul.001G023900.1.p	C2H2	AT5G52010.1	1e-154	C2H2-like zinc finger protein
Phvul.001G025200.1.p	MYB	AT4G37260.1	3e-84	myb domain protein 73
Phvul.001G026700.1.p	C2H2	AT1G27730.1	1e-64	salt tolerance zinc finger
Phvul.001G026800.1.p	bHLH	AT2G14760.1	5e-56	bHLH family protein
Phvul.001G029500.1.p	bZIP	AT3G49760.1	6e-21	basic leucine-zipper 5
Phvul.001G031000.1.p	GRF	AT2G22840.1	1e-110	growth-regulating factor 1
Phvul.001G031200.1.p	AP2	AT4G37750.1	1e-165	AP2 family protein
Phvul.001G031300.1.p	bHLH	AT1G10120.1	3e-84	bHLH family protein
Phvul.001G032100.1.p	MYB	AT3G49690.1	2e-86	myb domain protein 84
Phvul.001G032150.1.p	HD-ZIP	AT4G37790.1	2e-64	HD-ZIP family protein
Phvul.001G032200.1.p	TALE	AT4G08150.1	1e-155	KNOTTED-like from Arabidopsis thaliana
Phvul.001G032600.1.p	MYB	AT2G36890.1	1e-72	MYB family protein
Phvul.001G034200.1.p	TALE	AT4G32980.1	1e-104	homeobox gene 1
Phvul.001G035600.1.p	GATA	AT4G26150.1	4e-22	cytokinin-responsive gata factor 1
Phvul.001G036500.1.p	C2H2	AT3G50700.1	1e-117	indeterminate(ID)-domain 2
Phvul.001G037000.1.p	HSF	AT2G26150.1	1e-115	heat shock transcription factor A2
Phvul.001G039900.1.p	WRKY	AT5G26170.1	5e-41	WRKY DNA-binding protein 50
Phvul.001G042100.1.p	WRKY	AT1G80840.1	1e-45	WRKY DNA-binding protein 40
Phvul.001G042200.1.p	WRKY	AT1G80840.1	5e-76	WRKY DNA-binding protein 40
Phvul.001G044500.1.p	ERF	AT1G19210.1	7e-40	ERF family protein
Phvul.001G046300.1.p	ARR-B	AT2G25180.1	1e-126	response regulator 12
Phvul.001G046500.1.p	C2H2	AT5G10970.1	6e-47	C2H2 family protein
Phvul.001G046900.1.p	ERF	AT5G25190.1	3e-77	ERF family protein
Phvul.001G051550.1.p	ERF	AT5G25390.2	3e-71	ERF family protein
Phvul.001G052500.1.p	CPP	AT3G22780.1	3e-43	Tesmin/TSO1-like CXC domain-containing protein
Phvul.001G059900.1.p	NAC	AT2G24430.2	1e-111	NAC domain containing protein 38
Phvul.001G060200.1.p	WRKY	AT4G31550.1	1e-140	WRKY DNA-binding protein 11
Phvul.001G061200.1.p	MYB	AT4G32730.2	0	Homeodomain-like protein
Phvul.001G062100.1.p	Dof	AT3G61850.4	4e-55	Dof family protein
Phvul.001G064500.1.p	GRAS	AT1G21450.1	0	SCARECROW-like 1
Phvul.001G064600.1.p	MYB	AT4G33450.1	1e-45	myb domain protein 69
Phvul.001G068200.1.p	MIKC_MADS	AT5G20240.1	6e-87	MIKC_MADS family protein
Phvul.001G071000.1.p	MYB	AT3G13540.1	1e-86	myb domain protein 5
Phvul.001G072200.1.p	NAC	AT1G01720.1	1e-142	NAC family protein
Phvul.001G073800.1.p	ERF	AT5G11590.1	1e-76	ERF family protein
Phvul.001G077200.2.p	bZIP	AT5G24800.1	2e-42	basic leucine zipper 9
Phvul.001G084000.1.p	ERF	AT5G61890.1	2e-38	ERF family protein
Phvul.001G085500.1.p	bHLH	AT3G26744.1	1e-118	bHLH family protein
Phvul.001G086800.1.p	B3	AT3G26790.1	1e-64	B3 family protein
Phvul.001G087300.1.p	CO-like	AT2G33500.2	6e-61	B-box type zinc finger protein with CCT domain
Phvul.001G087900.1.p	C2H2	AT5G14010.1	8e-16	C2H2 family protein
Phvul.001G088200.2.p	WRKY	AT5G13080.1	1e-59	WRKY DNA-binding protein 75
Phvul.001G089100.1.p	TCP	AT3G27010.1	7e-85	TCP family protein
Phvul.001G089900.2.p	GRAS	AT1G66350.1	1e-103	RGA-like 1
Phvul.001G091100.1.p	NAC	AT2G33480.2	1e-26	NAC domain containing protein 41
Phvul.001G091400.1.p	SBP	AT5G50670.1	4e-42	SBP family protein
Phvul.001G093000.1.p	C2H2	AT5G14140.1	1e-113	zinc ion binding;nucleic acid binding;zinc ion binding
Phvul.001G099700.1.p	ERF	AT5G13910.1	2e-45	ERF family protein
Phvul.001G100200.1.p	NAC	AT3G04070.1	1e-109	NAC domain containing protein 47
Phvul.001G100500.1.p	NAC	AT5G18270.1	1e-114	Arabidopsis NAC domain containing protein 87
Phvul.001G101000.1.p	bZIP	AT3G56850.1	1e-108	ABA-responsive element binding protein 3
Phvul.001G101100.5.p	G2-like	AT2G01060.1	8e-74	G2-like family protein
Phvul.001G106400.1.p	Dof	AT5G39660.1	2e-64	cycling DOF factor 2
Phvul.001G106700.1.p	WOX	AT5G17810.1	2e-63	WUSCHEL related homeobox 12
Phvul.001G106800.1.p	MYB	AT5G17800.1	6e-70	myb domain protein 56
Phvul.001G107600.1.p	MYB	AT1G08810.1	1e-99	myb domain protein 60
Phvul.001G109500.1.p	GATA	AT4G32890.1	7e-44	GATA transcription factor 9
Phvul.001G111800.1.p	ERF	AT5G19790.1	1e-54	related to AP2 11
Phvul.001G115200.1.p	LBD	AT3G03760.1	2e-47	LOB domain-containing protein 20
Phvul.001G119300.1.p	bZIP	AT3G56660.1	1e-124	basic region/leucine zipper motif protein 49
Phvul.001G119500.1.p	G2-like	AT3G10760.1	1e-101	G2-like family protein
Phvul.001G120400.2.p	MYB_related	AT4G39250.1	1e-39	RAD-like 1
Phvul.001G121200.1.p	bHLH	AT2G41130.1	4e-79	bHLH family protein
Phvul.001G123300.2.p	bZIP	AT3G12250.1	1e-175	TGACG motif-binding factor 6
Phvul.001G126400.1.p	bHLH	AT3G56970.1	6e-56	bHLH family protein
Phvul.001G131000.1.p	HSF	AT2G41690.1	3e-70	heat shock transcription factor B3
Phvul.001G131300.1.p	AP2	AT2G41710.1	1e-173	AP2 family protein
Phvul.001G132000.1.p	FAR1	AT1G52520.1	1e-100	FAR1-related sequence 6
Phvul.001G134900.1.p	C2H2	AT2G41835.1	1e-110	C2H2 family protein
Phvul.001G136100.1.p	ERF	AT3G57600.1	1e-87	ERF family protein
Phvul.001G136700.1.p	C2H2	AT3G57670.1	1e-146	C2H2 family protein
Phvul.001G137500.1.p	AP2	AT1G51190.1	2e-40	AP2 family protein
Phvul.001G137600.1.p	ERF	AT1G51190.1	3e-25	AP2 family protein
Phvul.001G138200.4.p	bHLH	AT3G57800.2	1e-104	bHLH family protein
Phvul.001G138600.1.p	bHLH	AT2G42280.1	5e-73	bHLH family protein
Phvul.001G140100.1.p	bZIP	AT5G06839.3	0	bZIP family protein
Phvul.001G141000.1.p	SBP	AT2G42200.1	5e-72	squamosa promoter binding protein-like 9
Phvul.001G141600.1.p	G2-like	AT5G06800.1	1e-68	G2-like family protein
Phvul.001G141700.1.p	G2-like	AT5G06800.1	1e-33	G2-like family protein
Phvul.001G141900.2.p	C3H	AT3G12130.1	2e-90	C3H family protein
Phvul.001G143500.2.p	HD-ZIP	AT5G06710.1	9e-80	homeobox from Arabidopsis thaliana
Phvul.001G150300.2.p	bHLH	AT1G63650.1	9e-89	bHLH family protein
Phvul.001G154700.1.p	HSF	AT3G22830.1	1e-126	heat shock transcription factor A6B
Phvul.001G154800.1.p	C2H2	AT4G02670.1	1e-133	indeterminate(ID)-domain 12
Phvul.001G156400.1.p	bHLH	AT4G02590.2	1e-132	bHLH family protein
Phvul.001G157600.1.p	ERF	AT5G44210.1	8e-33	erf domain protein 9
Phvul.001G158700.1.p	C2H2	AT3G23130.1	3e-27	C2H2 family protein
Phvul.001G159300.1.p	LBD	AT2G42430.1	3e-80	lateral organ boundaries-domain 16
Phvul.001G159400.2.p	LBD	AT3G58190.1	1e-70	lateral organ boundaries-domain 29
Phvul.001G159600.1.p	bHLH	AT2G31280.1	1e-155	conserved peptide upstream open reading frame 7
Phvul.001G160100.1.p	ERF	AT3G23230.1	5e-39	ERF family protein
Phvul.001G160200.1.p	ERF	AT3G23240.1	5e-47	ethylene response factor 1
Phvul.001G160300.1.p	ERF	AT3G23240.1	9e-36	ethylene response factor 1
Phvul.001G160400.1.p	ERF	AT3G23230.1	9e-41	ERF family protein
Phvul.001G160500.1.p	ERF	AT3G23240.1	1e-54	ethylene response factor 1
Phvul.001G161000.1.p	MYB	AT3G23250.1	7e-83	myb domain protein 15
Phvul.001G161700.1.p	NAC	AT4G28530.1	3e-95	NAC domain containing protein 74
Phvul.001G163900.1.p	G2-like	AT4G28610.1	1e-107	phosphate starvation response 1
Phvul.001G168700.1.p	bHLH	AT2G20180.2	9e-92	phytochrome interacting factor 3-like 5
Phvul.001G170701.1.p	C2H2	AT2G37430.1	5e-43	C2H2 family protein
Phvul.001G170800.2.p	C2H2	AT2G37430.1	7e-37	C2H2 family protein
Phvul.001G173700.1.p	WRKY	AT2G37260.1	1e-108	WRKY family protein
Phvul.001G174200.1.p	MYB_related	AT3G09600.1	1e-129	MYB_related family protein
Phvul.001G174400.1.p	AP2	AT2G28550.3	1e-111	related to AP2.7
Phvul.001G174600.3.p	NF-YB	AT3G53340.1	2e-89	nuclear factor Y, subunit B10
Phvul.001G175700.1.p	S1Fa-like	AT2G37120.1	1e-16	S1FA-like DNA-binding protein
Phvul.001G176100.1.p	NAC	AT1G61110.1	2e-81	NAC domain containing protein 25
Phvul.001G176200.1.p	C2H2	AT5G03150.1	1e-137	C2H2-like zinc finger protein
Phvul.001G179400.1.p	MYB	AT5G65790.1	3e-77	myb domain protein 68
Phvul.001G181200.2.p	C2H2	AT2G28200.1	6e-57	C2H2 family protein
Phvul.001G184800.1.p	HD-ZIP	AT5G03790.1	5e-44	homeobox 51
Phvul.001G184900.1.p	HD-ZIP	AT5G03790.1	3e-46	homeobox 51
Phvul.001G185100.1.p	Trihelix	AT3G10040.1	1e-113	sequence-specific DNA binding transcription factors
Phvul.001G186300.2.p	C2H2	AT3G44750.2	1e-34	histone deacetylase 3
Phvul.001G186400.1.p	M-type_MADS	AT5G60440.1	3e-62	AGAMOUS-like 62
Phvul.001G186700.1.p	C2H2
Phvul.001G187000.1.p	Trihelix	AT5G03680.1	1e-146	Trihelix family protein
Phvul.001G187100.1.p	ERF	AT2G36450.1	6e-62	ERF family protein
Phvul.001G187500.1.p	GRF	AT3G52910.1	2e-96	growth-regulating factor 4
Phvul.001G188300.1.p	bZIP	AT1G19490.1	2e-41	bZIP family protein
Phvul.001G189400.1.p	bZIP	AT2G36270.1	1e-111	bZIP family protein
Phvul.001G192000.1.p	NAC	AT5G22380.1	1e-73	NAC domain containing protein 90
Phvul.001G193100.1.p	B3	AT3G11580.1	6e-63	B3 family protein
Phvul.001G195800.1.p	TALE	AT2G35940.1	1e-180	BEL1-like homeodomain 1
Phvul.001G196100.1.p	Dof	AT3G52440.1	3e-49	Dof family protein
Phvul.001G196800.2.p	NF-YA	AT5G06510.2	9e-63	nuclear factor Y, subunit A10
Phvul.001G196900.1.p	M-type_MADS	AT1G65300.1	2e-25	AGAMOUS-like 38
Phvul.001G202000.1.p	ARF	AT4G23980.2	1e-135	auxin response factor 9
Phvul.001G203000.1.p	CO-like	AT2G47890.1	8e-92	B-box type zinc finger protein with CCT domain
Phvul.001G204600.1.p	HB-other	AT4G02560.2	1e-161	HB-other family protein
Phvul.001G204700.2.p	C2H2	AT3G50700.1	4e-99	indeterminate(ID)-domain 2
Phvul.001G211400.1.p	C2H2	AT5G06650.1	6e-16	C2H2 family protein
Phvul.001G211700.1.p	MYB	AT5G49330.1	9e-77	myb domain protein 111
Phvul.001G212800.1.p	bZIP	AT3G62420.1	2e-45	basic region/leucine zipper motif 53
Phvul.001G213401.1.p	GRAS	AT5G41920.1	4e-12	GRAS family protein
Phvul.001G213600.1.p	WRKY	AT3G58710.2	1e-37	WRKY DNA-binding protein 69
Phvul.001G214400.1.p	WRKY	AT2G47260.1	3e-63	WRKY DNA-binding protein 23
Phvul.001G214900.1.p	MYB_related	AT2G47210.1	0	MYB_related family protein
Phvul.001G215100.1.p	MYB	AT2G47190.1	3e-86	myb domain protein 2
Phvul.001G215200.1.p	MYB	AT2G47190.1	7e-75	myb domain protein 2
Phvul.001G218500.1.p	WRKY	AT4G04450.1	4e-94	WRKY family protein
Phvul.001G218800.1.p	bHLH	AT1G09530.2	2e-29	phytochrome interacting factor 3
Phvul.001G219000.1.p	MYB	AT4G01680.3	9e-96	myb domain protein 55
Phvul.001G221500.1.p	MYB	AT1G09540.1	1e-112	myb domain protein 61
Phvul.001G222000.1.p	C2H2
Phvul.001G224900.1.p	TALE	AT1G23380.1	2e-87	KNOTTED1-like homeobox gene 6
Phvul.001G226500.1.p	GATA	AT5G49300.1	6e-28	GATA transcription factor 16
Phvul.001G227900.1.p	G2-like	AT5G16560.1	3e-80	G2-like family protein
Phvul.001G228400.1.p	C2H2	AT1G66140.1	5e-47	zinc finger protein 4
Phvul.001G228600.1.p	M-type_MADS	AT5G48670.1	7e-69	AGAMOUS-like 80
Phvul.001G229900.1.p	MYB	AT1G66230.1	1e-100	myb domain protein 20
Phvul.001G230500.1.p	GRAS	AT1G14920.1	0	GRAS family protein
Phvul.001G231500.1.p	bHLH	AT5G37800.1	3e-62	RHD SIX-LIKE 1
Phvul.001G233900.1.p	MYB_related	AT1G75250.2	3e-32	RAD-like 6
Phvul.001G235000.1.p	C2H2	AT2G37740.1	7e-28	zinc-finger protein 10
Phvul.001G240300.1.p	MYB	AT2G38090.1	3e-89	MYB family protein
Phvul.001G241000.1.p	WOX	AT3G11260.1	8e-56	WUSCHEL related homeobox 5
Phvul.001G243400.1.p	NF-X1	AT5G05660.1	0	sequence-specific DNA binding transcription factors;zinc ion binding;sequence-specific DNA binding transcription factors
Phvul.001G244500.2.p	bHLH	AT2G40200.1	6e-49	bHLH family protein
Phvul.001G244700.1.p	LBD	AT3G11090.1	1e-63	LOB domain-containing protein 21
Phvul.001G245800.1.p	LBD	AT2G30130.1	9e-74	LBD family protein
Phvul.001G249300.1.p	bZIP	AT5G10030.1	0	TGACG motif-binding factor 4
Phvul.001G251100.1.p	EIL	AT5G10120.1	1e-133	EIL family protein
Phvul.001G251200.1.p	ERF	AT4G39780.1	1e-79	ERF family protein
Phvul.001G252500.1.p	C2H2	AT1G34370.2	4e-78	C2H2 family protein
Phvul.001G254000.1.p	HD-ZIP	AT2G22430.1	2e-70	homeobox protein 6
Phvul.001G258000.2.p	ARR-B	AT1G67710.1	3e-89	response regulator 11
Phvul.001G258700.1.p	Trihelix	AT1G13450.1	0	Trihelix family protein
Phvul.001G261300.1.p	NF-YC	AT5G43250.1	7e-51	nuclear factor Y, subunit C13
Phvul.001G262600.1.p	SBP	AT5G43270.1	1e-62	squamosa promoter binding protein-like 2
Phvul.001G263000.2.p	CAMTA	AT1G67310.1	0	Calmodulin-binding transcription activator protein with CG-1 and Ankyrin domains
Phvul.001G263400.1.p	MIKC_MADS	AT1G24260.2	1e-121	MIKC_MADS family protein
Phvul.001G264600.2.p	C2H2	AT4G12240.1	1e-137	C2H2 family protein
Phvul.001G266300.1.p	HSF	AT4G13980.1	1e-117	HSF family protein
Phvul.002G001500.1.p	GATA	AT4G17570.3	1e-149	GATA transcription factor 26
Phvul.002G004800.1.p	ARR-B	AT4G18020.3	1e-140	ARR-B family protein
Phvul.002G006500.1.p	LSD	AT1G32540.3	1e-73	lsd one like 1
Phvul.002G007100.1.p	C2H2	AT4G17810.1	3e-41	C2H2 family protein
Phvul.002G007400.1.p	bHLH	AT4G37850.1	3e-56	bHLH family protein
Phvul.002G007500.1.p	bHLH	AT4G37850.1	7e-59	bHLH family protein
Phvul.002G008600.1.p	HD-ZIP	AT4G37790.1	2e-96	HD-ZIP family protein
Phvul.002G008800.1.p	MYB	AT3G49690.1	6e-91	myb domain protein 84
Phvul.002G009100.2.p	AP2	AT4G37750.1	1e-142	AP2 family protein
Phvul.002G009200.1.p	bZIP	AT2G22850.1	1e-25	basic leucine-zipper 6
Phvul.002G010300.1.p	MYB_related	AT5G67580.1	5e-76	MYB_related family protein
Phvul.002G010700.1.p	GRAS	AT4G37650.1	0	GRAS family protein
Phvul.002G012200.1.p	LBD	AT3G49940.1	8e-81	LOB domain-containing protein 38
Phvul.002G015100.1.p	MYB	AT4G37260.1	1e-103	myb domain protein 73
Phvul.002G016100.1.p	WRKY	AT2G23320.1	4e-94	WRKY DNA-binding protein 15
Phvul.002G016700.1.p	ERF	AT3G50260.1	2e-56	cooperatively regulated by ethylene and jasmonate 1
Phvul.002G016900.1.p	AP2	AT4G36920.1	1e-138	AP2 family protein
Phvul.002G017600.1.p	bHLH	AT4G36930.1	2e-52	bHLH family protein
Phvul.002G018300.1.p	bHLH	AT5G67060.1	4e-55	bHLH family protein
Phvul.002G019100.1.p	HSF	AT4G36990.1	6e-79	heat shock factor 4
Phvul.002G021200.1.p	LBD	AT5G66870.1	5e-76	ASYMMETRIC LEAVES 2-like 1
Phvul.002G021400.1.p	G2-like	AT4G37180.1	4e-61	G2-like family protein
Phvul.002G022000.1.p	Dof	AT5G65590.1	2e-34	Dof family protein
Phvul.002G024800.1.p	TALE	AT4G36870.2	1e-174	BEL1-like homeodomain 2
Phvul.002G026700.2.p	BES1	AT1G75080.2	1e-100	BES1 family protein
Phvul.002G026800.2.p	BES1	AT1G75080.2	2e-99	BES1 family protein
Phvul.002G027200.1.p	HD-ZIP	AT4G36740.1	6e-70	homeobox protein 40
Phvul.002G027500.1.p	GRAS	AT4G36710.1	1e-168	GRAS family protein
Phvul.002G028100.1.p	C2H2	AT5G66730.1	0	C2H2-like zinc finger protein
Phvul.002G030800.1.p	GATA	AT3G50870.1	1e-60	GATA family protein
Phvul.002G031000.1.p	ZF-HD	AT2G18350.1	6e-65	homeobox protein 24
Phvul.002G035100.1.p	ERF	AT1G71520.1	1e-40	ERF family protein
Phvul.002G035900.1.p	ERF	AT1G71450.1	9e-66	ERF family protein
Phvul.002G036000.2.p	ERF	AT1G71450.1	1e-53	ERF family protein
Phvul.002G039700.1.p	MYB_related	AT4G39160.1	1e-45	MYB_related family protein
Phvul.002G039800.7.p	E2F/DP	AT5G03415.1	1e-161	Transcription factor DP
Phvul.002G040500.1.p	HSF	AT5G16820.2	1e-138	heat shock factor 3
Phvul.002G040900.1.p	MYB	AT5G16770.2	7e-96	myb domain protein 9
Phvul.002G041800.1.p	GRF	AT3G13960.1	6e-47	growth-regulating factor 5
Phvul.002G043700.1.p	CPP	AT4G14770.1	1e-165	TESMIN/TSO1-like CXC 2
Phvul.002G048200.1.p	HD-ZIP	AT4G04890.1	0	protodermal factor 2
Phvul.002G049800.1.p	M-type_MADS	AT2G24840.1	1e-50	AGAMOUS-like 61
Phvul.002G052100.1.p	bHLH	AT2G14760.1	6e-53	bHLH family protein
Phvul.002G055700.1.p	ERF	AT4G17500.1	1e-83	ethylene responsive element binding factor 1
Phvul.002G055800.1.p	ERF	AT5G47230.1	9e-66	ethylene responsive element binding factor 5
Phvul.002G056300.1.p	HD-ZIP	AT5G47370.1	1e-113	Homeobox-leucine zipper protein 4 (HB-4) / HD-ZIP protein
Phvul.002G056800.1.p	ERF	AT4G16750.1	4e-51	ERF family protein
Phvul.002G056900.1.p	MYB	AT5G40330.1	2e-50	myb domain protein 23
Phvul.002G058900.1.p	C2H2	AT3G60580.1	5e-47	C2H2-like zinc finger protein
Phvul.002G060500.1.p	MYB	AT4G12350.1	1e-100	myb domain protein 42
Phvul.002G061000.1.p	NAC	AT1G12260.1	1e-143	NAC 007
Phvul.002G064100.2.p	TALE	AT1G23380.1	1e-148	KNOTTED1-like homeobox gene 6
Phvul.002G067200.1.p	HD-ZIP	AT3G01470.1	1e-46	homeobox 1
Phvul.002G069700.2.p	YABBY	AT1G23420.1	2e-80	YABBY family protein
Phvul.002G075900.1.p	C2H2	AT5G06650.1	6e-17	C2H2 family protein
Phvul.002G078600.1.p	MYB_related	AT1G70000.2	1e-80	MYB_related family protein
Phvul.002G079400.1.p	bHLH	AT1G59640.1	3e-88	BIG PETAL P
Phvul.002G081600.1.p	WRKY	AT1G69310.2	5e-79	WRKY DNA-binding protein 57
Phvul.002G082200.1.p	C2H2	AT1G26610.1	7e-93	C2H2-like zinc finger protein
Phvul.002G083800.1.p	MYB	AT1G69560.1	2e-77	myb domain protein 105
Phvul.002G084000.1.p	Dof	AT3G47500.1	1e-89	cycling DOF factor 3
Phvul.002G084100.1.p	G2-like	AT1G69580.1	3e-79	G2-like family protein
Phvul.002G085400.1.p	ZF-HD	AT1G69600.1	8e-55	zinc finger homeodomain 1
Phvul.002G085700.1.p	NAC	AT1G26870.1	1e-104	NAC family protein
Phvul.002G086600.1.p	TCP	AT1G69690.1	8e-54	TCP family protein
Phvul.002G088400.1.p	bHLH	AT1G26945.1	4e-42	bHLH family protein
Phvul.002G088600.2.p	HD-ZIP	AT1G69780.1	1e-123	HD-ZIP family protein
Phvul.002G088900.1.p	MYB	AT2G02820.2	0	myb domain protein 88
Phvul.002G089700.1.p	WRKY	AT5G15130.1	2e-60	WRKY DNA-binding protein 72
Phvul.002G089800.1.p	Whirly	AT1G14410.1	8e-65	ssDNA-binding transcriptional regulator
Phvul.002G091100.3.p	WRKY	AT1G13960.2	1e-143	WRKY DNA-binding protein 4
Phvul.002G092100.1.p	MYB	AT2G16720.1	3e-73	myb domain protein 7
Phvul.002G094100.1.p	HD-ZIP	AT2G01430.1	2e-82	homeobox-leucine zipper protein 17
Phvul.002G095800.1.p	WOX	AT3G18010.1	2e-36	WUSCHEL related homeobox 1
Phvul.002G100501.1.p	LBD	AT1G31320.1	9e-75	LOB domain-containing protein 4
Phvul.002G100800.3.p	B3	AT4G31680.1	1e-06	B3 family protein
Phvul.002G101200.1.p	FAR1	AT1G52520.1	0	FAR1-related sequence 6
Phvul.002G103400.1.p	WRKY	AT1G13960.2	1e-123	WRKY DNA-binding protein 4
Phvul.002G105700.1.p	bZIP	AT2G17770.2	8e-33	basic region/leucine zipper motif 27
Phvul.002G109400.1.p	WOX	AT2G17950.1	8e-56	WOX family protein
Phvul.002G110500.1.p	bHLH	AT1G68920.3	1e-112	bHLH family protein
Phvul.002G110600.1.p	bZIP	AT3G30530.1	1e-48	basic leucine-zipper 42
Phvul.002G110900.2.p	NAC	AT2G18060.1	1e-168	vascular related NAC-domain protein 1
Phvul.002G111400.1.p	DBB	AT4G38960.1	2e-74	DBB family protein
Phvul.002G112000.1.p	GATA	AT5G66320.2	3e-75	GATA transcription factor 5
Phvul.002G112200.1.p	MIKC_MADS	AT3G54340.1	6e-67	MIKC_MADS family protein
Phvul.002G114500.1.p	SBP	AT3G15270.1	3e-29	squamosa promoter binding protein-like 5
Phvul.002G115500.1.p	C2H2	AT4G35610.1	4e-13	C2H2 family protein
Phvul.002G116000.1.p	Nin-like	AT4G35590.1	8e-89	RWP-RK domain-containing protein
Phvul.002G119401.1.p	FAR1	AT4G38180.1	0	FAR1-related sequence 5
Phvul.002G123700.1.p	BES1	AT5G45300.1	0	beta-amylase 2
Phvul.002G126400.1.p	Trihelix	AT2G38250.1	8e-51	Trihelix family protein
Phvul.002G126900.1.p	FAR1	AT4G38180.1	7e-14	FAR1-related sequence 5
Phvul.002G131700.1.p	GRF	AT3G13960.1	1e-38	growth-regulating factor 5
Phvul.002G132500.1.p	G2-like	AT5G45580.1	3e-84	G2-like family protein
Phvul.002G136000.1.p	bZIP	AT2G35530.1	1e-165	basic region/leucine zipper transcription factor 16
Phvul.002G137000.1.p	HD-ZIP	AT5G46880.1	0	homeobox-7
Phvul.002G137300.1.p	G2-like	AT1G32240.1	9e-97	G2-like family protein
Phvul.002G138500.1.p	HSF	AT1G32330.1	1e-169	heat shock transcription factor A1D
Phvul.002G139500.1.p	MYB	AT5G16770.2	7e-96	myb domain protein 9
Phvul.002G141500.1.p	bHLH	AT1G32640.1	0	bHLH family protein
Phvul.002G142800.1.p	bHLH	AT5G65640.1	6e-89	beta HLH protein 93
Phvul.002G143866.1.p	MIKC_MADS	AT2G22630.1	6e-94	AGAMOUS-like 17
Phvul.002G144900.1.p	Dof	AT5G65590.1	8e-62	Dof family protein
Phvul.002G146400.1.p	AP2	AT5G10510.2	0	AINTEGUMENTA-like 6
Phvul.002G147600.1.p	MIKC_MADS	AT2G22540.1	1e-118	MIKC_MADS family protein
Phvul.002G148000.1.p	bHLH	AT4G38070.1	2e-36	bHLH family protein
Phvul.002G148900.1.p	ZF-HD	AT4G24660.1	3e-70	homeobox protein 22
Phvul.002G149500.1.p	ERF	AT1G24590.1	8e-44	DORNROSCHEN-like
Phvul.002G153300.2.p	TALE	AT1G62990.1	1e-172	KNOTTED-like homeobox of Arabidopsis thaliana 7
Phvul.002G153900.1.p	ERF	AT1G63030.2	5e-62	ERF family protein
Phvul.002G154000.1.p	ERF	AT5G52020.1	3e-46	ERF family protein
Phvul.002G155300.2.p	HSF	AT4G11660.1	1e-102	HSF family protein
Phvul.002G159000.1.p	TALE	AT5G41410.1	1e-136	TALE family protein
Phvul.002G159700.1.p	MYB	AT1G63910.1	1e-104	myb domain protein 103
Phvul.002G160100.1.p	WRKY	AT5G52830.1	7e-36	WRKY DNA-binding protein 27
Phvul.002G162500.1.p	ERF	AT4G23750.1	2e-52	cytokinin response factor 2
Phvul.002G163400.1.p	WRKY	AT4G11070.1	4e-46	WRKY family protein
Phvul.002G163500.1.p	MYB_related	AT2G46410.1	1e-30	MYB_related family protein
Phvul.002G163700.1.p	ERF	AT1G64380.1	8e-72	ERF family protein
Phvul.002G165500.1.p	GRAS	AT1G50420.1	0	scarecrow-like 3
Phvul.002G166700.1.p	SRS	AT3G51060.1	6e-80	Lateral root primordium (LRP) protein-related
Phvul.002G168500.1.p	C2H2	AT1G26610.1	7e-90	C2H2-like zinc finger protein
Phvul.002G168900.1.p	ERF	AT5G19790.1	3e-27	related to AP2 11
Phvul.002G170000.1.p	MYB	AT3G01140.1	1e-104	myb domain protein 106
Phvul.002G170200.1.p	NAC	AT1G69490.1	1e-110	NAC-like, activated by AP3/PI
Phvul.002G170500.1.p	MYB	AT1G69560.1	1e-76	myb domain protein 105
Phvul.002G170600.1.p	Dof	AT5G39660.1	3e-85	cycling DOF factor 2
Phvul.002G170700.1.p	G2-like	AT1G69580.1	5e-81	G2-like family protein
Phvul.002G171000.1.p	ZF-HD	AT1G69600.1	9e-61	zinc finger homeodomain 1
Phvul.002G171600.1.p	NAC	AT1G26870.1	1e-117	NAC family protein
Phvul.002G177100.1.p	ARR-B	AT1G67710.1	1e-122	response regulator 11
Phvul.002G177600.1.p	ARF	AT1G30330.1	0	auxin response factor 6
Phvul.002G182400.1.p	C2H2	AT1G66140.1	3e-44	zinc finger protein 4
Phvul.002G183400.1.p	M-type_MADS	AT5G55690.1	4e-25	M-type_MADS family protein
Phvul.002G184500.2.p	BBR-BPC	AT1G14685.1	1e-107	basic pentacysteine 2
Phvul.002G184700.1.p	C2H2	AT2G01940.1	1e-161	C2H2-like zinc finger protein
Phvul.002G186300.1.p	C3H
Phvul.002G187900.1.p	HD-ZIP	AT1G17920.1	1e-132	homeodomain GLABROUS 12
Phvul.002G187950.1.p	bHLH	AT2G31210.1	4e-91	bHLH family protein
Phvul.002G194600.1.p	M-type_MADS	AT1G28450.1	5e-21	AGAMOUS-like 58
Phvul.002G196800.1.p	WRKY	AT4G18170.1	6e-74	WRKY DNA-binding protein 28
Phvul.002G202000.1.p	WRKY	AT1G30650.1	2e-78	WRKY DNA-binding protein 14
Phvul.002G202500.1.p	WRKY	AT1G68150.1	3e-83	WRKY DNA-binding protein 9
Phvul.002G203300.1.p	bZIP	AT5G44080.1	9e-39	bZIP family protein
Phvul.002G206300.1.p	NAC	AT5G64530.1	1e-85	xylem NAC domain 1
Phvul.002G209300.1.p	CAMTA	AT5G64220.2	0	Calmodulin-binding transcription activator protein with CG-1 and Ankyrin domains
Phvul.002G212450.1.p	MIKC_MADS	AT2G22540.1	5e-65	MIKC_MADS family protein
Phvul.002G213800.1.p	GATA	AT3G21175.1	2e-65	ZIM-like 1
Phvul.002G215500.1.p	MIKC_MADS	AT4G37940.1	3e-78	AGAMOUS-like 21
Phvul.002G216700.1.p	bHLH	AT4G37850.1	1e-54	bHLH family protein
Phvul.002G219600.1.p	bHLH	AT1G61660.1	5e-64	bHLH family protein
Phvul.002G221000.1.p	MYB	AT4G21440.1	1e-119	MYB-like 102
Phvul.002G224900.1.p	NAC	AT1G61110.1	1e-113	NAC domain containing protein 25
Phvul.002G226100.1.p	Dof	AT5G60850.1	3e-32	OBF binding protein 4
Phvul.002G228400.1.p	HSF	AT5G62020.1	3e-40	heat shock transcription factor B2A
Phvul.002G229100.1.p	bHLH	AT4G20970.1	1e-43	bHLH family protein
Phvul.002G229800.1.p	B3	AT1G28300.1	1e-36	B3 family protein
Phvul.002G230100.1.p	Dof	AT5G66940.1	7e-33	Dof family protein
Phvul.002G230200.1.p	Dof	AT1G28310.1	1e-39	Dof family protein
Phvul.002G230300.3.p	SBP	AT1G02065.2	3e-22	squamosa promoter binding protein-like 8
Phvul.002G232200.1.p	HB-other	AT1G28420.1	0	homeobox-1
Phvul.002G234100.3.p	LSD	AT4G21610.1	9e-37	lsd one like 2
Phvul.002G237300.1.p	ERF	AT5G19790.1	2e-40	related to AP2 11
Phvul.002G237600.1.p	bZIP	AT1G75390.1	8e-44	basic leucine-zipper 44
Phvul.002G238400.1.p	Dof	AT1G29160.1	1e-55	Dof family protein
Phvul.002G239100.1.p	G2-like	AT2G38300.1	4e-37	G2-like family protein
Phvul.002G240900.1.p	WRKY	AT1G29280.1	2e-81	WRKY DNA-binding protein 65
Phvul.002G242000.1.p	HSF	AT4G18880.1	1e-124	heat shock transcription factor A4A
Phvul.002G243200.2.p	MIKC_MADS	AT4G18960.1	1e-117	MIKC_MADS family protein
Phvul.002G246600.1.p	NF-YA	AT1G30500.2	1e-73	nuclear factor Y, subunit A7
Phvul.002G246800.1.p	HD-ZIP	AT2G34710.1	0	HD-ZIP family protein
Phvul.002G248200.1.p	C2H2	AT4G06634.1	1e-156	C2H2 family protein
Phvul.002G248500.1.p	bZIP	AT1G58110.1	1e-126	bZIP family protein
Phvul.002G250800.1.p	GATA	AT5G47140.1	2e-18	GATA transcription factor 27
Phvul.002G252000.1.p	LSD	AT4G20380.2	7e-76	LSD family protein
Phvul.002G253900.1.p	EIL	AT5G10120.1	1e-139	EIL family protein
Phvul.002G254500.1.p	ERF	AT4G39780.1	2e-77	ERF family protein
Phvul.002G256500.1.p	CAMTA	AT5G64220.2	0	Calmodulin-binding transcription activator protein with CG-1 and Ankyrin domains
Phvul.002G256900.1.p	C2H2	AT1G34370.3	5e-69	C2H2 family protein
Phvul.002G260700.1.p	HD-ZIP	AT2G22430.1	1e-84	homeobox protein 6
Phvul.002G263400.1.p	bZIP	AT5G65210.2	1e-166	bZIP family protein
Phvul.002G264300.1.p	NF-YB	AT4G14540.1	3e-64	nuclear factor Y, subunit B3
Phvul.002G265400.1.p	WRKY	AT5G64810.1	3e-42	WRKY DNA-binding protein 51
Phvul.002G266400.1.p	WRKY	AT4G39410.1	6e-63	WRKY DNA-binding protein 13
Phvul.002G267800.1.p	ERF	AT5G64750.1	7e-36	ERF family protein
Phvul.002G269800.1.p	GRAS	AT4G08250.1	4e-45	GRAS family protein
Phvul.002G269900.1.p	MYB_related	AT5G45420.1	3e-82	MYB_related family protein
Phvul.002G271000.1.p	bHLH	AT4G00120.1	3e-48	bHLH family protein
Phvul.002G271700.1.p	NAC	AT5G09330.3	4e-83	NAC domain containing protein 82
Phvul.002G273100.1.p	NAC	AT5G64530.1	4e-54	xylem NAC domain 1
Phvul.002G273800.1.p	NF-YB	AT2G13570.1	5e-67	nuclear factor Y, subunit B7
Phvul.002G275000.1.p	NAC	AT1G01720.1	1e-119	NAC family protein
Phvul.002G279000.1.p	MYB	AT4G38620.1	5e-73	myb domain protein 4
Phvul.002G281300.1.p	ERF	AT5G61890.1	8e-48	ERF family protein
Phvul.002G281800.1.p	Trihelix	AT2G33550.1	4e-51	Trihelix family protein
Phvul.002G282200.1.p	ARF	AT5G62000.3	0	auxin response factor 2
Phvul.002G282300.2.p	bHLH	AT3G26744.1	1e-107	bHLH family protein
Phvul.002G283100.1.p	bHLH	AT5G50915.2	3e-56	bHLH family protein
Phvul.002G283200.1.p	BBR-BPC	AT2G21240.1	1e-125	basic pentacysteine 4
Phvul.002G283600.1.p	NAC	AT5G13180.1	1e-72	NAC domain containing protein 83
Phvul.002G285800.1.p	WRKY	AT5G13080.1	4e-50	WRKY DNA-binding protein 75
Phvul.002G286000.1.p	SBP	AT5G50670.1	8e-82	SBP family protein
Phvul.002G290000.1.p	bHLH	AT5G41315.1	1e-179	bHLH family protein
Phvul.002G292000.1.p	TALE	AT5G41410.1	1e-141	TALE family protein
Phvul.002G292600.1.p	MYB	AT1G63910.1	1e-100	myb domain protein 103
Phvul.002G293200.1.p	WRKY	AT4G23550.1	1e-54	WRKY family protein
Phvul.002G295700.1.p	ERF	AT4G23750.1	7e-57	cytokinin response factor 2
Phvul.002G297100.1.p	WRKY	AT4G11070.1	1e-70	WRKY family protein
Phvul.002G304400.1.p	MYB_related	AT5G56840.1	9e-59	MYB_related family protein
Phvul.002G306000.1.p	MYB	AT5G65790.1	4e-74	myb domain protein 68
Phvul.002G306100.1.p	C3H	AT4G29190.1	1e-134	C3H family protein
Phvul.002G307000.1.p	NAC	AT4G29230.1	0	NAC domain containing protein 75
Phvul.002G309200.1.p	M-type_MADS	AT2G34440.1	2e-33	AGAMOUS-like 29
Phvul.002G309400.1.p	M-type_MADS	AT3G66656.1	5e-34	AGAMOUS-like 91
Phvul.002G309500.1.p	M-type_MADS	AT3G66656.1	1e-29	AGAMOUS-like 91
Phvul.002G310200.1.p	ERF	AT5G25810.1	7e-60	ERF family protein
Phvul.002G311700.1.p	bHLH	AT4G29100.1	1e-106	bHLH family protein
Phvul.002G312004.1.p	CPP	AT4G29000.1	1e-109	Tesmin/TSO1-like CXC domain-containing protein
Phvul.002G312100.1.p	CPP	AT4G29000.1	0	Tesmin/TSO1-like CXC domain-containing protein
Phvul.002G315900.1.p	ERF	AT1G49120.1	4e-20	ERF family protein
Phvul.002G316100.1.p	CO-like	AT1G25440.1	1e-85	B-box type zinc finger protein with CCT domain
Phvul.002G316500.1.p	NAC	AT3G18400.1	1e-116	NAC domain containing protein 58
Phvul.002G316900.1.p	bHLH	AT1G73830.1	1e-69	BR enhanced expression 3
Phvul.002G317000.1.p	MYB	AT1G68320.1	2e-81	myb domain protein 62
Phvul.002G322000.1.p	ARR-B	AT2G01760.1	2e-48	response regulator 14
Phvul.002G322300.1.p	ARR-B	AT2G01760.1	1e-38	response regulator 14
Phvul.002G322700.1.p	HSF	AT1G67970.1	3e-89	heat shock transcription factor A8
Phvul.002G325100.1.p	C2H2	AT1G30970.1	1e-152	C2H2 family protein
Phvul.002G328700.1.p	NAC	AT4G28500.1	1e-125	NAC domain containing protein 73
Phvul.002G329500.1.p	WOX	AT3G18010.1	6e-70	WUSCHEL related homeobox 1
Phvul.002G331600.1.p	NF-X1	AT1G10170.1	0	NF-X-like 1
Phvul.002G332400.2.p	ZF-HD	AT4G24660.1	9e-43	homeobox protein 22
Phvul.002G332500.1.p	C2H2	AT2G01940.1	1e-147	C2H2-like zinc finger protein
Phvul.002G333100.1.p	HD-ZIP	AT1G73360.1	0	homeodomain GLABROUS 11
Phvul.003G003300.3.p	TCP	AT5G23280.1	2e-87	TCP family protein
Phvul.003G003800.1.p	MIKC_MADS	AT5G23260.2	2e-71	MIKC_MADS family protein
Phvul.003G004600.2.p	MYB	AT3G18100.2	1e-170	myb domain protein 4r1
Phvul.003G007400.1.p	B3	AT3G18990.1	2e-20	B3 family protein
Phvul.003G007500.1.p	B3	AT3G18990.1	3e-28	B3 family protein
Phvul.003G007600.5.p	B3	AT3G18990.1	3e-21	B3 family protein
Phvul.003G007800.1.p	Trihelix	AT2G35640.1	7e-59	Trihelix family protein
Phvul.003G008100.1.p	C2H2	AT2G02080.1	1e-143	indeterminate(ID)-domain 4
Phvul.003G008300.1.p	C2H2	AT2G02070.1	1e-135	indeterminate(ID)-domain 5
Phvul.003G008400.1.p	G2-like	AT1G14600.1	2e-34	G2-like family protein
Phvul.003G008800.1.p	SBP	AT1G20980.1	0	squamosa promoter binding protein-like 14
Phvul.003G009100.1.p	C3H	AT1G10320.1	4e-32	C3H family protein
Phvul.003G011300.1.p	B3	AT3G18990.1	1e-132	B3 family protein
Phvul.003G012400.1.p	G2-like	AT2G03500.1	2e-53	G2-like family protein
Phvul.003G013600.1.p	MYB	AT5G08520.1	1e-131	MYB family protein
Phvul.003G014800.1.p	C2H2	AT1G66140.1	2e-38	zinc finger protein 4
Phvul.003G016700.1.p	bHLH	AT3G19860.1	3e-76	bHLH family protein
Phvul.003G017000.1.p	ARR-B	AT4G16110.1	1e-112	response regulator 2
Phvul.003G026800.1.p	bHLH	AT1G68810.1	1e-108	bHLH family protein
Phvul.003G027100.1.p	NAC	AT1G25580.1	1e-156	NAC family protein
Phvul.003G027900.1.p	C2H2	AT1G13290.1	1e-123	C2H2-like zinc finger protein
Phvul.003G028000.1.p	G2-like	AT1G25550.1	3e-85	G2-like family protein
Phvul.003G028800.1.p	bZIP	AT1G68640.1	1e-154	bZIP family protein
Phvul.003G033400.1.p	B3	AT3G18990.1	2e-38	B3 family protein
Phvul.003G033900.1.p	bHLH	AT3G24140.1	1e-151	bHLH family protein
Phvul.003G035500.1.p	ERF	AT1G68550.1	6e-37	ERF family protein
Phvul.003G035900.1.p	LBD	AT3G02550.1	2e-65	LOB domain-containing protein 41
Phvul.003G036000.1.p	CO-like	AT1G25440.1	4e-84	B-box type zinc finger protein with CCT domain
Phvul.003G036400.1.p	MYB	AT5G10280.1	1e-99	myb domain protein 92
Phvul.003G037600.1.p	bHLH	AT1G69010.1	1e-119	BES1-interacting Myc-like protein 2
Phvul.003G039200.1.p	MIKC_MADS	AT1G69120.1	1e-107	MIKC_MADS family protein
Phvul.003G039300.2.p	MIKC_MADS	AT5G15800.1	7e-96	MIKC_MADS family protein
Phvul.003G039600.1.p	SBP	AT1G69170.1	3e-66	SBP family protein
Phvul.003G039800.2.p	YABBY	AT1G69180.1	2e-67	YABBY family protein
Phvul.003G045600.1.p	NAC	AT1G69490.1	1e-117	NAC-like, activated by AP3/PI
Phvul.003G045701.1.p	MYB	AT5G15310.1	5e-74	myb domain protein 16
Phvul.003G045702.1.p	MYB	AT5G15310.1	5e-76	myb domain protein 16
Phvul.003G045703.1.p	MYB	AT5G15310.1	1e-76	myb domain protein 16
Phvul.003G046000.1.p	MYB_related	AT5G15310.1	9e-53	myb domain protein 16
Phvul.003G046200.1.p	MYB	AT5G15310.1	1e-75	myb domain protein 16
Phvul.003G046300.1.p	MYB	AT5G15310.1	3e-79	myb domain protein 16
Phvul.003G046400.1.p	MYB	AT5G15310.1	1e-99	myb domain protein 16
Phvul.003G048000.1.p	bHLH	AT1G49770.1	6e-50	bHLH family protein
Phvul.003G048100.1.p	bHLH	AT1G49770.1	2e-31	bHLH family protein
Phvul.003G054100.1.p	MYB	AT5G08520.1	1e-128	MYB family protein
Phvul.003G058800.1.p	bHLH	AT1G68810.1	1e-32	bHLH family protein
Phvul.003G060700.1.p	bHLH	AT1G10610.1	2e-74	bHLH family protein
Phvul.003G061800.1.p	YABBY	AT1G23420.1	1e-71	YABBY family protein
Phvul.003G062500.1.p	TALE	AT1G23380.1	1e-147	KNOTTED1-like homeobox gene 6
Phvul.003G064800.1.p	ERF	AT1G24590.1	4e-42	DORNROSCHEN-like
Phvul.003G067500.1.p	bHLH	AT1G26945.1	2e-41	bHLH family protein
Phvul.003G067700.1.p	HD-ZIP	AT1G69780.1	1e-117	HD-ZIP family protein
Phvul.003G067800.1.p	MYB	AT2G02820.2	1e-172	myb domain protein 88
Phvul.003G068700.2.p	WRKY	AT5G15130.1	4e-60	WRKY DNA-binding protein 72
Phvul.003G068800.1.p	Whirly	AT1G14410.1	1e-117	ssDNA-binding transcriptional regulator
Phvul.003G069000.1.p	AP2	AT3G54320.3	1e-92	AP2 family protein
Phvul.003G070300.1.p	HD-ZIP	AT3G01470.1	2e-44	homeobox 1
Phvul.003G072000.1.p	bHLH	AT1G59640.1	1e-105	BIG PETAL P
Phvul.003G072800.1.p	MYB_related	AT1G70000.2	1e-49	MYB_related family protein
Phvul.003G073400.1.p	WOX	AT2G33880.1	6e-79	homeobox-3
Phvul.003G073700.1.p	VOZ	AT1G28520.2	0	vascular plant one zinc finger protein
Phvul.003G075800.1.p	ARF	AT1G59750.4	0	auxin response factor 1
Phvul.003G081800.2.p	TALE	AT1G62360.1	1e-129	KNOX/ELK homeobox transcription factor
Phvul.003G085000.2.p	GRAS	AT4G17230.1	0	SCARECROW-like 13
Phvul.003G086800.1.p	NF-YB	AT4G14540.1	9e-66	nuclear factor Y, subunit B3
Phvul.003G087000.2.p	NF-YB	AT5G47670.2	3e-68	nuclear factor Y, subunit B6
Phvul.003G090501.1.p	NAC	AT2G02450.1	1e-114	NAC domain containing protein 35
Phvul.003G091100.1.p	ZF-HD	AT1G14440.1	4e-80	homeobox protein 31
Phvul.003G097500.1.p	Trihelix	AT2G44730.1	5e-89	Trihelix family protein
Phvul.003G101300.1.p	bHLH	AT1G49770.1	1e-10	bHLH family protein
Phvul.003G102500.1.p	ERF	AT5G18560.1	4e-61	ERF family protein
Phvul.003G102600.2.p	C3H	AT5G18550.1	1e-163	C3H family protein
Phvul.003G103500.1.p	NF-YB	AT2G47810.1	2e-55	nuclear factor Y, subunit B5
Phvul.003G107400.1.p	M-type_MADS	AT5G60440.1	8e-36	AGAMOUS-like 62
Phvul.003G110100.1.p	ARR-B	AT4G16110.1	0	response regulator 2
Phvul.003G110400.1.p	GATA	AT5G49300.1	1e-36	GATA transcription factor 16
Phvul.003G110800.1.p	C2H2	AT1G24625.1	9e-13	zinc finger protein 7
Phvul.003G111800.1.p	RAV	AT1G25560.1	1e-146	RAV family protein
Phvul.003G111900.1.p	CAMTA	AT4G16150.1	0	calmodulin binding;transcription regulators
Phvul.003G116300.1.p	WRKY	AT5G49520.1	7e-55	WRKY DNA-binding protein 48
Phvul.003G118450.1.p	MYB	AT5G49620.1	6e-93	myb domain protein 78
Phvul.003G119800.1.p	CAMTA	AT5G09410.2	0	ethylene induced calmodulin binding protein
Phvul.003G120700.1.p	SBP	AT3G60030.1	0	squamosa promoter-binding protein-like 12
Phvul.003G124000.2.p	WRKY	AT4G04450.1	3e-54	WRKY family protein
Phvul.003G128800.1.p	ARF	AT5G20730.2	0	ARF family protein
Phvul.003G131800.1.p	GRF	AT3G13960.1	5e-57	growth-regulating factor 5
Phvul.003G132100.1.p	MYB	AT5G35550.1	1e-63	MYB family protein
Phvul.003G133100.1.p	NF-YA	AT1G72830.1	1e-44	nuclear factor Y, subunit A3
Phvul.003G135200.1.p	HSF	AT2G26150.1	2e-79	heat shock transcription factor A2
Phvul.003G135400.1.p	HSF	AT2G26150.1	1e-79	heat shock transcription factor A2
Phvul.003G135700.1.p	bHLH	AT5G56960.1	2e-25	bHLH family protein
Phvul.003G137100.1.p	GATA	AT4G26150.1	2e-36	cytokinin-responsive gata factor 1
Phvul.003G138200.1.p	HD-ZIP	AT4G16780.1	8e-48	homeobox protein 2
Phvul.003G139500.1.p	WRKY	AT4G31550.1	1e-103	WRKY DNA-binding protein 11
Phvul.003G139900.1.p	M-type_MADS	AT5G60440.1	7e-37	AGAMOUS-like 62
Phvul.003G140800.1.p	bHLH	AT5G57150.1	6e-95	bHLH family protein
Phvul.003G141400.1.p	HB-PHD	AT4G29940.1	1e-148	pathogenesis related homeodomain protein A
Phvul.003G144500.1.p	AP2	AT5G57390.1	1e-145	AINTEGUMENTA-like 5
Phvul.003G147100.1.p	C2H2	AT5G57520.1	2e-30	zinc finger protein 2
Phvul.003G148200.1.p	MYB	AT5G57620.1	1e-102	myb domain protein 36
Phvul.003G149000.1.p	CO-like	AT5G57660.1	1e-127	CONSTANS-like 5
Phvul.003G153100.1.p	AP2	AT1G16060.1	1e-106	ARIA-interacting double AP2 domain protein
Phvul.003G156300.1.p	WRKY	AT4G30935.1	1e-134	WRKY DNA-binding protein 32
Phvul.003G157100.1.p	bHLH	AT2G24260.1	3e-90	LJRHL1-like 1
Phvul.003G158200.1.p	ARR-B	AT2G25180.1	4e-97	response regulator 12
Phvul.003G159800.1.p	G2-like	AT2G03500.1	1e-133	G2-like family protein
Phvul.003G162600.1.p	C3H	AT3G19360.1	6e-96	C3H family protein
Phvul.003G163100.1.p	C3H	AT3G48440.1	3e-05	C3H family protein
Phvul.003G165000.1.p	ERF	AT1G15360.1	7e-77	ERF family protein
Phvul.003G166100.1.p	YABBY	AT2G26580.1	7e-92	YABBY family protein
Phvul.003G174900.1.p	TALE	AT5G25220.1	1e-163	KNOTTED1-like homeobox gene 3
Phvul.003G176800.1.p	MYB	AT1G49010.1	6e-97	MYB family protein
Phvul.003G177300.1.p	TCP	AT3G18550.2	1e-28	TCP family protein
Phvul.003G179300.1.p	NF-YB	AT5G23090.2	2e-96	nuclear factor Y, subunit B13
Phvul.003G180000.1.p	ERF	AT5G19790.1	2e-25	related to AP2 11
Phvul.003G181500.1.p	bZIP	AT5G60830.1	2e-29	basic leucine-zipper 70
Phvul.003G181900.1.p	bHLH	AT5G08130.2	1e-109	bHLH family protein
Phvul.003G182100.1.p	Dof	AT5G60850.1	6e-61	OBF binding protein 4
Phvul.003G182700.1.p	MIKC_MADS	AT5G60910.1	4e-72	AGAMOUS-like 8
Phvul.003G182800.1.p	MIKC_MADS	AT5G15800.1	6e-91	MIKC_MADS family protein
Phvul.003G182900.1.p	SBP	AT1G69170.1	8e-55	SBP family protein
Phvul.003G183700.1.p	TCP	AT5G60970.1	4e-51	TEOSINTE BRANCHED 1, cycloidea and PCF transcription factor 5
Phvul.003G185100.1.p	C2H2	AT1G74250.1	0	DNAJ heat shock N-terminal domain-containing protein
Phvul.003G189000.1.p	NAC	AT5G61430.1	1e-156	NAC domain containing protein 100
Phvul.003G189100.2.p	M-type_MADS	AT1G18750.1	1e-99	AGAMOUS-like 65
Phvul.003G189300.1.p	Dof	AT3G47500.1	1e-125	cycling DOF factor 3
Phvul.003G189900.1.p	Nin-like	AT1G18790.1	3e-57	RWP-RK domain-containing protein
Phvul.003G190300.1.p	ZF-HD	AT3G28917.1	2e-31	mini zinc finger 2
Phvul.003G190400.1.p	MYB	AT3G47600.1	1e-102	myb domain protein 94
Phvul.003G190900.1.p	TCP	AT3G47620.1	3e-66	TEOSINTE BRANCHED, cycloidea and PCF (TCP) 14
Phvul.003G192000.1.p	WRKY	AT5G15130.1	3e-83	WRKY DNA-binding protein 72
Phvul.003G192900.1.p	HD-ZIP	AT3G01470.1	6e-46	homeobox 1
Phvul.003G194300.1.p	LBD	AT3G47870.1	1e-46	LOB domain-containing protein 27
Phvul.003G195700.1.p	MYB_related	AT1G19000.1	5e-56	MYB_related family protein
Phvul.003G196600.1.p	E2F/DP	AT3G48160.2	1e-130	DP-E2F-like 1
Phvul.003G199500.1.p	bHLH	AT4G20970.1	3e-27	bHLH family protein
Phvul.003G200100.1.p	MYB	AT5G14750.1	3e-61	myb domain protein 66
Phvul.003G200600.1.p	Dof	AT5G62940.1	4e-54	Dof family protein
Phvul.003G201300.1.p	MYB	AT4G18770.1	2e-96	myb domain protein 98
Phvul.003G203600.1.p	LBD	AT5G63090.2	4e-75	LBD family protein
Phvul.003G203900.1.p	MYB	AT5G26660.1	1e-82	myb domain protein 86
Phvul.003G207700.1.p	C2H2	AT3G48430.1	0	relative of early flowering 6
Phvul.003G207900.1.p	C3H	AT3G48440.1	1e-138	C3H family protein
Phvul.003G208600.1.p	GRAS	AT1G14920.1	2e-74	GRAS family protein
Phvul.003G209600.1.p	Trihelix	AT5G63420.1	0	Trihelix family protein
Phvul.003G212200.1.p	GRAS	AT1G63100.1	0	GRAS family protein
Phvul.003G212700.1.p	ERF	AT2G36450.1	6e-45	ERF family protein
Phvul.003G212800.2.p	ERF	AT4G25470.1	4e-54	C-repeat/DRE binding factor 2
Phvul.003G213300.1.p	TCP	AT2G45680.1	3e-73	TCP family protein
Phvul.003G213500.1.p	TALE	AT1G62990.1	1e-163	KNOTTED-like homeobox of Arabidopsis thaliana 7
Phvul.003G213600.1.p	MIKC_MADS	AT4G22950.1	1e-64	AGAMOUS-like 19
Phvul.003G214300.1.p	MYB	AT4G22680.1	1e-103	myb domain protein 85
Phvul.003G217600.1.p	NAC	AT1G12260.1	1e-156	NAC 007
Phvul.003G217700.1.p	YABBY	AT2G45190.1	3e-84	YABBY family protein
Phvul.003G221000.1.p	C2H2	AT2G45120.1	5e-47	C2H2-like zinc finger protein
Phvul.003G222400.1.p	MYB	AT5G14750.1	5e-51	myb domain protein 66
Phvul.003G222600.1.p	ERF	AT2G44940.1	1e-59	ERF family protein
Phvul.003G222900.1.p	MYB_related	AT5G47390.1	1e-148	MYB_related family protein
Phvul.003G223200.1.p	HD-ZIP	AT4G16780.1	1e-110	homeobox protein 2
Phvul.003G223624.1.p	ERF	AT5G47230.1	8e-73	ethylene responsive element binding factor 5
Phvul.003G223686.1.p	ERF	AT4G17500.1	2e-84	ethylene responsive element binding factor 1
Phvul.003G224500.2.p	GATA	AT4G17570.2	1e-138	GATA transcription factor 26
Phvul.003G227100.2.p	SRS	AT1G32730.1	5e-91
Phvul.003G228600.1.p	ARR-B	AT4G18020.3	1e-143	ARR-B family protein
Phvul.003G229600.1.p	NAC	AT4G17980.1	1e-106	NAC domain containing protein 71
Phvul.003G230100.1.p	LSD	AT1G32540.3	3e-83	lsd one like 1
Phvul.003G231000.1.p	bHLH	AT4G37850.1	9e-56	bHLH family protein
Phvul.003G231100.1.p	bHLH	AT4G37850.1	2e-54	bHLH family protein
Phvul.003G231200.1.p	bHLH	AT4G37850.1	3e-56	bHLH family protein
Phvul.003G232000.1.p	HD-ZIP	AT4G37790.1	2e-95	HD-ZIP family protein
Phvul.003G232300.1.p	MYB	AT3G49690.1	2e-87	myb domain protein 84
Phvul.003G232600.2.p	AP2	AT4G37750.1	1e-162	AP2 family protein
Phvul.003G233200.1.p	bZIP	AT3G49760.1	7e-27	basic leucine-zipper 5
Phvul.003G234600.5.p	MYB_related	AT5G67580.1	5e-80	MYB_related family protein
Phvul.003G235000.1.p	GRAS	AT4G37650.1	0	GRAS family protein
Phvul.003G236200.1.p	LBD	AT4G37540.1	2e-87	LOB domain-containing protein 39
Phvul.003G236300.1.p	GRAS	AT3G49950.1	1e-175	GRAS family protein
Phvul.003G240200.1.p	MYB	AT4G37260.1	8e-99	myb domain protein 73
Phvul.003G240900.1.p	WRKY	AT2G23320.1	1e-85	WRKY DNA-binding protein 15
Phvul.003G241700.2.p	ERF	AT5G67190.1	8e-54	DREB and EAR motif protein 2
Phvul.003G241900.1.p	AP2	AT4G36920.1	1e-136	AP2 family protein
Phvul.003G242900.2.p	bHLH	AT4G36930.1	6e-50	bHLH family protein
Phvul.003G243350.1.p	bHLH	AT5G67060.1	2e-53	bHLH family protein
Phvul.003G244000.1.p	HSF	AT4G36990.1	2e-83	heat shock factor 4
Phvul.003G244400.1.p	B3	AT3G19184.1	4e-32	B3 family protein
Phvul.003G246700.1.p	LBD	AT5G66870.1	4e-60	ASYMMETRIC LEAVES 2-like 1
Phvul.003G246800.1.p	LBD	AT5G66870.1	2e-36	ASYMMETRIC LEAVES 2-like 1
Phvul.003G246900.1.p	G2-like	AT4G37180.1	7e-55	G2-like family protein
Phvul.003G247900.1.p	Dof	AT5G60200.1	1e-35	TARGET OF MONOPTEROS 6
Phvul.003G248500.1.p	Dof	AT3G50410.1	1e-64	OBF binding protein 1
Phvul.003G250500.1.p	TALE	AT4G36870.2	1e-165	BEL1-like homeodomain 2
Phvul.003G250700.1.p	LBD	AT5G66870.1	6e-35	ASYMMETRIC LEAVES 2-like 1
Phvul.003G251800.1.p	HD-ZIP	AT4G36740.1	3e-60	homeobox protein 40
Phvul.003G252000.1.p	bZIP	AT4G36730.1	1e-110	G-box binding factor 1
Phvul.003G252200.1.p	GRAS	AT4G36710.1	1e-159	GRAS family protein
Phvul.003G252400.1.p	C2H2	AT5G66730.1	1e-177	C2H2-like zinc finger protein
Phvul.003G253900.1.p	GATA	AT3G50870.1	2e-55	GATA family protein
Phvul.003G254200.1.p	ZF-HD	AT1G75240.1	4e-64	homeobox protein 33
Phvul.003G257100.2.p	bHLH	AT1G27660.1	3e-31	bHLH family protein
Phvul.003G258100.1.p	SRS	AT3G51060.1	6e-81	Lateral root primordium (LRP) protein-related
Phvul.003G258900.2.p	GATA	AT5G66320.2	2e-69	GATA transcription factor 5
Phvul.003G260100.2.p	DBB	AT4G38960.1	3e-76	DBB family protein
Phvul.003G260500.1.p	NAC	AT2G18060.1	1e-145	vascular related NAC-domain protein 1
Phvul.003G261500.1.p	MYB_related	AT2G36960.1	0	TSL-kinase interacting protein 1
Phvul.003G266100.1.p	bZIP	AT2G17770.2	2e-19	basic region/leucine zipper motif 27
Phvul.003G267300.1.p	MYB_related	AT5G04760.1	3e-23	MYB family protein
Phvul.003G273600.1.p	C2H2	AT5G56200.1	7e-18	C2H2 family protein
Phvul.003G273900.1.p	bZIP	AT2G35530.1	1e-158	basic region/leucine zipper transcription factor 16
Phvul.003G275800.1.p	Dof	AT5G39660.1	3e-54	cycling DOF factor 2
Phvul.003G281000.2.p	MIKC_MADS	AT1G69120.1	1e-121	MIKC_MADS family protein
Phvul.003G281300.1.p	bHLH	AT2G31210.1	1e-81	bHLH family protein
Phvul.003G283000.1.p	G2-like	AT1G32240.1	1e-83	G2-like family protein
Phvul.003G283300.1.p	HSF	AT1G32330.1	1e-169	heat shock transcription factor A1D
Phvul.003G284000.1.p	MYB	AT5G16770.2	4e-82	myb domain protein 9
Phvul.003G284200.1.p	C3H	AT1G32360.1	1e-128	C3H family protein
Phvul.003G284500.1.p	bHLH	AT1G72210.1	5e-74	bHLH family protein
Phvul.003G285700.1.p	bHLH	AT1G32640.1	0	bHLH family protein
Phvul.003G286400.1.p	bHLH	AT5G65640.1	2e-83	beta HLH protein 93
Phvul.003G287600.1.p	Dof	AT5G65590.1	2e-51	Dof family protein
Phvul.003G288500.2.p	AP2	AT5G65510.1	1e-134	AINTEGUMENTA-like 7
Phvul.003G289700.1.p	ZF-HD	AT4G24660.1	2e-66	homeobox protein 22
Phvul.003G290200.1.p	ARF	AT2G33860.1	0	ARF family protein
Phvul.003G291500.1.p	GRAS	AT1G14920.1	0	GRAS family protein
Phvul.003G291800.1.p	bZIP	AT1G45249.1	1e-100	abscisic acid responsive elements-binding factor 2
Phvul.003G292400.1.p	ERF	AT4G34410.1	4e-40	redox responsive transcription factor 1
Phvul.003G293800.1.p	G2-like	AT2G03500.1	4e-56	G2-like family protein
Phvul.003G296500.1.p	bHLH	AT1G05710.3	2e-60	bHLH family protein
Phvul.004G002400.1.p	MYB_related	AT4G39250.1	3e-33	RAD-like 1
Phvul.004G004900.1.p	NAC	AT1G25580.1	2e-75	NAC family protein
Phvul.004G010100.1.p	LBD	AT3G27650.1	1e-68	LOB domain-containing protein 25
Phvul.004G011400.1.p	MYB	AT4G18770.1	8e-49	myb domain protein 98
Phvul.004G012000.1.p	MYB	AT3G01530.1	3e-83	myb domain protein 57
Phvul.004G017500.1.p	HD-ZIP	AT3G01470.1	2e-95	homeobox 1
Phvul.004G024200.1.p	MYB	AT3G28470.1	2e-89	MYB family protein
Phvul.004G027500.1.p	HD-ZIP	AT3G01220.1	1e-83	homeobox protein 20
Phvul.004G027700.1.p	bHLH	AT3G28857.1	8e-46	bHLH family protein
Phvul.004G028300.1.p	NAC	AT5G39820.1	2e-98	NAC domain containing protein 94
Phvul.004G028500.1.p	MYB	AT3G28910.1	1e-111	myb domain protein 30
Phvul.004G028600.1.p	ZF-HD	AT5G15210.1	8e-76	homeobox protein 30
Phvul.004G029250.1.p	B3	AT4G03170.1	1e-07	B3 family protein
Phvul.004G029800.1.p	MYB	AT5G15310.1	1e-135	myb domain protein 16
Phvul.004G029900.1.p	NAC	AT5G61430.1	1e-109	NAC domain containing protein 100
Phvul.004G031900.1.p	ERF	AT5G19790.1	3e-33	related to AP2 11
Phvul.004G033400.1.p	ZF-HD	AT3G28917.1	2e-43	mini zinc finger 2
Phvul.004G037700.1.p	TCP	AT3G02150.1	5e-50	plastid transcription factor 1
Phvul.004G042300.1.p	MIKC_MADS	AT3G02310.1	1e-133	MIKC_MADS family protein
Phvul.004G042450.1.p	MIKC_MADS	AT5G60910.1	6e-79	AGAMOUS-like 8
Phvul.004G045800.1.p	bZIP	AT3G30530.1	4e-56	basic leucine-zipper 42
Phvul.004G046000.1.p	MYB	AT3G08500.1	2e-84	myb domain protein 83
Phvul.004G047600.2.p	bZIP	AT1G03970.1	8e-24	G-box binding factor 4
Phvul.004G052300.1.p	GeBP	AT1G11510.1	6e-23	DNA-binding storekeeper protein-related transcriptional regulator
Phvul.004G053300.1.p	bZIP	AT3G56850.1	2e-91	ABA-responsive element binding protein 3
Phvul.004G053500.1.p	MYB	AT1G69560.1	1e-66	myb domain protein 105
Phvul.004G053600.1.p	MYB	AT5G17800.1	2e-67	myb domain protein 56
Phvul.004G053700.1.p	WOX	AT3G03660.1	3e-69	WUSCHEL related homeobox 11
Phvul.004G057800.1.p	MYB	AT5G14340.1	7e-82	myb domain protein 40
Phvul.004G058200.1.p	FAR1	AT4G38180.1	1e-110	FAR1-related sequence 5
Phvul.004G060500.1.p	M-type_MADS	AT5G55690.1	8e-15	M-type_MADS family protein
Phvul.004G060900.1.p	M-type_MADS	AT5G55690.1	9e-16	M-type_MADS family protein
Phvul.004G061000.1.p	M-type_MADS	AT5G55690.1	3e-17	M-type_MADS family protein
Phvul.004G061100.1.p	M-type_MADS	AT5G55690.1	2e-12	M-type_MADS family protein
Phvul.004G061300.1.p	M-type_MADS	AT5G55690.1	3e-16	M-type_MADS family protein
Phvul.004G061500.1.p	M-type_MADS	AT5G55690.1	7e-14	M-type_MADS family protein
Phvul.004G061600.1.p	M-type_MADS	AT5G55690.1	9e-17	M-type_MADS family protein
Phvul.004G064700.1.p	LBD	AT3G02550.1	1e-105	LOB domain-containing protein 41
Phvul.004G065400.1.p	MYB_related	AT5G04760.1	4e-26	MYB family protein
Phvul.004G065500.1.p	MYB_related	AT5G04760.1	2e-23	MYB family protein
Phvul.004G068900.2.p	ERF	AT5G13910.1	9e-51	ERF family protein
Phvul.004G069900.1.p	ERF	AT5G61890.1	2e-44	ERF family protein
Phvul.004G070125.1.p	bHLH	AT3G26744.1	2e-54	bHLH family protein
Phvul.004G072100.1.p	TCP	AT1G67260.2	7e-33	TCP family protein
Phvul.004G072500.1.p	LBD	AT3G03760.1	2e-70	LOB domain-containing protein 20
Phvul.004G075500.1.p	NAC	AT5G13180.1	3e-37	NAC domain containing protein 83
Phvul.004G076900.1.p	NAC	AT5G18270.1	1e-116	Arabidopsis NAC domain containing protein 87
Phvul.004G077400.1.p	NAC	AT3G04070.1	1e-102	NAC domain containing protein 47
Phvul.004G078200.2.p	G2-like	AT3G04030.3	1e-129	G2-like family protein
Phvul.004G079200.1.p	GATA	AT4G32890.1	3e-44	GATA transcription factor 9
Phvul.004G081200.1.p	ERF	AT5G19790.1	8e-38	related to AP2 11
Phvul.004G083100.1.p	GATA	AT4G32890.1	9e-47	GATA transcription factor 9
Phvul.004G084300.1.p	C2H2	AT1G34370.2	1e-178	C2H2 family protein
Phvul.004G084800.1.p	GRAS	AT1G14920.1	2e-54	GRAS family protein
Phvul.004G090900.1.p	MYB	AT1G09770.1	0	cell division cycle 5
Phvul.004G092100.1.p	ERF	AT5G61890.1	5e-34	ERF family protein
Phvul.004G095200.1.p	Trihelix	AT1G76880.1	1e-137	Trihelix family protein
Phvul.004G095400.1.p	Trihelix	AT1G76890.2	1e-146	Trihelix family protein
Phvul.004G095500.1.p	Trihelix	AT1G21200.1	1e-175	sequence-specific DNA binding transcription factors
Phvul.004G097200.1.p	bZIP	AT1G43700.1	2e-76	VIRE2-interacting protein 1
Phvul.004G105800.1.p	WRKY	AT5G52830.1	4e-53	WRKY DNA-binding protein 27
Phvul.004G107600.2.p	MYB_related	AT5G52660.1	1e-127	MYB_related family protein
Phvul.004G109900.1.p	GRAS	AT5G52510.1	1e-144	SCARECROW-like 8
Phvul.004G113400.1.p	C2H2	AT4G25610.1	1e-126	C2H2-like zinc finger protein
Phvul.004G114100.1.p	Nin-like	AT4G24020.1	0	NIN like protein 7
Phvul.004G116500.1.p	MYB	AT3G48920.1	2e-62	myb domain protein 45
Phvul.004G119600.1.p	HSF	AT5G62020.1	9e-98	heat shock transcription factor B2A
Phvul.004G120500.1.p	HD-ZIP	AT4G00730.1	0	HD-ZIP family protein
Phvul.004G122000.1.p	ERF	AT5G51990.1	4e-67	C-repeat-binding factor 4
Phvul.004G122600.1.p	C3H	AT4G25440.1	0	zinc finger WD40 repeat protein 1
Phvul.004G123500.1.p	MIKC_MADS	AT2G45650.1	1e-60	AGAMOUS-like 6
Phvul.004G124000.1.p	Trihelix	AT2G33550.1	5e-08	Trihelix family protein
Phvul.004G124200.1.p	bHLH	AT5G51780.1	2e-34	bHLH family protein
Phvul.004G124300.1.p	bHLH	AT5G51780.1	2e-39	bHLH family protein
Phvul.004G126000.1.p	MYB_related	AT5G08520.1	2e-20	MYB family protein
Phvul.004G143100.1.p	NAC	AT3G17730.1	1e-134	NAC domain containing protein 57
Phvul.004G143400.1.p	MYB_related	AT1G18330.1	2e-60	MYB_related family protein
Phvul.004G143500.1.p	HD-ZIP	AT1G73360.1	0	homeodomain GLABROUS 11
Phvul.004G144900.1.p	MYB	AT1G17950.1	6e-88	myb domain protein 52
Phvul.004G145900.1.p	C2H2	AT2G01940.1	1e-160	C2H2-like zinc finger protein
Phvul.004G146000.2.p	BBR-BPC	AT2G01930.1	2e-95	basic pentacysteine1
Phvul.004G146100.1.p	BBR-BPC	AT2G01930.1	2e-95	basic pentacysteine1
Phvul.004G146200.1.p	ZF-HD	AT1G14440.1	5e-41	homeobox protein 31
Phvul.004G146800.1.p	G2-like	AT5G16560.1	8e-52	G2-like family protein
Phvul.004G151575.1.p	WOX	AT3G18010.1	1e-60	WUSCHEL related homeobox 1
Phvul.004G151600.1.p	MYB	AT3G18100.2	1e-167	myb domain protein 4r1
Phvul.004G156154.1.p	MYB	AT1G68320.1	3e-65	myb domain protein 62
Phvul.004G156176.1.p	bHLH	AT1G73830.1	2e-67	BR enhanced expression 3
Phvul.004G156700.1.p	NAC	AT3G18400.1	1e-113	NAC domain containing protein 58
Phvul.004G157300.1.p	CO-like	AT1G25440.1	9e-90	B-box type zinc finger protein with CCT domain
Phvul.004G157600.1.p	ERF	AT1G68550.1	3e-23	ERF family protein
Phvul.004G161800.1.p	Trihelix	AT3G24490.1	8e-98	Trihelix family protein
Phvul.004G163300.1.p	HSF	AT3G24520.1	2e-85	heat shock transcription factor C1
Phvul.004G164700.1.p	CPP	AT4G29000.1	0	Tesmin/TSO1-like CXC domain-containing protein
Phvul.004G169400.1.p	B3	AT4G03170.1	6e-08	B3 family protein
Phvul.004G169500.1.p	B3	AT4G03170.1	2e-07	B3 family protein
Phvul.004G169800.1.p	ERF	AT5G11590.1	4e-59	ERF family protein
Phvul.004G171200.1.p	MYB_related	AT5G56840.1	1e-60	MYB_related family protein
Phvul.004G171600.1.p	HRT-like	AT5G56780.1	3e-97	effector of transcription2
Phvul.004G173500.1.p	MYB	AT5G57620.1	7e-71	myb domain protein 36
Phvul.004G173600.1.p	C3H	AT2G19810.1	1e-138	C3H family protein
Phvul.004G174000.1.p	NAC	AT4G29230.1	0	NAC domain containing protein 75
Phvul.004G177600.1.p	ARF	AT1G19220.1	0	auxin response factor 19
Phvul.005G000700.1.p	B3	AT3G18990.1	7e-42	B3 family protein
Phvul.005G000900.1.p	MIKC_MADS	AT4G09960.1	1e-122	MIKC_MADS family protein
Phvul.005G002900.1.p	FAR1	AT2G43280.1	1e-106	FAR1 family protein
Phvul.005G005800.3.p	WRKY	AT5G56270.1	0	WRKY DNA-binding protein 2
Phvul.005G007900.2.p	NAC	AT1G12260.1	1e-134	NAC 007
Phvul.005G010700.2.p	C2H2
Phvul.005G011500.1.p	C2H2
Phvul.005G011600.1.p	bZIP	AT3G56850.1	2e-79	ABA-responsive element binding protein 3
Phvul.005G011700.1.p	FAR1	AT3G22170.2	0	far-red elongated hypocotyls 3
Phvul.005G012200.1.p	EIL	AT3G20770.1	1e-117	EIL family protein
Phvul.005G012900.1.p	MYB	AT5G06100.3	1e-104	myb domain protein 33
Phvul.005G014300.2.p	NF-YC	AT3G12480.1	5e-76	nuclear factor Y, subunit C11
Phvul.005G014400.1.p	C2H2	AT5G10970.1	1e-21	C2H2 family protein
Phvul.005G014500.1.p	C2H2	AT5G10970.1	2e-22	C2H2 family protein
Phvul.005G018500.1.p	MYB_related	AT4G39250.1	7e-41	RAD-like 1
Phvul.005G019900.1.p	C3H	AT3G08505.1	1e-163	C3H family protein
Phvul.005G020000.1.p	C3H	AT3G08505.1	1e-100	C3H family protein
Phvul.005G020400.1.p	C2H2	AT1G51220.1	1e-117	WIP domain protein 5
Phvul.005G022000.2.p	C3H	AT2G41900.1	0	CCCH-type zinc finger protein with ARM repeat domain
Phvul.005G022600.1.p	ARR-B	AT2G01760.1	9e-23	response regulator 14
Phvul.005G025300.1.p	C2H2	AT1G72050.2	1e-140	transcription factor IIIA
Phvul.005G025700.1.p	Trihelix	AT3G54390.1	1e-105	sequence-specific DNA binding transcription factors
Phvul.005G026300.1.p	SRS	AT5G12330.1	4e-56	Lateral root primordium (LRP) protein-related
Phvul.005G031300.1.p	B3	AT4G03170.1	1e-20	B3 family protein
Phvul.005G032800.1.p	GRAS	AT1G50420.1	1e-123	scarecrow-like 3
Phvul.005G032900.1.p	GRAS	AT1G50420.1	1e-152	scarecrow-like 3
Phvul.005G034400.1.p	bZIP	AT2G16770.1	2e-49	bZIP family protein
Phvul.005G035900.1.p	MIKC_MADS	AT5G13790.1	7e-77	AGAMOUS-like 15
Phvul.005G036900.1.p	bHLH	AT2G42280.1	1e-53	bHLH family protein
Phvul.005G039500.1.p	MYB_related	AT2G44430.1	4e-92	DNA-binding bromodomain-containing protein
Phvul.005G040000.1.p	HD-ZIP	AT5G06710.1	4e-89	homeobox from Arabidopsis thaliana
Phvul.005G042900.2.p	C2H2
Phvul.005G044600.2.p	NAC	AT1G79580.1	1e-116	NAC family protein
Phvul.005G047300.1.p	NAC	AT1G54330.1	1e-102	NAC domain containing protein 20
Phvul.005G047400.1.p	MYB	AT3G12720.1	1e-88	myb domain protein 67
Phvul.005G047600.2.p	G2-like	AT1G79430.2	1e-128	G2-like family protein
Phvul.005G049700.1.p	LBD	AT1G31320.1	2e-72	LOB domain-containing protein 4
Phvul.005G050000.1.p	NF-YC	AT1G56170.1	2e-81	nuclear factor Y, subunit C2
Phvul.005G055400.1.p	NAC	AT1G56010.2	1e-127	NAC domain containing protein 1
Phvul.005G059000.1.p	NAC	AT2G43000.1	2e-86	NAC domain containing protein 42
Phvul.005G060000.1.p	MYB	AT1G79180.1	2e-77	myb domain protein 63
Phvul.005G067950.1.p	TCP	AT3G15030.2	2e-84	TCP family protein
Phvul.005G068500.1.p	bZIP	AT3G58120.1	3e-95	bZIP family protein
Phvul.005G069050.1.p	C2H2
Phvul.005G074000.1.p	SBP	AT1G53160.1	5e-39	squamosa promoter binding protein-like 4
Phvul.005G074500.1.p	NAC	AT5G53950.1	1e-120	NAC family protein
Phvul.005G074700.1.p	ERF	AT3G15210.1	3e-52	ethylene responsive element binding factor 4
Phvul.005G076700.1.p	DBB	AT1G78600.2	9e-90	light-regulated zinc finger protein 1
Phvul.005G079400.1.p	BES1	AT1G78700.1	1e-141	BES1/BZR1 homolog 4
Phvul.005G080200.1.p	WRKY	AT3G56400.1	6e-30	WRKY DNA-binding protein 70
Phvul.005G080300.1.p	WRKY	AT3G56400.1	1e-32	WRKY DNA-binding protein 70
Phvul.005G080400.1.p	WRKY	AT3G56400.1	9e-32	WRKY DNA-binding protein 70
Phvul.005G081800.1.p	C2H2	AT3G23130.1	2e-35	C2H2 family protein
Phvul.005G084500.1.p	NAC	AT4G27410.2	1e-123	NAC family protein
Phvul.005G084600.1.p	NAC	AT3G15510.1	1e-128	NAC domain containing protein 2
Phvul.005G087400.1.p	MYB	AT4G21440.1	5e-89	MYB-like 102
Phvul.005G087800.1.p	NZZ/SPL	AT4G27330.1	7e-08	sporocyteless (SPL)
Phvul.005G089000.1.p	bHLH	AT3G20640.1	8e-88	bHLH family protein
Phvul.005G089900.1.p	GRAS	AT5G48150.1	1e-169	GRAS family protein
Phvul.005G091000.1.p	bHLH	AT5G54680.1	1e-113	bHLH family protein
Phvul.005G093800.1.p	WRKY	AT3G58710.2	3e-70	WRKY DNA-binding protein 69
Phvul.005G094600.1.p	G2-like	AT2G38300.1	9e-41	G2-like family protein
Phvul.005G095000.1.p	Trihelix	AT3G58630.1	7e-78	sequence-specific DNA binding transcription factors
Phvul.005G097200.2.p	TCP	AT3G15030.2	1e-74	TCP family protein
Phvul.005G097800.1.p	bZIP	AT3G58120.1	1e-112	bZIP family protein
Phvul.005G099800.1.p	C2H2	AT1G03840.1	1e-146	C2H2 family protein
Phvul.005G100100.1.p	NAC	AT4G28500.1	1e-119	NAC domain containing protein 73
Phvul.005G100700.1.p	G2-like	AT2G20570.1	5e-94	GBF's pro-rich region-interacting factor 1
Phvul.005G101500.1.p	C3H	AT1G03790.1	5e-84	C3H family protein
Phvul.005G101900.1.p	SBP	AT1G53160.1	8e-45	squamosa promoter binding protein-like 4
Phvul.005G102700.1.p	bHLH	AT4G20970.1	2e-20	bHLH family protein
Phvul.005G102800.1.p	bHLH	AT4G20970.1	1e-36	bHLH family protein
Phvul.005G102900.1.p	bHLH	AT4G20970.1	2e-20	bHLH family protein
Phvul.005G105200.1.p	ERF	AT2G20880.1	4e-65	ERF family protein
Phvul.005G109100.1.p	MYB	AT4G21440.1	1e-100	MYB-like 102
Phvul.005G109700.1.p	MYB	AT2G31180.1	2e-55	myb domain protein 14
Phvul.005G109800.1.p	MYB	AT2G31180.1	2e-64	myb domain protein 14
Phvul.005G109900.1.p	MYB	AT3G23250.1	1e-57	myb domain protein 15
Phvul.005G111200.1.p	ERF	AT2G40340.1	9e-52	ERF family protein
Phvul.005G111800.1.p	GRAS	AT3G49950.1	1e-118	GRAS family protein
Phvul.005G112100.1.p	bHLH	AT3G22100.1	3e-27	bHLH family protein
Phvul.005G112500.1.p	bHLH	AT5G54680.1	1e-76	bHLH family protein
Phvul.005G114100.1.p	MYB_related	AT2G46410.1	1e-20	MYB_related family protein
Phvul.005G114600.1.p	HD-ZIP	AT1G05230.4	0	homeodomain GLABROUS 2
Phvul.005G115500.1.p	MYB	AT2G32460.1	7e-82	myb domain protein 101
Phvul.005G116000.1.p	WRKY	AT1G62300.1	1e-137	WRKY family protein
Phvul.005G117600.1.p	YABBY	AT1G08465.1	2e-80	YABBY family protein
Phvul.005G119300.3.p	TALE	AT2G35940.1	1e-136	BEL1-like homeodomain 1
Phvul.005G121800.2.p	NAC	AT2G27300.1	2e-96	NTM1-like 8
Phvul.005G122501.1.p	NAC	AT3G44350.2	5e-35	NAC domain containing protein 61
Phvul.005G123900.2.p	G2-like	AT3G04030.3	1e-141	G2-like family protein
Phvul.005G124100.1.p	bZIP	AT1G08320.3	0	bZIP family protein
Phvul.005G124200.1.p	bZIP	AT3G44460.1	3e-61	bZIP family protein
Phvul.005G124800.1.p	C2H2	AT1G08290.1	1e-120	WIP domain protein 3
Phvul.005G126300.1.p	ERF	AT4G25470.1	6e-55	C-repeat/DRE binding factor 2
Phvul.005G126600.1.p	ERF	AT4G25470.1	7e-50	C-repeat/DRE binding factor 2
Phvul.005G127600.1.p	C2H2	AT5G03740.1	8e-28	histone deacetylase 2C
Phvul.005G130100.1.p	C2H2	AT5G22890.1	1e-104	C2H2 family protein
Phvul.005G130300.1.p	C2H2	AT2G28200.1	4e-60	C2H2 family protein
Phvul.005G130500.1.p	bHLH	AT2G28160.1	1e-103	FER-like regulator of iron uptake
Phvul.005G131300.1.p	MYB	AT5G57620.1	2e-77	myb domain protein 36
Phvul.005G132500.1.p	TCP	AT1G69690.1	1e-33	TCP family protein
Phvul.005G132700.1.p	TALE	AT2G27990.1	4e-81	BEL1-like homeodomain 8
Phvul.005G134400.1.p	GATA	AT1G08010.2	2e-54	GATA transcription factor 11
Phvul.005G134500.1.p	ARF	AT4G30080.1	0	auxin response factor 16
Phvul.005G136300.2.p	C2H2	AT3G50700.1	1e-109	indeterminate(ID)-domain 2
Phvul.005G136400.1.p	NAC	AT1G69490.1	1e-82	NAC-like, activated by AP3/PI
Phvul.005G136900.2.p	ARF	AT5G60450.1	0	auxin response factor 4
Phvul.005G137300.1.p	LBD	AT2G28500.1	5e-81	LOB domain-containing protein 11
Phvul.005G137700.1.p	Dof	AT2G28510.1	9e-42	Dof family protein
Phvul.005G152800.1.p	FAR1	AT3G07500.1	1e-44	FAR1 family protein
Phvul.005G153200.1.p	FAR1	AT3G59470.2	1e-108	FAR1 family protein
Phvul.005G153500.1.p	DBB	AT1G06040.1	7e-98	DBB family protein
Phvul.005G153900.1.p	bZIP	AT1G06070.1	1e-170	bZIP family protein
Phvul.005G154500.1.p	GRAS	AT4G37650.1	1e-145	GRAS family protein
Phvul.005G155100.1.p	Nin-like	AT2G43500.1	0	Nin-like family protein
Phvul.005G156100.1.p	NF-YA	AT1G17590.2	4e-47	nuclear factor Y, subunit A8
Phvul.005G157600.2.p	MYB	AT3G13890.2	7e-83	myb domain protein 26
Phvul.005G158600.1.p	C2H2	AT1G55110.1	1e-129	indeterminate(ID)-domain 7
Phvul.005G158800.1.p	LBD	AT3G13850.1	1e-43	LOB domain-containing protein 22
Phvul.005G161200.1.p	Dof	AT1G51700.1	1e-43	DOF zinc finger protein 1
Phvul.005G161900.1.p	bHLH	AT3G21330.1	7e-80	bHLH family protein
Phvul.005G166300.1.p	MYB_related	AT3G16350.1	1e-112	MYB_related family protein
Phvul.005G166900.1.p	HD-ZIP	AT1G52150.1	0	HD-ZIP family protein
Phvul.005G168900.1.p	HD-ZIP	AT1G79840.1	0	HD-ZIP family protein
Phvul.005G170600.1.p	ERF	AT5G11590.1	3e-59	ERF family protein
Phvul.005G171600.1.p	Trihelix	AT3G24490.1	3e-67	Trihelix family protein
Phvul.005G175200.1.p	C3H	AT1G68200.1	2e-10	C3H family protein
Phvul.005G180500.1.p	C2H2	AT5G10970.1	3e-36	C2H2 family protein
Phvul.005G180600.2.p	ERF	AT5G25190.1	6e-77	ERF family protein
Phvul.005G181300.1.p	bHLH	AT4G37850.1	1e-42	bHLH family protein
Phvul.005G181400.1.p	bHLH	AT4G37850.1	6e-49	bHLH family protein
Phvul.005G181800.1.p	WRKY	AT1G80840.1	1e-105	WRKY DNA-binding protein 40
Phvul.005G183700.1.p	AP2	AT1G16060.1	1e-110	ARIA-interacting double AP2 domain protein
Phvul.005G183900.1.p	FAR1	AT1G52520.1	0	FAR1-related sequence 6
Phvul.006G005200.2.p	CO-like	AT3G07650.2	1e-154	CONSTANS-like 9
Phvul.006G011200.1.p	EIL	AT3G20770.1	0	EIL family protein
Phvul.006G011220.1.p	bHLH	AT4G00870.1	2e-58	bHLH family protein
Phvul.006G011300.1.p	EIL	AT3G20770.1	0	EIL family protein
Phvul.006G012311.1.p	MYB_related	AT3G49850.1	4e-07	telomere repeat binding factor 3
Phvul.006G013200.1.p	HD-ZIP	AT2G22430.1	3e-52	homeobox protein 6
Phvul.006G015700.1.p	HSF	AT1G46264.1	5e-89	heat shock transcription factor B4
Phvul.006G020000.1.p	C2H2	AT2G26940.1	3e-14	C2H2 family protein
Phvul.006G020200.1.p	MYB	AT5G06100.3	5e-94	myb domain protein 33
Phvul.006G021900.1.p	bZIP	AT3G56850.1	2e-65	ABA-responsive element binding protein 3
Phvul.006G023100.1.p	NAC	AT2G43000.1	5e-93	NAC domain containing protein 42
Phvul.006G025400.2.p	G2-like	AT2G02060.1	5e-25	G2-like family protein
Phvul.006G028500.1.p	bHLH	AT2G43010.2	5e-46	phytochrome interacting factor 4
Phvul.006G029200.1.p	bZIP	AT5G11260.1	2e-55	bZIP family protein
Phvul.006G030100.1.p	HB-other	AT4G03250.1	1e-78	HB-other family protein
Phvul.006G030400.2.p	SRS	AT5G12330.1	7e-81	Lateral root primordium (LRP) protein-related
Phvul.006G034200.1.p	HSF	AT4G13980.1	1e-164	HSF family protein
Phvul.006G034400.1.p	M-type_MADS	AT3G58780.2	6e-42	MIKC_MADS family protein
Phvul.006G045300.1.p	MYB	AT4G26930.1	2e-67	myb domain protein 97
Phvul.006G047300.1.p	WRKY	AT4G04450.1	3e-93	WRKY family protein
Phvul.006G047800.1.p	ERF	AT1G50640.1	4e-53	ethylene responsive element binding factor 3
Phvul.006G053300.1.p	WRKY	AT4G26640.2	0	WRKY family protein
Phvul.006G053400.1.p	GRAS	AT1G50600.1	0	scarecrow-like 5
Phvul.006G056950.1.p	NF-YB	AT4G14540.1	3e-76	nuclear factor Y, subunit B3
Phvul.006G057800.1.p	NF-YB	AT1G21970.1	9e-34	NF-YB family protein
Phvul.006G059242.1.p	MYB_related	AT5G04760.1	2e-23	MYB family protein
Phvul.006G059248.1.p	MYB_related	AT5G04760.1	4e-26	MYB family protein
Phvul.006G061600.1.p	MYB	AT5G56110.1	1e-120	myb domain protein 103
Phvul.006G062200.2.p	NF-YA	AT5G12840.2	8e-90	nuclear factor Y, subunit A1
Phvul.006G063000.1.p	MYB_related	AT4G09450.1	1e-21	MYB_related family protein
Phvul.006G064600.1.p	MYB	AT5G58850.1	5e-72	myb domain protein 119
Phvul.006G064800.1.p	C2H2	AT2G29660.1	1e-111	C2H2 family protein
Phvul.006G065700.1.p	MYB	AT5G58900.1	1e-104	Homeodomain-like transcriptional regulator
Phvul.006G071300.1.p	bZIP	AT5G11260.1	4e-06	bZIP family protein
Phvul.006G073100.1.p	LBD	AT2G30130.1	5e-76	LBD family protein
Phvul.006G074600.1.p	WRKY	AT2G38470.1	1e-107	WRKY DNA-binding protein 33
Phvul.006G077400.1.p	M-type_MADS	AT5G48670.1	2e-46	AGAMOUS-like 80
Phvul.006G077700.1.p	M-type_MADS	AT5G48670.1	1e-41	AGAMOUS-like 80
Phvul.006G077800.1.p	M-type_MADS	AT1G65300.1	3e-36	AGAMOUS-like 38
Phvul.006G077900.1.p	M-type_MADS	AT5G48670.1	9e-47	AGAMOUS-like 80
Phvul.006G078000.1.p	M-type_MADS	AT5G48670.1	1e-43	AGAMOUS-like 80
Phvul.006G078100.1.p	M-type_MADS	AT5G48670.1	4e-47	AGAMOUS-like 80
Phvul.006G078200.1.p	MYB_related	AT5G58340.2	7e-26	MYB_related family protein
Phvul.006G078500.1.p	bZIP	AT2G40620.1	1e-103	bZIP family protein
Phvul.006G079300.1.p	B3	AT2G30470.1	0	high-level expression of sugar-inducible gene 2
Phvul.006G080000.2.p	ERF	AT4G27950.1	6e-38	cytokinin response factor 4
Phvul.006G084200.1.p	ARF	AT5G37020.1	0	auxin response factor 8
Phvul.006G086700.1.p	MYB_related	AT5G17300.1	1e-60	MYB_related family protein
Phvul.006G087000.1.p	NAC	AT1G65910.1	1e-163	NAC domain containing protein 28
Phvul.006G090800.1.p	C2H2	AT5G66730.1	1e-109	C2H2-like zinc finger protein
Phvul.006G093200.2.p	NF-YC	AT1G08970.3	3e-86	nuclear factor Y, subunit C9
Phvul.006G093900.1.p	bHLH	AT1G72210.1	3e-82	bHLH family protein
Phvul.006G099400.2.p	GeBP	AT5G28040.1	3e-96	DNA-binding storekeeper protein-related transcriptional regulator
Phvul.006G100300.1.p	Trihelix	AT5G28300.1	5e-77	Trihelix family protein
Phvul.006G100700.1.p	B3	AT5G66980.1	2e-28	B3 family protein
Phvul.006G101700.1.p	bZIP	AT5G28770.2	2e-72	bZIP family protein
Phvul.006G104700.2.p	G2-like	AT5G29000.2	2e-97	G2-like family protein
Phvul.006G105200.1.p	MYB	AT3G23250.1	6e-71	myb domain protein 15
Phvul.006G106100.1.p	ERF	AT3G23240.1	8e-62	ethylene response factor 1
Phvul.006G106800.1.p	Whirly	AT1G71260.1	2e-91	WHIRLY 2
Phvul.006G109700.1.p	bZIP	AT2G46270.1	1e-128	G-box binding factor 3
Phvul.006G110200.1.p	ERF	AT4G27950.1	7e-41	cytokinin response factor 4
Phvul.006G111700.1.p	WRKY	AT5G24110.1	1e-51	WRKY DNA-binding protein 30
Phvul.006G114000.1.p	bHLH	AT1G01260.1	0	bHLH family protein
Phvul.006G114100.1.p	ERF	AT1G01250.1	3e-55	ERF family protein
Phvul.006G114300.1.p	ARF	AT3G61830.1	0	auxin response factor 18
Phvul.006G114700.1.p	LBD	AT2G28500.1	6e-45	LOB domain-containing protein 11
Phvul.006G114800.1.p	MYB	AT3G13540.1	6e-69	myb domain protein 5
Phvul.006G114900.1.p	Dof	AT3G61850.4	2e-65	Dof family protein
Phvul.006G116000.1.p	HD-ZIP	AT2G46680.1	3e-52	homeobox 7
Phvul.006G117200.1.p	GRAS	AT3G03450.1	1e-55	RGA-like 2
Phvul.006G119100.1.p	WRKY	AT5G49520.1	2e-58	WRKY DNA-binding protein 48
Phvul.006G120800.1.p	MYB	AT5G49620.1	7e-90	myb domain protein 78
Phvul.006G123000.1.p	WRKY	AT1G30650.1	2e-98	WRKY DNA-binding protein 14
Phvul.006G123700.1.p	MYB_related	AT1G49950.1	3e-99	telomere repeat binding factor 1
Phvul.006G126500.1.p	HD-ZIP	AT1G73360.1	0	homeodomain GLABROUS 11
Phvul.006G126600.1.p	HD-ZIP	AT1G73360.1	1e-168	homeodomain GLABROUS 11
Phvul.006G128600.1.p	HD-ZIP	AT2G34710.1	0	HD-ZIP family protein
Phvul.006G130622.1.p	LBD	AT1G31320.1	1e-75	LOB domain-containing protein 4
Phvul.006G132500.1.p	FAR1	AT1G80010.1	0	FAR1-related sequence 8
Phvul.006G132600.1.p	FAR1	AT1G52520.1	0	FAR1-related sequence 6
Phvul.006G134700.2.p	G2-like	AT2G01060.1	1e-119	G2-like family protein
Phvul.006G134800.1.p	G2-like	AT3G24120.1	6e-66	G2-like family protein
Phvul.006G139200.1.p	Trihelix	AT5G47660.1	6e-55	Trihelix family protein
Phvul.006G139401.1.p	NF-YB	AT4G14540.1	1e-73	nuclear factor Y, subunit B3
Phvul.006G140500.1.p	FAR1	AT5G28530.1	0	FAR1-related sequence 10
Phvul.006G140900.1.p	MYB_related	AT5G62470.1	0.002	myb domain protein 96
Phvul.006G141700.1.p	GRAS	AT4G17230.1	0	SCARECROW-like 13
Phvul.006G145800.1.p	TALE	AT1G62360.1	1e-134	KNOX/ELK homeobox transcription factor
Phvul.006G147800.1.p	WRKY	AT1G62300.1	1e-159	WRKY family protein
Phvul.006G149000.1.p	G2-like	AT2G40260.1	1e-33	G2-like family protein
Phvul.006G152300.1.p	NF-YC	AT1G54830.3	3e-53	nuclear factor Y, subunit C3
Phvul.006G152400.1.p	NF-YC	AT1G56170.1	1e-49	nuclear factor Y, subunit C2
Phvul.006G152500.1.p	NF-YC	AT1G56170.1	3e-39	nuclear factor Y, subunit C2
Phvul.006G153300.1.p	bHLH	AT3G06120.1	9e-88	bHLH family protein
Phvul.006G157300.1.p	FAR1	AT3G06250.1	0	FAR1-related sequence 7
Phvul.006G159700.1.p	SBP	AT5G18830.2	0	squamosa promoter binding protein-like 7
Phvul.006G163100.1.p	ERF	AT5G18560.1	8e-55	ERF family protein
Phvul.006G163300.3.p	C3H	AT5G18550.1	1e-155	C3H family protein
Phvul.006G166600.1.p	TCP	AT4G18390.1	9e-72	TEOSINTE BRANCHED 1, cycloidea and PCF transcription factor 2
Phvul.006G168109.1.p	ARF	AT1G30330.1	0	auxin response factor 6
Phvul.006G169600.1.p	MIKC_MADS	AT4G18960.1	1e-123	MIKC_MADS family protein
Phvul.006G171700.1.p	HSF	AT4G18880.1	1e-114	heat shock transcription factor A4A
Phvul.006G173500.1.p	ERF	AT5G19790.1	3e-27	related to AP2 11
Phvul.006G175300.1.p	G2-like	AT2G38300.1	1e-35	G2-like family protein
Phvul.006G176000.1.p	Trihelix	AT3G58630.1	6e-69	sequence-specific DNA binding transcription factors
Phvul.006G176400.2.p	Dof	AT1G29160.1	2e-46	Dof family protein
Phvul.006G179700.1.p	ERF	AT4G18450.1	2e-50	ERF family protein
Phvul.006G179800.1.p	ERF	AT5G47220.1	4e-41	ethylene responsive element binding factor 2
Phvul.006G179900.1.p	WOX	AT2G33880.1	1e-90	homeobox-3
Phvul.006G180700.1.p	VOZ	AT1G28520.2	0	vascular plant one zinc finger protein
Phvul.006G181200.1.p	ARF	AT2G33860.1	0	ARF family protein
Phvul.006G181500.1.p	NAC	AT4G28500.1	1e-121	NAC domain containing protein 73
Phvul.006G182000.1.p	HB-other	AT1G28420.1	0	homeobox-1
Phvul.006G183100.1.p	ERF	AT5G44210.1	3e-39	erf domain protein 9
Phvul.006G183200.1.p	ERF	AT1G28360.1	6e-44	ERF domain protein 12
Phvul.006G183400.1.p	C3H	AT2G33835.1	2e-37	C3H family protein
Phvul.006G183900.1.p	SBP	AT2G33810.1	5e-41	squamosa promoter binding protein-like 3
Phvul.006G184000.1.p	Dof	AT1G28310.1	3e-47	Dof family protein
Phvul.006G184100.1.p	Dof	AT5G60200.1	1e-35	TARGET OF MONOPTEROS 6
Phvul.006G184600.1.p	bHLH	AT4G20970.1	2e-42	bHLH family protein
Phvul.006G188300.1.p	Dof	AT1G28310.2	1e-29	Dof family protein
Phvul.006G188900.1.p	NAC	AT1G61110.1	1e-117	NAC domain containing protein 25
Phvul.006G190000.1.p	MYB_related	AT2G42150.1	2e-38	DNA-binding bromodomain-containing protein
Phvul.006G191700.1.p	B3	AT4G32010.1	1e-165	HSI2-like 1
Phvul.006G192900.1.p	MYB	AT4G21440.1	1e-115	MYB-like 102
Phvul.006G195000.1.p	bHLH	AT1G61660.1	7e-70	bHLH family protein
Phvul.006G195400.1.p	bHLH	AT4G21330.1	1e-45	bHLH family protein
Phvul.006G195500.1.p	bHLH	AT4G21330.1	2e-48	bHLH family protein
Phvul.006G196300.1.p	GeBP	AT4G25210.1	8e-33	DNA-binding storekeeper protein-related transcriptional regulator
Phvul.006G196600.1.p	bHLH	AT5G54680.1	3e-75	bHLH family protein
Phvul.006G198400.1.p	bHLH	AT4G37850.1	6e-61	bHLH family protein
Phvul.006G200350.1.p	MIKC_MADS	AT2G14210.1	6e-95	AGAMOUS-like 44
Phvul.006G202200.1.p	MIKC_MADS	AT2G22540.1	8e-51	MIKC_MADS family protein
Phvul.006G202300.1.p	MIKC_MADS	AT2G22540.1	1e-50	MIKC_MADS family protein
Phvul.006G205800.1.p	C2H2
Phvul.006G206400.1.p	CAMTA	AT5G64220.2	0	Calmodulin-binding transcription activator protein with CG-1 and Ankyrin domains
Phvul.006G208600.1.p	NAC	AT5G64530.1	2e-86	xylem NAC domain 1
Phvul.006G212400.1.p	GATA	AT5G47140.1	7e-16	GATA transcription factor 27
Phvul.006G217200.1.p	MYB	AT3G11450.1	0	DnaJ domain ;Myb-like DNA-binding domain
Phvul.006G217500.1.p	ZF-HD	AT5G65410.1	1e-27	homeobox protein 25
Phvul.006G217800.1.p	TCP	AT1G58100.1	6e-87	TCP family protein
Phvul.006G220900.1.p	FAR1	AT1G10240.1	0	FAR1-related sequence 11
Phvul.006G221300.1.p	C3H	AT1G10320.1	1e-175	C3H family protein
Phvul.006G221500.1.p	ARF	AT1G59750.4	0	auxin response factor 1
Phvul.007G000400.1.p	Trihelix	AT2G33550.1	1e-110	Trihelix family protein
Phvul.007G002200.1.p	bHLH	AT1G05805.1	3e-69	bHLH family protein
Phvul.007G002700.1.p	C3H	AT3G12130.1	2e-57	C3H family protein
Phvul.007G002900.1.p	RAV	AT1G51120.1	3e-97	RAV family protein
Phvul.007G003600.1.p	bZIP	AT3G12250.1	0	TGACG motif-binding factor 6
Phvul.007G004800.1.p	C2H2	AT2G18490.1	4e-23	C2H2-like zinc finger protein
Phvul.007G011600.1.p	WOX	AT4G35550.1	9e-83	WUSCHEL related homeobox 13
Phvul.007G015000.1.p	TCP	AT5G23280.1	6e-97	TCP family protein
Phvul.007G019000.1.p	bHLH	AT2G16910.1	6e-91	bHLH family protein
Phvul.007G019400.1.p	B3	AT3G18990.1	1e-22	B3 family protein
Phvul.007G019500.2.p	B3	AT4G33280.1	6e-19	B3 family protein
Phvul.007G019600.1.p	B3	AT1G49475.1	3e-19	B3 family protein
Phvul.007G019700.1.p	B3	AT1G49475.1	7e-22	B3 family protein
Phvul.007G019900.1.p	G2-like	AT1G14600.1	9e-35	G2-like family protein
Phvul.007G020900.1.p	C2H2	AT2G02070.1	1e-136	indeterminate(ID)-domain 5
Phvul.007G022900.1.p	B3	AT3G18990.1	5e-15	B3 family protein
Phvul.007G023600.1.p	MYB_related	AT5G04760.1	3e-80	MYB family protein
Phvul.007G025500.1.p	bZIP	AT1G68640.1	1e-156	bZIP family protein
Phvul.007G027000.1.p	ERF	AT1G68550.1	1e-38	ERF family protein
Phvul.007G027200.1.p	CO-like	AT1G25440.1	1e-105	B-box type zinc finger protein with CCT domain
Phvul.007G028700.1.p	MYB	AT1G68320.1	2e-87	myb domain protein 62
Phvul.007G033200.1.p	C3H	AT1G68200.1	5e-87	C3H family protein
Phvul.007G041200.1.p	bHLH	AT3G19500.1	6e-52	bHLH family protein
Phvul.007G041800.1.p	HB-PHD	AT3G19510.1	1e-130	Homeodomain-like protein with RING/FYVE/PHD-type zinc finger domain
Phvul.007G041900.1.p	B3	AT3G18990.1	5e-17	B3 family protein
Phvul.007G043200.1.p	FAR1	AT4G15090.1	0	FAR1 family protein
Phvul.007G044200.1.p	LBD	AT3G49940.1	3e-63	LOB domain-containing protein 38
Phvul.007G044500.1.p	C2H2	AT1G27730.1	1e-46	salt tolerance zinc finger
Phvul.007G045000.1.p	bHLH	AT2G14760.1	4e-61	bHLH family protein
Phvul.007G047800.1.p	M-type_MADS	AT5G60440.1	2e-60	AGAMOUS-like 62
Phvul.007G047900.2.p	M-type_MADS	AT5G60440.1	5e-67	AGAMOUS-like 62
Phvul.007G048000.1.p	M-type_MADS	AT5G60440.1	1e-55	AGAMOUS-like 62
Phvul.007G053200.1.p	HD-ZIP	AT4G04890.1	0	protodermal factor 2
Phvul.007G060100.1.p	TCP	AT1G67260.2	3e-30	TCP family protein
Phvul.007G060500.1.p	CPP	AT4G14770.1	1e-155	TESMIN/TSO1-like CXC 2
Phvul.007G061800.1.p	HSF	AT3G22830.1	1e-120	heat shock transcription factor A6B
Phvul.007G064300.1.p	bHLH	AT4G25400.1	6e-36	bHLH family protein
Phvul.007G064400.1.p	bHLH	AT5G51780.1	1e-29	bHLH family protein
Phvul.007G065100.2.p	MIKC_MADS	AT1G24260.1	3e-53	MIKC_MADS family protein
Phvul.007G065550.1.p	MIKC_MADS	AT5G62165.3	6e-80	AGAMOUS-like 42
Phvul.007G065900.1.p	TCP	AT5G51910.2	2e-79	TCP family protein
Phvul.007G066500.1.p	ERF	AT1G63030.2	1e-60	ERF family protein
Phvul.007G066520.1.p	ERF	AT5G52020.1	2e-49	ERF family protein
Phvul.007G067000.2.p	FAR1	AT4G38180.1	1e-106	FAR1-related sequence 5
Phvul.007G067500.1.p	HD-ZIP	AT4G00730.1	0	HD-ZIP family protein
Phvul.007G067800.1.p	HSF	AT5G62020.1	9e-89	heat shock transcription factor B2A
Phvul.007G069200.1.p	MYB	AT3G48920.1	7e-63	myb domain protein 45
Phvul.007G069400.1.p	MYB	AT3G61250.1	7e-94	myb domain protein 17
Phvul.007G071900.1.p	Nin-like	AT4G24020.1	0	NIN like protein 7
Phvul.007G072400.1.p	C2H2	AT4G25610.1	1e-150	C2H2-like zinc finger protein
Phvul.007G073500.1.p	GRAS	AT5G52510.1	1e-144	SCARECROW-like 8
Phvul.007G074500.1.p	MYB_related	AT5G52660.1	1e-114	MYB_related family protein
Phvul.007G075400.1.p	WRKY	AT5G52830.1	4e-59	WRKY DNA-binding protein 27
Phvul.007G079600.1.p	Trihelix	AT1G21200.1	0	sequence-specific DNA binding transcription factors
Phvul.007G079700.2.p	Trihelix	AT1G76880.1	1e-162	Trihelix family protein
Phvul.007G079800.1.p	Trihelix	AT1G76880.1	1e-136	Trihelix family protein
Phvul.007G081000.1.p	bZIP	AT5G44080.1	2e-66	bZIP family protein
Phvul.007G082000.1.p	ERF	AT2G33710.1	1e-36	ERF family protein
Phvul.007G085600.1.p	NAC	AT1G34190.1	1e-138	NAC domain containing protein 17
Phvul.007G086600.1.p	ERF	AT1G12890.1	3e-29	ERF family protein
Phvul.007G089600.1.p	NAC	AT1G71930.1	1e-116	vascular related NAC-domain protein 7
Phvul.007G090500.1.p	C2H2	AT1G34370.2	1e-176	C2H2 family protein
Phvul.007G090700.1.p	GRAS	AT1G14920.1	4e-55	GRAS family protein
Phvul.007G092000.1.p	LBD	AT1G07900.1	1e-78	LOB domain-containing protein 1
Phvul.007G093100.1.p	MYB	AT3G52250.1	0	MYB family protein
Phvul.007G095000.1.p	ARF	AT4G30080.1	0	auxin response factor 16
Phvul.007G095300.1.p	GATA	AT4G32890.1	2e-47	GATA transcription factor 9
Phvul.007G096500.1.p	C2H2	AT5G04240.1	0	C2H2 family protein
Phvul.007G099800.1.p	C2H2	AT2G02080.1	1e-139	indeterminate(ID)-domain 4
Phvul.007G099900.1.p	MYB	AT3G13540.1	1e-58	myb domain protein 5
Phvul.007G100100.1.p	MYB	AT5G52600.1	3e-54	myb domain protein 82
Phvul.007G100300.1.p	bHLH	AT1G31050.1	1e-66	bHLH family protein
Phvul.007G100500.1.p	Trihelix	AT2G35640.1	4e-62	Trihelix family protein
Phvul.007G101200.1.p	HD-ZIP	AT1G17920.1	1e-134	homeodomain GLABROUS 12
Phvul.007G101900.1.p	bHLH	AT1G68810.1	1e-103	bHLH family protein
Phvul.007G102800.1.p	RAV	AT1G25560.1	1e-134	RAV family protein
Phvul.007G102850.1.p	C2H2	AT1G13290.1	1e-113	C2H2-like zinc finger protein
Phvul.007G102900.1.p	G2-like	AT1G25550.1	6e-92	G2-like family protein
Phvul.007G104900.1.p	Trihelix	AT5G03680.1	6e-91	Trihelix family protein
Phvul.007G105700.1.p	Trihelix	AT3G10030.1	1e-176	Trihelix family protein
Phvul.007G107500.1.p	S1Fa-like	AT2G37120.1	5e-15	S1FA-like DNA-binding protein
Phvul.007G108500.1.p	MYB	AT3G23250.1	1e-87	myb domain protein 15
Phvul.007G112500.1.p	LBD	AT3G27650.1	2e-69	LOB domain-containing protein 25
Phvul.007G114300.1.p	ZF-HD	AT2G02540.1	1e-62	homeobox protein 21
Phvul.007G118100.1.p	WRKY	AT5G56270.1	5e-29	WRKY DNA-binding protein 2
Phvul.007G118200.1.p	WRKY	AT5G56270.1	2e-25	WRKY DNA-binding protein 2
Phvul.007G118500.1.p	C3H	AT3G02830.1	1e-177	zinc finger protein 1
Phvul.007G125400.1.p	C2H2	AT3G53820.1	1e-17	C2H2 family protein
Phvul.007G127800.1.p	ERF	AT3G23240.1	1e-71	ethylene response factor 1
Phvul.007G128000.1.p	ERF	AT3G23230.1	3e-47	ERF family protein
Phvul.007G128100.1.p	ERF	AT3G23230.1	2e-42	ERF family protein
Phvul.007G134000.1.p	NF-YB	AT2G37060.1	6e-81	nuclear factor Y, subunit B8
Phvul.007G135300.1.p	ERF	AT4G13620.1	3e-67	ERF family protein
Phvul.007G135900.1.p	ERF	AT5G07580.1	3e-39	ERF family protein
Phvul.007G139300.1.p	G2-like	AT3G24120.1	1e-67	G2-like family protein
Phvul.007G139600.1.p	C2H2	AT5G04390.1	4e-81	C2H2 family protein
Phvul.007G140332.1.p	NAC	AT3G10490.2	1e-131	NAC domain containing protein 52
Phvul.007G140500.1.p	NAC	AT5G04410.1	1e-107	NAC domain containing protein 2
Phvul.007G147600.1.p	MYB	AT2G36890.1	9e-76	MYB family protein
Phvul.007G149000.1.p	ARF	AT4G30080.1	0	auxin response factor 16
Phvul.007G149700.1.p	TCP	AT2G37000.1	1e-44	TCP family protein
Phvul.007G156200.1.p	bHLH	AT2G20180.2	2e-89	phytochrome interacting factor 3-like 5
Phvul.007G158900.1.p	C2H2	AT2G37430.1	8e-47	C2H2 family protein
Phvul.007G159000.1.p	C2H2	AT2G37430.1	1e-43	C2H2 family protein
Phvul.007G162800.1.p	MYB_related	AT3G09600.1	1e-131	MYB_related family protein
Phvul.007G163100.2.p	NF-YB	AT2G37060.1	2e-85	nuclear factor Y, subunit B8
Phvul.007G165100.1.p	NF-YB	AT2G47810.1	2e-63	nuclear factor Y, subunit B5
Phvul.007G165133.1.p	C2H2	AT3G50700.1	1e-115	indeterminate(ID)-domain 2
Phvul.007G165200.1.p	C3H	AT2G47850.1	0	C3H family protein
Phvul.007G166100.1.p	CO-like	AT2G47890.1	9e-72	B-box type zinc finger protein with CCT domain
Phvul.007G170200.1.p	bHLH	AT4G30980.1	3e-21	LJRHL1-like 2
Phvul.007G171333.1.p	bHLH	AT4G09820.1	1e-106	bHLH family protein
Phvul.007G174800.2.p	HSF	AT3G22830.1	1e-108	heat shock transcription factor A6B
Phvul.007G174900.1.p	C2H2	AT4G02670.1	1e-124	indeterminate(ID)-domain 12
Phvul.007G176900.1.p	bHLH	AT4G02590.2	1e-130	bHLH family protein
Phvul.007G177900.1.p	WRKY	AT2G30590.1	1e-127	WRKY DNA-binding protein 21
Phvul.007G179100.1.p	bHLH	AT4G16430.1	1e-154	bHLH family protein
Phvul.007G179500.2.p	MYB_related	AT3G21430.2	0	DNA binding
Phvul.007G181400.1.p	NF-YC	AT1G08970.3	6e-84	nuclear factor Y, subunit C9
Phvul.007G181900.1.p	bHLH	AT1G72210.1	1e-84	bHLH family protein
Phvul.007G185400.1.p	GeBP	AT5G28040.1	8e-87	DNA-binding storekeeper protein-related transcriptional regulator
Phvul.007G185500.1.p	GeBP	AT5G28040.1	5e-40	DNA-binding storekeeper protein-related transcriptional regulator
Phvul.007G186700.1.p	Trihelix	AT5G28300.1	1e-107	Trihelix family protein
Phvul.007G187400.1.p	bZIP	AT5G28770.2	8e-77	bZIP family protein
Phvul.007G187500.1.p	bHLH	AT4G02590.3	3e-79	bHLH family protein
Phvul.007G190100.3.p	G2-like	AT4G28610.1	1e-96	phosphate starvation response 1
Phvul.007G191300.1.p	GRAS	AT3G54220.1	1e-136	GRAS family protein
Phvul.007G192100.1.p	NAC	AT4G28530.1	4e-95	NAC domain containing protein 74
Phvul.007G192900.1.p	MYB	AT2G31180.1	1e-67	myb domain protein 14
Phvul.007G193300.1.p	ERF	AT3G23240.1	8e-55	ethylene response factor 1
Phvul.007G193400.1.p	ERF	AT3G23230.1	2e-41	ERF family protein
Phvul.007G193700.1.p	ERF	AT3G23240.1	3e-56	ethylene response factor 1
Phvul.007G193800.1.p	ERF	AT3G23240.1	3e-53	ethylene response factor 1
Phvul.007G193900.1.p	ERF	AT3G23230.1	1e-40	ERF family protein
Phvul.007G195000.1.p	LBD	AT3G58190.1	1e-73	lateral organ boundaries-domain 29
Phvul.007G195100.1.p	LBD	AT2G42430.1	5e-73	lateral organ boundaries-domain 16
Phvul.007G195500.2.p	C2H2	AT5G43540.1	5e-16	C2H2 family protein
Phvul.007G195600.1.p	C2H2	AT3G23130.1	2e-26	C2H2 family protein
Phvul.007G195900.1.p	NF-YB	AT1G09030.1	1e-56	nuclear factor Y, subunit B4
Phvul.007G196100.1.p	C2H2	AT3G50700.1	1e-121	indeterminate(ID)-domain 2
Phvul.007G201400.1.p	TALE	AT1G70510.1	2e-89	KNOTTED-like from Arabidopsis thaliana 2
Phvul.007G203900.1.p	C3H	AT5G26749.1	2e-34	C3H family protein
Phvul.007G205500.1.p	M-type_MADS	AT1G65330.1	7e-35	M-type_MADS family protein
Phvul.007G205700.1.p	M-type_MADS	AT1G65300.1	2e-36	AGAMOUS-like 38
Phvul.007G206000.4.p	bHLH	AT1G09530.2	1e-71	phytochrome interacting factor 3
Phvul.007G206200.1.p	MYB	AT1G09540.1	1e-110	myb domain protein 61
Phvul.007G208400.1.p	MYB	AT4G01680.3	8e-94	myb domain protein 55
Phvul.007G208500.1.p	bHLH	AT1G09530.2	5e-35	phytochrome interacting factor 3
Phvul.007G209000.1.p	WRKY	AT4G04450.1	4e-79	WRKY family protein
Phvul.007G210600.1.p	SBP	AT2G47070.1	0	squamosa promoter binding protein-like 1
Phvul.007G211800.1.p	MYB	AT1G48000.1	9e-80	myb domain protein 112
Phvul.007G211900.1.p	MYB	AT2G47190.1	8e-76	myb domain protein 2
Phvul.007G212900.1.p	WRKY	AT2G47260.1	8e-68	WRKY DNA-binding protein 23
Phvul.007G214300.1.p	bZIP	AT3G62420.1	4e-42	basic region/leucine zipper motif 53
Phvul.007G215800.1.p	MYB	AT2G47460.1	2e-77	myb domain protein 12
Phvul.007G217800.1.p	ERF	AT3G16770.1	2e-45	ethylene-responsive element binding protein
Phvul.007G221400.1.p	C2H2	AT5G03150.1	1e-123	C2H2-like zinc finger protein
Phvul.007G222300.1.p	GRF	AT3G52910.1	1e-65	growth-regulating factor 4
Phvul.007G222500.1.p	ERF	AT4G25490.1	7e-40	C-repeat/DRE binding factor 1
Phvul.007G222600.1.p	ERF	AT2G36450.1	6e-51	ERF family protein
Phvul.007G222800.1.p	Trihelix	AT5G03680.1	1e-131	Trihelix family protein
Phvul.007G223401.1.p	HSF	AT5G03720.1	2e-99	heat shock transcription factor A3
Phvul.007G224400.2.p	Trihelix	AT3G10030.1	0	Trihelix family protein
Phvul.007G224600.1.p	Trihelix	AT3G10040.1	1e-75	sequence-specific DNA binding transcription factors
Phvul.007G224800.1.p	HD-ZIP	AT5G03790.1	2e-56	homeobox 51
Phvul.007G227300.1.p	GATA	AT3G24050.1	4e-49	GATA transcription factor 1
Phvul.007G229600.1.p	bZIP	AT2G36270.1	1e-118	bZIP family protein
Phvul.007G230700.1.p	B3	AT5G06250.2	8e-68	B3 family protein
Phvul.007G231800.1.p	MYB	AT4G13480.1	7e-89	myb domain protein 79
Phvul.007G234800.1.p	NF-YB	AT5G47670.2	2e-51	nuclear factor Y, subunit B6
Phvul.007G240200.1.p	AP2	AT2G28550.2	2e-59	related to AP2.7
Phvul.007G241200.1.p	MYB_related	AT5G61620.1	9e-31	MYB_related family protein
Phvul.007G241600.1.p	ERF	AT5G51190.1	7e-56	ERF family protein
Phvul.007G241800.1.p	ERF	AT5G07580.1	8e-42	ERF family protein
Phvul.007G242300.2.p	MYB_related	AT4G39250.1	7e-37	RAD-like 1
Phvul.007G243000.1.p	bHLH	AT3G56770.1	9e-70	bHLH family protein
Phvul.007G244100.1.p	G2-like	AT5G05090.1	5e-68	G2-like family protein
Phvul.007G244400.1.p	C2H2	AT5G57520.1	9e-11	zinc finger protein 2
Phvul.007G245000.1.p	C2H2	AT5G01860.1	5e-13	C2H2 family protein
Phvul.007G247600.1.p	bZIP	AT1G42990.1	9e-16	basic region/leucine zipper motif 60
Phvul.007G251600.1.p	MIKC_MADS	AT3G57390.1	9e-69	AGAMOUS-like 18
Phvul.007G251900.1.p	HSF	AT2G41690.1	2e-58	heat shock transcription factor B3
Phvul.007G253000.1.p	C2H2	AT2G41835.1	1e-127	C2H2 family protein
Phvul.007G254100.1.p	C3H	AT2G41900.1	0	CCCH-type zinc finger protein with ARM repeat domain
Phvul.007G255000.1.p	MYB_related	AT1G72650.1	1e-08	TRF-like 6
Phvul.007G255100.1.p	ERF	AT3G57600.1	9e-93	ERF family protein
Phvul.007G255500.2.p	C2H2	AT3G57670.1	1e-140	C2H2 family protein
Phvul.007G256800.1.p	bHLH	AT3G57800.2	8e-89	bHLH family protein
Phvul.007G257100.1.p	bHLH	AT2G42280.1	1e-92	bHLH family protein
Phvul.007G257700.1.p	bZIP	AT5G06839.3	0	bZIP family protein
Phvul.007G258400.1.p	SBP	AT2G42200.1	2e-53	squamosa promoter binding protein-like 9
Phvul.007G258600.2.p	G2-like	AT5G06800.1	4e-36	G2-like family protein
Phvul.007G258700.1.p	G2-like	AT5G06800.1	1e-71	G2-like family protein
Phvul.007G259300.1.p	C3H	AT3G12130.1	3e-89	C3H family protein
Phvul.007G260900.1.p	HD-ZIP	AT5G06710.1	1e-93	homeobox from Arabidopsis thaliana
Phvul.007G266800.1.p	M-type_MADS	AT5G60440.1	6e-42	AGAMOUS-like 62
Phvul.007G267100.1.p	NF-YA	AT3G05690.1	1e-46	nuclear factor Y, subunit A2
Phvul.007G267600.1.p	Dof	AT3G52440.1	3e-48	Dof family protein
Phvul.007G267900.1.p	TALE	AT2G35940.1	1e-173	BEL1-like homeodomain 1
Phvul.007G269500.1.p	E2F/DP	AT2G36010.1	1e-165	E2F transcription factor 3
Phvul.007G272600.1.p	bHLH	AT4G14410.2	2e-77	bHLH family protein
Phvul.007G272800.1.p	ERF	AT3G23230.1	3e-39	ERF family protein
Phvul.007G272900.1.p	ERF	AT3G23230.1	3e-50	ERF family protein
Phvul.007G273000.1.p	ERF	AT3G23240.1	6e-71	ethylene response factor 1
Phvul.007G273400.1.p	MYB	AT3G23250.1	1e-87	myb domain protein 15
Phvul.007G277300.1.p	C2H2
Phvul.007G278200.1.p	HSF	AT3G22830.1	1e-121	heat shock transcription factor A6B
Phvul.007G280700.2.p	bHLH	AT5G43650.1	1e-31	bHLH family protein
Phvul.008G000100.2.p	FAR1	AT4G15090.1	2e-17	FAR1 family protein
Phvul.008G001000.1.p	NAC	AT5G13180.1	1e-101	NAC domain containing protein 83
Phvul.008G005500.1.p	LBD	AT3G02550.1	1e-109	LOB domain-containing protein 41
Phvul.008G007400.1.p	C2H2	AT3G58070.1	1e-13	C2H2 family protein
Phvul.008G008900.1.p	NF-YC	AT1G54830.3	2e-33	nuclear factor Y, subunit C3
Phvul.008G012500.1.p	Dof	AT3G55370.1	3e-46	OBF-binding protein 3
Phvul.008G014000.2.p	WOX	AT4G35550.1	5e-81	WUSCHEL related homeobox 13
Phvul.008G014600.1.p	C2H2	AT2G28710.1	4e-39	C2H2 family protein
Phvul.008G019400.1.p	Trihelix	AT2G33550.1	1e-98	Trihelix family protein
Phvul.008G019600.1.p	ERF	AT5G13330.1	1e-48	related to AP2 6l
Phvul.008G020400.1.p	TCP	AT1G67260.2	2e-33	TCP family protein
Phvul.008G022800.1.p	CO-like	AT3G02380.1	1e-123	CONSTANS-like 2
Phvul.008G023800.1.p	bZIP	AT3G30530.1	7e-53	basic leucine-zipper 42
Phvul.008G025500.1.p	bHLH	AT1G69010.1	1e-60	BES1-interacting Myc-like protein 2
Phvul.008G027800.2.p	MIKC_MADS	AT5G60910.1	8e-80	AGAMOUS-like 8
Phvul.008G027900.2.p	MIKC_MADS	AT3G02310.1	1e-128	MIKC_MADS family protein
Phvul.008G028000.1.p	MYB	AT3G30210.1	8e-65	myb domain protein 121
Phvul.008G031820.1.p	TCP	AT3G02150.1	3e-51	plastid transcription factor 1
Phvul.008G037000.1.p	Dof	AT5G39660.1	1e-111	cycling DOF factor 2
Phvul.008G037900.1.p	NAC	AT5G61430.1	1e-101	NAC domain containing protein 100
Phvul.008G038000.1.p	MYB	AT5G15310.1	1e-131	myb domain protein 16
Phvul.008G038200.1.p	MYB	AT1G66370.1	7e-58	myb domain protein 113
Phvul.008G038400.1.p	MYB	AT1G66380.1	2e-54	myb domain protein 114
Phvul.008G038500.1.p	MYB_related	AT4G09460.1	3e-19	myb domain protein 6
Phvul.008G038600.1.p	MYB	AT1G66370.1	5e-58	myb domain protein 113
Phvul.008G039300.1.p	ERF	AT5G19790.1	2e-32	related to AP2 11
Phvul.008G039900.1.p	WRKY	AT1G13960.1	1e-149	WRKY DNA-binding protein 4
Phvul.008G041300.1.p	ZF-HD	AT5G15210.1	1e-78	homeobox protein 30
Phvul.008G041400.1.p	ZF-HD	AT3G28917.1	1e-24	mini zinc finger 2
Phvul.008G041500.1.p	MYB	AT3G28910.1	1e-108	myb domain protein 30
Phvul.008G041800.1.p	bHLH	AT3G28857.1	3e-43	bHLH family protein
Phvul.008G042200.1.p	HD-ZIP	AT5G15150.1	4e-76	homeobox 3
Phvul.008G043000.1.p	WRKY	AT5G15130.1	5e-88	WRKY DNA-binding protein 72
Phvul.008G043500.1.p	AP2	AT3G54320.3	2e-93	AP2 family protein
Phvul.008G045100.1.p	HD-ZIP	AT3G60390.1	2e-84	homeobox-leucine zipper protein 3
Phvul.008G046400.1.p	ERF	AT2G44840.1	1e-36	ethylene-responsive element binding factor 13
Phvul.008G046500.1.p	ERF	AT2G44840.1	4e-28	ethylene-responsive element binding factor 13
Phvul.008G048100.1.p	WRKY	AT2G44745.1	6e-75	WRKY family protein
Phvul.008G049300.1.p	Trihelix	AT2G44730.1	7e-78	Trihelix family protein
Phvul.008G050850.1.p	bHLH	AT4G37850.1	4e-41	bHLH family protein
Phvul.008G050901.1.p	bHLH	AT4G37850.1	7e-23	bHLH family protein
Phvul.008G052001.1.p	AP2	AT5G17430.1	2e-98	AP2 family protein
Phvul.008G054100.1.p	WRKY	AT5G56270.1	2e-96	WRKY DNA-binding protein 2
Phvul.008G054800.1.p	C3H	AT3G02830.1	0	zinc finger protein 1
Phvul.008G058000.1.p	WRKY	AT5G41570.1	2e-57	WRKY DNA-binding protein 24
Phvul.008G058300.1.p	WRKY	AT4G01250.1	7e-84	WRKY family protein
Phvul.008G059000.1.p	MYB_related	AT4G01280.1	5e-99	MYB_related family protein
Phvul.008G065600.1.p	BES1	AT2G45880.1	0	beta-amylase 7
Phvul.008G067300.1.p	MYB	AT3G61250.1	1e-128	myb domain protein 17
Phvul.008G072700.1.p	HD-ZIP	AT4G00730.1	0	HD-ZIP family protein
Phvul.008G073800.2.p	MIKC_MADS	AT2G45660.1	3e-96	AGAMOUS-like 20
Phvul.008G075900.1.p	LBD	AT2G45420.1	1e-75	LOB domain-containing protein 18
Phvul.008G077000.1.p	GRAS	AT5G41920.1	1e-141	GRAS family protein
Phvul.008G081800.1.p	WRKY	AT3G56400.1	2e-36	WRKY DNA-binding protein 70
Phvul.008G087200.1.p	bHLH	AT1G12860.1	8e-11	bHLH family protein
Phvul.008G090300.1.p	WRKY	AT2G38470.1	1e-112	WRKY DNA-binding protein 33
Phvul.008G092800.1.p	ERF	AT2G40340.1	2e-44	ERF family protein
Phvul.008G094400.1.p	GRAS	AT4G08250.1	5e-12	GRAS family protein
Phvul.008G094800.1.p	G2-like	AT2G38300.1	8e-59	G2-like family protein
Phvul.008G095100.1.p	bHLH	AT5G01310.1	3e-32	APRATAXIN-like
Phvul.008G098300.1.p	Trihelix	AT2G38250.1	2e-72	Trihelix family protein
Phvul.008G099400.1.p	Dof	AT2G37590.1	2e-65	DNA binding with one finger 2.4
Phvul.008G100800.1.p	WOX	AT2G28610.1	4e-42	WOX family protein
Phvul.008G102000.1.p	MYB	AT3G09370.2	1e-155	myb domain protein 3r-3
Phvul.008G102300.1.p	MYB	AT2G37630.1	1e-159	MYB family protein
Phvul.008G103000.1.p	MYB_related	AT1G07540.1	1e-102	TRF-like 2
Phvul.008G103100.1.p	G2-like	AT2G01060.1	1e-43	G2-like family protein
Phvul.008G107000.1.p	MYB	AT2G38090.1	1e-115	MYB family protein
Phvul.008G113300.1.p	MYB	AT1G66370.1	9e-57	myb domain protein 113
Phvul.008G114300.1.p	TALE	AT5G02030.1	1e-124	TALE family protein
Phvul.008G117300.1.p	C2H2	AT2G37740.1	2e-26	zinc-finger protein 10
Phvul.008G117400.1.p	C2H2	AT3G53820.1	5e-18	C2H2 family protein
Phvul.008G118400.1.p	ARF	AT4G23980.2	0	auxin response factor 9
Phvul.008G119400.1.p	WRKY	AT5G43290.1	7e-55	WRKY DNA-binding protein 49
Phvul.008G119700.1.p	GRAS	AT2G37650.1	0	GRAS family protein
Phvul.008G122100.1.p	B3	AT3G24650.1	1e-162	B3 family protein
Phvul.008G122600.1.p	bHLH	AT3G28857.1	1e-20	bHLH family protein
Phvul.008G126437.1.p	bZIP	AT3G17609.2	4e-42	HY5-homolog
Phvul.008G131500.1.p	ERF	AT4G13040.1	3e-46	ERF family protein
Phvul.008G133600.1.p	bHLH	AT3G07340.1	1e-125	bHLH family protein
Phvul.008G138000.1.p	FAR1	AT4G12850.1	2e-75	FAR1 family protein
Phvul.008G140100.1.p	B3	AT3G18990.1	8e-25	B3 family protein
Phvul.008G140200.1.p	B3	AT1G49480.1	9e-09	related to vernalization1 1
Phvul.008G141000.1.p	ERF	AT2G44940.1	9e-66	ERF family protein
Phvul.008G143400.1.p	GRAS	AT4G00150.1	1e-140	GRAS family protein
Phvul.008G143900.1.p	C2H2	AT3G60580.1	2e-66	C2H2-like zinc finger protein
Phvul.008G144300.1.p	bHLH	AT4G00050.1	1e-110	bHLH family protein
Phvul.008G144700.1.p	LBD	AT3G27650.1	4e-70	LOB domain-containing protein 25
Phvul.008G146900.1.p	MYB	AT5G14340.1	5e-86	myb domain protein 40
Phvul.008G155700.1.p	MYB	AT3G27810.1	3e-87	myb domain protein 21
Phvul.008G155900.1.p	MYB	AT3G27810.1	3e-85	myb domain protein 21
Phvul.008G156100.1.p	MYB	AT4G18770.1	7e-63	myb domain protein 98
Phvul.008G157100.1.p	SBP	AT1G27370.3	5e-40	squamosa promoter binding protein-like 10
Phvul.008G157200.2.p	SBP	AT1G02065.1	2e-60	squamosa promoter binding protein-like 8
Phvul.008G157600.1.p	GATA	AT4G32890.1	3e-96	GATA transcription factor 9
Phvul.008G158800.1.p	bHLH	AT5G53210.1	2e-95	bHLH family protein
Phvul.008G159200.1.p	NAC	AT5G14490.1	5e-88	NAC domain containing protein 85
Phvul.008G159400.1.p	ERF	AT4G27950.1	1e-53	cytokinin response factor 4
Phvul.008G160400.1.p	bHLH	AT5G37800.1	2e-22	RHD SIX-LIKE 1
Phvul.008G165000.1.p	ERF	AT1G21910.1	8e-50	ERF family protein
Phvul.008G165200.1.p	GRAS	AT4G08250.1	1e-147	GRAS family protein
Phvul.008G168700.1.p	ARF	AT1G77850.1	1e-162	auxin response factor 17
Phvul.008G169000.2.p	bZIP	AT1G77920.1	1e-135	bZIP family protein
Phvul.008G169100.1.p	bZIP	AT3G56850.1	3e-30	ABA-responsive element binding protein 3
Phvul.008G170400.1.p	MIKC_MADS	AT1G22130.1	1e-120	AGAMOUS-like 104
Phvul.008G172200.1.p	ERF	AT1G78080.1	2e-88	related to AP2 4
Phvul.008G174200.1.p	C2H2	AT1G34790.1	2e-99	C2H2 family protein
Phvul.008G177500.1.p	bHLH	AT1G72210.1	9e-89	bHLH family protein
Phvul.008G179200.1.p	ZF-HD	AT4G24660.1	4e-75	homeobox protein 22
Phvul.008G181500.1.p	bHLH	AT3G25710.1	7e-35	basic helix-loop-helix 32
Phvul.008G182100.1.p	MYB_related	AT1G09710.1	9e-59	MYB_related family protein
Phvul.008G182900.1.p	GATA	AT4G24470.2	2e-96	GATA-type zinc finger protein with TIFY domain
Phvul.008G183700.1.p	MIKC_MADS	AT3G57230.1	6e-98	AGAMOUS-like 16
Phvul.008G184800.1.p	bHLH	AT5G65640.1	4e-80	beta HLH protein 93
Phvul.008G185400.1.p	AP2	AT4G36920.1	5e-88	AP2 family protein
Phvul.008G185700.1.p	WRKY	AT3G56400.1	3e-38	WRKY DNA-binding protein 70
Phvul.008G185800.1.p	WRKY	AT3G56400.1	3e-38	WRKY DNA-binding protein 70
Phvul.008G189100.1.p	NAC	AT4G35580.3	5e-96	NAC transcription factor-like 9
Phvul.008G190200.1.p	CO-like	AT5G48250.1	1e-146	B-box type zinc finger protein with CCT domain
Phvul.008G190600.1.p	MIKC_MADS	AT3G58780.1	1e-115	MIKC_MADS family protein
Phvul.008G192200.1.p	MYB_related	AT1G75250.2	9e-33	RAD-like 6
Phvul.008G192500.1.p	LBD	AT5G06080.1	1e-56	LOB domain-containing protein 33
Phvul.008G192800.1.p	WRKY	AT4G18170.1	4e-60	WRKY DNA-binding protein 28
Phvul.008G194600.1.p	NAC	AT2G43000.1	2e-93	NAC domain containing protein 42
Phvul.008G196200.1.p	G2-like	AT2G40260.1	1e-26	G2-like family protein
Phvul.008G196800.1.p	bHLH	AT2G43010.2	1e-47	phytochrome interacting factor 4
Phvul.008G197600.1.p	ARF	AT5G37020.1	0	auxin response factor 8
Phvul.008G200400.1.p	HB-other	AT4G03250.1	4e-79	HB-other family protein
Phvul.008G200700.1.p	SRS	AT5G12330.4	1e-86	Lateral root primordium (LRP) protein-related
Phvul.008G202500.1.p	HSF	AT1G46264.1	3e-86	heat shock transcription factor B4
Phvul.008G204500.1.p	NF-YC	AT3G12480.1	1e-48	nuclear factor Y, subunit C11
Phvul.008G205000.1.p	MYB	AT2G26960.1	2e-64	myb domain protein 81
Phvul.008G207000.1.p	EIL	AT3G20770.1	0	EIL family protein
Phvul.008G208300.1.p	FAR1	AT2G27110.2	0	FAR1-related sequence 3
Phvul.008G212100.1.p	TALE	AT1G62360.1	1e-112	KNOX/ELK homeobox transcription factor
Phvul.008G214600.3.p	C3H	AT1G04990.2	1e-116	C3H family protein
Phvul.008G214700.1.p	ERF	AT1G50640.1	3e-45	ethylene responsive element binding factor 3
Phvul.008G220000.1.p	B3	AT5G60140.1	1e-25	B3 family protein
Phvul.008G220400.1.p	ERF	AT2G40340.1	5e-72	ERF family protein
Phvul.008G220900.1.p	LBD	AT2G30130.1	4e-64	LBD family protein
Phvul.008G222200.1.p	LBD	AT3G11090.1	1e-64	LOB domain-containing protein 21
Phvul.008G222400.1.p	ERF	AT2G40220.1	6e-42	ERF family protein
Phvul.008G222600.1.p	MYB	AT4G37260.1	1e-55	myb domain protein 73
Phvul.008G222700.1.p	bHLH	AT2G40200.1	9e-48	bHLH family protein
Phvul.008G223400.1.p	C3H	AT2G40140.2	0	C3H family protein
Phvul.008G226100.2.p	WOX	AT3G11260.1	3e-61	WUSCHEL related homeobox 5
Phvul.008G226600.1.p	MYB	AT2G38090.1	5e-94	MYB family protein
Phvul.008G231300.1.p	C2H2	AT5G06070.1	1e-26	C2H2 family protein
Phvul.008G233800.1.p	MYB	AT4G38620.1	3e-69	myb domain protein 4
Phvul.008G234300.1.p	bHLH	AT5G37800.1	1e-60	RHD SIX-LIKE 1
Phvul.008G235500.1.p	GRAS	AT1G66350.1	0	RGA-like 1
Phvul.008G236500.1.p	MYB	AT5G16600.1	6e-99	myb domain protein 43
Phvul.008G238700.1.p	C2H2	AT1G66140.1	6e-54	zinc finger protein 4
Phvul.008G238900.1.p	G2-like	AT5G16560.1	6e-72	G2-like family protein
Phvul.008G240700.1.p	MYB_related	AT5G17300.1	4e-72	MYB_related family protein
Phvul.008G241200.1.p	NAC	AT1G65910.1	1e-156	NAC domain containing protein 28
Phvul.008G242400.1.p	ARF	AT5G37020.1	0	auxin response factor 8
Phvul.008G244300.1.p	B3	AT5G58280.1	1e-70	B3 family protein
Phvul.008G246000.1.p	ERF	AT4G27950.1	7e-40	cytokinin response factor 4
Phvul.008G247500.1.p	B3	AT2G30470.1	0	high-level expression of sugar-inducible gene 2
Phvul.008G247800.1.p	bZIP	AT2G40620.1	1e-106	bZIP family protein
Phvul.008G249100.1.p	LBD	AT2G30340.1	4e-75	LOB domain-containing protein 13
Phvul.008G251300.1.p	WRKY	AT2G38470.1	1e-113	WRKY DNA-binding protein 33
Phvul.008G251700.1.p	WRKY	AT2G38470.1	4e-20	WRKY DNA-binding protein 33
Phvul.008G251800.1.p	WRKY	AT2G03340.1	7e-17	WRKY DNA-binding protein 3
Phvul.008G253600.1.p	AP2	AT1G16060.1	1e-120	ARIA-interacting double AP2 domain protein
Phvul.008G254600.1.p	GATA	AT1G51600.2	1e-135	ZIM-LIKE 2
Phvul.008G257400.1.p	LBD	AT2G30130.1	6e-58	LBD family protein
Phvul.008G258900.1.p	bZIP	AT2G42380.2	6e-12	bZIP family protein
Phvul.008G260900.1.p	C3H	AT5G58620.1	0	C3H family protein
Phvul.008G262700.1.p	MYB	AT5G11050.1	2e-65	myb domain protein 64
Phvul.008G262900.1.p	MYB	AT2G38090.1	5e-99	MYB family protein
Phvul.008G268500.1.p	LBD	AT3G26660.1	2e-47	LOB domain-containing protein 24
Phvul.008G270400.1.p	C2H2	AT1G72050.2	1e-144	transcription factor IIIA
Phvul.008G270500.1.p	WRKY	AT1G62300.1	2e-99	WRKY family protein
Phvul.008G271100.1.p	ERF	AT1G50640.1	1e-56	ethylene responsive element binding factor 3
Phvul.008G275300.1.p	WRKY	AT4G26640.2	0	WRKY family protein
Phvul.008G275500.1.p	GRAS	AT1G50600.1	0	scarecrow-like 5
Phvul.008G278900.1.p	NF-YB	AT4G14540.1	3e-77	nuclear factor Y, subunit B3
Phvul.008G283100.1.p	NF-YA	AT3G20910.1	4e-60	nuclear factor Y, subunit A9
Phvul.008G284100.1.p	SAP	AT5G35770.1	1e-111	SAP family protein
Phvul.008G286000.1.p	GRAS	AT5G48150.1	0	GRAS family protein
Phvul.008G286100.1.p	WRKY	AT2G04880.2	1e-86	zinc-dependent activator protein-1
Phvul.008G291800.1.p	Nin-like	AT1G76350.1	1e-140	Nin-like family protein
Phvul.008G293000.1.p	FAR1	AT4G38180.1	0	FAR1-related sequence 5
Phvul.009G003800.1.p	GATA	AT4G36240.1	3e-55	GATA transcription factor 7
Phvul.009G004200.1.p	DBB	AT1G75540.1	3e-62	salt tolerance homolog2
Phvul.009G004300.1.p	SRS	AT3G51060.1	3e-44	Lateral root primordium (LRP) protein-related
Phvul.009G004801.1.p	TALE	AT2G16400.1	1e-100	BEL1-like homeodomain 7
Phvul.009G005800.1.p	bZIP	AT1G75390.1	2e-48	basic leucine-zipper 44
Phvul.009G008000.1.p	NAC	AT1G76420.1	1e-97	NAC family protein
Phvul.009G011200.1.p	Nin-like	AT1G20640.2	0	Nin-like family protein
Phvul.009G012200.1.p	WOX	AT4G35550.1	4e-72	WUSCHEL related homeobox 13
Phvul.009G013200.1.p	ERF	AT1G75490.1	8e-55	ERF family protein
Phvul.009G013700.2.p	SRS	AT1G75520.1	2e-81	SHI-related sequence 5
Phvul.009G013900.1.p	MIKC_MADS	AT3G54340.1	2e-92	MIKC_MADS family protein
Phvul.009G014100.1.p	DBB	AT1G75540.1	7e-66	salt tolerance homolog2
Phvul.009G015000.1.p	BBR-BPC	AT5G42520.1	1e-163	basic pentacysteine 6
Phvul.009G016300.2.p	E2F/DP	AT1G47870.2	1e-95	E2F/DP family protein
Phvul.009G018700.1.p	bZIP	AT3G56850.1	9e-15	ABA-responsive element binding protein 3
Phvul.009G023500.1.p	bHLH	AT4G34530.1	3e-64	cryptochrome-interacting basic-helix-loop-helix 1
Phvul.009G025400.1.p	MYB_related	AT1G15720.1	3e-31	TRF-like 5
Phvul.009G026200.1.p	ARF	AT1G77850.1	1e-142	auxin response factor 17
Phvul.009G026900.2.p	bZIP	AT5G10030.1	3e-97	TGACG motif-binding factor 4
Phvul.009G027700.1.p	LBD	AT5G66870.1	2e-68	ASYMMETRIC LEAVES 2-like 1
Phvul.009G029600.1.p	ERF	AT1G78080.1	1e-101	related to AP2 4
Phvul.009G031200.1.p	MYB	AT1G34670.1	1e-119	myb domain protein 93
Phvul.009G033800.1.p	bHLH	AT1G72210.1	3e-90	bHLH family protein
Phvul.009G035300.1.p	GATA	AT3G21175.2	2e-69	ZIM-like 1
Phvul.009G035400.1.p	GATA	AT4G24470.2	2e-91	GATA-type zinc finger protein with TIFY domain
Phvul.009G036300.1.p	MYB_related	AT1G09710.1	1e-75	MYB_related family protein
Phvul.009G037300.1.p	MIKC_MADS	AT2G22540.1	7e-82	MIKC_MADS family protein
Phvul.009G037900.1.p	ZF-HD	AT4G24660.1	4e-69	homeobox protein 22
Phvul.009G039000.1.p	NAC	AT4G35580.1	4e-92	NAC transcription factor-like 9
Phvul.009G043100.1.p	WRKY	AT3G56400.1	1e-48	WRKY DNA-binding protein 70
Phvul.009G043200.2.p	WRKY	AT2G40740.1	7e-59	WRKY DNA-binding protein 55
Phvul.009G043700.1.p	C2H2	AT5G25160.1	3e-16	zinc finger protein 3
Phvul.009G043800.1.p	C2H2	AT5G10970.1	1e-15	C2H2 family protein
Phvul.009G047000.1.p	GRF	AT5G53660.1	7e-37	growth-regulating factor 7
Phvul.009G047500.1.p	Dof	AT3G61850.4	3e-63	Dof family protein
Phvul.009G049600.1.p	HD-ZIP	AT2G46680.1	1e-48	homeobox 7
Phvul.009G051600.1.p	Nin-like	AT5G53040.1	4e-41	RWP-RK domain-containing protein
Phvul.009G056400.1.p	BES1	AT1G19350.3	1e-119	BES1 family protein
Phvul.009G056800.2.p	C2H2	AT5G66730.1	1e-126	C2H2-like zinc finger protein
Phvul.009G058100.1.p	MYB_related	AT1G75250.1	1e-35	RAD-like 6
Phvul.009G058500.1.p	MYB_related	AT1G75250.2	9e-29	RAD-like 6
Phvul.009G060400.1.p	TALE	AT2G16400.1	1e-113	BEL1-like homeodomain 7
Phvul.009G060500.1.p	TALE	AT1G75430.1	1e-105	BEL1-like homeodomain 11
Phvul.009G060900.1.p	bZIP	AT1G75390.1	9e-39	basic leucine-zipper 44
Phvul.009G061700.2.p	G2-like	AT5G42630.1	5e-50	G2-like family protein
Phvul.009G062700.1.p	MYB	AT3G50060.1	1e-59	myb domain protein 77
Phvul.009G064100.2.p	B3	AT5G42700.1	9e-78	B3 family protein
Phvul.009G065500.2.p	bZIP	AT1G45249.1	1e-122	abscisic acid responsive elements-binding factor 2
Phvul.009G065700.1.p	bHLH	AT5G67060.1	7e-47	bHLH family protein
Phvul.009G065800.1.p	HSF	AT1G46264.1	1e-126	heat shock transcription factor B4
Phvul.009G066960.1.p	WOX	AT1G46480.1	3e-69	WUSCHEL related homeobox 4
Phvul.009G066980.1.p	ERF	AT1G46768.1	2e-53	related to AP2 1
Phvul.009G068000.1.p	MYB	AT4G37260.1	3e-78	myb domain protein 73
Phvul.009G069300.1.p	M-type_MADS	AT1G22130.1	1e-39	AGAMOUS-like 104
Phvul.009G070800.1.p	C2H2	AT1G27730.1	6e-66	salt tolerance zinc finger
Phvul.009G073800.1.p	bZIP	AT3G49760.1	6e-17	basic leucine-zipper 5
Phvul.009G074300.1.p	AP2	AT4G37750.1	1e-159	AP2 family protein
Phvul.009G075000.1.p	MYB	AT3G49690.1	3e-91	myb domain protein 84
Phvul.009G075300.2.p	HD-ZIP	AT5G06710.1	1e-55	homeobox from Arabidopsis thaliana
Phvul.009G075500.1.p	C3H	AT2G25900.2	4e-75	C3H family protein
Phvul.009G077100.1.p	TALE	AT4G32980.1	1e-106	homeobox gene 1
Phvul.009G077300.1.p	MYB_related	AT5G56840.1	1e-39	MYB_related family protein
Phvul.009G077500.1.p	GATA	AT4G26150.1	2e-22	cytokinin-responsive gata factor 1
Phvul.009G078300.2.p	HSF	AT2G26150.1	1e-119	heat shock transcription factor A2
Phvul.009G080000.1.p	WRKY	AT5G26170.1	1e-40	WRKY DNA-binding protein 50
Phvul.009G080800.1.p	Nin-like	AT4G35590.1	2e-08	RWP-RK domain-containing protein
Phvul.009G084400.1.p	ERF	AT1G74930.1	1e-43	ERF family protein
Phvul.009G085300.1.p	CO-like	AT5G24930.1	1e-110	CONSTANS-like 4
Phvul.009G087400.2.p	WRKY	AT1G80840.1	8e-70	WRKY DNA-binding protein 40
Phvul.009G088850.1.p	ARR-B	AT2G25180.1	1e-130	response regulator 12
Phvul.009G089000.1.p	C2H2	AT5G10970.1	9e-43	C2H2 family protein
Phvul.009G089300.1.p	ERF	AT5G25190.1	9e-80	ERF family protein
Phvul.009G090500.3.p	TALE	AT5G25220.2	0	KNOTTED1-like homeobox gene 3
Phvul.009G093600.1.p	ERF	AT5G25390.2	8e-76	ERF family protein
Phvul.009G094300.1.p	HB-other	AT5G11270.1	2e-73	overexpressor of cationic peroxidase 3
Phvul.009G101900.1.p	WRKY	AT4G31550.1	1e-124	WRKY DNA-binding protein 11
Phvul.009G104100.1.p	bZIP	AT5G24800.1	7e-60	basic leucine zipper 9
Phvul.009G104400.1.p	NAC	AT2G24430.2	1e-113	NAC domain containing protein 38
Phvul.009G106700.1.p	MYB	AT4G32730.2	0	Homeodomain-like protein
Phvul.009G107501.1.p	CPP	AT2G20110.1	6e-57	Tesmin/TSO1-like CXC domain-containing protein
Phvul.009G109600.1.p	ERF	AT5G11590.1	2e-72	ERF family protein
Phvul.009G110400.1.p	GATA	AT5G25830.1	9e-84	GATA transcription factor 12
Phvul.009G110500.1.p	HD-ZIP	AT4G32880.1	0	homeobox gene 8
Phvul.009G115800.1.p	Nin-like	AT4G35270.1	0	Nin-like family protein
Phvul.009G118600.1.p	GATA	AT4G24470.2	4e-40	GATA-type zinc finger protein with TIFY domain
Phvul.009G119900.1.p	MYB	AT4G38620.1	1e-112	myb domain protein 4
Phvul.009G122700.1.p	GRAS	AT4G08250.1	1e-165	GRAS family protein
Phvul.009G123300.1.p	ERF	AT1G21910.1	1e-48	ERF family protein
Phvul.009G125900.1.p	NAC	AT1G01720.1	1e-147	NAC family protein
Phvul.009G130000.1.p	MIKC_MADS	AT5G20240.1	5e-76	MIKC_MADS family protein
Phvul.009G133700.1.p	MYB	AT1G17950.1	6e-68	myb domain protein 52
Phvul.009G133800.1.p	GRAS	AT1G21450.1	0	SCARECROW-like 1
Phvul.009G136400.1.p	Dof	AT3G52440.1	2e-45	Dof family protein
Phvul.009G137000.1.p	ERF	AT4G27950.1	2e-56	cytokinin response factor 4
Phvul.009G137400.1.p	bHLH	AT5G53210.1	1e-111	bHLH family protein
Phvul.009G137500.1.p	WRKY	AT4G23810.1	4e-51	WRKY family protein
Phvul.009G137900.1.p	ERF	AT5G61890.1	9e-36	ERF family protein
Phvul.009G138600.1.p	WRKY	AT4G39410.1	2e-64	WRKY DNA-binding protein 13
Phvul.009G138900.1.p	WRKY	AT5G64810.1	4e-44	WRKY DNA-binding protein 51
Phvul.009G140600.1.p	LBD	AT2G40470.1	3e-89	LOB domain-containing protein 15
Phvul.009G142900.1.p	bZIP	AT2G40620.1	3e-76	bZIP family protein
Phvul.009G145800.1.p	bHLH	AT5G65640.1	9e-84	beta HLH protein 93
Phvul.009G147500.1.p	Trihelix	AT1G76880.1	1e-112	Trihelix family protein
Phvul.009G149100.1.p	C3H	AT2G33835.1	1e-17	C3H family protein
Phvul.009G149200.1.p	bHLH	AT4G00120.1	4e-49	bHLH family protein
Phvul.009G150100.1.p	NAC	AT5G64060.1	1e-81	NAC domain containing protein 103
Phvul.009G151000.1.p	MYB	AT4G33450.1	7e-62	myb domain protein 69
Phvul.009G152800.2.p	NAC	AT1G01720.1	1e-116	NAC family protein
Phvul.009G152900.1.p	NAC	AT1G01720.1	1e-116	NAC family protein
Phvul.009G155500.1.p	NF-YB	AT2G13570.1	1e-72	nuclear factor Y, subunit B7
Phvul.009G156300.1.p	NAC	AT5G64530.1	2e-58	xylem NAC domain 1
Phvul.009G158200.1.p	MYB	AT4G09460.1	3e-92	myb domain protein 6
Phvul.009G160900.1.p	LFY	AT5G61850.1	1e-167	floral meristem identity control protein LEAFY (LFY)
Phvul.009G161000.1.p	ERF	AT5G61890.1	1e-57	ERF family protein
Phvul.009G161900.1.p	ARF	AT5G62000.3	0	auxin response factor 2
Phvul.009G162000.1.p	bHLH	AT3G26744.1	1e-128	bHLH family protein
Phvul.009G163200.1.p	NAC	AT5G13180.1	1e-75	NAC domain containing protein 83
Phvul.009G164300.1.p	bHLH	AT5G50915.2	3e-61	bHLH family protein
Phvul.009G165100.3.p	SBP	AT5G50670.1	1e-68	SBP family protein
Phvul.009G166000.2.p	NF-YC	AT3G48590.1	1e-104	nuclear factor Y, subunit C1
Phvul.009G167400.1.p	Trihelix	AT5G63420.1	0	Trihelix family protein
Phvul.009G169300.1.p	B3	AT4G01580.1	1e-11	B3 family protein
Phvul.009G169600.1.p	C3H	AT3G48440.1	1e-138	C3H family protein
Phvul.009G169700.1.p	C2H2	AT3G48430.1	0	relative of early flowering 6
Phvul.009G174900.1.p	MYB	AT5G26660.1	1e-83	myb domain protein 86
Phvul.009G175200.1.p	LBD	AT5G63090.2	4e-75	LBD family protein
Phvul.009G176750.1.p	TALE	AT1G23380.1	3e-80	KNOTTED1-like homeobox gene 6
Phvul.009G177100.1.p	MYB	AT4G18770.1	1e-91	myb domain protein 98
Phvul.009G177900.1.p	MYB_related	AT4G18770.1	5e-35	myb domain protein 98
Phvul.009G178300.1.p	Dof	AT5G62940.1	4e-59	Dof family protein
Phvul.009G179600.1.p	bHLH	AT4G20970.1	3e-26	bHLH family protein
Phvul.009G182500.1.p	E2F/DP	AT3G48160.2	1e-131	DP-E2F-like 1
Phvul.009G183300.2.p	MYB_related	AT1G74840.2	6e-56	MYB_related family protein
Phvul.009G183600.3.p	bHLH	AT1G59640.1	3e-66	BIG PETAL P
Phvul.009G183800.1.p	MYB_related	AT3G28470.1	5e-58	MYB family protein
Phvul.009G185950.1.p	MYB	AT5G15310.1	1e-63	myb domain protein 16
Phvul.009G186000.1.p	NAC	AT5G61430.1	1e-140	NAC domain containing protein 100
Phvul.009G186600.1.p	Dof	AT3G47500.1	1e-120	cycling DOF factor 3
Phvul.009G186900.1.p	Nin-like	AT1G18790.1	2e-54	RWP-RK domain-containing protein
Phvul.009G187500.1.p	ZF-HD	AT1G18835.1	7e-43	mini zinc finger
Phvul.009G187700.1.p	MYB	AT3G47600.1	1e-116	myb domain protein 94
Phvul.009G188100.1.p	TCP	AT3G47620.1	1e-65	TEOSINTE BRANCHED, cycloidea and PCF (TCP) 14
Phvul.009G188251.1.p	bHLH	AT3G47640.2	6e-48	bHLH family protein
Phvul.009G188800.1.p	bHLH	AT1G74500.1	4e-11	activation-tagged BRI1(brassinosteroid-insensitive 1)-suppressor 1
Phvul.009G189200.1.p	bHLH	AT3G47710.1	1e-41	BANQUO 3
Phvul.009G189700.1.p	WRKY	AT5G15130.1	2e-83	WRKY DNA-binding protein 72
Phvul.009G190200.1.p	HD-ZIP	AT3G01470.1	1e-47	homeobox 1
Phvul.009G190665.1.p	C2H2	AT2G45120.1	1e-25	C2H2-like zinc finger protein
Phvul.009G194200.1.p	ARR-B	AT2G25180.1	1e-138	response regulator 12
Phvul.009G195200.1.p	WRKY	AT4G30935.1	1e-120	WRKY DNA-binding protein 32
Phvul.009G196900.1.p	ERF	AT1G15360.1	8e-74	ERF family protein
Phvul.009G199700.1.p	G2-like	AT2G03500.1	1e-131	G2-like family protein
Phvul.009G200600.1.p	TCP	AT3G18550.2	7e-35	TCP family protein
Phvul.009G201500.1.p	NF-YB	AT5G23090.2	7e-92	nuclear factor Y, subunit B13
Phvul.009G202200.1.p	TCP	AT5G60970.1	2e-53	TEOSINTE BRANCHED 1, cycloidea and PCF transcription factor 5
Phvul.009G203400.1.p	MIKC_MADS	AT5G60910.1	1e-120	AGAMOUS-like 8
Phvul.009G204000.1.p	Dof	AT5G60850.1	9e-60	OBF binding protein 4
Phvul.009G204300.1.p	bZIP	AT5G60830.1	3e-25	basic leucine-zipper 70
Phvul.009G206500.1.p	AP2	AT1G16060.1	1e-110	ARIA-interacting double AP2 domain protein
Phvul.009G207000.1.p	bHLH	AT2G24260.1	2e-94	LJRHL1-like 1
Phvul.009G209500.1.p	TALE	AT5G25220.1	1e-166	KNOTTED1-like homeobox gene 3
Phvul.009G213800.1.p	M-type_MADS	AT5G55690.1	1e-15	M-type_MADS family protein
Phvul.009G219200.1.p	SBP	AT2G47070.1	0	squamosa promoter binding protein-like 1
Phvul.009G220700.1.p	WRKY	AT4G04450.1	3e-61	WRKY family protein
Phvul.009G224800.1.p	ARF	AT1G19220.1	0	auxin response factor 19
Phvul.009G225000.1.p	ERF	AT1G19210.1	6e-53	ERF family protein
Phvul.009G228000.2.p	GRF	AT3G13960.1	4e-54	growth-regulating factor 5
Phvul.009G228200.1.p	MYB	AT4G21440.1	6e-46	MYB-like 102
Phvul.009G231600.1.p	bHLH	AT5G56960.1	6e-69	bHLH family protein
Phvul.009G232700.1.p	GATA	AT4G26150.1	2e-30	cytokinin-responsive gata factor 1
Phvul.009G233400.1.p	HD-ZIP	AT3G60390.1	1e-52	homeobox-leucine zipper protein 3
Phvul.009G233900.1.p	WRKY	AT4G31550.1	3e-98	WRKY DNA-binding protein 11
Phvul.009G235700.1.p	bHLH	AT5G57150.1	1e-97	bHLH family protein
Phvul.009G236200.1.p	HB-PHD	AT4G29940.1	1e-159	pathogenesis related homeodomain protein A
Phvul.009G240800.1.p	ERF	AT3G23230.1	1e-42	ERF family protein
Phvul.009G240900.1.p	ERF	AT3G23230.1	2e-40	ERF family protein
Phvul.009G246400.1.p	NF-YB	AT2G47810.1	6e-52	nuclear factor Y, subunit B5
Phvul.009G251600.1.p	ERF	AT3G16770.1	6e-52	ethylene-responsive element binding protein
Phvul.009G253200.1.p	ARR-B	AT3G16857.2	0	response regulator 1
Phvul.009G253800.1.p	FAR1	AT1G10240.1	0	FAR1-related sequence 11
Phvul.009G254500.1.p	CAMTA	AT4G16150.1	0	calmodulin binding;transcription regulators
Phvul.009G259650.1.p	MYB_related	AT1G01060.3	1e-123	MYB_related family protein
Phvul.009G260100.1.p	B3	AT2G46870.1	7e-76	B3 family protein
Phvul.009G262200.1.p	ERF	AT1G53910.3	1e-73	related to AP2 12
Phvul.010G000200.1.p	Trihelix	AT5G01380.1	5e-71	Trihelix family protein
Phvul.010G009800.1.p	MYB	AT2G37630.1	1e-145	MYB family protein
Phvul.010G009900.1.p	MYB	AT2G37630.1	1e-141	MYB family protein
Phvul.010G011600.1.p	ARF	AT4G23980.1	0	auxin response factor 9
Phvul.010G011900.1.p	TALE	AT5G02030.1	1e-118	TALE family protein
Phvul.010G013500.1.p	Dof	AT3G55370.1	7e-62	OBF-binding protein 3
Phvul.010G016300.1.p	C2H2	AT2G37740.1	2e-26	zinc-finger protein 10
Phvul.010G018200.1.p	bZIP	AT3G17609.2	5e-45	HY5-homolog
Phvul.010G018700.1.p	Trihelix	AT3G24860.1	6e-41	Trihelix family protein
Phvul.010G024800.1.p	bHLH	AT3G07340.1	1e-115	bHLH family protein
Phvul.010G032600.3.p	FAR1	AT2G43280.1	3e-56	FAR1 family protein
Phvul.010G035200.1.p	ERF	AT4G27950.1	1e-40	cytokinin response factor 4
Phvul.010G042700.1.p	bHLH	AT4G37850.1	2e-42	bHLH family protein
Phvul.010G043200.1.p	bHLH	AT2G22750.1	3e-37	bHLH family protein
Phvul.010G043300.1.p	bHLH	AT2G22750.1	2e-36	bHLH family protein
Phvul.010G043400.1.p	bHLH	AT4G37850.1	3e-44	bHLH family protein
Phvul.010G046500.2.p	WRKY	AT2G44745.1	6e-75	WRKY family protein
Phvul.010G050500.1.p	ERF	AT2G44840.1	4e-56	ethylene-responsive element binding factor 13
Phvul.010G050600.1.p	ERF	AT2G44840.1	1e-33	ethylene-responsive element binding factor 13
Phvul.010G050700.1.p	ERF	AT2G44840.1	9e-39	ethylene-responsive element binding factor 13
Phvul.010G050800.1.p	ERF	AT2G44840.1	2e-39	ethylene-responsive element binding factor 13
Phvul.010G052200.1.p	HD-ZIP	AT3G60390.1	1e-91	homeobox-leucine zipper protein 3
Phvul.010G053200.1.p	MYB	AT3G60460.1	8e-84	MYB family protein
Phvul.010G054000.1.p	ERF	AT2G44940.1	2e-65	ERF family protein
Phvul.010G056000.1.p	SBP	AT1G02065.1	4e-83	squamosa promoter binding protein-like 8
Phvul.010G056200.1.p	SBP	AT1G02065.1	3e-36	squamosa promoter binding protein-like 8
Phvul.010G057900.1.p	WRKY	AT3G56400.1	2e-37	WRKY DNA-binding protein 70
Phvul.010G062500.1.p	WRKY	AT2G38470.1	1e-106	WRKY DNA-binding protein 33
Phvul.010G070200.1.p	B3	AT4G32010.1	0	HSI2-like 1
Phvul.010G070600.1.p	bHLH	AT4G00050.1	1e-38	bHLH family protein
Phvul.010G071300.1.p	C2H2	AT3G60580.1	7e-76	C2H2-like zinc finger protein
Phvul.010G072700.2.p	GRAS	AT4G00150.1	1e-139	GRAS family protein
Phvul.010G072900.1.p	GRAS	AT4G00150.1	1e-124	GRAS family protein
Phvul.010G073400.1.p	bHLH	AT5G01310.1	2e-33	APRATAXIN-like
Phvul.010G075500.2.p	MYB	AT3G09230.1	1e-109	myb domain protein 1
Phvul.010G078300.1.p	MYB_related	AT3G27785.1	2e-23	myb domain protein 118
Phvul.010G078400.1.p	G2-like	AT2G38300.1	5e-55	G2-like family protein
Phvul.010G079200.1.p	YABBY	AT2G45190.1	3e-97	YABBY family protein
Phvul.010G082500.1.p	NF-YC	AT1G54830.3	2e-30	nuclear factor Y, subunit C3
Phvul.010G084000.1.p	C3H	AT1G01350.1	1e-167	C3H family protein
Phvul.010G084900.1.p	LBD	AT4G00210.1	2e-73	LOB domain-containing protein 31
Phvul.010G087900.1.p	MIKC_MADS	AT2G45650.1	1e-117	AGAMOUS-like 6
Phvul.010G088050.1.p	MIKC_MADS	AT2G45660.1	3e-94	AGAMOUS-like 20
Phvul.010G089000.1.p	NF-YB	AT3G53340.1	1e-27	nuclear factor Y, subunit B10
Phvul.010G089100.2.p	TCP	AT2G45680.1	1e-93	TCP family protein
Phvul.010G090300.1.p	HD-ZIP	AT4G00730.1	0	HD-ZIP family protein
Phvul.010G092300.1.p	ERF	AT5G19790.1	2e-26	related to AP2 11
Phvul.010G093300.1.p	FAR1	AT4G15090.1	1e-124	FAR1 family protein
Phvul.010G096400.1.p	MYB	AT3G61250.1	1e-121	myb domain protein 17
Phvul.010G100300.2.p	MYB_related
Phvul.010G102300.1.p	NF-YC	AT3G48590.1	2e-31	nuclear factor Y, subunit C1
Phvul.010G103200.1.p	MYB_related	AT4G01280.1	1e-111	MYB_related family protein
Phvul.010G104200.2.p	WRKY	AT4G01250.1	5e-83	WRKY family protein
Phvul.010G104700.1.p	WRKY	AT1G64000.1	2e-58	WRKY DNA-binding protein 56
Phvul.010G108800.1.p	bZIP	AT2G46270.1	1e-120	G-box binding factor 3
Phvul.010G111900.1.p	WRKY	AT4G23810.1	9e-44	WRKY family protein
Phvul.010G114800.1.p	bHLH	AT1G01260.1	0	bHLH family protein
Phvul.010G114900.1.p	ERF	AT1G01250.1	1e-51	ERF family protein
Phvul.010G115500.1.p	MYB	AT5G49330.1	8e-66	myb domain protein 111
Phvul.010G115600.1.p	Dof	AT3G61850.4	3e-67	Dof family protein
Phvul.010G117200.2.p	HD-ZIP	AT2G46680.1	5e-69	homeobox 7
Phvul.010G117900.1.p	bHLH	AT4G00870.1	2e-72	bHLH family protein
Phvul.010G118700.1.p	NAC	AT2G46770.1	1e-142	NAC family protein
Phvul.010G120000.1.p	bHLH	AT2G46810.1	4e-83	bHLH family protein
Phvul.010G120401.1.p	MYB_related	AT1G01060.3	1e-141	MYB_related family protein
Phvul.010G120600.1.p	NAC	AT4G35580.3	1e-47	NAC transcription factor-like 9
Phvul.010G120700.1.p	NAC	AT4G35580.3	3e-39	NAC transcription factor-like 9
Phvul.010G120701.1.p	NAC	AT4G35580.1	4e-40	NAC transcription factor-like 9
Phvul.010G120850.1.p	NAC	AT4G35580.3	3e-47	NAC transcription factor-like 9
Phvul.010G120900.1.p	B3	AT2G46870.1	6e-80	B3 family protein
Phvul.010G121000.1.p	NAC	AT4G35580.3	9e-42	NAC transcription factor-like 9
Phvul.010G121100.1.p	NAC	AT4G35580.1	1e-55	NAC transcription factor-like 9
Phvul.010G124300.1.p	M-type_MADS	AT5G60440.1	2e-24	AGAMOUS-like 62
Phvul.010G124700.1.p	ERF	AT3G14230.2	3e-62	related to AP2 2
Phvul.010G125800.2.p	C3H	AT1G75340.1	0.0007	C3H family protein
Phvul.010G126400.1.p	Trihelix	AT3G14180.1	1e-107	sequence-specific DNA binding transcription factors
Phvul.010G129400.1.p	GRAS	AT3G13840.1	1e-171	GRAS family protein
Phvul.010G130000.1.p	GRF	AT3G13960.1	8e-70	growth-regulating factor 5
Phvul.010G130200.1.p	AP2	AT1G72570.1	1e-139	AP2 family protein
Phvul.010G130500.1.p	MYB	AT1G22640.1	1e-61	myb domain protein 3
Phvul.010G130600.1.p	MYB	AT5G35550.1	6e-55	MYB family protein
Phvul.010G131400.1.p	MYB_related	AT1G72650.1	1e-125	TRF-like 6
Phvul.010G133300.1.p	NF-YA	AT1G72830.1	6e-73	nuclear factor Y, subunit A3
Phvul.010G136000.1.p	MYB_related	AT1G72740.2	2e-85	MYB_related family protein
Phvul.010G136100.1.p	MYB_related	AT1G72740.2	4e-83	MYB_related family protein
Phvul.010G137500.1.p	MYB	AT3G13890.2	6e-81	myb domain protein 26
Phvul.010G138200.1.p	C2H2	AT1G55110.1	1e-125	indeterminate(ID)-domain 7
Phvul.010G138500.1.p	LBD	AT3G13850.1	5e-59	LOB domain-containing protein 22
Phvul.010G141400.1.p	Dof	AT1G51700.1	6e-47	DOF zinc finger protein 1
Phvul.010G143000.1.p	bHLH	AT3G21330.1	2e-82	bHLH family protein
Phvul.010G146200.1.p	HD-ZIP	AT1G52150.1	0	HD-ZIP family protein
Phvul.010G146300.1.p	GATA	AT4G32890.1	1e-84	GATA transcription factor 9
Phvul.010G146600.1.p	ERF	AT5G11590.1	3e-56	ERF family protein
Phvul.010G147600.1.p	bHLH	AT4G29100.1	3e-67	bHLH family protein
Phvul.010G148700.1.p	HD-ZIP	AT1G79840.1	0	HD-ZIP family protein
Phvul.010G154900.1.p	ERF	AT1G15360.1	2e-78	ERF family protein
Phvul.010G158200.1.p	bHLH	AT4G37850.1	1e-34	bHLH family protein
Phvul.010G158300.1.p	bHLH	AT4G37850.1	3e-39	bHLH family protein
Phvul.010G158400.1.p	bHLH	AT4G37850.1	1e-43	bHLH family protein
Phvul.010G158500.1.p	bHLH	AT4G37850.1	9e-42	bHLH family protein
Phvul.010G158600.2.p	bHLH	AT4G37850.1	5e-41	bHLH family protein
Phvul.010G158700.1.p	ERF	AT1G80580.1	6e-30	ERF family protein
Phvul.010G159500.1.p	ERF	AT5G25190.1	4e-76	ERF family protein
Phvul.010G160000.1.p	C2H2	AT5G10970.1	7e-44	C2H2 family protein
Phvul.010G161100.1.p	WRKY	AT1G80840.1	1e-101	WRKY DNA-binding protein 40
Phvul.011G001800.1.p	bHLH	AT1G35460.1	2e-47	bHLH family protein
Phvul.011G003900.1.p	NAC	AT4G10350.1	1e-152	NAC domain containing protein 70
Phvul.011G005700.2.p	NAC	AT1G12260.1	1e-146	NAC 007
Phvul.011G005800.1.p	MIKC_MADS	AT1G71692.1	4e-73	AGAMOUS-like 12
Phvul.011G008200.1.p	ARR-B	AT4G16110.1	2e-56	response regulator 2
Phvul.011G015000.1.p	GRAS	AT1G50420.1	1e-113	scarecrow-like 3
Phvul.011G017700.1.p	GRF	AT3G13960.1	3e-44	growth-regulating factor 5
Phvul.011G018600.1.p	C3H	AT1G75340.1	5e-74	C3H family protein
Phvul.011G019200.1.p	MYB	AT5G16770.2	1e-103	myb domain protein 9
Phvul.011G020500.2.p	E2F/DP	AT5G03415.1	1e-148	Transcription factor DP
Phvul.011G020600.1.p	GRAS	AT5G66770.1	0	GRAS family protein
Phvul.011G024100.1.p	GRAS	AT1G50420.1	0	scarecrow-like 3
Phvul.011G024600.2.p	GRAS	AT5G41920.1	0	GRAS family protein
Phvul.011G024700.1.p	NAC	AT2G17040.1	1e-118	NAC domain containing protein 36
Phvul.011G026500.1.p	bHLH	AT3G19860.1	3e-81	bHLH family protein
Phvul.011G034900.1.p	MYB	AT4G34990.1	1e-107	myb domain protein 32
Phvul.011G035700.2.p	bZIP	AT2G16770.1	1e-112	bZIP family protein
Phvul.011G038200.1.p	bZIP	AT4G38900.3	0	bZIP family protein
Phvul.011G038900.2.p	DBB	AT4G38960.1	1e-81	DBB family protein
Phvul.011G039600.1.p	GATA	AT4G36240.1	6e-56	GATA transcription factor 7
Phvul.011G040800.1.p	DBB	AT1G75540.1	8e-56	salt tolerance homolog2
Phvul.011G041200.1.p	SRS	AT2G21400.1	1e-45	SHI-related sequence3
Phvul.011G042600.1.p	bZIP	AT1G75390.1	3e-55	basic leucine-zipper 44
Phvul.011G044800.1.p	bHLH	AT4G34530.1	1e-58	cryptochrome-interacting basic-helix-loop-helix 1
Phvul.011G044900.1.p	MYB_related	AT4G39250.1	2e-36	RAD-like 1
Phvul.011G047100.1.p	bZIP	AT4G36730.2	3e-14	G-box binding factor 1
Phvul.011G050500.1.p	B3	AT3G06160.1	4e-24	B3 family protein
Phvul.011G050600.1.p	B3	AT3G18990.1	1e-133	B3 family protein
Phvul.011G050700.1.p	B3	AT3G18990.1	1e-24	B3 family protein
Phvul.011G050800.1.p	B3	AT4G33280.1	3e-16	B3 family protein
Phvul.011G052100.1.p	Nin-like	AT2G43500.1	0	Nin-like family protein
Phvul.011G053500.1.p	bZIP	AT1G06070.1	1e-127	bZIP family protein
Phvul.011G053700.1.p	DBB	AT1G06040.1	1e-101	DBB family protein
Phvul.011G054000.1.p	FAR1	AT3G59470.2	1e-103	FAR1 family protein
Phvul.011G057400.1.p	bHLH	AT1G51140.1	2e-78	bHLH family protein
Phvul.011G058000.1.p	AP2	AT1G51190.1	0	AP2 family protein
Phvul.011G058600.1.p	C2H2	AT1G51220.1	1e-120	WIP domain protein 5
Phvul.011G059800.1.p	MYB	AT5G12870.1	4e-78	myb domain protein 46
Phvul.011G061500.1.p	C2H2	AT3G53820.1	1e-16	C2H2 family protein
Phvul.011G062100.1.p	G2-like	AT3G46640.2	2e-87	G2-like family protein
Phvul.011G063000.1.p	GRAS	AT1G07530.1	1e-180	SCARECROW-like 14
Phvul.011G063100.2.p	GRAS	AT2G29060.1	7e-81	GRAS family protein
Phvul.011G063200.1.p	GRAS	AT1G07530.1	0	SCARECROW-like 14
Phvul.011G063300.1.p	GRAS	AT1G07530.1	0	SCARECROW-like 14
Phvul.011G063400.1.p	MYB_related	AT1G07540.1	1e-133	TRF-like 2
Phvul.011G064800.1.p	Dof	AT3G55370.1	5e-60	OBF-binding protein 3
Phvul.011G064900.1.p	WOX	AT5G59340.1	1e-56	WUSCHEL related homeobox 2
Phvul.011G066800.1.p	C2H2	AT2G28710.1	2e-31	C2H2 family protein
Phvul.011G067000.1.p	MYB_related	AT3G46130.2	2e-36	myb domain protein 48
Phvul.011G071100.1.p	AP2	AT2G28550.3	1e-139	related to AP2.7
Phvul.011G071900.1.p	Dof	AT2G28510.1	5e-57	Dof family protein
Phvul.011G072200.1.p	LBD	AT2G28500.1	1e-77	LOB domain-containing protein 11
Phvul.011G073600.1.p	ARF	AT5G60450.1	0	auxin response factor 4
Phvul.011G074100.1.p	C2H2	AT3G45260.1	1e-113	C2H2-like zinc finger protein
Phvul.011G077500.1.p	NF-YC	AT1G07980.1	1e-29	nuclear factor Y, subunit C10
Phvul.011G079800.1.p	HD-ZIP	AT5G60690.1	0	HD-ZIP family protein
Phvul.011G080100.1.p	ARF	AT2G28350.1	0	auxin response factor 10
Phvul.011G080200.1.p	GATA	AT1G08000.2	2e-55	GATA transcription factor 10
Phvul.011G082200.1.p	TALE	AT2G27990.1	5e-86	BEL1-like homeodomain 8
Phvul.011G082500.1.p	TCP	AT5G08330.1	8e-30	TCP family protein
Phvul.011G084500.1.p	MYB	AT5G57620.1	2e-79	myb domain protein 36
Phvul.011G086200.1.p	bHLH	AT2G28160.1	5e-85	FER-like regulator of iron uptake
Phvul.011G086400.1.p	C2H2	AT2G28200.1	3e-56	C2H2 family protein
Phvul.011G086600.2.p	C2H2	AT5G22890.1	1e-105	C2H2 family protein
Phvul.011G091400.1.p	ERF	AT4G25470.1	1e-52	C-repeat/DRE binding factor 2
Phvul.011G093300.1.p	C2H2	AT1G08290.1	1e-125	WIP domain protein 3
Phvul.011G093700.1.p	bZIP	AT1G08320.3	0	bZIP family protein
Phvul.011G094300.1.p	G2-like	AT3G04030.3	1e-135	G2-like family protein
Phvul.011G094600.1.p	NF-YB	AT2G27470.1	4e-41	nuclear factor Y, subunit B11
Phvul.011G095500.1.p	NAC	AT5G22380.1	3e-82	NAC domain containing protein 90
Phvul.011G097700.1.p	E2F/DP	AT5G22220.2	1e-159	E2F transcription factor 1
Phvul.011G099100.1.p	TALE	AT2G35940.1	1e-128	BEL1-like homeodomain 1
Phvul.011G100300.1.p	YABBY	AT1G08465.1	2e-83	YABBY family protein
Phvul.011G101200.1.p	bZIP	AT5G24800.1	4e-29	basic leucine zipper 9
Phvul.011G101900.1.p	WRKY	AT1G62300.1	1e-136	WRKY family protein
Phvul.011G104700.1.p	HD-ZIP	AT1G05230.4	0	homeodomain GLABROUS 2
Phvul.011G105600.1.p	MYB_related	AT2G46410.1	2e-17	MYB_related family protein
Phvul.011G107800.2.p	ERF	AT2G40340.1	1e-50	ERF family protein
Phvul.011G109400.1.p	MYB	AT3G23250.1	2e-60	myb domain protein 15
Phvul.011G109500.1.p	MYB	AT3G23250.1	9e-62	myb domain protein 15
Phvul.011G109600.1.p	MYB	AT3G23250.1	2e-60	myb domain protein 15
Phvul.011G109700.1.p	MYB	AT2G31180.1	1e-57	myb domain protein 14
Phvul.011G109800.1.p	MYB	AT2G31180.1	7e-58	myb domain protein 14
Phvul.011G109900.1.p	MYB_related	AT2G31180.1	1e-14	myb domain protein 14
Phvul.011G110500.1.p	MYB	AT4G21440.1	1e-93	MYB-like 102
Phvul.011G115230.1.p	MYB	AT4G13480.1	3e-84	myb domain protein 79
Phvul.011G115245.1.p	C2H2	AT1G03840.1	1e-132	C2H2 family protein
Phvul.011G115600.2.p	VOZ	AT1G28520.2	1e-159	vascular plant one zinc finger protein
Phvul.011G116500.1.p	LBD	AT1G06280.1	4e-40	LOB domain-containing protein 2
Phvul.011G116800.2.p	bZIP	AT3G58120.1	1e-117	bZIP family protein
Phvul.011G118600.1.p	ERF	AT2G20880.1	9e-64	ERF family protein
Phvul.011G119500.1.p	bHLH	AT4G20970.1	3e-37	bHLH family protein
Phvul.011G123200.1.p	C2H2	AT1G03840.1	1e-139	C2H2 family protein
Phvul.011G124200.1.p	G2-like	AT2G20570.1	3e-97	GBF's pro-rich region-interacting factor 1
Phvul.011G125200.1.p	ERF	AT5G44210.1	1e-49	erf domain protein 9
Phvul.011G125300.1.p	C3H	AT1G03790.1	1e-82	C3H family protein
Phvul.011G134300.1.p	bHLH	AT1G68810.1	2e-32	bHLH family protein
Phvul.011G136115.1.p	TCP	AT3G15030.2	7e-48	TCP family protein
Phvul.011G141300.1.p	bHLH	AT5G54680.1	1e-110	bHLH family protein
Phvul.011G142300.1.p	GRAS	AT5G48150.1	1e-176	GRAS family protein
Phvul.011G147800.1.p	NAC	AT4G27410.2	1e-115	NAC family protein
Phvul.011G148000.1.p	NAC	AT3G15510.1	1e-114	NAC domain containing protein 2
Phvul.011G153000.1.p	bHLH	AT3G20640.1	1e-89	bHLH family protein
Phvul.011G156800.1.p	HD-ZIP	AT5G53980.1	8e-38	homeobox protein 52
Phvul.011G156900.1.p	TCP	AT1G53230.1	1e-102	TEOSINTE BRANCHED 1, cycloidea and PCF transcription factor 3
Phvul.011G157100.1.p	NZZ/SPL	AT4G27330.1	1e-05	sporocyteless (SPL)
Phvul.011G158200.2.p	HB-other	AT3G18380.1	1e-142	sequence-specific DNA binding transcription factors;sequence-specific DNA binding
Phvul.011G160400.1.p	NAC	AT5G53950.1	1e-118	NAC family protein
Phvul.011G162900.1.p	ERF	AT3G15210.1	3e-52	ethylene responsive element binding factor 4
Phvul.011G164800.1.p	SBP	AT1G53160.1	1e-42	squamosa promoter binding protein-like 4
Phvul.011G168500.1.p	DBB	AT1G78600.1	2e-87	light-regulated zinc finger protein 1
Phvul.011G172800.1.p	M-type_MADS	AT3G66656.1	6e-29	AGAMOUS-like 91
Phvul.011G173500.1.p	STAT	AT1G78540.1	0	SH2 domain protein B
Phvul.011G174300.1.p	LBD	AT1G31320.1	7e-71	LOB domain-containing protein 4
Phvul.011G176900.1.p	GRAS	AT1G66350.1	9e-76	RGA-like 1
Phvul.011G178100.1.p	bHLH	AT3G19860.1	5e-95	bHLH family protein
Phvul.011G178700.1.p	LBD	AT2G19820.1	2e-20	LOB domain-containing protein 9
Phvul.011G179300.1.p	G2-like	AT1G79430.2	1e-116	G2-like family protein
Phvul.011G180700.1.p	C3H	AT3G12680.1	0	floral homeotic protein (HUA1)
Phvul.011G186800.1.p	bZIP	AT3G56850.1	1e-100	ABA-responsive element binding protein 3
Phvul.011G187200.1.p	FAR1	AT2G27110.2	0	FAR1-related sequence 3
Phvul.011G187400.1.p	AP2	AT3G54320.3	1e-110	AP2 family protein
Phvul.011G191300.1.p	MYB	AT5G06100.3	1e-123	myb domain protein 33
Phvul.011G196500.1.p	NF-YC	AT3G12480.1	1e-78	nuclear factor Y, subunit C11
Phvul.011G197300.1.p	LBD	AT1G65620.3	2e-80	LBD family protein
Phvul.011G203400.1.p	bZIP	AT3G12250.1	0	TGACG motif-binding factor 6
Phvul.011G206400.1.p	SRS	AT5G12330.1	4e-55	Lateral root primordium (LRP) protein-related
Phvul.011G211300.5.p	NF-YA	AT5G12840.2	2e-39	nuclear factor Y, subunit A1
Phvul.011G211700.1.p	C3H	AT2G41900.1	0	CCCH-type zinc finger protein with ARM repeat domain
Phvul.011G212000.1.p	MYB	AT3G08500.1	5e-75	myb domain protein 83
Phvul.011G212900.1.p	C2H2	AT3G57670.1	1e-125	C2H2 family protein
Phvul.011G213500.1.p	bHLH	AT2G42280.1	5e-48	bHLH family protein
Phvul.L000308.1.p	AP2	AT2G28550.3	1e-128	related to AP2.7
Phvul.L001618.1.p	C2H2	AT1G26610.1	4e-47	C2H2-like zinc finger protein
Phvul.L001663.1.p	ERF	AT3G23240.1	1e-47	ethylene response factor 1
Phvul.L001860.1.p	MYB	AT1G09770.1	0	cell division cycle 5
Phvul.L002037.1.p	M-type_MADS	AT5G48670.1	2e-42	AGAMOUS-like 80
Phvul.L002044.1.p	GRAS	AT1G14920.1	1e-157	GRAS family protein
Phvul.L002743.1.p	MYB	AT3G46130.1	6e-84	myb domain protein 48
Phvul.L002946.1.p	CAMTA	AT1G67310.1	0	Calmodulin-binding transcription activator protein with CG-1 and Ankyrin domains
Phvul.L003043.1.p	C2H2	AT2G28710.1	3e-38	C2H2 family protein
Phvul.L003446.1.p	MIKC_MADS	AT1G24260.2	1e-132	MIKC_MADS family protein
Phvul.L004146.1.p	NAC	AT1G26870.1	1e-117	NAC family protein
Phvul.L004237.1.p	FAR1	AT2G27110.2	0	FAR1-related sequence 3
Phvul.L004443.1.p	WOX	AT5G59340.1	5e-43	WUSCHEL related homeobox 2
Phvul.L004643.1.p	Dof	AT3G55370.1	2e-52	OBF-binding protein 3
Phvul.L006001.1.p	bHLH	AT2G31280.1	3e-45	conserved peptide upstream open reading frame 7
Phvul.L006101.1.p	Dof	AT4G24060.1	1e-59	Dof family protein
Phvul.L006443.1.p	MYB_related	AT1G07540.1	1e-137	TRF-like 2
Phvul.L006543.1.p	GRAS	AT1G07530.1	0	SCARECROW-like 14
Phvul.L006643.1.p	GRAS	AT1G07530.1	0	SCARECROW-like 14
Phvul.L006743.1.p	GRAS	AT5G59450.1	1e-169	GRAS family protein
Phvul.L009043.1.p	MYB	AT5G12870.1	3e-62	myb domain protein 46
Phvul.L009943.1.p	Trihelix	AT1G21200.1	8e-98	sequence-specific DNA binding transcription factors
Phvul.L010143.1.p	C2H2	AT3G57670.1	1e-129	C2H2 family protein
Phvul.L010943.1.p	FAR1	AT1G76320.1	0	FAR1-related sequence 4
Phvul.L011743.1.p	EIL	AT1G73730.1	0	ETHYLENE-INSENSITIVE3-like 3
