# Supplementary material for: The tepary bean genome provides insight into evolution and domestication under heat stress
Source: Nat Commun. 2021 May 11;12:2638. doi: 10.1038/s41467-021-22858-x (PMC8113540; doi:10.1038/s41467-021-22858-x)
Supplement: Supplementary file 15 — Supplementary Data 12 [file 41467_2021_22858_MOESM15_ESM.xlsx]

## Sheet: Sheet1
Supplementary Data 12. Distribution of transcription factors across families for P. acutifolius landrace (Frijol Bayo) and wild (W6 15578), and P. vulgaris.
P. acutifolius landrace (Frijol Bayo) TFFamily	P. acutifolius landrace (Frijol Bayo) count		P. acutifolius wild (W6 15578) TFFamily	P. acutifolius wild (W6 15578) count		P. vulgaris TFFamily	P. vulgaris Count
ABI3VP1	0		ABI3VP1	0		ABI3VP1	0
Alfin-like	0		Alfin-like	0		Alfin-like	0
AP2	24		AP2	28		AP2	26
ARF	23		ARF	27		ARF	27
ARR-B	16		ARR-B	16		ARR-B	15
B3	36		B3	41		B3	42
BBR-BPC	5		BBR-BPC	5		BBR-BPC	5
BES1	8		BES1	7		BES1	8
bHLH	171		bHLH	174		bHLH	177
BSD	0		BSD	0		BSD	0
bZIP	76		bZIP	79		bZIP	79
C2H2	119		C2H2	120		C2H2	128
C3H	38		C3H	37		C3H	39
CAMTA	8		CAMTA	8		CAMTA	8
CO-like	11		CO-like	13		CO-like	12
CCAAT	0		CCAAT	0		CCAAT	0
CPP	5		CPP	6		CPP	7
CSD	0		CSD	0		CSD	0
DBB	13		DBB	11		DBB	11
Dof	41		Dof	41		Dof	41
E2F/DP	7		E2F/DP	7		E2F/DP	7
EIL	7		EIL	7		EIL	7
ERF	156		ERF	146		ERF	152
FAR1	16		FAR1	19		FAR1	28
FHA	0		FHA	0		FHA	0
G2-like	48		G2-like	50		G2-like	50
GATA	29		GATA	30		GATA	32
GeBP	5		GeBP	5		GeBP	5
GRAS	55		GRAS	54		GRAS	55
GRF	9		GRF	10		GRF	10
HB-other	6		HB-other	8		HB-other	7
HB-PHD	3		HB-PHD	3		HB-PHD	3
HD-ZIP	53		HD-ZIP	55		HD-ZIP	58
HRT-like	2		HRT-like	2		HRT-like	1
HSF	30		HSF	29		HSF	30
LBD	48		LBD	48		LBD	48
LFY	1		LFY	1		LFY	1
LIM	0		LIM	0		LIM	0
LOB	0		LOB	0		LOB	0
LSD	5		LSD	4		LSD	4
MIKC_MADS	35		MIKC_MADS	40		MIKC_MADS	41
M-type_MADS	41		M-type_MADS	38		M-type_MADS	37
mTERF	0		mTERF	0		mTERF	0
MYB	169		MYB	175		MYB	172
MYB_related	74		MYB_related	69		MYB_related	73
NAC	92		NAC	89		NAC	92
NF-X1	2		NF-X1	1		NF-X1	2
NF-YA	9		NF-YA	9		NF-YA	9
NF-YB	20		NF-YB	19		NF-YB	21
NF-YC	14		NF-YC	14		NF-YC	15
Nin-like	12		Nin-like	12		Nin-like	12
NZZ/SPL	2		NZZ/SPL	2		NZZ/SPL	2
OFP	0		OFP	0		OFP	0
Orphans	0		Orphans	0		Orphans	0
PBF-2-like	0		PBF-2-like	0		PBF-2-like	0
PLATZ	0		PLATZ	0		PLATZ	0
RAV	3		RAV	3		RAV	3
RWP-RK	0		RWP-RK	0		RWP-RK	0
S1Fa-like	2		S1Fa-like	2		S1Fa-like	2
SAP	1		SAP	1		SAP	1
SBP	23		SBP	23		SBP	23
Sigma70-like	0		Sigma70-like	0		Sigma70-like	0
SRS	11		SRS	11		SRS	11
STAT	1		STAT	1		STAT	1
TALE	29		TALE	31		TALE	33
TAZ	0		TAZ	0		TAZ	0
TCP	27		TCP	26		TCP	27
Tify	0		Tify	0		Tify	0
TIG	0		TIG	0		TIG	0
Trihelix	40		Trihelix	38		Trihelix	39
TUB	0		TUB	0		TUB	0
ULT	0		ULT	0		ULT	0
VARL	0		VARL	0		VARL	0
VOZ	3		VOZ	3		VOZ	3
Whirly	3		Whirly	3		Whirly	3
WOX	17		WOX	18		WOX	18
WRKY	87		WRKY	91		WRKY	91
YABBY	8		YABBY	10		YABBY	8
zf-HD	19		zf-HD	18		zf-HD	19
Zn-clus	0		Zn-clus	0		Zn-clus	0
TOTAL	1818		TOTAL	1838		TOTAL	1881
