# Supplementary material for: The tepary bean genome provides insight into evolution and domestication under heat stress
Source: Nat Commun. 2021 May 11;12:2638. doi: 10.1038/s41467-021-22858-x (PMC8113540; doi:10.1038/s41467-021-22858-x)
Supplement: Supplementary file 16 — Supplementary Data 13 [file 41467_2021_22858_MOESM16_ESM.xlsx]

## Sheet: Sheet1
Supplementary Data 13. Modular structure of NB-ARC protein family members for P. acutifolius cultivated (Frijol Bayo) and wild (W6 15578), and P. vulgaris landrace.
Domain abbreviations: C=coild-coil; T=Toll-interluekin receptor; N=NB-arc; L=leucine-rich repeat; ID=integrated domain.
All NB-ARC protein family modular structure							All NLR protein family modular structure
P. acutifolius cultivated (Frijol Bayo)	#	P acutifolius wild (W6 15578)	#	P. vulgaris class	#		P. acutifolius cultivated (Frijol Bayo)	#		P. acutifolius wild (W6 15578)	#	P. vulgaris class	#
CN	9	CN	4	CN	17		CNL	27		CNL	25	CNL	45
CN-ID	2	CN-ID	1	CN-ID	1		CNL-ID	11		CNL-ID	9	CNL-ID	8
CNN	2	CNN	2				CNNL	11		CNNL	14	CNNL	8
CNN-ID	2						CNNL-ID	2		CNNL-ID	1	CNNL-ID	6
CNL	27	CNL	25	CNL	45					CNNNL	1
CNL-ID	11	CNL-ID	9	CNL-ID	8					CNNNL-ID	1
CNNL	11	CNNL	14	CNNL	8					CNNNNNL	1
CNNL-ID	2	CNNL-ID	1	CNNL-ID	6		NL	43		NL	59	NL	90
CNNN	1	CNNN	1				NL-ID	5		NL-ID	4	NL-ID	8
		CNNNL	1				NNL	2		NNL	8	NNL	9
		CNNNL-ID	1				NNL-ID	3		NNL-ID	2	NNL-ID	1
		CNNNNNL	1							NNNL	1	NNNL	1
N	22	N	24	N	33					RN	1
N-ID	3	N-ID	7	N-ID	5					RNL	5
NL	43	NL	59	NL	90		RNL	6				RNL	6
NL-ID	5	NL-ID	4	NL-ID	8							RNL-ID	1
NN	3	NN	6	NN	5							TCNL-ID	1
		NN-ID	2	NN-ID	1		TNL	40		TNL	30	TNL	54
NNL	2	NNL	8	NNL	9		TNL-ID	5		TNL-ID	6	TNL-ID	7
NNL-ID	3	NNL-ID	2	NNL-ID	1							TNLN	1
		NNN	1									TNLNN	1
		NNNL	1	NNNL	1							TNNL	1
		RN	1				Total	155		Total	168	Total	248
RNL	6	RNL	5	RNL	6
				RNL-ID	1
				TCNL-ID	1
TN	1	TN	5	TN	17
				TN-ID	1
TNL	40	TNL	30	TNL	54
TNL-ID	5	TNL-ID	6	TNL-ID	7
		TNN	1
				TNLN	1
				TNLNN	1
				TNNL	1
				TNTN	2
Total	200	Total	222	Total	330
