# Supplementary material for: The tepary bean genome provides insight into evolution and domestication under heat stress
Source: Nat Commun. 2021 May 11;12:2638. doi: 10.1038/s41467-021-22858-x (PMC8113540; doi:10.1038/s41467-021-22858-x)
Supplement: Supplementary file 17 — Supplementary Data 14 [file 41467_2021_22858_MOESM17_ESM.xlsx]

## Sheet: Sheet1
Supplementary Data 14.Integrated domains located in P. acutifolius landrace (Frijol Bayo), P. acutifolius wild (W6 15578), and P. vulgaris landrace gene models. Location abbreviation: N=N-terminal; I=internal; C=C-terminal.
Species	Gene model	Alignment start	Alignment end	Pfam-A profile	Pfam-A profile name	E-value	Location in protein
P. acutifolius landrace	Phacu.CVR.001G154500.1	1324	1444	PF13456.6	RVT_3	9e-22	C
P. acutifolius landrace	Phacu.CVR.002G199800.1	1097	1166	PF13966.6	zf-RVT	8.4e-15	C
P. acutifolius landrace	Phacu.CVR.003G002600.1	685	726	PF09644.10	Mg296	0.26	I
P. acutifolius landrace	Phacu.CVR.003G002600.1	2144	2236	PF17675.1	APG6_N	10.1	C
P. acutifolius landrace	Phacu.CVR.003G003200.1	1887	1934	PF03836.15	RasGAP_C	0.87	C
P. acutifolius landrace	Phacu.CVR.003G003300.2	1722	1800	PF17675.1	APG6_N	10.2	C
P. acutifolius landrace	Phacu.CVR.003G153100.2	1119	1184	PF11262.8	Tho2	0.68	C
P. acutifolius landrace	Phacu.CVR.004G013000.1	328	347	PF08387.10	FBD	0.29	C
P. acutifolius landrace	Phacu.CVR.004G055600.1	438	457	PF08387.10	FBD	0.55	C
P. acutifolius landrace	Phacu.CVR.005G003600.2	930	985	PF13424.6	TPR_12	0.17	C
P. acutifolius landrace	Phacu.CVR.005G102700.1	33	79	PF12317.8	IFT46_B_C	0.39	N
P. acutifolius landrace	Phacu.CVR.006G053900.1	687	734	PF15002.6	ERK-JNK_inhib	0.49	I
P. acutifolius landrace	Phacu.CVR.008G022100.3	8	41	PF02892.15	zf-BED	0.23	N
P. acutifolius landrace	Phacu.CVR.008G079300.1	206	240	PF17876.1	CSD2	0.16	I
P. acutifolius landrace	Phacu.CVR.008G307400.1	528	555	PF01099.17	Uteroglobin	0.2	I
P. acutifolius landrace	Phacu.CVR.008G307500.1	414	441	PF01099.17	Uteroglobin	0.51	I
P. acutifolius landrace	Phacu.CVR.008G307900.1	435	462	PF01099.17	Uteroglobin	0.57	I
P. acutifolius landrace	Phacu.CVR.008G308200.1	218	245	PF01099.17	Uteroglobin	0.35	I
P. acutifolius landrace	Phacu.CVR.008G310400.1	403	430	PF01099.17	Uteroglobin	0.4	I
P. acutifolius landrace	Phacu.CVR.008G310900.2	435	462	PF01099.17	Uteroglobin	0.6	I
P. acutifolius landrace	Phacu.CVR.008G351000.1	71	142	PF13654.6	AAA_32	0.12	N
P. acutifolius landrace	Phacu.CVR.009G025800.7	9	41	PF02892.15	zf-BED	0.38	N
P. acutifolius landrace	Phacu.CVR.010G110900.1	694	740	PF08862.10	DUF1829	0.54	C
P. acutifolius landrace	Phacu.CVR.010G129100.1	33	109	PF18724.1	aGPT-Pplase2	0.017	N
P. acutifolius landrace	Phacu.CVR.010G164100.1	1354	1390	PF11458.8	Mistic	0.072	I
P. acutifolius landrace	Phacu.CVR.011G010800.1	472	543	PF03399.16	SAC3_GANP	0.18	I
P. acutifolius landrace	Phacu.CVR.011G012400.1	472	543	PF03399.16	SAC3_GANP	0.18	I
P. acutifolius landrace	Phacu.CVR.011G017500.1	86	146	PF04088.13	Peroxin-13_N	0.74	I
P. acutifolius landrace	Phacu.CVR.011G017600.1	917	999	PF03360.16	Glyco_transf_43	0.17	I
P. acutifolius landrace	Phacu.CVR.011G035500.1	966	1083	PF03055.15	RPE65	0.0039	C
P. acutifolius landrace	Phacu.CVR.011G185800.5	1005	1035	PF09184.11	PPP4R2	0.38	C
P. acutifolius landrace	Phacu.CVR.011G228400.1	179	240	PF14252.6	DUF4347	0.3	I
P. acutifolius landrace	Phacu.CVR.011G231000.1	1056	1077	PF16320.5	Ribosomal_L12_N	0.48	C
P. acutifolius landrace	Phacu.CVR.011G231400.1	119	151	PF18185.1	STALD	0.14	I
P. acutifolius landrace	Phacu.CVR.011G234800.1	389	481	PF08317.11	Spc7	0.0038	C
P. acutifolius wild	Phacu.WLD.001G150300.1	1156	1276	PF13456.6	RVT_3	6.1e-22	C
P. acutifolius wild	Phacu.WLD.002G198800.1	1097	1166	PF13966.6	zf-RVT	8.4e-15	C
P. acutifolius wild	Phacu.WLD.003G002700.1	1838	1890	PF18108.1	QSOX_Trx1	0.47	I
P. acutifolius wild	Phacu.WLD.003G002700.1	1943	2009	PF15075.6	DUF4542	0.2	I
P. acutifolius wild	Phacu.WLD.003G002700.1	6512	6635	PF00769.19	ERM	13.3 0.	C
P. acutifolius wild	Phacu.WLD.003G002800.1	1857	1905	PF17221.3	COMMD1_N	0.6	C
P. acutifolius wild	Phacu.WLD.003G146400.1	1119	1184	PF11262.8	Tho2	0.68	C
P. acutifolius wild	Phacu.WLD.003G162300.1	315	375	PF16515.5	HIP1_clath_bdg	0.056	C
P. acutifolius wild	Phacu.WLD.004G006100.1	804	858	PF12530.8	DUF3730	5.5e-08	I
P. acutifolius wild	Phacu.WLD.004G006100.1	1062	1269	PF12530.8	DUF3730	2.6e-58	I
P. acutifolius wild	Phacu.WLD.004G006100.1	1969	2097	PF12807.7	eIF3_p135	0.8	I
P. acutifolius wild	Phacu.WLD.004G009800.1	177	213	PF02636.17	Methyltransf_28	0.23	C
P. acutifolius wild	Phacu.WLD.004G032900.1	59	131	PF05397.12	Med15_fungi	0.15	C
P. acutifolius wild	Phacu.WLD.004G169800.1	531	581	PF16673.5	TRAF_BIRC3_bd	0.007	I
P. acutifolius wild	Phacu.WLD.004G174800.1	280	342	PF09114.10	MotA_activ	0.14	C
P. acutifolius wild	Phacu.WLD.005G005100.1	930	985	PF13424.6	TPR_12	0.17	C
P. acutifolius wild	Phacu.WLD.005G014900.1	65	141	PF17326.2	DUF5365	0.44	I
P. acutifolius wild	Phacu.WLD.005G015700.1	1279	1355	PF03139.15	AnfG_VnfG	0.02	C
P. acutifolius wild	Phacu.WLD.005G067700.1	72	147	PF15632.6	ATPgrasp_Ter	0.21	I
P. acutifolius wild	Phacu.WLD.005G111600.1	33	79	PF12317.8	IFT46_B_C	0.18	N
P. acutifolius wild	Phacu.WLD.006G173300.1	154	250	PF01715.17	IPPT	6.2e-10	C
P. acutifolius wild	Phacu.WLD.008G022300.1	295	320	PF02892.15	zf-BED	0.15	I
P. acutifolius wild	Phacu.WLD.008G022400.1	948	997	PF09602.10	PhaP_Bmeg	0.36	I
P. acutifolius wild	Phacu.WLD.008G022500.1	951	1336	PF00854.21	PTR2	1.2e-87	I
P. acutifolius wild	Phacu.WLD.008G063900.1	946	1133	PF00009.27	GTP_EFTU	2.7e-50	I
P. acutifolius wild	Phacu.WLD.008G063900.1	1157	1227	PF03144.25	GTP_EFTU_D2	2.2e-05	I
P. acutifolius wild	Phacu.WLD.008G063900.1	1235	1315	PF16658.5	RF3_C	0.016	I
P. acutifolius wild	Phacu.WLD.008G063900.1	1354	1439	PF00679.24	EFG_C	1.1e-22	I
P. acutifolius wild	Phacu.WLD.008G063900.1	1441	1547	PF06421.12	LepA_C	7.5e-49	C
P. acutifolius wild	Phacu.WLD.008G261600.1	414	441	PF01099.17	Uteroglobin	0.51	I
P. acutifolius wild	Phacu.WLD.008G262100.1	435	462	PF01099.17	Uteroglobin	0.61	I
P. acutifolius wild	Phacu.WLD.008G262300.1	435	462	PF01099.17	Uteroglobin	0.5	I
P. acutifolius wild	Phacu.WLD.008G264700.1	435	462	PF01099.17	Uteroglobin	0.6	I
P. acutifolius wild	Phacu.WLD.008G304000.1	274	310	PF14735.6	HAUS4	0.18	C
P. acutifolius wild	Phacu.WLD.009G024100.1	9	41	PF02892.15	zf-BED	0.38	N
P. acutifolius wild	Phacu.WLD.010G014000.1	637	670	PF02754.16	CoilsG	0.57	I
P. acutifolius wild	Phacu.WLD.010G123300.1	33	109	PF18724.1	aGPT-Pplase2	0.025	N
P. acutifolius wild	Phacu.WLD.011G034400.1	966	1083	PF03055.15	RPE65	0.0039	C
P. acutifolius wild	Phacu.WLD.011G227100.1	916	947	PF03710.15	GlnE	0.041	C
P. acutifolius wild	Phacu.WLD.011G228100.1	57	101	PF18185.1	STALD	0.049	I
P. acutifolius wild	Phacu.WLD.L011430.1	435	462	PF01099.17	Uteroglobin	0.18	I
P. vulgaris landrace	Phvul.001G134300.1.p	728	780	PF05790.15	C2-set	0.042	C
P. vulgaris landrace	Phvul.002G135650.1.p	109	169	PF10938.8	YfdX	0.14	I
P. vulgaris landrace	Phvul.002G171400.1.p	1096	1165	PF13966.6	zf-RVT	8.2e-15	C
P. vulgaris landrace	Phvul.003G002300.1.p	2225	2317	PF17675.1	APG6_N	0.22	C
P. vulgaris landrace	Phvul.003G116600.1.p	315	375	PF16515.5	HIP1_clath_bdg	0.035	C
P. vulgaris landrace	Phvul.003G247651.1.p	536	560	PF08069.12	Ribosomal_S13_N	0.93	I
P. vulgaris landrace	Phvul.004G008001.1.p	670	689	PF08387.10	FBD	0.88	C
P. vulgaris landrace	Phvul.004G008101.1.p	592	611	PF08387.10	FBD	0.48	C
P. vulgaris landrace	Phvul.004G008900.1.p	804	823	PF08387.10	FBD	0.25	C
P. vulgaris landrace	Phvul.004G048000.1.p	402	439	PF14527.6	LAGLIDADG_WhiA	0.75	I
P. vulgaris landrace	Phvul.004G058700.1.p	426	489	PF09114.10	MotA_activ	0.19	I
P. vulgaris landrace	Phvul.004G134300.1.p	520	569	PF16673.5	TRAF_BIRC3_bd	0.42	I
P. vulgaris landrace	Phvul.004G134300.1.p	1055	1151	PF14839.6	DOR	0.056	C
P. vulgaris landrace	Phvul.004G140700.1.p	470	509	PF07890.12	Rrp15p	0.052	I
P. vulgaris landrace	Phvul.005G031200.1.p	115	143	PF10444.9	Nbl1_Borealin_N	0.63	I
P. vulgaris landrace	Phvul.005G062250.1.p	33	119	PF01991.18	vATP-synt_E	0.019	N
P. vulgaris landrace	Phvul.005G087100.1.p	33	80	PF12317.8	IFT46_B_C	0.56	N
P. vulgaris landrace	Phvul.005G117900.1.p	16	41	PF02892.15	zf-BED	0.069	N
P. vulgaris landrace	Phvul.006G041400.1.p	95	176	PF00365.20	PFK	0.16	N
P. vulgaris landrace	Phvul.008G071200.1.p	424	522	PF06922.11	CTV_P13	0.41	I
P. vulgaris landrace	Phvul.008G072032.1.p	160	213	PF00549.19	Ligase_CoA	0.058	I
P. vulgaris landrace	Phvul.008G072300.1.p	2167	2213	PF01948.18	PyrI	0.57	C
P. vulgaris landrace	Phvul.008G195100.1.p	1084	1178	PF13393.6	tRNA-synt_His	0.41	C
P. vulgaris landrace	Phvul.008G244500.1.p	1026	1072	PF10986.8	DUF2796	0.22	C
P. vulgaris landrace	Phvul.008G244900.1.p	1111	1175	PF09756.9	DDRGK	0.23	C
P. vulgaris landrace	Phvul.008G245400.1.p	272	300	PF01099.17	Uteroglobin	0.32	I
P. vulgaris landrace	Phvul.008G247200.1.p	422	446	PF11590.8	DNAPolymera_Pol	0.46	I
P. vulgaris landrace	Phvul.008G247300.1.p	383	427	PF01099.17	Uteroglobin	0.029	I
P. vulgaris landrace	Phvul.008G247300.1.p	634	695	PF14246.6	TetR_C_7	0.29	I
P. vulgaris landrace	Phvul.008G285300.1.p	1246	1344	PF15893.5	DUF4739	0.14	C
P. vulgaris landrace	Phvul.010G023200.1.p	757	791	PF02754.16	CCG	0.43	C
P. vulgaris landrace	Phvul.010G025700.1.p	819	858	PF17767.1	NAPRTase_N	0.62	C
P. vulgaris landrace	Phvul.010G026601.1.p	389	418	PF15739.5	TSNAXIP1_N	0.13	C
P. vulgaris landrace	Phvul.010G028200.1.p	802	887	PF09325.10	Vps5	0.11	C
P. vulgaris landrace	Phvul.010G029700.9.p	796	847	PF18435.1	EstA_Ig_like	0.24	C
P. vulgaris landrace	Phvul.010G091100.1.p	2355	2380	PF12110.8	Nup96	0.29	C
P. vulgaris landrace	Phvul.010G104300.1.p	32	85	PF06320.13	GCN5L1	0.12	N
P. vulgaris landrace	Phvul.011G030000.1.p	964	1082	PF03055.15	RPE65	0.0059	C
P. vulgaris landrace	Phvul.011G191400.1.p	1158	1189	PF03710.15	GlnE	0.053	C
P. vulgaris landrace	Phvul.011G193800.1.p	823	855	PF05725.12	FNIP	0.21	I
P. vulgaris landrace	Phvul.011G197800.1.p	1049	1083	PF05725.12	FNIP	0.77	C
P. vulgaris landrace	Phvul.011G202100.1.p	630	695	PF05359.11	DUF748	0.08	I
P. vulgaris landrace	Phvul.011G202100.1.p	1005	1066	PF14532.6	Sigma54_activ_2	0.43	C
