# Supplementary material for: The tepary bean genome provides insight into evolution and domestication under heat stress
Source: Nat Commun. 2021 May 11;12:2638. doi: 10.1038/s41467-021-22858-x (PMC8113540; doi:10.1038/s41467-021-22858-x)
Supplement: Supplementary file 18 — Supplementary Data 15 [file 41467_2021_22858_MOESM18_ESM.xlsx]

## Sheet: Sheet1
Supplementary Data 15.Distribution of NB-ARC proteins in Phaseolus acutifolius (Frijol Bayo) and Phaseolus vulgaris clusters. Clusters with common suffixes across the two species are considered ancestrally related based on a recipricol hit(s) found in the two clusters.
P. acutifolius clustesr 11C, 11D, and 11E are syntenic with P. vulgaris cluster 11C.
Phaseolus acutifolius (Frijol Bayo)								Phaseolus vulgaris
Cluster	Start	End	Size	% physical location along the chromosome	# NB-ARC genes	# Genes		Cluster	Start	End	Size	% physical location along the chromosome	Chromosomal region	# NB-ARC genes	# Genes
Pa_1A	41123856	41454395	330540	72.7882	9	17		Pv_1A	36711067	37268968	557902	72.4599	Euchromatic	16	22
Pa_2A	22278655	22486599	207945	49.7568	5	14		Pv_2A	27235064	27534907	299844	55.4346	Heterochromatic	13	20
Pa_2B	44419394	44519143	99750	98.5089	6	11		Pv_2B	48786657	48895789	109133	98.4393	Euchromatic	7	10
Pa_3A	296134	407693	111560	0.910436	7	8		Pv_3A	323767	398569	74803	0.745843	Euchromatic	3	5
Pa_3B	39450093	39504074	53982	88.2181	6	6		Pv_3B	48389850	48463312	73463	90.6894	Euchromatic	7	7
Pa_4A	1012837	1105394	92558	1.86822	6	11		Pv_4A	618293	1233028	614736	2.56622	Euchromatic	22	58
Pa_4B	1312266	1363529	51264	2.30449	5	8
Pa_4C	3775554	3879907	104354	6.55741	4	13		Pv_4C	1434735	1493416	58682	3.10815		5	5
								Pv_4D	1678112	1799504	121393	3.74519	Euchromatic	5	11
								Pv_4E	4228884	4285120	56237	8.91834	Euchromatic	6	9
								Pv_4F	43948712	44057736	109025	91.6945	Euchromatic	8	12
								Pv_6A	15687137	15744891	57755	50.4056	Heterochromatic	4	4
								Pv_7A	37605116	37655983	50868	94.0436	Euchromatic	7	10
Pa_8A	1844921	1870728	25808	3.3876	3	4
Pa_8B	6892323	7198703	306381	13.0357	8	25		Pv_8B	6411347	6700524	289178	10.6276	Euchromatic	8	16
Pa_8C	51118991	51230022	111032	92.7696	5	10
								Pv_8D	53834145	53918582	84438	85.5195	Euchromatic	3	4
Pa_8E	51387389	51468092	80704	93.2007	3	9		Pv_8E	59300910	59429327	128418	94.2601	Euchromatic	5	10
								Pv_8F	59548955	59622239	73285	94.566	Euchromatic	5	9
Pa_8G	54538570	54608535	69966	98.8876	3	9
Pa_10A	3475045	3956536	481492	9.78914	18	44		Pv_10A	3272172	4343673	1071502	9.80449	Euchromatic	43	76
Pa_10B	7060105	7118377	58273	17.6121	3	3
								Pv_10C	8380105	8606805	226701	19.4272	Euchromatic	7	11
Pa_10D	29052245	29278380	226136	72.4397	5	6		Pv_10D	34475362	34754984	279623	78.4486	Heterochromatic	5	10
Pa_10E	33664218	33793230	129013	83.6102	3	5
								Pv_10F	41251316	41352321	101006	93.34	Euchromatic	3	9
Pa_11A	1161442	1208944	47503	2.3205	5	5		Pv_11A	1106474	1151453	44980	2.14903	Euchromatic	4	5
								Pv_11B	49362934	49386443	23510	92.173	Euchromatic	4	5
Pa_11C	49023594	49194650	171057	94.4265	7	18		Pv_11C	50491751	50997278	505528	95.1794	Euchromatic	27	50
Pa_11D	49263237	49353496	90260	94.7314	4	11
Pa_11E	49777708	50067831	290124	96.1026	10	30
								Pv_11F	51169033	51385164	216132	95.9033	Euchromatic	9	15
								Pv_11G	51535944	51897126	361183	96.8588	Euchromatic	15	36
