# Supplementary material for: The tepary bean genome provides insight into evolution and domestication under heat stress
Source: Nat Commun. 2021 May 11;12:2638. doi: 10.1038/s41467-021-22858-x (PMC8113540; doi:10.1038/s41467-021-22858-x)
Supplement: Supplementary file 19 — Supplementary Data 16 [file 41467_2021_22858_MOESM19_ESM.xlsx]

## Sheet: Sheet1
Supplementary Data 16. Recipricol best hits between P. acutifoloius (Frijol Bayo) and P. vulgaris NB-ARC domain containing proteins.
P. acutifolius landrace (Frijol Bayo) gene	P. vulgaris G19833 gene	%Identity	score	eValue	Hit_Start	Hit_End	Hit_Length	Query_Start	Query_End	Query_Length
Phacu.CVR.001G011800	Phvul.001G018900	98.4146	4266	0	1	818	818	1	820	820
Phacu.CVR.001G011900	Phvul.001G018800	99.1515	4372	0	1	825	825	1	825	825
Phacu.CVR.001G102600	Phvul.001G093900	97.0588	4196	0	1	816	816	283	1098	1098
Phacu.CVR.001G161600	Phvul.001G132864	96.3206	3906	0	222	982	984	1	761	764
Phacu.CVR.001G161700	Phvul.001G133000	96.4692	4513	0	1	878	878	1	878	878
Phacu.CVR.001G162700	Phvul.001G134100	94.6945	3043	0	227	848	848	1	621	621
Phacu.CVR.001G163100	Phvul.001G133400	86.7749	3923	0	1	861	876	1	861	862
Phacu.CVR.002G078100	Phvul.002G075000	96.9605	5030	0	1	983	983	1	986	986
Phacu.CVR.002G078400	Phvul.002G075300	97.4155	5146	0	1	1006	1006	1	1004	1004
Phacu.CVR.002G082500	Phvul.002G079200	92.093	4109	0	558	1414	1414	323	1147	1147
Phacu.CVR.002G152900	Phvul.002G131000	94.1989	5403	0	1	1086	1097	1	1085	1124
Phacu.CVR.002G153000	Phvul.002G129700	91.2138	5331	0	1	1103	1103	1	1103	1103
Phacu.CVR.002G157400	Phvul.002G133400	91.0828	4411	0	1	942	942	1	886	886
Phacu.CVR.002G157600	Phvul.002G133600	98.3087	4944	0	1	946	946	1	946	946
Phacu.CVR.002G159700	Phvul.002G135100	93.9312	5381	0	1	1102	1102	1	1104	1104
Phacu.CVR.002G178100	Phvul.002G021700	97.1223	4308	0	1	834	834	1	834	834
Phacu.CVR.002G193200	Phvul.002G166400	98.7899	4757	0	1	909	909	1	909	909
Phacu.CVR.002G199800	Phvul.002G171400	98.2215	6478	0	1	1236	1236	1	1237	1237
Phacu.CVR.002G360200	Phvul.002G323704	84.4579	5628	0	3	1307	1308	12	1325	1330
Phacu.CVR.002G360900	Phvul.002G323000	85.4135	5732	0	1	1313	1328	1	1326	1335
Phacu.CVR.002G361200	Phvul.002G323712	70.3645	4164	0	15	1240	1241	15	1205	1247
Phacu.CVR.003G002600	Phvul.003G002300	85.2035	7087	0	703	2324	2325	699	2243	2245
Phacu.CVR.003G002900	Phvul.003G002600	68.4076	5123	0	1	1567	1900	1	1459	2012
Phacu.CVR.003G003300	Phvul.003G002700	63.8796	2606	0	1242	2106	2106	956	1809	1809
Phacu.CVR.003G087100	Phvul.003G072500	97.586	7038	0	1	1367	1367	1	1367	1367
Phacu.CVR.003G153100	Phvul.003G129700	98.5412	7263	0	1	1371	1375	1	1371	1442
Phacu.CVR.003G168900	Phvul.003G116600	97.8365	2143	0	1	416	416	31	445	445
Phacu.CVR.003G295200	Phvul.003G247200	97.6105	4333	0	1	837	837	1	837	837
Phacu.CVR.003G295300	Phvul.003G247300	98.0392	3405	0	1	663	663	1	660	660
Phacu.CVR.003G295400	Phvul.003G247400	97.21	3515	0	1	681	681	1	681	681
Phacu.CVR.003G295500	Phvul.003G247500	93.6012	3291	0	1	650	667	1	672	751
Phacu.CVR.003G295600	Phvul.003G247550	97.6744	4241	0	1	817	817	1	817	817
Phacu.CVR.003G295700	Phvul.003G247651	93.5564	3950	0	1	807	807	1	807	807
Phacu.CVR.004G006000	Phvul.004G013000	83.4667	4844	0	1	1122	1122	1	1111	1111
Phacu.CVR.004G009500	Phvul.004G008900	87.2146	984	2e-126	1	219	1121	1	218	222
Phacu.CVR.004G034200	Phvul.004G013100	66.4723	3090	0	1	955	958	1	1000	1002
Phacu.CVR.004G173800	Phvul.004G140800	87.6164	4799	0	1	1072	1093	1	1071	1101
Phacu.CVR.005G003600	Phvul.005G005000	98.8878	5224	0	1	987	987	1	989	989
Phacu.CVR.005G015400	Phvul.005G014701	94.5148	4736	0	1	944	944	1	948	948
Phacu.CVR.005G016200	Phvul.005G016500	96.7742	7399	0	1	1425	1428	1	1426	1427
Phacu.CVR.005G025600	Phvul.005G027200	94.6591	4256	0	1	880	880	11	889	889
Phacu.CVR.005G067400	Phvul.005G062250	95.4082	1954	0	44	435	459	1	392	1540
Phacu.CVR.005G102700	Phvul.005G087100	97.5855	5178	0	1	994	994	1	993	993
Phacu.CVR.006G029700	Phvul.006G019022	97.9899	3136	0	1	597	598	1	597	1238
Phacu.CVR.006G057800	Phvul.006G041000	91.0811	1678	0	1	369	369	1	369	369
Phacu.CVR.006G058300	Phvul.006G041400	92.9619	5049	0	1	1023	1023	1	1023	1023
Phacu.CVR.006G073600	Phvul.006G056500	92.3214	2615	0	143	682	684	1	551	553
Phacu.CVR.006G181600	Phvul.006G154200	98.4802	1732	0	1	329	329	1	329	329
Phacu.CVR.007G126700	Phvul.010G024301	82.1932	4126	0	1	978	984	11	983	984
Phacu.CVR.008G015500	Phvul.008G014700	98.6379	4633	0	1	881	883	1	881	883
Phacu.CVR.008G022200	Phvul.008G020700	84.9946	3911	0	1	927	927	1	929	929
Phacu.CVR.008G032400	Phvul.008G031200	98.7069	4872	0	1	928	928	30	957	957
Phacu.CVR.008G066600	Phvul.008G061300	96.5479	4595	0	1	897	897	1	898	898
Phacu.CVR.008G077600	Phvul.008G071200	67.8005	4494	0	1	1315	2126	1	1314	1340
Phacu.CVR.008G078400	Phvul.008G070800	63.5196	8230	0	1	2635	2688	1	2604	2623
Phacu.CVR.008G079100	Phvul.008G072100	92.2029	10141	0	1	2124	2788	1	2093	2140
Phacu.CVR.008G252000	Phvul.008G195100	91.6042	6380	0	1	1322	1453	1	1332	1788
Phacu.CVR.008G310000	Phvul.008G246500	82.5545	5433	0	1	1276	1285	1	1284	1301
Phacu.CVR.008G310900	Phvul.008G245100	81.3917	5235	0	1	1278	1278	1	1267	1270
Phacu.CVR.008G351100	Phvul.008G285300	74.9214	4783	0	1	1243	1611	1	1235	1967
Phacu.CVR.008G351800	Phvul.008G284500	65.0499	4340	0	1	1267	1324	1	1369	1716
Phacu.CVR.009G025800	Phvul.005G117900	79.9802	4065	0	1	1000	1013	1	981	1023
Phacu.CVR.009G289500	Phvul.009G233700	98.366	4834	0	1	918	918	1	918	918
Phacu.CVR.009G293200	Phvul.009G237600	95.1875	8617	0	1	1766	1779	1	1761	1763
Phacu.CVR.010G024500	Phvul.010G023500	94.959	4154	0	1	852	853	116	968	991
Phacu.CVR.010G026000	Phvul.010G028000	88.5262	4633	0	1	1011	1012	1	1010	1431
Phacu.CVR.010G026300	Phvul.010G027300	82.0359	4225	0	1	999	1001	1	982	983
Phacu.CVR.010G027000	Phvul.010G025400	89.1813	4808	0	1	992	992	17	1037	1037
Phacu.CVR.010G027500	Phvul.010G026000	88.4314	4646	0	16	1016	1017	15	1031	1050
Phacu.CVR.010G028000	Phvul.010G027700	73.3234	2464	0	228	877	878	1	669	674
Phacu.CVR.010G029600	Phvul.010G028700	89.8773	4654	0	1	978	996	1	976	991
Phacu.CVR.010G029800	Phvul.010G028500	92.5926	3473	0	1	729	734	1	729	733
Phacu.CVR.010G030100	Phvul.010G029700	90.1296	4749	0	28	992	992	1	1002	1002
Phacu.CVR.010G055600	Phvul.010G054600	83.9329	1819	0	10	415	452	17	428	433
Phacu.CVR.010G055900	Phvul.010G055200	78.8641	4402	0	1	1067	1098	1	1050	1051
Phacu.CVR.010G065600	Phvul.010G063700	87.7347	3651	0	276	1037	1037	246	1044	1044
Phacu.CVR.010G110600	Phvul.010G091100	87.5	14510	0	1	3160	3160	1	3145	3145
Phacu.CVR.010G124600	Phvul.010G101200	96.1199	5755	0	1	1134	1134	1	1128	1128
Phacu.CVR.010G128300	Phvul.010G104300	85.3319	3913	0	1	911	984	1	934	1942
Phacu.CVR.010G159100	Phvul.010G131650	96.0227	5390	0	1	1056	1056	1	1054	1054
Phacu.CVR.010G159200	Phvul.010G132200	97.6471	4860	0	1	935	935	1	935	1086
Phacu.CVR.010G164000	Phvul.010G136700	92.1531	4994	0	5	1040	1045	1	1043	1515
Phacu.CVR.010G164100	Phvul.010G136800	95.3765	7488	0	1	1513	1513	1	1511	1511
Phacu.CVR.011G017500	Phvul.011G014500	86.7781	2877	0	1	657	658	1	657	933
Phacu.CVR.011G035500	Phvul.011G030000	97.0874	5925	0	1	1133	1133	2	1134	1134
Phacu.CVR.011G173500	Phvul.011G140400	88.7955	4997	0	1	1068	1071	1	1071	1078
Phacu.CVR.011G173600	Phvul.010G027900	91.254	4549	0	1	948	948	66	1014	1014
Phacu.CVR.011G185800	Phvul.011G149400	97.3417	6617	0	1	1279	1286	1	1279	1288
Phacu.CVR.011G188100	Phvul.011G151300	91.5896	5554	0	1	1135	1135	1	1189	1189
Phacu.CVR.011G211200	Phvul.011G172100	80.3167	5405	0	1	1274	2078	1	1301	1995
Phacu.CVR.011G220000	Phvul.011G195800	90.9424	5126	0	1	1090	1090	1	1079	1079
Phacu.CVR.011G228100	Phvul.011G198400	83.9631	5077	0	1	1188	1188	1	1191	1191
Phacu.CVR.011G228400	Phvul.011G192100	96.4345	6140	0	1	1206	1207	1	1206	1209
Phacu.CVR.011G229300	Phvul.011G193100	79.1912	4796	0	1	1185	1205	1	1180	1189
Phacu.CVR.011G229600	Phvul.011G193500	87.6585	5250	0	1	1180	1190	1	1171	1174
Phacu.CVR.011G231100	Phvul.011G195400	92.2799	4061	0	356	1184	1186	1	829	831
Phacu.CVR.011G231400	Phvul.011G195500	84.66	5198	0	1	1161	1161	1	1204	1204
Phacu.CVR.011G232000	Phvul.011G196000	97.3459	6022	0	1	1168	1169	1	1166	1171
Phacu.CVR.011G238400	Phvul.011G202300	78.6489	4689	0	1	1196	1221	1	1169	1297
Phacu.CVR.011G238600	Phvul.011G200900	85.5442	2487	0	473	1060	1062	320	878	879
Phacu.CVR.011G239500	Phvul.011G181500	82.107	4996	0	1	1193	1213	1	1186	1187
Phacu.CVR.011G240700	Phvul.011G200820	74.6269	2002	0	638	1167	1174	274	809	815
