# Supplementary material for: The tepary bean genome provides insight into evolution and domestication under heat stress
Source: Nat Commun. 2021 May 11;12:2638. doi: 10.1038/s41467-021-22858-x (PMC8113540; doi:10.1038/s41467-021-22858-x)
Supplement: Supplementary file 20 — Supplementary Data 17 [file 41467_2021_22858_MOESM20_ESM.xlsx]

## Sheet: Sheet1
Supplementary Data 17. 55 genotypes which best represented the diversity among the 8 subpopulations of the tepary diversity panel and selected for resequencing.
TDP #	Accession	Development status	Genus	Species	Subspecies	Population ID	Additional notes
TDP-1	G40001 (Frijol Bayo)	landrace	Phaseolus	acutifolius	acutifolius	Sonora tepary	CBB, Rust, WB, ALS, LH resistance
TDP-3	G40008	landrace	Phaseolus	acutifolius	acutifolius	Sonora tepary
TDP-13	G40022	landrace	Phaseolus	acutifolius	acutifolius	Sonora tepary	Abiotic stress tolerant, large seed size
TDP-18	G40029	landrace	Phaseolus	acutifolius	acutifolius	Sonora tepary
TDP-22	G40035	landrace	Phaseolus	acutifolius	acutifolius	Mesoamerican tepary	Large leaf size, round seed, Upright, Dis.Res.
TDP-387	G40084	landrace	Phaseolus	acutifolius	acutifolius
TDP-89	G40111	landrace	Phaseolus	acutifolius	acutifolius	Mesoamerican tepary	Large leaf size, round seed, Upright
TDP-90	G40112	landrace	Phaseolus	acutifolius	acutifolius
TDP-178	G40201	landrace	Phaseolus	acutifolius	acutifolius	Mesoamerican tepary	Large leaf size, round seed
TDP-273	G40299	landrace	Phaseolus	acutifolius	acutifolius	Mesoamerican tepary	Large leaf size, round seed
TDP-277	G40303	landrace	Phaseolus	acutifolius	acutifolius	Mesoamerican tepary	Large leaf size, round seed
TDP-299	PI 535227	landrace	Phaseolus	acutifolius	acutifolius	Sonora tepary	Large seed size
TDP-312	Tep23	landrace	Phaseolus	acutifolius	acutifolius	Sonora tepary	Rust immune breeding line
TDP-313	Tep32	landrace	Phaseolus	acutifolius	acutifolius	Sonora tepary	Large seeded
TDP-409	Tep22	landrace	Phaseolus	acutifolius	acutifolius	Sonora tepary	Rust immune breeding line
TDP-15	G40023	landrace	Phaseolus	acutifolius	acutifolius	Sonora tepary	large seed size
TDP-40	G40052	wild	Phaseolus	acutifolius	tenuifolius	Durango wild
TDP-66	G40085	wild	Phaseolus	acutifolius	tenuifolius	Durango wild
TDP-73	G40093	wild	Phaseolus	acutifolius	tenuifolius	Durango wild
TDP-83	G40104	wild	Phaseolus	acutifolius	tenuifolius	Durango wild
TDP-159	G40178	wild	Phaseolus	acutifolius	tenuifolius
TDP-176	G40199	wild	Phaseolus	acutifolius	acutifolius
TDP-179	G40202	wild	Phaseolus	acutifolius	acutifolius	Durango wild
TDP-222	G40242	wild	Phaseolus	acutifolius	acutifolius	Durango wild
TDP-224	G40244	wild	Phaseolus	acutifolius	acutifolius
TDP-230	G40249	wild	Phaseolus	acutifolius	tenuifolius	Chihuahua tenuifolius
TDP-211	G40231	wild	Phaseolus	acutifolius	tenuifolius	Sonora tenuifolius
TDP-162	G40181	wild	Phaseolus	acutifolius	tenuifolius	Sonora tenuifolius
TDP-163	G40187	wild	Phaseolus	acutifolius	acutifolius
TDP-184	G40207	wild	Phaseolus	acutifolius	tenuifolius
TDP-186	G40209	wild	Phaseolus	acutifolius	tenuifolius	Sonora tenuifolius
TDP-190	G40212	wild	Phaseolus	acutifolius	tenuifolius	Sonora tenuifolius
TDP-226	G40246	wild	Phaseolus	acutifolius	acutifolius
TDP-227	G40247	wild	Phaseolus	acutifolius	tenuifolius	Chihuahua tenuifolius
TDP-237	G40255	wild	Phaseolus	acutifolius	tenuifolius	Chihuahua tenuifolius
TDP-238	G40256	wild	Phaseolus	acutifolius	tenuifolius	Chihuahua tenuifolius
TDP-261	G40285	wild	Phaseolus	acutifolius	tenuifolius	Sonora tenuifolius
TDP-33	G40045	wild	Phaseolus	acutifolius	acutifolius	Sonora acutifolius
TDP-34	G40046	wild	Phaseolus	acutifolius	acutifolius	Sinaloa acutifolius
TDP-43	G40054	wild	Phaseolus	acutifolius	acutifolius
TDP-55	G40072	wild	Phaseolus	acutifolius	tenuifolius	Pima tenuifolius
TDP-79	G40099	wild	Phaseolus	acutifolius	tenuifolius
TDP-92	G40114	wild	Phaseolus	acutifolius	tenuifolius	Pima tenuifolius
TDP-137	G40169	wild	Phaseolus	acutifolius	acutifolius	Sonora acutifolius
TDP-154	G40177E1	wild	Phaseolus	acutifolius	acutifolius	Sonora acutifolius
TDP-156	G40177E3	wild	Phaseolus	acutifolius	acutifolius	Sinaloa acutifolius
TDP-170	G40194	wild	Phaseolus	acutifolius	acutifolius	Sonora acutifolius
TDP-183	G40206	wild	Phaseolus	acutifolius	acutifolius
TDP-199	G40219	wild	Phaseolus	acutifolius	tenuifolius	Pima tenuifolius
TDP-207	G40227	wild	Phaseolus	acutifolius	tenuifolius	Pima tenuifolius
TDP-264	G40288	wild	Phaseolus	acutifolius	acutifolius	Sonora acutifolius
TDP-265	G40289	wild	Phaseolus	acutifolius	acutifolius	Sinaloa acutifolius
TDP-267	G40291	wild	Phaseolus	acutifolius	acutifolius	Sinaloa acutifolius
TDP-41	G40053	wild	Phaseolus	acutifolius	acutifolius	Sinaloa acutifolius
