# Supplementary material for: The tepary bean genome provides insight into evolution and domestication under heat stress
Source: Nat Commun. 2021 May 11;12:2638. doi: 10.1038/s41467-021-22858-x (PMC8113540; doi:10.1038/s41467-021-22858-x)
Supplement: Supplementary file 21 — Supplementary Data 18 [file 41467_2021_22858_MOESM21_ESM.xlsx]

## Sheet: Sheet1
Supplementary Data 18. Regions with reduction or complete loss in diversity during tepary domestication
Chromosome	Start	End	Tepary Gene	Length (bp)	Arabidopsis annotation	domestication
Chr01	147003	151528	Phacu.CVR.001G001400	4525	SKU5 similar 5	reduction in diversity
Chr01	151950	156700	Phacu.CVR.001G001500	4750	Pseudouridine synthase family protein	reduction in diversity
Chr01	156742	161068	Phacu.CVR.001G001600	4326	Prolyl oligopeptidase family protein	reduction in diversity
Chr01	175588	179809	Phacu.CVR.001G001700	4221	alpha-amylase-like 2	reduction in diversity
Chr01	180997	182201	Phacu.CVR.001G001800	1204	glutathione S-transferase PHI 10	reduction in diversity
Chr01	185397	186817	Phacu.CVR.001G001900	1420	chloroplastic drought-induced stress protein of 32 kD	reduction in diversity
Chr01	190413	191597	Phacu.CVR.001G002000	1184	hypothetical protein	reduction in diversity
Chr01	192944	194462	Phacu.CVR.001G002100	1518	LYR family of Fe/S cluster biogenesis protein	reduction in diversity
Chr01	195234	200357	Phacu.CVR.001G002200	5123	Tetrapyrrole (Corrin/Porphyrin) Methylase	reduction in diversity
Chr01	200000	201684	Phacu.CVR.001G002300	1684	-	reduction in diversity
Chr01	203278	204616	Phacu.CVR.001G002400	1338	LYR family of Fe/S cluster biogenesis protein	reduction in diversity
Chr01	205107	206580	Phacu.CVR.001G002500	1473	Tetratricopeptide repeat (TPR)-like superfamily protein	reduction in diversity
Chr01	208405	212922	Phacu.CVR.001G002600	4517	calcium-dependent protein kinase 29	reduction in diversity
Chr01	213906	217376	Phacu.CVR.001G002700	3470	calcium-dependent protein kinase 33	reduction in diversity
Chr01	217801	219900	Phacu.CVR.001G002800	2099	LYR family of Fe/S cluster biogenesis protein	reduction in diversity
Chr01	574661	580830	Phacu.CVR.001G007700	830	filament-like protein (DUF869)	complete lost of diversity
Chr01	603297	604424	Phacu.CVR.001G007800	1127	SAUR-like auxin-responsive protein family	complete lost of diversity
Chr02	1374471	1375017	Phacu.CVR.002G018600	546	Integrase-type DNA-binding superfamily protein	reduction in diversity
Chr02	1379523	1384784	Phacu.CVR.002G018700	5261	FK506 BINDING PROTEIN 53	reduction in diversity
Chr02	1385256	1387913	Phacu.CVR.002G018800	2657	Tetratricopeptide repeat (TPR)-like superfamily protein	reduction in diversity
Chr02	1388943	1399267	Phacu.CVR.002G018900	1057	alpha/beta-Hydrolases superfamily protein	reduction in diversity
Chr02	10516333	10519324	Phacu.CVR.002G092600	2991	HVA22 homologue C	complete lost of diversity
Chr02	10520026	10523198	Phacu.CVR.002G092700	3172	mucin-like protein	complete lost of diversity
Chr02	13907312	13914452	Phacu.CVR.002G110100	7140	O-fucosyltransferase family protein	reduction in diversity
Chr02	13931800	13932623	Phacu.CVR.002G110200	823	-	reduction in diversity
Chr02	13966468	13969267	Phacu.CVR.002G110300	2799	phytanoyl-CoA dioxygenase (PhyH) family protein	reduction in diversity
Chr02	15744258	15756083	Phacu.CVR.002G118200	11825	calmodulin-binding protein	reduction in diversity
Chr02	15775517	15780402	Phacu.CVR.002G118300	4885	FAR1-related sequence 6	reduction in diversity
Chr02	15794960	15795289	Phacu.CVR.002G118400	329	Acyl-CoA N-acyltransferases (NAT) superfamily protein	reduction in diversity
Chr02	15799101	15802960	Phacu.CVR.002G118500	3859	Pyruvate kinase family protein	reduction in diversity
Chr02	15804192	15809761	Phacu.CVR.002G118600	5569	transmembrane protein	reduction in diversity
Chr02	36814502	36828472	Phacu.CVR.002G276200	8472	receptor-like kinase in flowers 1	complete lost of diversity
Chr02	36829375	36831411	Phacu.CVR.002G276300	2036	Dynamin related protein 4C	complete lost of diversity
Chr02	36837303	36843217	Phacu.CVR.002G276400	5914	MAC/Perforin domain-containing protein	complete lost of diversity
Chr02	36847528	36851335	Phacu.CVR.002G276500	3807	nitrate transporter 1:2	complete lost of diversity
Chr02	36856333	36861292	Phacu.CVR.002G276600	4959	nitrate transporter 1:2	complete lost of diversity
Chr02	36863627	36865871	Phacu.CVR.002G276700	2244	RNA ligase/cyclic nucleotide phosphodiesterase family protein	complete lost of diversity
Chr02	36875633	36881498	Phacu.CVR.002G276800	5865	K-box region and MADS-box transcription factor family protein	complete lost of diversity
Chr02	36887696	36892152	Phacu.CVR.002G276900	4456	GDSL-like Lipase/Acylhydrolase superfamily protein	complete lost of diversity
Chr02	36899751	36907245	Phacu.CVR.002G277000	7494	ALG6%2C ALG8 glycosyltransferase family	complete lost of diversity
Chr02	36910573	36913056	Phacu.CVR.002G277100	2483	GDSL-like Lipase/Acylhydrolase superfamily protein	complete lost of diversity
Chr02	36928050	36928449	Phacu.CVR.002G277200	399	trehalose-6-phosphate synthase	complete lost of diversity
Chr02	36928660	36940715	Phacu.CVR.002G277300	11340	trehalose-6-phosphate synthase	complete lost of diversity
Chr02	37154054	37156938	Phacu.CVR.002G280000	2884	Pentatricopeptide repeat (PPR) superfamily protein	complete lost of diversity
Chr02	37157467	37157782	Phacu.CVR.002G280100	315	Leucine-rich receptor-like protein kinase family protein	complete lost of diversity
Chr02	37159171	37166279	Phacu.CVR.002G280200	7108	Calcium-dependent ARF-type GTPase activating protein family	complete lost of diversity
Chr02	37166367	37167143	Phacu.CVR.002G280300	776	transmembrane protein	complete lost of diversity
Chr02	37178431	37184063	Phacu.CVR.002G280400	5632	nuclear factor Y%2C subunit A7	complete lost of diversity
Chr02	37196518	37201051	Phacu.CVR.002G280500	4533	translocon at the outer envelope membrane of chloroplasts 159	complete lost of diversity
Chr02	37209082	37215394	Phacu.CVR.002G280600	6312	Homeobox-leucine zipper family protein / lipid-binding START domain-containing protein	complete lost of diversity
Chr02	37223393	37229396	Phacu.CVR.002G280700	6003	kxDL motif protein	complete lost of diversity
Chr02	37229614	37234344	Phacu.CVR.002G280800	4730	evolutionarily conserved C-terminal region 2	complete lost of diversity
Chr02	37251818	37257901	Phacu.CVR.002G280900	6083	Protein kinase superfamily protein	complete lost of diversity
Chr02	37258441	37261683	Phacu.CVR.002G281000	3242	protein containing PDZ domain%2C a K-box domain%2C and a TPR region	complete lost of diversity
Chr02	37262692	37266759	Phacu.CVR.002G281100	4067	cytochrome P450%2C family 716%2C subfamily A%2C polypeptide 1	complete lost of diversity
Chr02	37271575	37274807	Phacu.CVR.002G281200	3232	-	reduction in diversity
Chr02	37293133	37296913	Phacu.CVR.002G281300	3780	tRNA-splicing ligase (DUF239)	complete lost of diversity
Chr02	37304863	37331635	Phacu.CVR.002G281400	26772	calpain-type cysteine protease family	complete lost of diversity
Chr02	37332871	37335751	Phacu.CVR.002G281500	2880	UDP-glycosyltransferase 74 F1	complete lost of diversity
Chr02	37338591	37346695	Phacu.CVR.002G281600	8104	LETM1-like protein	complete lost of diversity
Chr02	37348523	37355798	Phacu.CVR.002G281700	1477	Integrin-linked protein kinase family	complete lost of diversity
Chr02	39021625	39036105	Phacu.CVR.002G300500	14480	O-Glycosyl hydrolases family 17 protein	complete lost of diversity
Chr02	39036854	39064077	Phacu.CVR.002G300600	13146	spatacsin carboxy-terminus protein	complete lost of diversity
Chr02	39499393	39499696	Phacu.CVR.002G304600	303	plant glycogenin-like starch initiation protein 1	reduction in diversity
Chr02	39503863	39506805	Phacu.CVR.002G304700	2942	Plant invertase/pectin methylesterase inhibitor superfamily	reduction in diversity
Chr02	39534113	39535015	Phacu.CVR.002G304800	902	pleiotropic drug resistance 12	reduction in diversity
Chr02	39557722	39559083	Phacu.CVR.002G304900	1361	basic helix-loop-helix (bHLH) DNA-binding superfamily protein	reduction in diversity
Chr02	39569316	39575849	Phacu.CVR.002G305000	6533	TRICHOME BIREFRINGENCE-LIKE 7	reduction in diversity
Chr02	39575928	39580390	Phacu.CVR.002G305100	4462	Transducin/WD40 repeat-like superfamily protein	reduction in diversity
Chr02	39588232	39593721	Phacu.CVR.002G305200	5489	-	reduction in diversity
Chr02	39596783	39600565	Phacu.CVR.002G305300	3782	-	reduction in diversity
Chr02	39602035	39604478	Phacu.CVR.002G305400	2443	phosphatidylinositol 4-OH kinase beta1	reduction in diversity
Chr02	41919304	41921117	Phacu.CVR.002G330400	1813	-	reduction in diversity
Chr02	41922735	41932534	Phacu.CVR.002G330500	9799	Potassium transporter family protein	complete lost of diversity
Chr02	41936416	41937496	Phacu.CVR.002G330600	1080	Disease resistance-responsive (dirigent-like protein) family protein	complete lost of diversity
Chr02	41943160	41944188	Phacu.CVR.002G330700	1028	Disease resistance-responsive (dirigent-like protein) family protein	complete lost of diversity
Chr02	41953202	41955598	Phacu.CVR.002G330800	2396	-	reduction in diversity
Chr02	41982731	41984002	Phacu.CVR.002G330900	1271	transmembrane protein%2C putative (DUF1191)	complete lost of diversity
Chr02	41985866	41987358	Phacu.CVR.002G331000	1492	6-phosphogluconate dehydrogenase family protein	complete lost of diversity
Chr02	41989597	41993711	Phacu.CVR.002G331100	4114	6-phosphogluconate dehydrogenase family protein	complete lost of diversity
Chr02	41993426	41996051	Phacu.CVR.002G331200	2625	-	reduction in diversity
Chr02	41995917	42000964	Phacu.CVR.002G331300	5047	vacuolar H+-ATPase subunit E isoform 3	complete lost of diversity
Chr02	42004196	42007921	Phacu.CVR.002G331400	3725	Galactose mutarotase-like superfamily protein	complete lost of diversity
Chr02	42014848	42019257	Phacu.CVR.002G331500	4409	Leucine-rich repeat protein kinase family protein	complete lost of diversity
Chr02	42026908	42028402	Phacu.CVR.002G331600	1494	cytokinin response factor 2	complete lost of diversity
Chr03	1630967	1634584	Phacu.CVR.003G018000	3617	Ribosomal L18p/L5e family protein	reduction in diversity
Chr03	1635988	1643724	Phacu.CVR.003G018100	7736	Transducin/WD40 repeat-like superfamily protein	reduction in diversity
Chr03	1644618	1648738	Phacu.CVR.003G018200	4120	Ribosomal RNA processing Brix domain protein	reduction in diversity
Chr03	1649775	1653102	Phacu.CVR.003G018300	3327	Pentatricopeptide repeat (PPR) superfamily protein	reduction in diversity
Chr03	1653584	1654299	Phacu.CVR.003G018400	715	hypothetical protein	reduction in diversity
Chr03	1654065	1659983	Phacu.CVR.003G018500	5918	DYNAMIN-like 1C	reduction in diversity
Chr03	1673574	1674192	Phacu.CVR.003G018600	618	-	reduction in diversity
Chr03	1675181	1675908	Phacu.CVR.003G018700	727	-	reduction in diversity
Chr03	1676857	1680388	Phacu.CVR.003G018800	3143	-	reduction in diversity
Chr03	5368735	5370762	Phacu.CVR.003G051900	762	Uncharacterized protein family (UPF0497)	reduction in diversity
Chr03	5370510	5372844	Phacu.CVR.003G052000	2334	PsbQ-like 2	reduction in diversity
Chr03	5375186	5380421	Phacu.CVR.003G052100	5235	Fcf2 pre-rRNA processing protein	reduction in diversity
Chr03	5382647	5390157	Phacu.CVR.003G052200	7510	ER membrane protein%2C putative (DUF962)	reduction in diversity
Chr03	5391041	5392471	Phacu.CVR.003G052300	1430	NAC-like%2C activated by AP3/PI	reduction in diversity
Chr03	5411971	5422030	Phacu.CVR.003G052400	10059	ATP/GTP-binding protein family	reduction in diversity
Chr03	5433267	5434695	Phacu.CVR.003G052500	1428	myb domain protein 106	reduction in diversity
Chr03	5440968	5441286	Phacu.CVR.003G052600	318	-	reduction in diversity
Chr03	5462138	5463214	Phacu.CVR.003G052700	1076	ATP/GTP-binding protein family	reduction in diversity
Chr03	5466381	5471135	Phacu.CVR.003G052800	4754	-	reduction in diversity
Chr03	5475652	5479238	Phacu.CVR.003G052900	3586	response regulator 24	reduction in diversity
Chr03	5489699	5491164	Phacu.CVR.003G053000	1465	myb domain protein 106	reduction in diversity
Chr03	5496039	5496385	Phacu.CVR.003G053100	346	DWNN domain%2C a CCHC-type zinc finger	reduction in diversity
Chr03	5497449	5497767	Phacu.CVR.003G053200	318	-	reduction in diversity
Chr03	5507567	5508573	Phacu.CVR.003G053300	1006	myb domain protein 106	reduction in diversity
Chr03	5524638	5529535	Phacu.CVR.003G053400	4897	-	reduction in diversity
Chr03	5533910	5537496	Phacu.CVR.003G053500	3586	response regulator 24	reduction in diversity
Chr03	5547997	5549335	Phacu.CVR.003G053600	1338	myb domain protein 106	reduction in diversity
Chr03	5587470	5587758	Phacu.CVR.003G053700	288	-	reduction in diversity
Chr03	5589224	5592444	Phacu.CVR.003G053800	3220	myb domain protein 16	reduction in diversity
Chr03	5607632	5609730	Phacu.CVR.003G053900	2098	Arabinanase/levansucrase/invertase	reduction in diversity
Chr03	5616049	5617137	Phacu.CVR.003G054000	1088	hypothetical protein	reduction in diversity
Chr03	5633686	5639377	Phacu.CVR.003G054100	5691	Argonaute family protein	reduction in diversity
Chr03	6742150	6747864	Phacu.CVR.003G062700	5714	spermidine synthase	reduction in diversity
Chr03	6748604	6749753	Phacu.CVR.003G062800	1149	transmembrane protein	reduction in diversity
Chr03	6758454	6764355	Phacu.CVR.003G062900	5901	Potassium transporter family protein	reduction in diversity
Chr03	6785190	6790204	Phacu.CVR.003G063000	5014	K+ uptake permease 6	reduction in diversity
Chr03	6819858	6825228	Phacu.CVR.003G063100	5370	trehalose phosphate synthase	reduction in diversity
Chr03	6849927	6854114	Phacu.CVR.003G063200	4187	NHL domain-containing protein	reduction in diversity
Chr03	6854857	6857925	Phacu.CVR.003G063300	3068	NHL domain-containing protein	reduction in diversity
Chr03	6865604	6870735	Phacu.CVR.003G063400	5131	Adaptor protein complex AP-1%2C gamma subunit	reduction in diversity
Chr03	6873691	6879504	Phacu.CVR.003G063500	5813	Adaptor protein complex AP-1%2C gamma subunit	reduction in diversity
Chr03	6885324	6898339	Phacu.CVR.003G063600	13015	Adaptor protein complex AP-1%2C gamma subunit	reduction in diversity
Chr03	6891612	6894265	Phacu.CVR.003G063700	2653	-	reduction in diversity
Chr03	6916746	6918999	Phacu.CVR.003G063800	2253	RING/U-box superfamily protein	reduction in diversity
Chr03	6920336	6920901	Phacu.CVR.003G063900	565	kinase superfamily with octicosapeptide/Phox/Bem1p domain-containing protein	reduction in diversity
Chr03	6930106	6930607	Phacu.CVR.003G064000	501	-	reduction in diversity
Chr03	6937199	6937709	Phacu.CVR.003G064100	510	-	reduction in diversity
Chr03	6942324	6945940	Phacu.CVR.003G064200	3616	-	reduction in diversity
Chr03	6945998	6949819	Phacu.CVR.003G064300	3821	NADH dehydrogenase subunit 4	reduction in diversity
Chr03	7060854	7072946	Phacu.CVR.003G065200	2946	RNA-processing%2C Lsm domain-containing protein	reduction in diversity
Chr03	7081515	7085785	Phacu.CVR.003G065300	4270	Xanthine/uracil permease family protein	reduction in diversity
Chr03	7094747	7096735	Phacu.CVR.003G065400	1988	eukaryotic translation initiation factor 3G1	reduction in diversity
Chr03	7112424	7114499	Phacu.CVR.003G065500	2075	D-ribose-binding periplasmic protein	reduction in diversity
Chr03	7113606	7117779	Phacu.CVR.003G065600	4173	Serine/Threonine-kinase	reduction in diversity
Chr03	7136057	7140595	Phacu.CVR.003G065700	4538	CYCLIN D1%3B1	reduction in diversity
Chr03	24262109	24265467	Phacu.CVR.003G167400	3358	TATA binding protein associated factor 21kDa subunit	reduction in diversity
Chr03	24272839	24277893	Phacu.CVR.003G167500	5054	Glycosyl hydrolase superfamily protein	reduction in diversity
Chr03	24281131	24284127	Phacu.CVR.003G167600	2996	serine carboxypeptidase-like 33	reduction in diversity
Chr03	24285735	24286176	Phacu.CVR.003G167700	441	plant/protein (Protein of unknown function%2C DUF538)	reduction in diversity
Chr03	30550361	30555210	Phacu.CVR.003G218400	4849	Leucine-rich repeat (LRR) family protein	complete lost of diversity
Chr03	30557411	30562707	Phacu.CVR.003G218500	5296	P-loop containing nucleoside triphosphate hydrolases superfamily protein	complete lost of diversity
Chr03	30572463	30572922	Phacu.CVR.003G218600	459	-	reduction in diversity
Chr03	30572496	30577141	Phacu.CVR.003G218700	4645	ATP binding microtubule motor family protein	complete lost of diversity
Chr03	30583967	30585373	Phacu.CVR.003G218800	1406	MIZU-KUSSEI-like protein (Protein of unknown function%2C DUF617)	complete lost of diversity
Chr03	30585798	30589844	Phacu.CVR.003G218900	4046	nuclear factor Y%2C subunit B13	complete lost of diversity
Chr03	30594778	30606650	Phacu.CVR.003G219000	5222	SWAP (Suppressor-of-White-APricot)/surp domain-containing protein	complete lost of diversity
Chr03	42257180	42261299	Phacu.CVR.003G322700	1299	diacylglycerol acyltransferase family	reduction in diversity
Chr03	42265161	42265560	Phacu.CVR.003G322800	399	egg cell-secreted-like protein (DUF1278)	reduction in diversity
Chr03	42266458	42271347	Phacu.CVR.003G322900	4889	plant viral-response family protein	reduction in diversity
Chr03	42272157	42274935	Phacu.CVR.003G323000	2778	pinoresinol reductase 1	reduction in diversity
Chr03	42277139	42282319	Phacu.CVR.003G323100	5180	plastid transcriptionally active 17	reduction in diversity
Chr03	42285269	42297469	Phacu.CVR.003G323200	12200	chromomethylase 2	reduction in diversity
Chr03	42301867	42305736	Phacu.CVR.003G323300	3869	-	reduction in diversity
Chr03	42309854	42312335	Phacu.CVR.003G323400	2481	ubiquitin conjugating enzyme 8	reduction in diversity
Chr03	42320400	42324939	Phacu.CVR.003G323500	4539	Sec14p-like phosphatidylinositol transfer family protein	reduction in diversity
Chr03	42327381	42335340	Phacu.CVR.003G323600	7959	suppressor of abi3-5	reduction in diversity
Chr03	42550337	42555483	Phacu.CVR.003G326200	5146	hypothetical protein	reduction in diversity
Chr03	42563476	42564613	Phacu.CVR.003G326300	1137	death domain associated protein	reduction in diversity
Chr03	42569104	42589439	Phacu.CVR.003G326400	20335	YAK1-like protein 1	reduction in diversity
Chr03	42602978	42609531	Phacu.CVR.003G326500	6553	aminophospholipid ATPase 1	reduction in diversity
Chr03	42614881	42617978	Phacu.CVR.003G326600	3097	cycling DOF factor 2	reduction in diversity
Chr03	42621306	42625225	Phacu.CVR.003G326700	3919	Transducin/WD40 repeat-like superfamily protein	reduction in diversity
Chr03	42627641	42631915	Phacu.CVR.003G326800	4274	Erv1/Alr family protein	reduction in diversity
Chr03	42634034	42636182	Phacu.CVR.003G326900	2148	HSP20-like chaperones superfamily protein	reduction in diversity
Chr03	42637999	42640109	Phacu.CVR.003G327000	2110	Amino acid permease family protein	reduction in diversity
Chr03	42642259	42644330	Phacu.CVR.003G327100	2071	breast basic conserved 1	reduction in diversity
Chr03	42646122	42648245	Phacu.CVR.003G327200	2123	breast basic conserved 1	reduction in diversity
Chr03	42649513	42651590	Phacu.CVR.003G327300	2077	DUF946 family protein (DUF946)	reduction in diversity
Chr03	42655348	42655870	Phacu.CVR.003G327400	522	RING-H2 finger A3A	reduction in diversity
Chr03	42657134	42663619	Phacu.CVR.003G327500	2866	putrescine-binding periplasmic protein-like protein	reduction in diversity
Chr04	1739554	1742203	Phacu.CVR.004G015700	2203	RING/U-box superfamily protein	complete lost of diversity
Chr04	1747653	1748049	Phacu.CVR.004G015800	396	HSP20-like chaperones superfamily protein	complete lost of diversity
Chr04	1754405	1757921	Phacu.CVR.004G015900	3516	nodulin MtN21 /EamA-like transporter family protein	complete lost of diversity
Chr04	1762819	1765963	Phacu.CVR.004G016000	3144	nodulin MtN21 /EamA-like transporter family protein	complete lost of diversity
Chr04	1773203	1778048	Phacu.CVR.004G016100	4845	Peroxidase superfamily protein	complete lost of diversity
Chr04	2204012	2211362	Phacu.CVR.004G020500	1362	H[+]-ATPase 11	complete lost of diversity
Chr04	2221694	2251394	Phacu.CVR.004G020600	29700	Phosphoglycerate mutase-like family protein	complete lost of diversity
Chr04	2254247	2262467	Phacu.CVR.004G020700	8220	FAD/NAD(P)-binding oxidoreductase family protein	complete lost of diversity
Chr04	2264426	2272340	Phacu.CVR.004G020800	7914	exocyst subunit exo70 family protein A2	complete lost of diversity
Chr04	2276048	2278926	Phacu.CVR.004G020900	2878	actin cross-linking protein%2C putative (DUF569)	complete lost of diversity
Chr04	2289429	2294252	Phacu.CVR.004G021000	4823	Core-2/I-branching beta-1%2C6-N-acetylglucosaminyltransferase family protein	complete lost of diversity
Chr04	2534814	2543268	Phacu.CVR.004G023500	8454	ARM repeat superfamily protein	reduction in diversity
Chr04	2544966	2547427	Phacu.CVR.004G023600	2461	Pectate lyase family protein	reduction in diversity
Chr04	2554693	2558198	Phacu.CVR.004G023700	3505	Auxin efflux carrier family protein	reduction in diversity
Chr04	52863968	52868162	Phacu.CVR.004G156000	4194	Protein kinase superfamily protein	complete lost of diversity
Chr04	54171097	54173222	Phacu.CVR.004G168000	2125	transmembrane receptors / ATP binding protein	complete lost of diversity
Chr04	54173253	54176273	Phacu.CVR.004G168100	3020	-	reduction in diversity
Chr04	54176320	54176800	Phacu.CVR.004G168200	480	-	reduction in diversity
Chr05	13713498	13713831	Phacu.CVR.005G087100	333	-	reduction in diversity
Chr05	13728022	13732226	Phacu.CVR.005G087200	4204	NAD(H) kinase 3	reduction in diversity
Chr05	13741422	13745465	Phacu.CVR.005G087300	4043	light-regulated zinc finger protein 1	reduction in diversity
Chr05	13783232	13788908	Phacu.CVR.005G087400	5676	integral membrane protein (Protein of unknown function DUF92%2C transmembrane)	reduction in diversity
Chr05	13929647	13930085	Phacu.CVR.005G087500	438	resistance to peronospora parasitica protein	reduction in diversity
Chr05	13935820	13948407	Phacu.CVR.005G087600	12587	receptor like protein 13	reduction in diversity
Chr05	14137313	14139566	Phacu.CVR.005G087700	2253	TRICHOME BIREFRINGENCE-LIKE 42	reduction in diversity
Chr05	14177322	14183085	Phacu.CVR.005G087800	5763	TRICHOME BIREFRINGENCE-LIKE 41	reduction in diversity
Chr05	14227265	14227577	Phacu.CVR.005G087900	312	-	reduction in diversity
Chr05	14241625	14244586	Phacu.CVR.005G088000	2961	-	reduction in diversity
Chr05	14270765	14279654	Phacu.CVR.005G088100	8889	Leucine-rich repeat transmembrane protein kinase	reduction in diversity
Chr05	14280114	14280470	Phacu.CVR.005G088200	356	-	reduction in diversity
Chr05	14296523	14297350	Phacu.CVR.005G088300	827	Leucine-rich repeat transmembrane protein kinase	reduction in diversity
Chr05	14360689	14361043	Phacu.CVR.005G088400	354	Leucine-rich repeat transmembrane protein kinase	reduction in diversity
Chr05	14361596	14362346	Phacu.CVR.005G088500	750	Leucine-rich repeat transmembrane protein kinase	reduction in diversity
Chr05	14373135	14374964	Phacu.CVR.005G088600	1829	-	reduction in diversity
Chr05	14382865	14383230	Phacu.CVR.005G088700	365	Leucine-rich repeat transmembrane protein kinase	reduction in diversity
Chr05	14392303	14393006	Phacu.CVR.005G088800	703	-	reduction in diversity
Chr05	14513182	14518641	Phacu.CVR.005G088900	5459	Leucine-rich repeat transmembrane protein kinase	reduction in diversity
Chr05	14519125	14519524	Phacu.CVR.005G089000	399	-	reduction in diversity
Chr05	14531759	14534273	Phacu.CVR.005G089100	2514	-	reduction in diversity
Chr05	14539190	14547570	Phacu.CVR.005G089200	8380	Leucine-rich repeat transmembrane protein kinase	reduction in diversity
Chr05	14552297	14552852	Phacu.CVR.005G089300	555	-	reduction in diversity
Chr05	14584914	14588372	Phacu.CVR.005G089400	3458	translocon at the inner envelope membrane of chloroplasts 20-IV	reduction in diversity
Chr05	14589649	14593148	Phacu.CVR.005G089500	3499	Leucine-rich repeat transmembrane protein kinase	reduction in diversity
Chr05	14638337	14647766	Phacu.CVR.005G089600	9429	Leucine-rich repeat transmembrane protein kinase	reduction in diversity
Chr05	14658315	14659726	Phacu.CVR.005G089700	1411	Leucine-rich repeat transmembrane protein kinase	reduction in diversity
Chr05	14664953	14670222	Phacu.CVR.005G089800	5269	Leucine-rich repeat transmembrane protein kinase	reduction in diversity
Chr05	14699347	14700484	Phacu.CVR.005G089900	1137	Leucine-rich repeat transmembrane protein kinase	reduction in diversity
Chr05	14875020	14886360	Phacu.CVR.005G090000	11340	Leucine-rich repeat transmembrane protein kinase	reduction in diversity
Chr05	14887075	14896172	Phacu.CVR.005G090100	9097	epstein-barr nuclear antigen	reduction in diversity
Chr05	14952852	14953386	Phacu.CVR.005G090200	534	-	reduction in diversity
Chr05	14953437	14953857	Phacu.CVR.005G090300	420	-	reduction in diversity
Chr05	14995315	14998013	Phacu.CVR.005G090400	2698	translocon at the inner envelope membrane of chloroplasts 20-IV	reduction in diversity
Chr05	15001711	15007062	Phacu.CVR.005G090500	5351	-	reduction in diversity
Chr05	15026932	15027522	Phacu.CVR.005G090600	590	-	reduction in diversity
Chr05	15027537	15028690	Phacu.CVR.005G090700	1153	-	reduction in diversity
Chr05	15028716	15029013	Phacu.CVR.005G090800	297	-	reduction in diversity
Chr05	15051172	15054070	Phacu.CVR.005G090900	2898	-	reduction in diversity
Chr05	15058232	15062770	Phacu.CVR.005G091000	4538	BES1/BZR1 homolog 4	reduction in diversity
Chr05	15081319	15084862	Phacu.CVR.005G091100	3543	craniofacial development protein	reduction in diversity
Chr05	15085601	15086695	Phacu.CVR.005G091200	1094	-	reduction in diversity
Chr05	15110349	15111037	Phacu.CVR.005G091300	688	-	reduction in diversity
Chr05	15171247	15171631	Phacu.CVR.005G091400	384	-	reduction in diversity
Chr05	15171772	15172344	Phacu.CVR.005G091500	572	-	reduction in diversity
Chr05	15172981	15173829	Phacu.CVR.005G091600	848	-	reduction in diversity
Chr05	15278397	15281730	Phacu.CVR.005G091700	3333	-	reduction in diversity
Chr05	15331776	15332319	Phacu.CVR.005G091800	543	-	reduction in diversity
Chr05	15451526	15462026	Phacu.CVR.005G091900	10500	histone acetyltransferase of the CBP family 12	reduction in diversity
Chr05	15466374	15476393	Phacu.CVR.005G092000	10019	histone acetyltransferase of the CBP family 1	reduction in diversity
Chr05	15525187	15530064	Phacu.CVR.005G092100	4877	tubby like protein 7	reduction in diversity
Chr05	15544349	15544673	Phacu.CVR.005G092200	324	transmembrane protein	reduction in diversity
Chr05	15593551	15594853	Phacu.CVR.005G092300	1302	cytochrome C oxidase assembly factor	reduction in diversity
Chr05	15635878	15636269	Phacu.CVR.005G092400	391	-	reduction in diversity
Chr05	15636479	15639219	Phacu.CVR.005G092500	2740	hypothetical protein	reduction in diversity
Chr05	15692016	15693548	Phacu.CVR.005G092600	1532	transcription factor-like protein	reduction in diversity
Chr05	32269278	32272558	Phacu.CVR.005G165400	2558	terpene synthase-like sequence-1%2C8-cineole	complete lost of diversity
Chr05	32279750	32281969	Phacu.CVR.005G165500	2219	plasma membrane intrinsic protein 2	complete lost of diversity
Chr05	32290534	32291396	Phacu.CVR.005G165600	862	transmembrane protein	complete lost of diversity
Chr05	32298409	32300632	Phacu.CVR.005G165700	2223	Protein kinase superfamily protein	complete lost of diversity
Chr05	32300910	32305639	Phacu.CVR.005G165800	4729	PDI-like 1-4	complete lost of diversity
Chr05	32308483	32308864	Phacu.CVR.005G165900	381	proline-rich family protein	complete lost of diversity
Chr05	32311385	32317613	Phacu.CVR.005G166000	6228	4-hydroxy-3-methylbut-2-enyl diphosphate synthase	complete lost of diversity
Chr05	32324704	32329210	Phacu.CVR.005G166100	4506	RING/U-box superfamily protein	complete lost of diversity
Chr05	32342142	32342544	Phacu.CVR.005G166200	402	RING/U-box superfamily protein	complete lost of diversity
Chr05	32345502	32348528	Phacu.CVR.005G166300	3026	Galactose oxidase/kelch repeat superfamily protein	complete lost of diversity
Chr05	32362253	32368201	Phacu.CVR.005G166400	5948	geminivirus rep interacting kinase 2	complete lost of diversity
Chr05	32368549	32375906	Phacu.CVR.005G166500	7357	beta-galactosidase 8	complete lost of diversity
Chr05	34122502	34122919	Phacu.CVR.005G185300	417	rho GTPase-activating gacO-like protein	complete lost of diversity
Chr05	34134223	34141619	Phacu.CVR.005G185400	7396	IBR domain-containing protein	complete lost of diversity
Chr05	34151598	34154298	Phacu.CVR.005G185500	2700	-	reduction in diversity
Chr05	34158159	34162038	Phacu.CVR.005G185600	3879	S-adenosyl-L-methionine-dependent methyltransferases superfamily protein	complete lost of diversity
Chr05	34162620	34165732	Phacu.CVR.005G185700	3112	farnesyltransferase A	complete lost of diversity
Chr05	34167808	34171963	Phacu.CVR.005G185800	4155	endonuclease III 2	complete lost of diversity
Chr05	34174054	34183647	Phacu.CVR.005G185900	9593	ARM repeat superfamily protein	complete lost of diversity
Chr05	34186050	34187689	Phacu.CVR.005G186000	1639	Ribosomal L18p/L5e family protein	complete lost of diversity
Chr05	34191428	34193187	Phacu.CVR.005G186100	1759	Far-red impaired responsive (FAR1) family protein	complete lost of diversity
Chr05	34193224	34195379	Phacu.CVR.005G186200	2155	Calcium-binding EF-hand family protein	complete lost of diversity
Chr05	34201112	34203623	Phacu.CVR.005G186300	2511	-	reduction in diversity
Chr05	34206272	34209776	Phacu.CVR.005G186400	3504	crinkly4	complete lost of diversity
Chr05	34210758	34213797	Phacu.CVR.005G186500	3039	Far-red impaired responsive (FAR1) family protein	complete lost of diversity
Chr05	34219054	34222627	Phacu.CVR.005G186600	3573	pfkB-like carbohydrate kinase family protein	complete lost of diversity
Chr05	34220593	34226324	Phacu.CVR.005G186700	5731	hypothetical protein	complete lost of diversity
Chr05	34228203	34231142	Phacu.CVR.005G186800	2939	B-box zinc finger family protein	complete lost of diversity
Chr05	34231987	34232601	Phacu.CVR.005G186900	614	-	reduction in diversity
Chr05	34233583	34236260	Phacu.CVR.005G187000	2677	ENHANCED DISEASE RESISTANCE-like protein (DUF1336)	complete lost of diversity
Chr05	34237595	34240321	Phacu.CVR.005G187100	2726	Calcium-dependent phosphotriesterase superfamily protein	complete lost of diversity
Chr05	34241558	34249740	Phacu.CVR.005G187200	8182	electron-transfer flavoprotein:ubiquinone oxidoreductase	complete lost of diversity
Chr05	34250223	34254372	Phacu.CVR.005G187300	4149	Basic-leucine zipper (bZIP) transcription factor family protein	complete lost of diversity
Chr05	34263444	34271580	Phacu.CVR.005G187400	8136	RNA binding protein	complete lost of diversity
Chr05	34275568	34278869	Phacu.CVR.005G187500	3301	glyoxalase 2-4	complete lost of diversity
Chr05	34285642	34291343	Phacu.CVR.005G187600	5701	GPI-anchored adhesin-like protein%2C putative (DUF936)	complete lost of diversity
Chr05	34300492	34302311	Phacu.CVR.005G187700	1819	Ribosomal L38e protein family	complete lost of diversity
Chr05	34308379	34310200	Phacu.CVR.005G187800	1821	GRAS family transcription factor	complete lost of diversity
Chr05	34317179	34322274	Phacu.CVR.005G187900	5095	RNA-binding ASCH domain protein	complete lost of diversity
Chr05	34324466	34329737	Phacu.CVR.005G188000	5271	transmembrane protein	complete lost of diversity
Chr05	34335845	34340694	Phacu.CVR.005G188100	4849	histone H2A deubiquitinase (DUF3755)	complete lost of diversity
Chr05	34346002	34348051	Phacu.CVR.005G188200	2049	Peroxidase superfamily protein	complete lost of diversity
Chr05	34347682	34358950	Phacu.CVR.005G188300	11268	Ypt/Rab-GAP domain of gyp1p superfamily protein	complete lost of diversity
Chr05	34368085	34368528	Phacu.CVR.005G188400	443	-	reduction in diversity
Chr05	34369019	34376573	Phacu.CVR.005G188500	7554	Plant regulator RWP-RK family protein	complete lost of diversity
Chr05	34377473	34377979	Phacu.CVR.005G188600	506	-	reduction in diversity
Chr05	34380166	34383302	Phacu.CVR.005G188700	3136	peroxin 13	complete lost of diversity
Chr05	34385769	34391540	Phacu.CVR.005G188800	5771	Ypt/Rab-GAP domain of gyp1p superfamily protein	complete lost of diversity
Chr05	34391514	34393109	Phacu.CVR.005G188900	1595	vacuolar sorting protein 9 domain protein	complete lost of diversity
Chr05	34393341	34393951	Phacu.CVR.005G189000	610	transmembrane protein	complete lost of diversity
Chr05	34394596	34395749	Phacu.CVR.005G189100	1153	homolog of carrot EP3-3 chitinase	complete lost of diversity
Chr05	34403914	34406225	Phacu.CVR.005G189200	2311	Tetratricopeptide repeat (TPR)-like superfamily protein	complete lost of diversity
Chr05	34407851	34410492	Phacu.CVR.005G189300	2641	-	reduction in diversity
Chr05	34409641	34416837	Phacu.CVR.005G189400	7196	CTC-interacting domain 3	complete lost of diversity
Chr05	34419657	34423063	Phacu.CVR.005G189500	3406	nuclear factor Y%2C subunit A8	complete lost of diversity
Chr05	34424208	34429119	Phacu.CVR.005G189600	4911	alfin-like 5	complete lost of diversity
Chr05	34431406	34433892	Phacu.CVR.005G189700	2486	Pyridoxal-5'-phosphate-dependent enzyme family protein	complete lost of diversity
Chr05	34435090	34437217	Phacu.CVR.005G189800	2127	hydroxyproline-rich glycoprotein family protein	complete lost of diversity
Chr05	34438012	34438367	Phacu.CVR.005G189900	355	-	reduction in diversity
Chr05	34439933	34440571	Phacu.CVR.005G190000	638	kinase with adenine nucleotide alpha hydrolases-like domain-containing protein	complete lost of diversity
Chr05	34441426	34442693	Phacu.CVR.005G190100	1267	protein kinase family protein	complete lost of diversity
Chr05	34443151	34446008	Phacu.CVR.005G190200	2857	translocase inner membrane subunit 23-2	complete lost of diversity
Chr05	34449238	34454271	Phacu.CVR.005G190300	5033	lipoxygenase 1	complete lost of diversity
Chr05	34454929	34459695	Phacu.CVR.005G190400	4766	lipoxygenase 1	complete lost of diversity
Chr05	34689473	34696678	Phacu.CVR.005G193900	6678	Glucose-methanol-choline (GMC) oxidoreductase family protein	complete lost of diversity
Chr05	34705028	34706832	Phacu.CVR.005G194000	1804	EID1-like 2	complete lost of diversity
Chr05	34708092	34715982	Phacu.CVR.005G194100	7890	Root hair defective 3 GTP-binding protein (RHD3)	complete lost of diversity
Chr05	34727326	34733157	Phacu.CVR.005G194200	5831	Transducin family protein / WD-40 repeat family protein	complete lost of diversity
Chr05	34735153	34737920	Phacu.CVR.005G194300	2767	CA-responsive protein	complete lost of diversity
Chr05	34739300	34745645	Phacu.CVR.005G194400	6345	beta galactosidase 1	complete lost of diversity
Chr05	34755149	34760309	Phacu.CVR.005G194500	4851	Ribonuclease III family protein	complete lost of diversity
Chr06	28213418	28216892	Phacu.CVR.006G196600	3474	Pentatricopeptide repeat (PPR) superfamily protein	complete lost of diversity
Chr06	28217487	28224980	Phacu.CVR.006G196700	7493	subtilase family protein	complete lost of diversity
Chr06	28230723	28232592	Phacu.CVR.006G196800	1869	adenine phosphoribosyltransferase	complete lost of diversity
Chr06	28237952	28241214	Phacu.CVR.006G196900	2048	GDSL-like Lipase/Acylhydrolase superfamily protein	complete lost of diversity
Chr06	28605194	28606564	Phacu.CVR.006G201100	1370	-	reduction in diversity
Chr06	28609246	28610330	Phacu.CVR.006G201200	1084	-	reduction in diversity
Chr06	28620372	28621870	Phacu.CVR.006G201300	1498	DUF1685 family protein	complete lost of diversity
Chr06	28622770	28625154	Phacu.CVR.006G201400	2384	Pentatricopeptide repeat (PPR) superfamily protein	complete lost of diversity
Chr06	28627791	28628948	Phacu.CVR.006G201500	1157	related to AP2 11	complete lost of diversity
Chr06	28632134	28634742	Phacu.CVR.006G201600	2608	nodulin MtN21 /EamA-like transporter family protein	complete lost of diversity
Chr06	28637270	28641551	Phacu.CVR.006G201700	4281	Transducin/WD40 repeat-like superfamily protein	complete lost of diversity
Chr06	28646589	28647681	Phacu.CVR.006G201800	1092	hypothetical protein	complete lost of diversity
Chr06	28655748	28660231	Phacu.CVR.006G201900	4483	-	reduction in diversity
Chr06	28665979	28667955	Phacu.CVR.006G202000	1976	receptor like protein 51	complete lost of diversity
Chr06	28674422	28677728	Phacu.CVR.006G202100	3306	Pentatricopeptide repeat (PPR) superfamily protein	complete lost of diversity
Chr06	28679183	28682530	Phacu.CVR.006G202200	3347	RING/FYVE/PHD zinc finger superfamily protein	complete lost of diversity
Chr06	28686913	28692061	Phacu.CVR.006G202300	5148	Leucine-rich repeat protein kinase family protein	complete lost of diversity
Chr06	28692913	28697672	Phacu.CVR.006G202400	4759	Protein kinase superfamily protein	complete lost of diversity
Chr06	31783856	31798234	Phacu.CVR.006G243600	8234	MAPK/ERK kinase kinase 1	complete lost of diversity
Chr06	31799975	31805969	Phacu.CVR.006G243700	5994	MAPK/ERK kinase kinase 1	complete lost of diversity
Chr06	31807134	31811322	Phacu.CVR.006G243800	4188	XS domain-containing protein / XS zinc finger domain-containing protein-like protein	complete lost of diversity
Chr06	31813008	31819672	Phacu.CVR.006G243900	6664	UDP-Glycosyltransferase superfamily protein	complete lost of diversity
Chr06	31822246	31822701	Phacu.CVR.006G244000	455	plantacyanin	complete lost of diversity
Chr06	31829905	31830854	Phacu.CVR.006G244100	949	plantacyanin	complete lost of diversity
Chr06	31835478	31836430	Phacu.CVR.006G244200	952	plantacyanin	complete lost of diversity
Chr06	31840644	31846278	Phacu.CVR.006G244300	5634	Acyl transferase/acyl hydrolase/lysophospholipase superfamily protein	complete lost of diversity
Chr06	31847684	31851601	Phacu.CVR.006G244400	3917	Plastid-lipid associated protein PAP / fibrillin family protein	complete lost of diversity
Chr06	31860606	31866184	Phacu.CVR.006G244500	5578	hydroxyproline-rich glycoprotein family protein	complete lost of diversity
Chr06	31867346	31874436	Phacu.CVR.006G244600	7090	HSP20-like chaperones superfamily protein	complete lost of diversity
Chr06	31871555	31874159	Phacu.CVR.006G244700	2604	Pentatricopeptide repeat (PPR) superfamily protein	complete lost of diversity
Chr06	31876704	31878123	Phacu.CVR.006G244800	1419	RING/U-box superfamily protein	complete lost of diversity
Chr06	31882529	31887744	Phacu.CVR.006G244900	5215	plant/protein%2C putative (DUF3411)	complete lost of diversity
Chr06	31889111	31890697	Phacu.CVR.006G245000	1586	GNS1/SUR4 membrane protein family	complete lost of diversity
Chr06	31897454	31897793	Phacu.CVR.006G245100	339	-	reduction in diversity
Chr06	31899715	31910222	Phacu.CVR.006G245200	285	chromosome-partitioning protein%2C putative (DUF639)	complete lost of diversity
Chr08	387357	388962	Phacu.CVR.008G003800	1605	alpha/beta-Hydrolases superfamily protein	complete lost of diversity
Chr08	399494	404280	Phacu.CVR.008G003900	4786	Major facilitator superfamily protein	complete lost of diversity
Chr08	406509	410654	Phacu.CVR.008G004000	4145	Aldolase-type TIM barrel family protein	complete lost of diversity
Chr08	412452	416128	Phacu.CVR.008G004100	3676	PEBP (phosphatidylethanolamine-binding protein) family protein	complete lost of diversity
Chr08	423417	428129	Phacu.CVR.008G004200	4712	PEBP (phosphatidylethanolamine-binding protein) family protein	complete lost of diversity
Chr08	435049	441419	Phacu.CVR.008G004300	6370	no exine formation 1	complete lost of diversity
Chr08	444595	447654	Phacu.CVR.008G004400	3059	SNARE associated Golgi protein family	complete lost of diversity
Chr08	458389	464803	Phacu.CVR.008G004500	6414	heparan-alpha-glucosaminide N-acetyltransferase-like protein (DUF1624)	complete lost of diversity
Chr08	466207	470985	Phacu.CVR.008G004600	4778	glycyl-tRNA synthetase / glycine-tRNA ligase	complete lost of diversity
Chr08	472161	475012	Phacu.CVR.008G004700	2851	general regulatory factor 3	complete lost of diversity
Chr08	477623	482490	Phacu.CVR.008G004800	2377	Zinc-binding dehydrogenase family protein	complete lost of diversity
Chr08	746072	752589	Phacu.CVR.008G007600	2589	Peptidyl-tRNA hydrolase family protein	complete lost of diversity
Chr08	760077	766576	Phacu.CVR.008G007700	6499	plastidic GLC translocator	complete lost of diversity
Chr08	767656	767992	Phacu.CVR.008G007800	336	-	reduction in diversity
Chr08	769843	771534	Phacu.CVR.008G007900	1691	Nodulin MtN3 family protein	complete lost of diversity
Chr08	777269	783522	Phacu.CVR.008G008000	6253	maize chloroplast splicing factor-like protein	complete lost of diversity
Chr08	788281	790334	Phacu.CVR.008G008100	2053	50S ribosomal protein-like protein	complete lost of diversity
Chr08	793159	796592	Phacu.CVR.008G008200	3433	Protein kinase superfamily protein	complete lost of diversity
Chr08	798347	800835	Phacu.CVR.008G008300	2488	Protein kinase superfamily protein	complete lost of diversity
Chr08	804197	804983	Phacu.CVR.008G008400	786	Protein kinase superfamily protein	complete lost of diversity
Chr08	806888	809307	Phacu.CVR.008G008500	2419	Class I glutamine amidotransferase-like superfamily protein	complete lost of diversity
Chr08	812421	813385	Phacu.CVR.008G008600	964	Bifunctional inhibitor/lipid-transfer protein/seed storage 2S albumin superfamily protein	complete lost of diversity
Chr08	816064	825359	Phacu.CVR.008G008700	9295	HEAT repeat-containing protein	complete lost of diversity
Chr08	828082	830841	Phacu.CVR.008G008800	2759	PLASTID MOVEMENT IMPAIRED protein (DUF827)	complete lost of diversity
Chr08	832223	836325	Phacu.CVR.008G008900	4102	lipid phosphate phosphatase 3	complete lost of diversity
Chr08	836269	837208	Phacu.CVR.008G009000	939	glycine-rich protein	complete lost of diversity
Chr08	838094	838496	Phacu.CVR.008G009100	402	-	reduction in diversity
Chr08	843788	844398	Phacu.CVR.008G009200	610	hypothetical protein	complete lost of diversity
Chr08	850328	855803	Phacu.CVR.008G009300	5475	nuclear factor Y%2C subunit C3	complete lost of diversity
Chr08	8306525	8315563	Phacu.CVR.008G088800	5563	Leucine-rich repeat protein kinase family protein	complete lost of diversity
Chr08	8325588	8329145	Phacu.CVR.008G088900	3557	nuclear shuttle interacting	complete lost of diversity
Chr08	8331414	8340268	Phacu.CVR.008G089000	8854	Leucine-rich repeat protein kinase family protein	complete lost of diversity
Chr08	8347661	8351920	Phacu.CVR.008G089100	4259	Phototropic-responsive NPH3 family protein	complete lost of diversity
Chr08	8352867	8358464	Phacu.CVR.008G089200	5597	polyprenyltransferase 1	complete lost of diversity
Chr08	8367771	8372752	Phacu.CVR.008G089300	4981	serine/arginine repetitive matrix-like protein	complete lost of diversity
Chr08	8375487	8379065	Phacu.CVR.008G089400	3578	Leucine-rich repeat protein kinase family protein	complete lost of diversity
Chr08	8379144	8387364	Phacu.CVR.008G089500	8220	Mitochondrial ATP synthase D chain-related protein	complete lost of diversity
Chr08	11416494	11420942	Phacu.CVR.008G121500	942	flocculation FLO11-like protein	reduction in diversity
Chr08	11426156	11432489	Phacu.CVR.008G121600	6333	Protein kinase superfamily protein	reduction in diversity
Chr08	11445231	11452563	Phacu.CVR.008G121700	4769	carboxyl-terminal domain (ctd) phosphatase-like 2	reduction in diversity
Chr08	12040575	12049358	Phacu.CVR.008G126000	8783	receptor like protein 13	reduction in diversity
Chr08	12055670	12056351	Phacu.CVR.008G126100	681	receptor like protein 45	reduction in diversity
Chr08	54374120	54378871	Phacu.CVR.008G348400	4751	seed imbibition 1	reduction in diversity
Chr08	54379518	54383111	Phacu.CVR.008G348500	3593	cytochrome c oxidase 15	reduction in diversity
Chr08	54383725	54392577	Phacu.CVR.008G348600	8852	amino acid permease 7	reduction in diversity
Chr08	54392575	54396011	Phacu.CVR.008G348700	3436	CCCH-type zinc fingerfamily protein with RNA-binding domain-containing protein	reduction in diversity
Chr08	54398323	54402241	Phacu.CVR.008G348800	3918	amino acid permease 7	reduction in diversity
Chr08	54402885	54404641	Phacu.CVR.008G348900	1756	nuclear factor Y%2C subunit A9	reduction in diversity
Chr08	54405479	54406595	Phacu.CVR.008G349000	1116	-	reduction in diversity
Chr08	54410757	54416138	Phacu.CVR.008G349100	5381	histone deacetylase 9	reduction in diversity
Chr08	54418432	54418774	Phacu.CVR.008G349200	342	hypothetical protein	reduction in diversity
Chr08	54421006	54423728	Phacu.CVR.008G349300	2722	Chaperonin-like RbcX protein	reduction in diversity
Chr08	54425188	54432563	Phacu.CVR.008G349400	4812	ARM repeat superfamily protein	reduction in diversity
Chr09	21470332	21474756	Phacu.CVR.009G172100	4424	SWIM zinc finger family protein / mitogen-activated protein kinase kinase kinase (MAPKKK)-like protein	complete lost of diversity
Chr09	21480145	21484417	Phacu.CVR.009G172200	4272	Regulator of chromosome condensation (RCC1) family protein	complete lost of diversity
Chr09	21484764	21490258	Phacu.CVR.009G172300	5494	elongation factor Ts (DUF810)	complete lost of diversity
Chr09	21508854	21514113	Phacu.CVR.009G172400	5259	YebC-like protein	complete lost of diversity
Chr09	21514599	21517832	Phacu.CVR.009G172500	3233	carotenoid cleavage dioxygenase 8	complete lost of diversity
Chr09	21941276	21947044	Phacu.CVR.009G175500	5768	MSCS-like 2	reduction in diversity
Chr09	21958036	21967818	Phacu.CVR.009G175600	9782	MSCS-like 2	reduction in diversity
Chr09	21965751	21966075	Phacu.CVR.009G175700	324	-	reduction in diversity
Chr09	21968810	21974746	Phacu.CVR.009G175800	5936	O-fucosyltransferase family protein	reduction in diversity
Chr09	21982965	21985747	Phacu.CVR.009G175900	2782	Chaperone DnaJ-domain superfamily protein	reduction in diversity
Chr09	21989486	21993083	Phacu.CVR.009G176000	3597	K-box region and MADS-box transcription factor family protein	reduction in diversity
Chr09	21998066	22003698	Phacu.CVR.009G176100	5632	vacuolar ATP synthase subunit E1	reduction in diversity
Chr09	22005099	22011480	Phacu.CVR.009G176200	6381	vacuolar H+-ATPase subunit E isoform 3	reduction in diversity
Chr09	22012703	22023301	Phacu.CVR.009G176300	10598	Cysteine proteinases superfamily protein	reduction in diversity
Chr09	22024561	22030889	Phacu.CVR.009G176400	6328	pyridoxin (pyrodoxamine) 5'-phosphate oxidase	reduction in diversity
Chr09	22032289	22038142	Phacu.CVR.009G176500	5853	FH interacting protein 1	reduction in diversity
Chr09	22044522	22045717	Phacu.CVR.009G176600	1195	homeobox protein 22	reduction in diversity
Chr09	22055401	22057582	Phacu.CVR.009G176700	2181	Protein kinase superfamily protein	reduction in diversity
Chr09	22062168	22064012	Phacu.CVR.009G176800	1844	-	reduction in diversity
Chr09	22069937	22081174	Phacu.CVR.009G176900	11237	transducin family protein / WD-40 repeat family protein	reduction in diversity
Chr09	22091936	22093028	Phacu.CVR.009G177000	1092	transcription factor bHLH143	reduction in diversity
Chr09	22119072	22121657	Phacu.CVR.009G177100	2585	endonuclease 2	reduction in diversity
Chr09	22131582	22134628	Phacu.CVR.009G177200	3046	CYCLIN D4%3B1	reduction in diversity
Chr09	22156571	22159484	Phacu.CVR.009G177300	2913	Nitrogen regulatory PII-like%2C alpha/beta	reduction in diversity
Chr09	22162901	22165712	Phacu.CVR.009G177400	2811	general regulatory factor 8	reduction in diversity
Chr09	22165155	22168664	Phacu.CVR.009G177500	3509	Pentatricopeptide repeat (PPR) superfamily protein	reduction in diversity
Chr09	22171475	22176621	Phacu.CVR.009G177600	5146	phosphoglucose isomerase 1	reduction in diversity
Chr09	22177643	22183010	Phacu.CVR.009G177700	5367	RING finger protein	reduction in diversity
Chr09	22190513	22196963	Phacu.CVR.009G177800	6450	Rho GTPase activation protein (RhoGAP) with PH domain-containing protein	reduction in diversity
Chr09	22199373	22200641	Phacu.CVR.009G177900	1268	dicarboxylate carrier 2	reduction in diversity
Chr09	22223690	22225252	Phacu.CVR.009G178000	1562	hypothetical protein	reduction in diversity
Chr09	22230446	22232502	Phacu.CVR.009G178100	2056	Eukaryotic aspartyl protease family protein	reduction in diversity
Chr09	22235666	22244520	Phacu.CVR.009G178200	8854	ubiquitin-specific protease 16	reduction in diversity
Chr09	22265662	22268094	Phacu.CVR.009G178300	2432	Putative AT-hook DNA-binding family protein	reduction in diversity
Chr09	22265886	22266249	Phacu.CVR.009G178400	363	-	reduction in diversity
Chr09	22282745	22284806	Phacu.CVR.009G178500	2061	-	reduction in diversity
Chr09	22288818	22290645	Phacu.CVR.009G178600	1827	-	reduction in diversity
Chr09	22310585	22312748	Phacu.CVR.009G178700	2163	RING/U-box superfamily protein	reduction in diversity
Chr09	22318659	22323327	Phacu.CVR.009G178800	1341	Rhamnogalacturonate lyase family protein	reduction in diversity
Chr09	22628485	22633317	Phacu.CVR.009G181500	3317	Transcription elongation factor (TFIIS) family protein	reduction in diversity
Chr09	22642786	22646783	Phacu.CVR.009G181600	3997	Putative endonuclease or glycosyl hydrolase	reduction in diversity
Chr09	22649077	22650115	Phacu.CVR.009G181700	1038	-	reduction in diversity
Chr09	22650192	22653383	Phacu.CVR.009G181800	3191	-	reduction in diversity
Chr09	22656721	22661227	Phacu.CVR.009G181900	4506	nodulin MtN21 /EamA-like transporter family protein	reduction in diversity
Chr09	22674057	22678526	Phacu.CVR.009G182000	4469	nodulin MtN21 /EamA-like transporter family protein	reduction in diversity
Chr09	22833589	22841680	Phacu.CVR.009G183200	8091	Transducin/WD40 repeat-like superfamily protein	reduction in diversity
Chr09	22844419	22854144	Phacu.CVR.009G183300	9725	RING/FYVE/PHD zinc finger superfamily protein	reduction in diversity
Chr09	22865441	22866443	Phacu.CVR.009G183400	1002	MAP kinase substrate 1	reduction in diversity
Chr09	24107212	24118019	Phacu.CVR.009G193000	8019	Ikzf5 (DUF668)	reduction in diversity
Chr09	24124704	24131115	Phacu.CVR.009G193100	6411	Ikzf5 (DUF668)	reduction in diversity
Chr09	24132129	24138718	Phacu.CVR.009G193200	6589	Small GTP-binding protein	reduction in diversity
Chr09	24145397	24149106	Phacu.CVR.009G193300	3709	Small GTP-binding protein	reduction in diversity
Chr09	24156753	24162044	Phacu.CVR.009G193400	5291	phosphatidylinositol-4-phosphate 5-kinase 1	reduction in diversity
Chr09	24165980	24173049	Phacu.CVR.009G193500	7069	OSBP(oxysterol binding protein)-related protein 1C	reduction in diversity
Chr09	24178897	24184841	Phacu.CVR.009G193600	5944	DDT domain-containing protein	reduction in diversity
Chr09	24188540	24194968	Phacu.CVR.009G193700	6428	ENTH/VHS/GAT family protein	reduction in diversity
Chr09	24196110	24201926	Phacu.CVR.009G193800	5816	ferrochelatase 2	reduction in diversity
Chr09	24206088	24208504	Phacu.CVR.009G193900	2416	Exostosin family protein	reduction in diversity
Chr09	24208640	24212128	Phacu.CVR.009G194000	3488	Protein kinase superfamily protein	reduction in diversity
Chr09	24223604	24227292	Phacu.CVR.009G194100	3688	Sec14p-like phosphatidylinositol transfer family protein	reduction in diversity
Chr09	24239730	24240483	Phacu.CVR.009G194200	753	Scorpion toxin-like knottin superfamily protein	reduction in diversity
Chr09	24254479	24255031	Phacu.CVR.009G194300	552	-	reduction in diversity
Chr09	24283925	24285877	Phacu.CVR.009G194400	1952	myb domain protein 6	reduction in diversity
Chr09	24297600	24299757	Phacu.CVR.009G194500	2157	Protein kinase superfamily protein	reduction in diversity
Chr09	24300135	24302271	Phacu.CVR.009G194600	2136	-	reduction in diversity
Chr09	24302363	24302699	Phacu.CVR.009G194700	336	-	reduction in diversity
Chr09	24313659	24314007	Phacu.CVR.009G194800	348	-	reduction in diversity
Chr09	24322010	24339670	Phacu.CVR.009G194900	17660	phosphate deficiency response 2	reduction in diversity
Chr09	24371264	24373588	Phacu.CVR.009G195000	2324	transferases%2C transferring glycosyl groups	reduction in diversity
Chr09	24376912	24379415	Phacu.CVR.009G195100	2503	succinate dehydrogenase assembly factor	reduction in diversity
Chr09	24383939	24387265	Phacu.CVR.009G195200	3326	Mitochondrial substrate carrier family protein	reduction in diversity
Chr09	24389185	24395771	Phacu.CVR.009G195300	6586	TUDOR-SN protein 1	reduction in diversity
Chr09	24398000	24398360	Phacu.CVR.009G195400	360	-	reduction in diversity
Chr09	24411029	24413228	Phacu.CVR.009G195500	2199	-	reduction in diversity
Chr09	24414857	24415653	Phacu.CVR.009G195600	796	hypothetical protein	reduction in diversity
Chr09	24421556	24427267	Phacu.CVR.009G195700	5711	respiratory burst oxidase homologue D	reduction in diversity
Chr09	24438614	24449981	Phacu.CVR.009G195800	11367	Clp ATPase	reduction in diversity
Chr09	24454972	24459630	Phacu.CVR.009G195900	4658	FRIGIDA-like protein	reduction in diversity
Chr09	24457100	24459457	Phacu.CVR.009G196000	2357	-	reduction in diversity
Chr09	24458321	24462218	Phacu.CVR.009G196100	3897	Tetratricopeptide repeat (TPR)-like superfamily protein	reduction in diversity
Chr09	24474566	24482536	Phacu.CVR.009G196200	7970	XS domain-containing protein / XS zinc finger domain-containing protein-like protein	reduction in diversity
Chr09	24490497	24493670	Phacu.CVR.009G196300	3173	Tetratricopeptide repeat (TPR)-like superfamily protein	reduction in diversity
Chr09	24506673	24516807	Phacu.CVR.009G196400	10134	Transmembrane CLPTM1 family protein	reduction in diversity
Chr09	24521422	24522450	Phacu.CVR.009G196500	1028	-	reduction in diversity
Chr09	24526249	24526609	Phacu.CVR.009G196600	360	inhibitor-3	reduction in diversity
Chr09	24531750	24533401	Phacu.CVR.009G196700	1651	Thioesterase superfamily protein	reduction in diversity
Chr09	24533524	24539939	Phacu.CVR.009G196800	6415	calcium-dependent protein kinase 2	reduction in diversity
Chr09	24555089	24556012	Phacu.CVR.009G196900	923	-	reduction in diversity
Chr09	24556112	24556409	Phacu.CVR.009G197000	297	-	reduction in diversity
Chr09	24557083	24573913	Phacu.CVR.009G197100	16830	Protein prenylyltransferase superfamily protein	reduction in diversity
Chr09	24584624	24590734	Phacu.CVR.009G197200	6110	DYAD protein	reduction in diversity
Chr09	24602326	24606435	Phacu.CVR.009G197300	4109	crumpled leaf	reduction in diversity
Chr09	24606374	24607587	Phacu.CVR.009G197400	1213	Rubredoxin-like superfamily protein	reduction in diversity
Chr09	24613119	24618126	Phacu.CVR.009G197500	5007	Exostosin family protein	reduction in diversity
Chr09	24632252	24632558	Phacu.CVR.009G197600	306	-	reduction in diversity
Chr09	24642740	24645688	Phacu.CVR.009G197700	2948	Sec14p-like phosphatidylinositol transfer family protein	reduction in diversity
Chr09	24656521	24658970	Phacu.CVR.009G197800	2449	floral meristem identity control protein LEAFY (LFY)	reduction in diversity
Chr09	24702989	24703912	Phacu.CVR.009G197900	923	-	reduction in diversity
Chr09	24714698	24715142	Phacu.CVR.009G198000	444	-	reduction in diversity
Chr09	24715266	24715666	Phacu.CVR.009G198100	400	-	reduction in diversity
Chr09	24814003	24815912	Phacu.CVR.009G198200	1909	Integrase-type DNA-binding superfamily protein	reduction in diversity
Chr09	24829022	24840187	Phacu.CVR.009G198300	11165	DCD (Development and Cell Death) domain protein	reduction in diversity
Chr09	24849347	24850136	Phacu.CVR.009G198400	789	-	reduction in diversity
Chr09	24850920	24851412	Phacu.CVR.009G198500	492	DCD (Development and Cell Death) domain protein	reduction in diversity
Chr09	24855045	24860530	Phacu.CVR.009G198600	5485	transducin family protein / WD-40 repeat family protein	reduction in diversity
Chr09	24882348	24883032	Phacu.CVR.009G198700	684	-	reduction in diversity
Chr09	24883769	24884069	Phacu.CVR.009G198800	300	-	reduction in diversity
Chr09	24884112	24884464	Phacu.CVR.009G198900	352	-	reduction in diversity
Chr09	24886659	24893186	Phacu.CVR.009G199000	6527	MEI2-like 4	reduction in diversity
Chr09	24894017	24894533	Phacu.CVR.009G199100	516	-	reduction in diversity
Chr09	24928690	24930510	Phacu.CVR.009G199200	1820	-	reduction in diversity
Chr09	24970173	24971310	Phacu.CVR.009G199300	1137	Histone superfamily protein	reduction in diversity
Chr09	24975903	24984739	Phacu.CVR.009G199400	8836	Glycosyl hydrolase family 38 protein	reduction in diversity
Chr09	24990059	24997113	Phacu.CVR.009G199500	7054	ARF-GAP domain 1	reduction in diversity
Chr09	25004470	25007732	Phacu.CVR.009G199600	3262	fibrillarin 2	reduction in diversity
Chr09	25048638	25050593	Phacu.CVR.009G199700	1955	auxin response factor 2	reduction in diversity
Chr09	25050867	25053501	Phacu.CVR.009G199800	2634	auxin response factor 2	reduction in diversity
Chr09	25054586	25057459	Phacu.CVR.009G199900	2873	basic helix-loop-helix (bHLH) DNA-binding superfamily protein	reduction in diversity
Chr09	25079933	25087712	Phacu.CVR.009G200000	7779	CLPC homologue 1	reduction in diversity
Chr09	25098868	25104856	Phacu.CVR.009G200100	5988	DEK domain-containing chromatin associated protein	reduction in diversity
Chr09	25122825	25126152	Phacu.CVR.009G200200	3327	HXXXD-type acyl-transferase family protein	reduction in diversity
Chr09	25133870	25135995	Phacu.CVR.009G200300	2125	tapetum determinant 1	reduction in diversity
Chr09	25146920	25159993	Phacu.CVR.009G200400	13073	Pseudouridine synthase family protein	reduction in diversity
Chr09	28879393	28881920	Phacu.CVR.009G224600	1920	Leucine-rich repeat protein kinase family protein	complete lost of diversity
Chr09	28894218	28898890	Phacu.CVR.009G224700	4672	RHO-related protein from plants 10	complete lost of diversity
Chr09	28900523	28907969	Phacu.CVR.009G224800	7446	protein SUO	complete lost of diversity
Chr09	28907608	28907938	Phacu.CVR.009G224900	330	-	reduction in diversity
Chr09	28947425	28949905	Phacu.CVR.009G225000	2480	-	reduction in diversity
Chr09	28958040	28965133	Phacu.CVR.009G225100	7093	Xanthine/uracil permease family protein	complete lost of diversity
Chr09	28979176	28980788	Phacu.CVR.009G225200	1612	D-ribose-binding periplasmic protein	complete lost of diversity
Chr09	32834165	32838392	Phacu.CVR.009G252800	4227	galacturonosyltransferase 11	complete lost of diversity
Chr09	32850378	32862968	Phacu.CVR.009G252900	12590	UBQ%2C helicase-c and DEAD-like helicase domain-containing protein	complete lost of diversity
Chr09	32874845	32876662	Phacu.CVR.009G253000	1817	18S pre-ribosomal assembly protein gar2-like protein	complete lost of diversity
Chr09	32887105	32889378	Phacu.CVR.009G253100	2273	OBF binding protein 4	complete lost of diversity
Chr09	32904964	32915776	Phacu.CVR.009G253200	5036	signal peptide peptidase	complete lost of diversity
Chr10	5897506	5903207	Phacu.CVR.010G046700	5701	ELMO/CED-12 family protein	reduction in diversity
Chr10	5906273	5907797	Phacu.CVR.010G046800	1524	nucleoside diphosphate kinase	reduction in diversity
Chr10	5915265	5919376	Phacu.CVR.010G046900	4111	Tetratricopeptide repeat (TPR)-like superfamily protein	reduction in diversity
Chr10	5925160	5942152	Phacu.CVR.010G047000	16992	homolog of asparagine-linked glycosylation 12	reduction in diversity
Chr10	5946109	5948759	Phacu.CVR.010G047100	2650	Pentatricopeptide repeat (PPR-like) superfamily protein	reduction in diversity
Chr10	5949406	5952175	Phacu.CVR.010G047200	594	-	reduction in diversity
Chr10	37254705	37259392	Phacu.CVR.010G156000	4687	RELA/SPOT homolog 3	complete lost of diversity
Chr10	37262937	37263607	Phacu.CVR.010G156100	670	-	reduction in diversity
Chr10	37264910	37272856	Phacu.CVR.010G156200	7946	E3 Ubiquitin ligase family protein	complete lost of diversity
Chr10	37273387	37275372	Phacu.CVR.010G156300	1985	GRAS family transcription factor	complete lost of diversity
Chr10	37277495	37281275	Phacu.CVR.010G156400	3780	Cox19-like CHCH family protein	complete lost of diversity
Chr10	37282457	37283125	Phacu.CVR.010G156500	668	-	reduction in diversity
Chr10	37285627	37286542	Phacu.CVR.010G156600	915	germin 3	complete lost of diversity
Chr10	37292048	37295117	Phacu.CVR.010G156700	3069	germin-like protein 1	complete lost of diversity
Chr10	37301010	37301998	Phacu.CVR.010G156800	988	germin 3	complete lost of diversity
Chr10	37305835	37306909	Phacu.CVR.010G156900	1074	germin-like protein 1	complete lost of diversity
Chr10	37321875	37324881	Phacu.CVR.010G157000	3006	growth-regulating factor 5	complete lost of diversity
Chr10	38787383	38788723	Phacu.CVR.010G171500	1340	HAD superfamily%2C subfamily IIIB acid phosphatase	reduction in diversity
Chr10	38795680	38797166	Phacu.CVR.010G171600	1486	HAD superfamily%2C subfamily IIIB acid phosphatase	reduction in diversity
Chr10	38799963	38801226	Phacu.CVR.010G171700	1263	beta-mannosyltransferase-like protein	reduction in diversity
Chr10	38802285	38804482	Phacu.CVR.010G171800	2197	Pentatricopeptide repeat (PPR) superfamily protein	reduction in diversity
Chr10	38806366	38808334	Phacu.CVR.010G171900	1968	ARM repeat superfamily protein	reduction in diversity
Chr10	38808094	38811463	Phacu.CVR.010G172000	1906	-	reduction in diversity
Chr10	39595627	39606018	Phacu.CVR.010G182000	6018	DEAD/DEAH box RNA helicase family protein	complete lost of diversity
Chr10	39618260	39622980	Phacu.CVR.010G182100	4720	Integrase-type DNA-binding superfamily protein	complete lost of diversity
Chr10	39629671	39634203	Phacu.CVR.010G182200	4532	phospholipase D alpha 1	complete lost of diversity
Chr10	39635819	39636800	Phacu.CVR.010G182300	981	cytochrome P450 family protein	complete lost of diversity
Chr10	39642049	39644998	Phacu.CVR.010G182400	2949	hypothetical protein	complete lost of diversity
Chr10	39646341	39648108	Phacu.CVR.010G182500	1767	HSP20-like chaperones superfamily protein	complete lost of diversity
Chr10	39650940	39651908	Phacu.CVR.010G182600	968	EPIDERMAL PATTERNING FACTOR-like protein	complete lost of diversity
Chr10	39654179	39656615	Phacu.CVR.010G182700	2436	-	reduction in diversity
Chr10	39658771	39660747	Phacu.CVR.010G182800	1976	Tetratricopeptide repeat (TPR)-like superfamily protein	complete lost of diversity
Chr10	39666407	39670120	Phacu.CVR.010G182900	3713	methyl-CPG-binding domain 11	complete lost of diversity
Chr10	39671907	39676034	Phacu.CVR.010G183000	4127	Glycosyl hydrolase superfamily protein	complete lost of diversity
Chr10	39680668	39682218	Phacu.CVR.010G183100	1550	LURP-one-like protein (DUF567)	complete lost of diversity
Chr10	39695512	39698989	Phacu.CVR.010G183200	3477	histidine phosphotransfer protein 6	complete lost of diversity
Chr10	39703495	39706112	Phacu.CVR.010G183300	2617	fatty acid desaturase 5	complete lost of diversity
Chr10	39707818	39711234	Phacu.CVR.010G183400	3416	post-illumination chlorophyll fluorescence increase	complete lost of diversity
Chr10	39712042	39714405	Phacu.CVR.010G183500	2363	phosphatidic acid phosphatase-related / PAP2-like protein	complete lost of diversity
Chr10	39713996	39723203	Phacu.CVR.010G183600	9207	Protein kinase superfamily protein	complete lost of diversity
Chr10	39725291	39728835	Phacu.CVR.010G183700	3544	Ubiquitin system component Cue protein	complete lost of diversity
Chr10	39730385	39735266	Phacu.CVR.010G183800	4881	Mediator complex%2C subunit Med7	complete lost of diversity
Chr10	39736148	39740025	Phacu.CVR.010G183900	3877	Signal recognition particle%2C SRP54 subunit protein	complete lost of diversity
Chr10	39741903	39747252	Phacu.CVR.010G184000	5349	BED zinc finger and hAT dimerization domain-containing protein DAYSLEEPER	complete lost of diversity
Chr10	39749275	39751704	Phacu.CVR.010G184100	2429	Pentatricopeptide repeat (PPR) superfamily protein	complete lost of diversity
Chr10	39752613	39757025	Phacu.CVR.010G184200	4412	alpha/beta-Hydrolases superfamily protein	complete lost of diversity
Chr10	39762116	39773650	Phacu.CVR.010G184300	11534	Tetratricopeptide repeat (TPR)-like superfamily protein	complete lost of diversity
Chr10	39778967	39780060	Phacu.CVR.010G184400	1033	VQ motif-containing protein	complete lost of diversity
