# Supplementary material for: The tepary bean genome provides insight into evolution and domestication under heat stress
Source: Nat Commun. 2021 May 11;12:2638. doi: 10.1038/s41467-021-22858-x (PMC8113540; doi:10.1038/s41467-021-22858-x)
Supplement: Supplementary file 22 — Supplementary Data 19 [file 41467_2021_22858_MOESM22_ESM.xlsx]

## Sheet: Sheet1
Supplementary Data 19. Frijol Bayo developmental tissues used for expression support of genome annotation process
Growth	Tissue type	Sample ID	Sample description	Time point
stage
V0	Germinating seed	GS	Embryo and hypocotyl	24 h after imbibition
V2	Root	RT	Whole roots	10 days after planting the germinated seeds in sand
V2	Stem	ST_10	Whole stem above root to primary leaves	10 days after planting the germinated seeds in sand
V2	Primary leaves	LF_10	Leaf punches	10 days after planting the germinated seeds in sand
R5-6	Stem	ST	All stem internodes above the cotyledon	30 days after planting the germinated seed
				(open flow appear)
R5-6	Leaf	LF	Leaf punches	30 days after planting the germinated seed
				(open flow appear)
R5-6	Flower	FW	Whole open flowers	30 days after planting the germinated seed
				(open flow appear)
R7	Young pods seedless	YP	Young pods 1-3 cm	32-36 days after planting
R7-8	Seed at heart stage	HS	Seeds between 3-4 mm across and ~7mg	37-41 days after planting
R7-8	Pod shell at seed heart stage	HP	Pod shells punches of the above seeds	37-41 days after planting
R8	Seed at stage 1	S1S	Seeds between 6-7 mm across and ~50 mg	43-48 days after planting
R8	Pod shell at stage 1 seed development	S1P	Pod shells punches of the above seeds	43-48 days after planting
