# Supplementary material for: The tepary bean genome provides insight into evolution and domestication under heat stress
Source: Nat Commun. 2021 May 11;12:2638. doi: 10.1038/s41467-021-22858-x (PMC8113540; doi:10.1038/s41467-021-22858-x)
Supplement: Supplementary file 23 — Source Data [file 41467_2021_22858_MOESM23_ESM.xlsx]

## Sheet: Fig. 1e
Source data for Fig 1e.		Expanded and contracted genes from CAFÉ analyses.
Tree.Group	Species	Family.Type*	Num.Gene.Change	Orthogroup	Gene	P-value^
11	PaCVR	Contracted	1	OG0000082	Phacu.CVR.002G118300.1	0.112842
11	PaCVR	Contracted	1	OG0000082	Phacu.CVR.002G140600.1	0.112842
11	PaCVR	Contracted	1	OG0000082	Phacu.CVR.005G011100.1	0.112842
11	PaCVR	Contracted	1	OG0000082	Phacu.CVR.005G219200.1	0.112842
11	PaCVR	Contracted	1	OG0000082	Phacu.CVR.006G184300.1	0.112842
11	PaCVR	Contracted	1	OG0000082	Phacu.CVR.007G073100.1	0.112842
11	PaCVR	Contracted	1	OG0000082	Phacu.CVR.008G267700.1	0.112842
11	PaCVR	Contracted	1	OG0000082	Phacu.CVR.008G359100.1	0.112842
11	PaCVR	Contracted	1	OG0000082	Phacu.CVR.008G359300.2	0.112842
11	PaCVR	Contracted	1	OG0000091	Phacu.CVR.001G085600.1	0.151563
11	PaCVR	Contracted	1	OG0000091	Phacu.CVR.001G085700.1	0.151563
11	PaCVR	Contracted	1	OG0000091	Phacu.CVR.001G085800.1	0.151563
11	PaCVR	Contracted	1	OG0000091	Phacu.CVR.001G086500.1	0.151563
11	PaCVR	Contracted	1	OG0000091	Phacu.CVR.005G184500.1	0.151563
11	PaCVR	Contracted	1	OG0000091	Phacu.CVR.005G184600.1	0.151563
11	PaCVR	Contracted	1	OG0000091	Phacu.CVR.005G184800.1	0.151563
11	PaCVR	Contracted	1	OG0000091	Phacu.CVR.011G063600.1	0.151563
11	PaCVR	Contracted	1	OG0000091	Phacu.CVR.011G063900.1	0.151563
11	PaCVR	Contracted	1	OG0000091	Phacu.CVR.011G064100.1	0.151563
11	PaCVR	Contracted	1	OG0000091	Phacu.CVR.011G064200.1	0.151563
11	PaCVR	Contracted	1	OG0000091	Phacu.CVR.011G064300.1	0.151563
11	PaCVR	Contracted	1	OG0000091	Phacu.CVR.011G240300.1	0.151563
11	PaCVR	Contracted	1	OG0000094	Phacu.CVR.005G102800.1	0.0922011
11	PaCVR	Contracted	1	OG0000094	Phacu.CVR.005G102900.1	0.0922011
11	PaCVR	Contracted	1	OG0000094	Phacu.CVR.005G130900.1	0.0922011
11	PaCVR	Contracted	1	OG0000094	Phacu.CVR.005G131000.1	0.0922011
11	PaCVR	Contracted	1	OG0000094	Phacu.CVR.011G131200.1	0.0922011
11	PaCVR	Contracted	1	OG0000094	Phacu.CVR.011G131300.1	0.0922011
11	PaCVR	Contracted	1	OG0000098	Phacu.CVR.006G029700.1	0.0245986
11	PaCVR	Contracted	1	OG0000117	Phacu.CVR.L000080.1	0.0706464
11	PaCVR	Contracted	1	OG0000117	Phacu.CVR.L000230.1	0.0706464
11	PaCVR	Contracted	1	OG0000117	Phacu.CVR.L000290.1	0.0706464
11	PaCVR	Contracted	1	OG0000117	Phacu.CVR.L000660.1	0.0706464
11	PaCVR	Contracted	1	OG0000118	Phacu.CVR.002G125500.1	0.112842
11	PaCVR	Contracted	1	OG0000118	Phacu.CVR.003G090800.1	0.112842
11	PaCVR	Contracted	1	OG0000118	Phacu.CVR.003G238000.2	0.112842
11	PaCVR	Contracted	1	OG0000118	Phacu.CVR.005G119700.1	0.112842
11	PaCVR	Contracted	1	OG0000118	Phacu.CVR.009G004400.1	0.112842
11	PaCVR	Contracted	1	OG0000118	Phacu.CVR.009G004500.1	0.112842
11	PaCVR	Contracted	1	OG0000118	Phacu.CVR.009G224700.4	0.112842
11	PaCVR	Contracted	1	OG0000118	Phacu.CVR.011G042000.1	0.112842
11	PaCVR	Contracted	1	OG0000118	Phacu.CVR.011G145000.1	0.112842
11	PaCVR	Contracted	1	OG0000133	Phacu.CVR.002G077300.1	0.122834
11	PaCVR	Contracted	1	OG0000133	Phacu.CVR.006G054800.1	0.122834
11	PaCVR	Contracted	1	OG0000133	Phacu.CVR.006G055000.1	0.122834
11	PaCVR	Contracted	1	OG0000133	Phacu.CVR.006G057500.1	0.122834
11	PaCVR	Contracted	1	OG0000133	Phacu.CVR.006G058000.1	0.122834
11	PaCVR	Contracted	1	OG0000133	Phacu.CVR.008G071400.1	0.122834
11	PaCVR	Contracted	1	OG0000133	Phacu.CVR.008G071500.1	0.122834
11	PaCVR	Contracted	1	OG0000133	Phacu.CVR.008G071700.1	0.122834
11	PaCVR	Contracted	1	OG0000133	Phacu.CVR.008G071900.1	0.122834
11	PaCVR	Contracted	1	OG0000133	Phacu.CVR.008G074400.1	0.122834
11	PaCVR	Contracted	1	OG0000134	Phacu.CVR.001G074600.1	0.122834
11	PaCVR	Contracted	1	OG0000134	Phacu.CVR.001G091500.1	0.122834
11	PaCVR	Contracted	1	OG0000134	Phacu.CVR.002G015300.1	0.122834
11	PaCVR	Contracted	1	OG0000134	Phacu.CVR.002G015400.1	0.122834
11	PaCVR	Contracted	1	OG0000134	Phacu.CVR.002G015500.1	0.122834
11	PaCVR	Contracted	1	OG0000134	Phacu.CVR.002G015600.1	0.122834
11	PaCVR	Contracted	1	OG0000134	Phacu.CVR.002G015700.1	0.122834
11	PaCVR	Contracted	1	OG0000134	Phacu.CVR.002G015800.1	0.122834
11	PaCVR	Contracted	1	OG0000134	Phacu.CVR.002G015900.1	0.122834
11	PaCVR	Contracted	1	OG0000134	Phacu.CVR.002G213900.1	0.122834
11	PaCVR	Contracted	1	OG0000141	Phacu.CVR.001G004800.1	0.0922011
11	PaCVR	Contracted	1	OG0000141	Phacu.CVR.002G228200.1	0.0922011
11	PaCVR	Contracted	1	OG0000141	Phacu.CVR.002G324200.1	0.0922011
11	PaCVR	Contracted	1	OG0000141	Phacu.CVR.002G366700.1	0.0922011
11	PaCVR	Contracted	1	OG0000141	Phacu.CVR.006G153100.1	0.0922011
11	PaCVR	Contracted	1	OG0000141	Phacu.CVR.007G076200.1	0.0922011
11	PaCVR	Contracted	1	OG0000141	Phacu.CVR.009G006600.1	0.0922011
11	PaCVR	Contracted	1	OG0000146	Phacu.CVR.006G184000.1	0.0245986
11	PaCVR	Contracted	1	OG0000185	Phacu.CVR.005G088100.1	0.081541
11	PaCVR	Contracted	1	OG0000185	Phacu.CVR.005G088900.1	0.081541
11	PaCVR	Contracted	1	OG0000185	Phacu.CVR.005G089200.1	0.081541
11	PaCVR	Contracted	1	OG0000185	Phacu.CVR.005G089600.1	0.081541
11	PaCVR	Contracted	1	OG0000185	Phacu.CVR.011G076400.1	0.081541
11	PaCVR	Contracted	1	OG0000188	Phacu.CVR.001G263000.1	0.081541
11	PaCVR	Contracted	1	OG0000188	Phacu.CVR.002G043700.1	0.081541
11	PaCVR	Contracted	1	OG0000188	Phacu.CVR.004G008000.4	0.081541
11	PaCVR	Contracted	1	OG0000188	Phacu.CVR.007G242800.1	0.081541
11	PaCVR	Contracted	1	OG0000188	Phacu.CVR.007G251300.1	0.081541
11	PaCVR	Contracted	1	OG0000191	Phacu.CVR.004G037500.1	0.0706464
11	PaCVR	Contracted	1	OG0000191	Phacu.CVR.008G033200.1	0.0706464
11	PaCVR	Contracted	1	OG0000191	Phacu.CVR.008G033300.1	0.0706464
11	PaCVR	Contracted	1	OG0000191	Phacu.CVR.008G033400.1	0.0706464
11	PaCVR	Contracted	1	OG0000191	Phacu.CVR.008G033600.1	0.0706464
11	PaCVR	Contracted	1	OG0000201	Phacu.CVR.004G043300.1	0.0922011
11	PaCVR	Contracted	1	OG0000201	Phacu.CVR.008G023300.1	0.0922011
11	PaCVR	Contracted	1	OG0000201	Phacu.CVR.008G023900.1	0.0922011
11	PaCVR	Contracted	1	OG0000208	Phacu.CVR.001G224500.1	0.0922011
11	PaCVR	Contracted	1	OG0000208	Phacu.CVR.001G224600.1	0.0922011
11	PaCVR	Contracted	1	OG0000208	Phacu.CVR.001G224800.1	0.0922011
11	PaCVR	Contracted	1	OG0000208	Phacu.CVR.001G224900.1	0.0922011
11	PaCVR	Contracted	1	OG0000208	Phacu.CVR.001G225000.1	0.0922011
11	PaCVR	Contracted	1	OG0000208	Phacu.CVR.001G225100.1	0.0922011
11	PaCVR	Contracted	1	OG0000208	Phacu.CVR.007G185600.1	0.0922011
11	PaCVR	Contracted	1	OG0000214	Phacu.CVR.001G219000.1	0.081541
11	PaCVR	Contracted	1	OG0000214	Phacu.CVR.004G090800.1	0.081541
11	PaCVR	Contracted	1	OG0000214	Phacu.CVR.004G090900.1	0.081541
11	PaCVR	Contracted	1	OG0000214	Phacu.CVR.005G165500.1	0.081541
11	PaCVR	Contracted	1	OG0000214	Phacu.CVR.007G103800.1	0.081541
11	PaCVR	Contracted	1	OG0000214	Phacu.CVR.011G089100.1	0.081541
11	PaCVR	Contracted	1	OG0000216	Phacu.CVR.010G038300.1	-
11	PaCVR	Contracted	1	OG0000216	Phacu.CVR.010G038900.1	-
11	PaCVR	Contracted	1	OG0000216	Phacu.CVR.010G039300.1	-
11	PaCVR	Contracted	1	OG0000216	Phacu.CVR.010G039400.1	-
11	PaCVR	Contracted	1	OG0000237	Phacu.CVR.007G107300.1	0.036494
11	PaCVR	Contracted	1	OG0000240	Phacu.CVR.001G072500.1	0.0595113
11	PaCVR	Contracted	1	OG0000240	Phacu.CVR.001G072700.1	0.0595113
11	PaCVR	Contracted	1	OG0000240	Phacu.CVR.001G073000.1	0.0595113
11	PaCVR	Contracted	1	OG0000240	Phacu.CVR.001G158400.1	0.0595113
11	PaCVR	Contracted	1	OG0000279	Phacu.CVR.006G182500.1	0.036494
11	PaCVR	Contracted	1	OG0000281	Phacu.CVR.006G152200.1	0.0706464
11	PaCVR	Contracted	1	OG0000281	Phacu.CVR.006G164500.2	0.0706464
11	PaCVR	Contracted	1	OG0000281	Phacu.CVR.006G164700.2	0.0706464
11	PaCVR	Contracted	1	OG0000281	Phacu.CVR.006G164900.1	0.0706464
11	PaCVR	Contracted	1	OG0000281	Phacu.CVR.006G165100.1	0.0706464
11	PaCVR	Contracted	1	OG0000287	Phacu.CVR.005G069900.1	0.036494
11	PaCVR	Contracted	1	OG0000287	Phacu.CVR.005G070200.1	0.036494
11	PaCVR	Contracted	1	OG0000298	Phacu.CVR.005G101200.1	0.0706464
11	PaCVR	Contracted	1	OG0000298	Phacu.CVR.007G064900.1	0.0706464
11	PaCVR	Contracted	1	OG0000298	Phacu.CVR.007G065000.1	0.0706464
11	PaCVR	Contracted	1	OG0000298	Phacu.CVR.007G065100.1	0.0706464
11	PaCVR	Contracted	1	OG0000298	Phacu.CVR.007G065200.1	0.0706464
11	PaCVR	Contracted	1	OG0000324	Phacu.CVR.003G306000.1	0.0481293
11	PaCVR	Contracted	1	OG0000324	Phacu.CVR.003G306100.1	0.0481293
11	PaCVR	Contracted	1	OG0000324	Phacu.CVR.003G306200.1	0.0481293
11	PaCVR	Contracted	1	OG0000325	Phacu.CVR.001G305900.1	0.0481293
11	PaCVR	Contracted	1	OG0000325	Phacu.CVR.006G075600.1	0.0481293
11	PaCVR	Contracted	1	OG0000325	Phacu.CVR.008G344100.1	0.0481293
11	PaCVR	Contracted	1	OG0000343	Phacu.CVR.001G219500.1	-
11	PaCVR	Contracted	1	OG0000343	Phacu.CVR.005G021800.1	-
11	PaCVR	Contracted	1	OG0000343	Phacu.CVR.007G179600.1	-
11	PaCVR	Contracted	1	OG0000343	Phacu.CVR.011G090900.1	-
11	PaCVR	Contracted	1	OG0000361	Phacu.CVR.001G117300.1	-
11	PaCVR	Contracted	1	OG0000361	Phacu.CVR.001G117500.1	-
11	PaCVR	Contracted	1	OG0000361	Phacu.CVR.001G118300.1	-
11	PaCVR	Contracted	1	OG0000361	Phacu.CVR.001G118600.2	-
11	PaCVR	Contracted	1	OG0000382	Phacu.CVR.002G014600.1	0.0595113
11	PaCVR	Contracted	1	OG0000382	Phacu.CVR.003G179200.1	0.0595113
11	PaCVR	Contracted	1	OG0000382	Phacu.CVR.003G179300.1	0.0595113
11	PaCVR	Contracted	1	OG0000382	Phacu.CVR.005G220000.1	0.0595113
11	PaCVR	Contracted	1	OG0000388	Phacu.CVR.008G156300.1	0.0706464
11	PaCVR	Contracted	1	OG0000388	Phacu.CVR.L000090.1	0.0706464
11	PaCVR	Contracted	1	OG0000388	Phacu.CVR.L000220.1	0.0706464
11	PaCVR	Contracted	1	OG0000388	Phacu.CVR.L000280.1	0.0706464
11	PaCVR	Contracted	1	OG0000388	Phacu.CVR.L000650.1	0.0706464
11	PaCVR	Contracted	1	OG0000393	Phacu.CVR.003G160800.1	0.0595113
11	PaCVR	Contracted	1	OG0000393	Phacu.CVR.009G275500.1	0.0595113
11	PaCVR	Contracted	1	OG0000393	Phacu.CVR.009G275600.1	0.0595113
11	PaCVR	Contracted	1	OG0000393	Phacu.CVR.009G275700.1	0.0595113
11	PaCVR	Contracted	1	OG0000401	Phacu.CVR.001G126000.1	-
11	PaCVR	Contracted	1	OG0000401	Phacu.CVR.003G251700.3	-
11	PaCVR	Contracted	1	OG0000401	Phacu.CVR.006G078200.1	-
11	PaCVR	Contracted	1	OG0000401	Phacu.CVR.008G347700.2	-
11	PaCVR	Contracted	1	OG0000410	Phacu.CVR.011G187400.1	0.0481293
11	PaCVR	Contracted	1	OG0000410	Phacu.CVR.011G187700.1	0.0481293
11	PaCVR	Contracted	1	OG0000435	Phacu.CVR.008G276500.1	0.0481293
11	PaCVR	Contracted	1	OG0000435	Phacu.CVR.008G276600.1	0.0481293
11	PaCVR	Contracted	1	OG0000435	Phacu.CVR.008G277500.1	0.0481293
11	PaCVR	Contracted	1	OG0000472	Phacu.CVR.002G227600.1	0.036494
11	PaCVR	Contracted	1	OG0000472	Phacu.CVR.006G154300.1	0.036494
11	PaCVR	Contracted	1	OG0000493	Phacu.CVR.005G117900.1	0.0481293
11	PaCVR	Contracted	1	OG0000493	Phacu.CVR.005G121800.1	0.0481293
11	PaCVR	Contracted	1	OG0000528	Phacu.CVR.005G036400.1	0.036494
11	PaCVR	Contracted	1	OG0000566	Phacu.CVR.001G315900.1	0.036494
11	PaCVR	Contracted	1	OG0000584	Phacu.CVR.005G129600.1	0.0481293
11	PaCVR	Contracted	1	OG0000584	Phacu.CVR.006G219500.1	0.0481293
11	PaCVR	Contracted	1	OG0000584	Phacu.CVR.011G134000.1	0.0481293
11	PaCVR	Contracted	1	OG0000615	Phacu.CVR.002G190700.1	0.036494
11	PaCVR	Contracted	1	OG0000615	Phacu.CVR.003G305600.1	0.036494
11	PaCVR	Contracted	1	OG0000628	Phacu.CVR.005G053900.1	-
11	PaCVR	Contracted	1	OG0000628	Phacu.CVR.005G055100.1	-
11	PaCVR	Contracted	1	OG0000628	Phacu.CVR.005G055200.1	-
11	PaCVR	Contracted	1	OG0000657	Phacu.CVR.005G131700.1	0.036494
11	PaCVR	Contracted	1	OG0000657	Phacu.CVR.008G030800.1	0.036494
11	PaCVR	Contracted	1	OG0000679	Phacu.CVR.008G115000.1	-
11	PaCVR	Contracted	1	OG0000679	Phacu.CVR.010G072500.1	-
11	PaCVR	Contracted	1	OG0000802	Phacu.CVR.004G177000.1	0.0481293
11	PaCVR	Contracted	1	OG0000802	Phacu.CVR.004G177300.1	0.0481293
11	PaCVR	Contracted	1	OG0000802	Phacu.CVR.004G177400.1	0.0481293
11	PaCVR	Contracted	1	OG0000810	Phacu.CVR.004G043700.1	0.0481293
11	PaCVR	Contracted	1	OG0000810	Phacu.CVR.004G136700.1	0.0481293
11	PaCVR	Contracted	1	OG0000810	Phacu.CVR.007G080000.1	0.0481293
11	PaCVR	Contracted	1	OG0000837	Phacu.CVR.006G129700.1	-
11	PaCVR	Contracted	1	OG0000837	Phacu.CVR.007G142700.4	-
11	PaCVR	Contracted	1	OG0000867	Phacu.CVR.004G038700.1	-
11	PaCVR	Contracted	1	OG0000877	Phacu.CVR.001G278800.1	0.0245986
11	PaCVR	Contracted	1	OG0000894	Phacu.CVR.001G110800.1	-
11	PaCVR	Contracted	1	OG0000894	Phacu.CVR.001G110900.1	-
11	PaCVR	Contracted	1	OG0000943	Phacu.CVR.008G152000.1	0.036494
11	PaCVR	Contracted	1	OG0000964	Phacu.CVR.008G025300.2	-
11	PaCVR	Contracted	1	OG0000964	Phacu.CVR.010G185600.1	-
11	PaCVR	Contracted	2	OG0000992	Phacu.CVR.011G124800.1	-
11	PaCVR	Contracted	1	OG0000997	Phacu.CVR.007G260700.1	0.036494
11	PaCVR	Contracted	1	OG0000997	Phacu.CVR.011G089200.1	0.036494
11	PaCVR	Contracted	1	OG0001027	Phacu.CVR.011G003200.1	0.0245986
11	PaCVR	Contracted	1	OG0001062	Phacu.CVR.004G001300.1	0.036494
11	PaCVR	Contracted	1	OG0001062	Phacu.CVR.008G010700.1	0.036494
11	PaCVR	Contracted	1	OG0001084	Phacu.CVR.002G004800.1	0.0245986
11	PaCVR	Contracted	1	OG0001103	Phacu.CVR.002G233500.1	0.036494
11	PaCVR	Contracted	1	OG0001103	Phacu.CVR.011G158200.1	0.036494
11	PaCVR	Contracted	1	OG0001129	Phacu.CVR.002G355600.2	-
11	PaCVR	Contracted	1	OG0001129	Phacu.CVR.002G355700.1	-
11	PaCVR	Contracted	1	OG0001191	Phacu.CVR.001G095200.1	-
11	PaCVR	Contracted	1	OG0001191	Phacu.CVR.002G317200.1	-
11	PaCVR	Contracted	1	OG0001195	Phacu.CVR.011G104600.1	0.036494
11	PaCVR	Contracted	1	OG0001202	Phacu.CVR.006G134400.1	-
11	PaCVR	Contracted	1	OG0001211	Phacu.CVR.004G029400.3	0.0245986
11	PaCVR	Contracted	1	OG0001217	Phacu.CVR.011G159100.1	0.036494
11	PaCVR	Contracted	1	OG0001217	Phacu.CVR.011G162500.1	0.036494
11	PaCVR	Contracted	1	OG0001300	Phacu.CVR.001G274600.2	-
11	PaCVR	Contracted	1	OG0001300	Phacu.CVR.007G238100.3	-
11	PaCVR	Contracted	1	OG0001322	Phacu.CVR.007G228700.3	0.0245986
11	PaCVR	Contracted	1	OG0001340	Phacu.CVR.008G043600.1	-
11	PaCVR	Contracted	1	OG0001340	Phacu.CVR.009G232700.1	-
11	PaCVR	Contracted	1	OG0001385	Phacu.CVR.001G175500.1	-
11	PaCVR	Contracted	1	OG0001385	Phacu.CVR.007G302300.1	-
11	PaCVR	Contracted	1	OG0001399	Phacu.CVR.011G006700.1	0.036494
11	PaCVR	Contracted	1	OG0001399	Phacu.CVR.011G006800.1	0.036494
11	PaCVR	Contracted	1	OG0001400	Phacu.CVR.004G165400.1	-
11	PaCVR	Contracted	1	OG0001400	Phacu.CVR.004G165800.1	-
11	PaCVR	Contracted	2	OG0001402	Phacu.CVR.001G167900.2	-
11	PaCVR	Contracted	1	OG0001408	Phacu.CVR.002G344800.1	-
11	PaCVR	Contracted	1	OG0001408	Phacu.CVR.004G209900.1	-
11	PaCVR	Contracted	1	OG0001409	Phacu.CVR.009G199400.1	-
11	PaCVR	Contracted	1	OG0001416	Phacu.CVR.006G167500.1	0.0245986
11	PaCVR	Contracted	1	OG0001439	Phacu.CVR.004G120200.1	0.0245986
11	PaCVR	Contracted	1	OG0001557	Phacu.CVR.004G028800.1	-
11	PaCVR	Contracted	1	OG0001557	Phacu.CVR.008G041400.1	-
11	PaCVR	Contracted	1	OG0001608	Phacu.CVR.008G041700.1	-
11	PaCVR	Contracted	1	OG0001697	Phacu.CVR.002G357800.1	-
11	PaCVR	Contracted	1	OG0001697	Phacu.CVR.003G019500.1	-
11	PaCVR	Contracted	1	OG0001700	Phacu.CVR.006G127700.1	-
11	PaCVR	Contracted	1	OG0001723	Phacu.CVR.002G236700.1	-
11	PaCVR	Contracted	1	OG0001774	Phacu.CVR.011G185900.1	-
11	PaCVR	Contracted	1	OG0002220	Phacu.CVR.002G192000.1	-
11	PaCVR	Contracted	1	OG0002345	Phacu.CVR.009G125000.1	-
11	PaCVR	Contracted	1	OG0002657	Phacu.CVR.005G178900.1	-
11	PaCVR	Contracted	2	OG0002794	Phacu.CVR.001G298700.1	-
11	PaCVR	Contracted	1	OG0002843	Phacu.CVR.008G320900.1	-
11	PaCVR	Contracted	1	OG0003026	Phacu.CVR.009G226500.1	-
11	PaCVR	Contracted	1	OG0003624	Phacu.CVR.008G042000.1	-
11	PaCVR	Contracted	1	OG0003788	Phacu.CVR.008G249100.1	-
11	PaCVR	Contracted	1	OG0003840	Phacu.CVR.008G024400.1	0.0245986
11	PaCVR	Contracted	1	OG0003895	Phacu.CVR.004G100000.1	0.0245986
11	PaCVR	Contracted	1	OG0003938	Phacu.CVR.007G111800.1	-
11	PaCVR	Contracted	1	OG0004125	Phacu.CVR.007G302400.1	-
11	PaCVR	Contracted	1	OG0004126	Phacu.CVR.001G003100.1	-
11	PaCVR	Contracted	1	OG0004189	Phacu.CVR.003G175500.1	-
11	PaCVR	Contracted	1	OG0004280	Phacu.CVR.004G056800.1	-
11	PaCVR	Contracted	1	OG0004295	Phacu.CVR.008G181700.1	-
11	PaCVR	Contracted	1	OG0004315	Phacu.CVR.007G155200.1	-
11	PaCVR	Contracted	1	OG0004352	Phacu.CVR.009G305100.1	-
11	PaCVR	Contracted	1	OG0004358	Phacu.CVR.009G313300.1	-
11	PaCVR	Contracted	1	OG0004428	Phacu.CVR.005G123700.2	-
11	PaCVR	Contracted	1	OG0004454	Phacu.CVR.010G187800.1	-
11	PaCVR	Contracted	1	OG0004711	Phacu.CVR.001G129800.2	-
11	PaCVR	Contracted	1	OG0004714	Phacu.CVR.008G280200.1	-
11	PaCVR	Contracted	1	OG0004719	Phacu.CVR.004G071500.1	-
11	PaCVR	Contracted	1	OG0004730	Phacu.CVR.009G080100.4	-
11	PaCVR	Contracted	1	OG0004752	Phacu.CVR.007G222700.1	0.0245986
11	PaCVR	Contracted	1	OG0004807	Phacu.CVR.009G152400.1	-
11	PaCVR	Contracted	1	OG0004812	Phacu.CVR.008G278500.4	-
11	PaCVR	Contracted	1	OG0004814	Phacu.CVR.006G198100.2	-
11	PaCVR	Contracted	1	OG0004817	Phacu.CVR.008G120300.1	-
11	PaCVR	Contracted	1	OG0004847	Phacu.CVR.003G293700.8	-
11	PaCVR	Contracted	1	OG0004864	Phacu.CVR.009G183700.1	-
11	PaCVR	Contracted	1	OG0004929	Phacu.CVR.002G317300.1	-
11	PaCVR	Contracted	1	OG0004940	Phacu.CVR.001G045200.2	-
11	PaCVR	Contracted	1	OG0005016	Phacu.CVR.002G215500.2	-
11	PaCVR	Contracted	1	OG0005031	Phacu.CVR.002G336700.1	-
11	PaCVR	Contracted	1	OG0005047	Phacu.CVR.010G154700.1	-
11	PaCVR	Contracted	1	OG0005063	Phacu.CVR.003G052100.1	-
11	PaCVR	Contracted	1	OG0005070	Phacu.CVR.002G220900.1	-
11	PaCVR	Contracted	1	OG0005074	Phacu.CVR.002G085100.1	-
11	PaCVR	Contracted	1	OG0005082	Phacu.CVR.007G090800.1	-
11	PaCVR	Contracted	1	OG0005083	Phacu.CVR.002G201900.1	-
11	PaCVR	Contracted	1	OG0005084	Phacu.CVR.011G210800.2	-
11	PaCVR	Contracted	1	OG0005226	Phacu.CVR.003G210800.1	-
11	PaCVR	Contracted	1	OG0005236	Phacu.CVR.003G311800.1	0.0245986
11	PaCVR	Contracted	1	OG0005240	Phacu.CVR.003G334900.1	-
11	PaCVR	Contracted	1	OG0005257	Phacu.CVR.009G017200.1	-
11	PaCVR	Contracted	1	OG0005264	Phacu.CVR.002G115100.2	-
11	PaCVR	Contracted	1	OG0005267	Phacu.CVR.002G019900.1	-
11	PaCVR	Contracted	1	OG0005296	Phacu.CVR.009G156600.1	-
11	PaCVR	Contracted	1	OG0005299	Phacu.CVR.003G102400.1	-
11	PaCVR	Contracted	1	OG0005322	Phacu.CVR.005G110200.1	-
11	PaCVR	Contracted	1	OG0005344	Phacu.CVR.001G170100.3	-
11	PaCVR	Contracted	1	OG0005366	Phacu.CVR.002G183900.1	-
11	PaCVR	Contracted	1	OG0005375	Phacu.CVR.002G258400.1	-
11	PaCVR	Contracted	1	OG0005416	Phacu.CVR.001G249000.1	-
11	PaCVR	Contracted	1	OG0005452	Phacu.CVR.005G119400.1	-
11	PaCVR	Contracted	1	OG0005459	Phacu.CVR.006G240000.1	-
11	PaCVR	Contracted	1	OG0005495	Phacu.CVR.006G119000.1	-
11	PaCVR	Contracted	1	OG0005500	Phacu.CVR.011G211400.1	-
11	PaCVR	Contracted	1	OG0005518	Phacu.CVR.004G092100.1	-
11	PaCVR	Contracted	1	OG0005524	Phacu.CVR.003G346400.1	-
11	PaCVR	Contracted	1	OG0005525	Phacu.CVR.001G094800.1	-
11	PaCVR	Contracted	1	OG0005651	Phacu.CVR.004G167000.6	-
11	PaCVR	Contracted	1	OG0005676	Phacu.CVR.008G028800.1	-
11	PaCVR	Contracted	1	OG0005690	Phacu.CVR.011G220400.2	-
11	PaCVR	Contracted	1	OG0005702	Phacu.CVR.009G008500.1	0.0245986
11	PaCVR	Contracted	1	OG0005741	Phacu.CVR.001G067400.1	-
11	PaCVR	Contracted	1	OG0005752	Phacu.CVR.003G185700.1	-
11	PaCVR	Contracted	1	OG0005760	Phacu.CVR.009G020200.1	-
11	PaCVR	Contracted	1	OG0005767	Phacu.CVR.003G263300.1	-
11	PaCVR	Contracted	1	OG0005775	Phacu.CVR.006G245000.1	-
11	PaCVR	Contracted	1	OG0005777	Phacu.CVR.007G304800.1	-
11	PaCVR	Contracted	1	OG0005832	Phacu.CVR.003G239900.1	-
11	PaCVR	Contracted	1	OG0005841	Phacu.CVR.001G297600.1	-
11	PaCVR	Contracted	1	OG0005877	Phacu.CVR.005G192500.1	-
11	PaCVR	Contracted	1	OG0005920	Phacu.CVR.010G019300.1	-
11	PaCVR	Contracted	1	OG0005929	Phacu.CVR.009G136200.1	-
11	PaCVR	Contracted	1	OG0005944	Phacu.CVR.005G208100.2	-
11	PaCVR	Contracted	1	OG0005950	Phacu.CVR.010G139700.1	-
11	PaCVR	Contracted	1	OG0005968	Phacu.CVR.005G085800.1	-
11	PaCVR	Contracted	1	OG0005983	Phacu.CVR.003G065200.1	-
11	PaCVR	Contracted	1	OG0006028	Phacu.CVR.006G087800.1	-
11	PaCVR	Contracted	1	OG0006046	Phacu.CVR.008G205000.1	-
11	PaCVR	Contracted	1	OG0006251	Phacu.CVR.006G116900.1	-
11	PaCVR	Contracted	1	OG0006253	Phacu.CVR.009G208100.1	-
11	PaCVR	Contracted	1	OG0006554	Phacu.CVR.010G148700.1	-
11	PaCVR	Contracted	1	OG0006697	Phacu.CVR.005G016400.3	-
11	PaCVR	Contracted	1	OG0006701	Phacu.CVR.006G218600.1	-
11	PaCVR	Contracted	1	OG0006714	Phacu.CVR.007G048700.1	-
11	PaCVR	Contracted	1	OG0006790	Phacu.CVR.001G128400.1	-
11	PaCVR	Contracted	1	OG0006879	Phacu.CVR.008G318300.1	-
11	PaCVR	Contracted	1	OG0007102	Phacu.CVR.001G268200.2	0.0245986
11	PaCVR	Contracted	5	OG0000010	Phacu.CVR.002G199800.1	-
11	PaCVR	Contracted	5	OG0000010	Phacu.CVR.003G085300.1	-
11	PaCVR	Contracted	5	OG0000010	Phacu.CVR.004G026400.2	-
11	PaCVR	Contracted	5	OG0000010	Phacu.CVR.004G042600.1	-
11	PaCVR	Contracted	5	OG0000010	Phacu.CVR.004G059400.1	-
11	PaCVR	Contracted	5	OG0000010	Phacu.CVR.004G168000.1	-
11	PaCVR	Contracted	5	OG0000010	Phacu.CVR.004G168500.1	-
11	PaCVR	Contracted	5	OG0000010	Phacu.CVR.004G169000.1	-
11	PaCVR	Contracted	5	OG0000010	Phacu.CVR.004G173300.3	-
11	PaCVR	Contracted	5	OG0000010	Phacu.CVR.004G173800.2	-
11	PaCVR	Contracted	5	OG0000010	Phacu.CVR.004G173900.1	-
11	PaCVR	Contracted	5	OG0000010	Phacu.CVR.005G035700.1	-
11	PaCVR	Contracted	3	OG0000017	Phacu.CVR.005G080100.1	-
11	PaCVR	Contracted	2	OG0000022	Phacu.CVR.004G133500.1	-
11	PaCVR	Contracted	2	OG0000022	Phacu.CVR.004G147200.1	-
11	PaCVR	Contracted	2	OG0000022	Phacu.CVR.004G147800.1	-
11	PaCVR	Contracted	2	OG0000022	Phacu.CVR.004G148100.1	-
11	PaCVR	Contracted	2	OG0000022	Phacu.CVR.009G266400.1	-
11	PaCVR	Contracted	2	OG0000022	Phacu.CVR.009G266500.1	-
11	PaCVR	Contracted	2	OG0000022	Phacu.CVR.009G266600.1	-
11	PaCVR	Contracted	2	OG0000022	Phacu.CVR.009G266800.1	-
11	PaCVR	Contracted	1	OG0000122	Phacu.CVR.007G281800.2	0.102633
11	PaCVR	Contracted	1	OG0000122	Phacu.CVR.001G142900.1	0.102633
11	PaCVR	Contracted	1	OG0000122	Phacu.CVR.002G189600.1	0.102633
11	PaCVR	Contracted	1	OG0000122	Phacu.CVR.004G002400.1	0.102633
11	PaCVR	Contracted	1	OG0000122	Phacu.CVR.005G017600.1	0.102633
11	PaCVR	Contracted	1	OG0000122	Phacu.CVR.011G052600.1	0.102633
11	PaCVR	Contracted	1	OG0000122	Phacu.CVR.003G304900.1	0.102633
11	PaCVR	Contracted	1	OG0000122	Phacu.CVR.008G293100.2	0.102633
11	PaCVR	Contracted	1	OG0000182		0.036494
11	PaCVR	Contracted	1	OG0000297		0.0245986
11	PaCVR	Contracted	1	OG0000340		0.036494
11	PaCVR	Contracted	1	OG0000389		0.0124363
11	PaCVR	Contracted	1	OG0000454		0.0124363
11	PaCVR	Contracted	1	OG0000637		0.0245986
11	PaCVR	Contracted	1	OG0000726		0.0124363
11	PaCVR	Contracted	1	OG0001276		0.0124363
11	PaCVR	Contracted	1	OG0001687		0.0245986
11	PaCVR	Contracted	1	OG0001817		0.0124363
11	PaCVR	Contracted	1	OG0001957		0.0245986
11	PaCVR	Contracted	1	OG0002399		0.0124363
11	PaCVR	Contracted	1	OG0002404		0.0124363
11	PaCVR	Contracted	1	OG0002787		0.036494
11	PaCVR	Contracted	1	OG0003244		0.0124363
11	PaCVR	Contracted	1	OG0003247		0.0124363
11	PaCVR	Contracted	1	OG0004077		0.0124363
11	PaCVR	Contracted	1	OG0004079		0.0124363
11	PaCVR	Contracted	1	OG0004080		0.0124363
11	PaCVR	Contracted	1	OG0004941		0.0245986
11	PaCVR	Contracted	1	OG0004995		-
11	PaCVR	Contracted	1	OG0005049		0.0124363
11	PaCVR	Contracted	1	OG0005230		-
11	PaCVR	Contracted	1	OG0005309		-
11	PaCVR	Contracted	1	OG0005323		0.0245986
11	PaCVR	Contracted	1	OG0005396		-
11	PaCVR	Contracted	1	OG0005399		-
11	PaCVR	Contracted	1	OG0005490		0.0245986
11	PaCVR	Contracted	1	OG0005544		0.0245986
11	PaCVR	Contracted	1	OG0005646		0.0124363
11	PaCVR	Contracted	1	OG0005857		0.0245986
11	PaCVR	Contracted	1	OG0005878		-
11	PaCVR	Contracted	1	OG0005879		-
11	PaCVR	Contracted	1	OG0005941		0.0124363
11	PaCVR	Contracted	1	OG0005979		-
11	PaCVR	Contracted	1	OG0006206		0.0124363
11	PaCVR	Contracted	1	OG0006312		-
11	PaCVR	Contracted	1	OG0006345		-
11	PaCVR	Contracted	2	OG0006704		-
11	PaCVR	Contracted	1	OG0008234		-
11	PaCVR	Contracted	1	OG0008563		0.0245986
11	PaCVR	Contracted	1	OG0008899		0.0124363
11	PaCVR	Contracted	1	OG0009029		-
11	PaCVR	Contracted	1	OG0011615		-
11	PaCVR	Contracted	1	OG0011996		0.0245986
11	PaCVR	Contracted	1	OG0012401		-
11	PaCVR	Contracted	1	OG0014028		-
11	PaCVR	Contracted	1	OG0014079		-
11	PaCVR	Contracted	1	OG0014424		-
11	PaCVR	Contracted	1	OG0014485		-
11	PaCVR	Contracted	1	OG0014494		-
11	PaCVR	Contracted	1	OG0014775		-
11	PaCVR	Contracted	1	OG0014819		-
11	PaCVR	Contracted	1	OG0015106		-
11	PaCVR	Contracted	1	OG0015133		-
11	PaCVR	Contracted	1	OG0015223		-
11	PaCVR	Contracted	1	OG0016395		-
11	PaCVR	Contracted	1	OG0016399		-
11	PaCVR	Contracted	1	OG0016409		-
11	PaCVR	Contracted	1	OG0016415		-
11	PaCVR	Contracted	1	OG0016426		-
11	PaCVR	Contracted	1	OG0016432		-
11	PaCVR	Contracted	1	OG0016435		-
11	PaCVR	Contracted	1	OG0016478		-
11	PaCVR	Contracted	1	OG0016495		-
11	PaCVR	Contracted	1	OG0016500		-
11	PaCVR	Contracted	1	OG0016501		-
11	PaCVR	Contracted	1	OG0016521		-
11	PaCVR	Contracted	1	OG0016560		-
11	PaCVR	Contracted	1	OG0016587		-
11	PaCVR	Contracted	1	OG0016588		-
11	PaCVR	Contracted	1	OG0016597		-
11	PaCVR	Contracted	1	OG0016633		0.0124363
11	PaCVR	Contracted	1	OG0016645		-
11	PaCVR	Contracted	1	OG0017234		0.0124363
11	PaCVR	Contracted	1	OG0017237		-
11	PaCVR	Contracted	1	OG0017239		-
11	PaCVR	Contracted	1	OG0017246		-
11	PaCVR	Contracted	1	OG0017253		-
11	PaCVR	Contracted	1	OG0017254		-
11	PaCVR	Contracted	1	OG0017256		-
11	PaCVR	Contracted	1	OG0017259		-
11	PaCVR	Contracted	1	OG0017270		-
11	PaCVR	Contracted	1	OG0017271		-
11	PaCVR	Contracted	1	OG0017280		-
11	PaCVR	Contracted	1	OG0017283		-
11	PaCVR	Contracted	1	OG0017291		-
11	PaCVR	Contracted	1	OG0017292		-
11	PaCVR	Contracted	1	OG0017694		-
11	PaCVR	Contracted	1	OG0017698		-
11	PaCVR	Contracted	1	OG0017708		-
11	PaCVR	Contracted	1	OG0017721		0.0124363
11	PaCVR	Contracted	1	OG0017724		-
11	PaCVR	Contracted	1	OG0017733		-
11	PaCVR	Contracted	1	OG0018158		-
11	PaCVR	Contracted	1	OG0018184		-
11	PaCVR	Contracted	1	OG0018201		-
11	PaCVR	Contracted	1	OG0018788		0.0124363
11	PaCVR	Contracted	1	OG0019967		0.0124363
11	PaCVR	Contracted	1	OG0000011		-
11	PaCVR	Contracted	1	OG0000043		-
11	PaCVR	Contracted	1	OG0000055		-
11	PaWLD	Contracted	1	OG0000082	Phacu.WLD.001G156300.1	0.112842
11	PaWLD	Contracted	1	OG0000082	Phacu.WLD.002G111600.1	0.112842
11	PaWLD	Contracted	1	OG0000082	Phacu.WLD.002G111700.1	0.112842
11	PaWLD	Contracted	1	OG0000082	Phacu.WLD.005G224800.1	0.112842
11	PaWLD	Contracted	1	OG0000082	Phacu.WLD.006G150000.1	0.112842
11	PaWLD	Contracted	1	OG0000091	Phacu.WLD.001G082000.1	0.151563
11	PaWLD	Contracted	1	OG0000091	Phacu.WLD.001G082700.1	0.151563
11	PaWLD	Contracted	1	OG0000091	Phacu.WLD.004G123100.1	0.151563
11	PaWLD	Contracted	1	OG0000091	Phacu.WLD.005G193200.1	0.151563
11	PaWLD	Contracted	1	OG0000091	Phacu.WLD.005G193300.1	0.151563
11	PaWLD	Contracted	1	OG0000091	Phacu.WLD.011G063300.1	0.151563
11	PaWLD	Contracted	1	OG0000091	Phacu.WLD.011G063400.1	0.151563
11	PaWLD	Contracted	1	OG0000091	Phacu.WLD.011G063500.1	0.151563
11	PaWLD	Contracted	1	OG0000091	Phacu.WLD.011G063600.1	0.151563
11	PaWLD	Contracted	1	OG0000091	Phacu.WLD.011G063800.1	0.151563
11	PaWLD	Contracted	1	OG0000091	Phacu.WLD.011G063900.1	0.151563
11	PaWLD	Contracted	1	OG0000091	Phacu.WLD.011G064000.1	0.151563
11	PaWLD	Contracted	1	OG0000091	Phacu.WLD.011G238000.1	0.151563
11	PaWLD	Contracted	1	OG0000094	Phacu.WLD.005G111800.1	0.0922011
11	PaWLD	Contracted	1	OG0000094	Phacu.WLD.005G111900.1	0.0922011
11	PaWLD	Contracted	1	OG0000094	Phacu.WLD.005G142200.1	0.0922011
11	PaWLD	Contracted	1	OG0000094	Phacu.WLD.005G142400.1	0.0922011
11	PaWLD	Contracted	1	OG0000094	Phacu.WLD.005G142500.1	0.0922011
11	PaWLD	Contracted	1	OG0000094	Phacu.WLD.011G129200.1	0.0922011
11	PaWLD	Contracted	1	OG0000094	Phacu.WLD.011G129300.1	0.0922011
11	PaWLD	Contracted	1	OG0000098	Phacu.WLD.006G025500.1	0.0245986
11	PaWLD	Contracted	1	OG0000117	Phacu.WLD.004G104500.1	0.0706464
11	PaWLD	Contracted	1	OG0000117	Phacu.WLD.004G186700.1	0.0706464
11	PaWLD	Contracted	1	OG0000117	Phacu.WLD.009G072500.1	0.0706464
11	PaWLD	Contracted	1	OG0000117	Phacu.WLD.010G104200.1	0.0706464
11	PaWLD	Contracted	1	OG0000117	Phacu.WLD.011G186600.1	0.0706464
11	PaWLD	Contracted	1	OG0000118	Phacu.WLD.002G118200.1	0.112842
11	PaWLD	Contracted	1	OG0000118	Phacu.WLD.003G226800.1	0.112842
11	PaWLD	Contracted	1	OG0000118	Phacu.WLD.003G300700.1	0.112842
11	PaWLD	Contracted	1	OG0000118	Phacu.WLD.005G130900.1	0.112842
11	PaWLD	Contracted	1	OG0000118	Phacu.WLD.009G004500.1	0.112842
11	PaWLD	Contracted	1	OG0000118	Phacu.WLD.009G004600.1	0.112842
11	PaWLD	Contracted	1	OG0000118	Phacu.WLD.009G215200.1	0.112842
11	PaWLD	Contracted	1	OG0000118	Phacu.WLD.L002910.1	0.112842
11	PaWLD	Contracted	1	OG0000122	Phacu.WLD.001G138100.1	0.102633
11	PaWLD	Contracted	1	OG0000122	Phacu.WLD.001G273700.1	0.102633
11	PaWLD	Contracted	1	OG0000122	Phacu.WLD.002G189100.1	0.102633
11	PaWLD	Contracted	1	OG0000122	Phacu.WLD.003G291100.1	0.102633
11	PaWLD	Contracted	1	OG0000122	Phacu.WLD.003G291200.1	0.102633
11	PaWLD	Contracted	1	OG0000122	Phacu.WLD.005G017400.1	0.102633
11	PaWLD	Contracted	1	OG0000122	Phacu.WLD.007G285300.1	0.102633
11	PaWLD	Contracted	1	OG0000122	Phacu.WLD.011G051400.1	0.102633
11	PaWLD	Contracted	1	OG0000133	Phacu.WLD.002G075000.1	0.122834
11	PaWLD	Contracted	1	OG0000133	Phacu.WLD.006G049300.1	0.122834
11	PaWLD	Contracted	1	OG0000133	Phacu.WLD.006G049600.1	0.122834
11	PaWLD	Contracted	1	OG0000133	Phacu.WLD.006G051900.1	0.122834
11	PaWLD	Contracted	1	OG0000133	Phacu.WLD.006G052300.1	0.122834
11	PaWLD	Contracted	1	OG0000133	Phacu.WLD.008G070600.1	0.122834
11	PaWLD	Contracted	1	OG0000133	Phacu.WLD.008G070800.1	0.122834
11	PaWLD	Contracted	1	OG0000133	Phacu.WLD.008G071000.1	0.122834
11	PaWLD	Contracted	1	OG0000133	Phacu.WLD.008G073400.1	0.122834
11	PaWLD	Contracted	1	OG0000134	Phacu.WLD.001G087200.1	0.122834
11	PaWLD	Contracted	1	OG0000134	Phacu.WLD.002G015000.1	0.122834
11	PaWLD	Contracted	1	OG0000134	Phacu.WLD.002G015100.1	0.122834
11	PaWLD	Contracted	1	OG0000134	Phacu.WLD.002G015200.1	0.122834
11	PaWLD	Contracted	1	OG0000134	Phacu.WLD.002G015300.1	0.122834
11	PaWLD	Contracted	1	OG0000134	Phacu.WLD.002G212500.1	0.122834
11	PaWLD	Contracted	1	OG0000141	Phacu.WLD.001G003500.1	0.0922011
11	PaWLD	Contracted	1	OG0000141	Phacu.WLD.002G362300.1	0.0922011
11	PaWLD	Contracted	1	OG0000141	Phacu.WLD.006G143100.1	0.0922011
11	PaWLD	Contracted	1	OG0000146	Phacu.WLD.006G175900.1	0.0245986
11	PaWLD	Contracted	1	OG0000182	Phacu.WLD.008G129400.1	0.036494
11	PaWLD	Contracted	1	OG0000182	Phacu.WLD.008G129700.1	0.036494
11	PaWLD	Contracted	1	OG0000185	Phacu.WLD.005G089200.1	0.081541
11	PaWLD	Contracted	1	OG0000185	Phacu.WLD.005G089400.1	0.081541
11	PaWLD	Contracted	1	OG0000185	Phacu.WLD.005G089600.1	0.081541
11	PaWLD	Contracted	1	OG0000185	Phacu.WLD.005G089700.1	0.081541
11	PaWLD	Contracted	1	OG0000185	Phacu.WLD.005G090200.1	0.081541
11	PaWLD	Contracted	1	OG0000185	Phacu.WLD.011G075700.1	0.081541
11	PaWLD	Contracted	1	OG0000188	Phacu.WLD.001G253700.1	0.081541
11	PaWLD	Contracted	1	OG0000188	Phacu.WLD.002G042100.1	0.081541
11	PaWLD	Contracted	1	OG0000188	Phacu.WLD.002G070000.1	0.081541
11	PaWLD	Contracted	1	OG0000188	Phacu.WLD.004G008400.1	0.081541
11	PaWLD	Contracted	1	OG0000188	Phacu.WLD.007G245100.1	0.081541
11	PaWLD	Contracted	1	OG0000188	Phacu.WLD.007G253400.1	0.081541
11	PaWLD	Contracted	1	OG0000191	Phacu.WLD.004G036100.1	0.0706464
11	PaWLD	Contracted	1	OG0000191	Phacu.WLD.004G036500.1	0.0706464
11	PaWLD	Contracted	1	OG0000191	Phacu.WLD.008G032900.1	0.0706464
11	PaWLD	Contracted	1	OG0000191	Phacu.WLD.008G033000.1	0.0706464
11	PaWLD	Contracted	1	OG0000191	Phacu.WLD.008G033100.1	0.0706464
11	PaWLD	Contracted	1	OG0000201	Phacu.WLD.004G042500.1	0.0922011
11	PaWLD	Contracted	1	OG0000201	Phacu.WLD.004G042600.1	0.0922011
11	PaWLD	Contracted	1	OG0000201	Phacu.WLD.004G042900.1	0.0922011
11	PaWLD	Contracted	1	OG0000201	Phacu.WLD.004G043000.1	0.0922011
11	PaWLD	Contracted	1	OG0000201	Phacu.WLD.008G023400.1	0.0922011
11	PaWLD	Contracted	1	OG0000201	Phacu.WLD.008G024000.1	0.0922011
11	PaWLD	Contracted	1	OG0000201	Phacu.WLD.008G024100.1	0.0922011
11	PaWLD	Contracted	1	OG0000208	Phacu.WLD.001G216400.1	0.0922011
11	PaWLD	Contracted	1	OG0000208	Phacu.WLD.001G216800.1	0.0922011
11	PaWLD	Contracted	1	OG0000208	Phacu.WLD.001G217000.1	0.0922011
11	PaWLD	Contracted	1	OG0000208	Phacu.WLD.007G187100.1	0.0922011
11	PaWLD	Contracted	1	OG0000214	Phacu.WLD.001G211400.1	0.081541
11	PaWLD	Contracted	1	OG0000214	Phacu.WLD.004G101800.1	0.081541
11	PaWLD	Contracted	1	OG0000214	Phacu.WLD.004G101900.1	0.081541
11	PaWLD	Contracted	1	OG0000214	Phacu.WLD.005G174600.1	0.081541
11	PaWLD	Contracted	1	OG0000214	Phacu.WLD.007G100800.1	0.081541
11	PaWLD	Contracted	1	OG0000214	Phacu.WLD.011G087200.1	0.081541
11	PaWLD	Contracted	1	OG0000216	Phacu.WLD.010G034000.1	-
11	PaWLD	Contracted	1	OG0000216	Phacu.WLD.010G034800.1	-
11	PaWLD	Contracted	1	OG0000216	Phacu.WLD.010G035100.1	-
11	PaWLD	Contracted	1	OG0000216	Phacu.WLD.010G035200.1	-
11	PaWLD	Contracted	1	OG0000237	Phacu.WLD.007G104400.1	0.036494
11	PaWLD	Contracted	1	OG0000237	Phacu.WLD.007G104500.1	0.036494
11	PaWLD	Contracted	1	OG0000240	Phacu.WLD.001G070100.1	0.0595113
11	PaWLD	Contracted	1	OG0000240	Phacu.WLD.001G070200.1	0.0595113
11	PaWLD	Contracted	1	OG0000240	Phacu.WLD.001G070300.1	0.0595113
11	PaWLD	Contracted	1	OG0000279	Phacu.WLD.006G174300.1	0.036494
11	PaWLD	Contracted	1	OG0000279	Phacu.WLD.009G207400.1	0.036494
11	PaWLD	Contracted	1	OG0000281	Phacu.WLD.006G142300.1	0.0706464
11	PaWLD	Contracted	1	OG0000281	Phacu.WLD.006G156500.1	0.0706464
11	PaWLD	Contracted	1	OG0000281	Phacu.WLD.006G156700.1	0.0706464
11	PaWLD	Contracted	1	OG0000287	Phacu.WLD.005G070200.1	0.036494
11	PaWLD	Contracted	1	OG0000287	Phacu.WLD.005G070600.1	0.036494
11	PaWLD	Contracted	1	OG0000297	Phacu.WLD.001G246800.1	0.0245986
11	PaWLD	Contracted	1	OG0000298	Phacu.WLD.007G061800.1	0.0706464
11	PaWLD	Contracted	1	OG0000298	Phacu.WLD.007G061900.1	0.0706464
11	PaWLD	Contracted	1	OG0000298	Phacu.WLD.007G062000.1	0.0706464
11	PaWLD	Contracted	1	OG0000298	Phacu.WLD.007G062100.1	0.0706464
11	PaWLD	Contracted	1	OG0000324	Phacu.WLD.003G292200.1	0.0481293
11	PaWLD	Contracted	1	OG0000324	Phacu.WLD.003G292300.1	0.0481293
11	PaWLD	Contracted	1	OG0000324	Phacu.WLD.003G292400.1	0.0481293
11	PaWLD	Contracted	1	OG0000325	Phacu.WLD.001G297200.1	0.0481293
11	PaWLD	Contracted	1	OG0000325	Phacu.WLD.006G070000.1	0.0481293
11	PaWLD	Contracted	1	OG0000325	Phacu.WLD.008G297400.1	0.0481293
11	PaWLD	Contracted	1	OG0000340	Phacu.WLD.010G001800.1	0.036494
11	PaWLD	Contracted	1	OG0000340	Phacu.WLD.011G193600.1	0.036494
11	PaWLD	Contracted	1	OG0000343	Phacu.WLD.001G211800.1	-
11	PaWLD	Contracted	1	OG0000343	Phacu.WLD.005G022000.1	-
11	PaWLD	Contracted	1	OG0000343	Phacu.WLD.005G173200.1	-
11	PaWLD	Contracted	1	OG0000343	Phacu.WLD.011G089100.1	-
11	PaWLD	Contracted	1	OG0000361	Phacu.WLD.001G116100.1	-
11	PaWLD	Contracted	1	OG0000361	Phacu.WLD.001G116300.1	-
11	PaWLD	Contracted	1	OG0000361	Phacu.WLD.001G117300.1	-
11	PaWLD	Contracted	1	OG0000361	Phacu.WLD.001G117500.1	-
11	PaWLD	Contracted	1	OG0000382	Phacu.WLD.003G172200.1	0.0595113
11	PaWLD	Contracted	1	OG0000382	Phacu.WLD.003G172400.1	0.0595113
11	PaWLD	Contracted	1	OG0000382	Phacu.WLD.005G225300.1	0.0595113
11	PaWLD	Contracted	1	OG0000388	Phacu.WLD.004G107000.1	0.0706464
11	PaWLD	Contracted	1	OG0000388	Phacu.WLD.006G112900.1	0.0706464
11	PaWLD	Contracted	1	OG0000389		0.0124363
11	PaWLD	Contracted	1	OG0000393	Phacu.WLD.003G153700.1	0.0595113
11	PaWLD	Contracted	1	OG0000393	Phacu.WLD.009G262000.1	0.0595113
11	PaWLD	Contracted	1	OG0000393	Phacu.WLD.009G262100.1	0.0595113
11	PaWLD	Contracted	1	OG0000393	Phacu.WLD.009G262200.1	0.0595113
11	PaWLD	Contracted	1	OG0000401	Phacu.WLD.001G124600.1	-
11	PaWLD	Contracted	1	OG0000401	Phacu.WLD.003G240500.1	-
11	PaWLD	Contracted	1	OG0000401	Phacu.WLD.006G072200.1	-
11	PaWLD	Contracted	1	OG0000401	Phacu.WLD.008G301200.1	-
11	PaWLD	Contracted	1	OG0000410	Phacu.WLD.007G299400.1	0.0481293
11	PaWLD	Contracted	1	OG0000410	Phacu.WLD.011G193300.1	0.0481293
11	PaWLD	Contracted	1	OG0000410	Phacu.WLD.011G193400.1	0.0481293
11	PaWLD	Contracted	1	OG0000435	Phacu.WLD.008G231100.1	0.0481293
11	PaWLD	Contracted	1	OG0000435	Phacu.WLD.008G231200.1	0.0481293
11	PaWLD	Contracted	1	OG0000435	Phacu.WLD.008G231900.1	0.0481293
11	PaWLD	Contracted	1	OG0000454		0.0124363
11	PaWLD	Contracted	1	OG0000472	Phacu.WLD.002G225400.1	0.036494
11	PaWLD	Contracted	1	OG0000472	Phacu.WLD.006G144300.1	0.036494
11	PaWLD	Contracted	1	OG0000493	Phacu.WLD.005G133100.1	0.0481293
11	PaWLD	Contracted	1	OG0000493	Phacu.WLD.006G199100.1	0.0481293
11	PaWLD	Contracted	1	OG0000493	Phacu.WLD.L002460.1	0.0481293
11	PaWLD	Contracted	1	OG0000528	Phacu.WLD.005G037200.1	0.036494
11	PaWLD	Contracted	1	OG0000528	Phacu.WLD.005G037300.1	0.036494
11	PaWLD	Contracted	1	OG0000566	Phacu.WLD.001G307600.1	0.036494
11	PaWLD	Contracted	1	OG0000566	Phacu.WLD.001G307700.1	0.036494
11	PaWLD	Contracted	1	OG0000584	Phacu.WLD.002G252700.1	0.0481293
11	PaWLD	Contracted	1	OG0000584	Phacu.WLD.005G140800.1	0.0481293
11	PaWLD	Contracted	1	OG0000584	Phacu.WLD.011G132500.1	0.0481293
11	PaWLD	Contracted	1	OG0000615	Phacu.WLD.003G291800.1	0.036494
11	PaWLD	Contracted	1	OG0000628	Phacu.WLD.005G054200.1	-
11	PaWLD	Contracted	1	OG0000628	Phacu.WLD.005G055300.1	-
11	PaWLD	Contracted	1	OG0000628	Phacu.WLD.005G055400.1	-
11	PaWLD	Contracted	1	OG0000637	Phacu.WLD.005G014300.1	0.0245986
11	PaWLD	Contracted	1	OG0000657	Phacu.WLD.005G143200.1	0.036494
11	PaWLD	Contracted	1	OG0000657	Phacu.WLD.008G030300.1	0.036494
11	PaWLD	Contracted	1	OG0000679	Phacu.WLD.006G198900.1	-
11	PaWLD	Contracted	1	OG0000726		0.0124363
11	PaWLD	Contracted	1	OG0000802	Phacu.WLD.004G178300.1	0.0481293
11	PaWLD	Contracted	1	OG0000802	Phacu.WLD.004G178400.1	0.0481293
11	PaWLD	Contracted	1	OG0000810	Phacu.WLD.004G139300.1	0.0481293
11	PaWLD	Contracted	1	OG0000810	Phacu.WLD.007G076900.1	0.0481293
11	PaWLD	Contracted	1	OG0000837	Phacu.WLD.006G122100.1	-
11	PaWLD	Contracted	1	OG0000837	Phacu.WLD.007G145800.1	-
11	PaWLD	Contracted	1	OG0000867	Phacu.WLD.004G037600.1	-
11	PaWLD	Contracted	1	OG0000877	Phacu.WLD.001G270400.1	0.0245986
11	PaWLD	Contracted	1	OG0000894	Phacu.WLD.001G109800.1	-
11	PaWLD	Contracted	1	OG0000894	Phacu.WLD.004G061200.1	-
11	PaWLD	Contracted	1	OG0000943	Phacu.WLD.008G137100.1	0.036494
11	PaWLD	Contracted	1	OG0000943	Phacu.WLD.008G137200.1	0.036494
11	PaWLD	Contracted	1	OG0000964	Phacu.WLD.008G026000.1	-
11	PaWLD	Contracted	1	OG0000964	Phacu.WLD.010G181800.1	-
11	PaWLD	Contracted	2	OG0000992	Phacu.WLD.011G123600.1	-
11	PaWLD	Contracted	1	OG0000997	Phacu.WLD.007G262300.1	0.036494
11	PaWLD	Contracted	1	OG0000997	Phacu.WLD.011G087300.1	0.036494
11	PaWLD	Contracted	1	OG0001027	Phacu.WLD.011G001600.1	0.0245986
11	PaWLD	Contracted	1	OG0001062	Phacu.WLD.004G001200.1	0.036494
11	PaWLD	Contracted	1	OG0001062	Phacu.WLD.008G010700.1	0.036494
11	PaWLD	Contracted	1	OG0001084	Phacu.WLD.002G004800.1	0.0245986
11	PaWLD	Contracted	1	OG0001103	Phacu.WLD.002G231400.1	0.036494
11	PaWLD	Contracted	1	OG0001103	Phacu.WLD.011G158200.1	0.036494
11	PaWLD	Contracted	1	OG0001129	Phacu.WLD.002G351600.1	-
11	PaWLD	Contracted	1	OG0001129	Phacu.WLD.002G351700.1	-
11	PaWLD	Contracted	1	OG0001191	Phacu.WLD.001G091800.1	-
11	PaWLD	Contracted	1	OG0001191	Phacu.WLD.004G073500.1	-
11	PaWLD	Contracted	1	OG0001195	Phacu.WLD.011G102400.1	0.036494
11	PaWLD	Contracted	1	OG0001195	Phacu.WLD.011G163200.1	0.036494
11	PaWLD	Contracted	1	OG0001202	Phacu.WLD.006G126600.1	-
11	PaWLD	Contracted	1	OG0001202	Phacu.WLD.009G072800.1	-
11	PaWLD	Contracted	1	OG0001211	Phacu.WLD.L013620.1	0.0245986
11	PaWLD	Contracted	1	OG0001217	Phacu.WLD.011G158900.1	0.036494
11	PaWLD	Contracted	1	OG0001217	Phacu.WLD.011G161900.1	0.036494
11	PaWLD	Contracted	1	OG0001276		0.0124363
11	PaWLD	Contracted	1	OG0001300	Phacu.WLD.001G266200.1	-
11	PaWLD	Contracted	1	OG0001300	Phacu.WLD.007G240200.1	-
11	PaWLD	Contracted	1	OG0001322	Phacu.WLD.007G230700.1	0.0245986
11	PaWLD	Contracted	1	OG0001340	Phacu.WLD.004G025600.1	-
11	PaWLD	Contracted	1	OG0001340	Phacu.WLD.009G223000.1	-
11	PaWLD	Contracted	1	OG0001385	Phacu.WLD.001G169500.1	-
11	PaWLD	Contracted	1	OG0001385	Phacu.WLD.007G304500.1	-
11	PaWLD	Contracted	1	OG0001399	Phacu.WLD.011G005300.1	0.036494
11	PaWLD	Contracted	1	OG0001400	Phacu.WLD.004G167600.1	-
11	PaWLD	Contracted	1	OG0001400	Phacu.WLD.004G168000.1	-
11	PaWLD	Contracted	2	OG0001402	Phacu.WLD.011G249600.1	-
11	PaWLD	Contracted	1	OG0001408	Phacu.WLD.004G011000.1	-
11	PaWLD	Contracted	1	OG0001408	Phacu.WLD.004G208900.1	-
11	PaWLD	Contracted	1	OG0001409	Phacu.WLD.001G089600.1	-
11	PaWLD	Contracted	1	OG0001409	Phacu.WLD.009G190700.1	-
11	PaWLD	Contracted	1	OG0001416	Phacu.WLD.006G159400.1	0.0245986
11	PaWLD	Contracted	1	OG0001439	Phacu.WLD.004G122900.1	0.0245986
11	PaWLD	Contracted	1	OG0001557	Phacu.WLD.004G028400.1	-
11	PaWLD	Contracted	1	OG0001557	Phacu.WLD.008G040100.1	-
11	PaWLD	Contracted	1	OG0001608	Phacu.WLD.004G028800.1	-
11	PaWLD	Contracted	1	OG0001608	Phacu.WLD.008G040400.1	-
11	PaWLD	Contracted	1	OG0001687	Phacu.WLD.006G173500.1	0.0245986
11	PaWLD	Contracted	1	OG0001697	Phacu.WLD.002G353900.1	-
11	PaWLD	Contracted	1	OG0001697	Phacu.WLD.003G018500.1	-
11	PaWLD	Contracted	1	OG0001700	Phacu.WLD.006G119900.1	-
11	PaWLD	Contracted	1	OG0001723	Phacu.WLD.002G234600.1	-
11	PaWLD	Contracted	1	OG0001774	Phacu.WLD.011G191300.1	-
11	PaWLD	Contracted	1	OG0001817		0.0124363
11	PaWLD	Contracted	1	OG0001957	Phacu.WLD.005G088600.1	0.0245986
11	PaWLD	Contracted	1	OG0002220	Phacu.WLD.002G191300.1	-
11	PaWLD	Contracted	1	OG0002345	Phacu.WLD.001G013500.1	-
11	PaWLD	Contracted	1	OG0002345	Phacu.WLD.009G115800.1	-
11	PaWLD	Contracted	1	OG0002399		0.0124363
11	PaWLD	Contracted	1	OG0002404		0.0124363
11	PaWLD	Contracted	1	OG0002657	Phacu.WLD.005G187500.1	-
11	PaWLD	Contracted	1	OG0002787	Phacu.WLD.004G062000.1	0.036494
11	PaWLD	Contracted	1	OG0002787	Phacu.WLD.008G021700.1	0.036494
11	PaWLD	Contracted	2	OG0002794	Phacu.WLD.001G289900.1	-
11	PaWLD	Contracted	1	OG0002843	Phacu.WLD.008G274500.1	-
11	PaWLD	Contracted	1	OG0003026	Phacu.WLD.009G216600.1	-
11	PaWLD	Contracted	1	OG0003244		0.0124363
11	PaWLD	Contracted	1	OG0003247		0.0124363
11	PaWLD	Contracted	1	OG0003624	Phacu.WLD.004G028900.1	-
11	PaWLD	Contracted	1	OG0003788	Phacu.WLD.008G203600.1	-
11	PaWLD	Contracted	1	OG0003840	Phacu.WLD.008G024700.1	0.0245986
11	PaWLD	Contracted	1	OG0003895	Phacu.WLD.004G091100.1	0.0245986
11	PaWLD	Contracted	1	OG0003938	Phacu.WLD.007G109200.1	-
11	PaWLD	Contracted	1	OG0004077		0.0124363
11	PaWLD	Contracted	1	OG0004079		0.0124363
11	PaWLD	Contracted	1	OG0004080		0.0124363
11	PaWLD	Contracted	1	OG0004125	Phacu.WLD.007G304600.1	-
11	PaWLD	Contracted	1	OG0004126	Phacu.WLD.001G001900.1	-
11	PaWLD	Contracted	1	OG0004189	Phacu.WLD.009G280100.1	-
11	PaWLD	Contracted	1	OG0004280	Phacu.WLD.004G055400.1	-
11	PaWLD	Contracted	1	OG0004295	Phacu.WLD.L016400.1	-
11	PaWLD	Contracted	1	OG0004315	Phacu.WLD.007G155500.1	-
11	PaWLD	Contracted	1	OG0004352	Phacu.WLD.009G291300.1	-
11	PaWLD	Contracted	1	OG0004358	Phacu.WLD.009G298900.1	-
11	PaWLD	Contracted	1	OG0004428	Phacu.WLD.005G135200.1	-
11	PaWLD	Contracted	1	OG0004454	Phacu.WLD.010G184100.1	-
11	PaWLD	Contracted	1	OG0004711	Phacu.WLD.001G129400.1	-
11	PaWLD	Contracted	1	OG0004714	Phacu.WLD.008G234400.1	-
11	PaWLD	Contracted	1	OG0004719	Phacu.WLD.004G072000.1	-
11	PaWLD	Contracted	1	OG0004730	Phacu.WLD.009G074200.1	-
11	PaWLD	Contracted	1	OG0004752		0.0245986
11	PaWLD	Contracted	1	OG0004807	Phacu.WLD.009G142400.1	-
11	PaWLD	Contracted	1	OG0004812	Phacu.WLD.008G232600.1	-
11	PaWLD	Contracted	1	OG0004814	Phacu.WLD.006G190100.1	-
11	PaWLD	Contracted	1	OG0004817	Phacu.WLD.004G025400.1	-
11	PaWLD	Contracted	1	OG0004847	Phacu.WLD.003G281300.1	-
11	PaWLD	Contracted	1	OG0004864	Phacu.WLD.009G175100.1	-
11	PaWLD	Contracted	1	OG0004929	Phacu.WLD.002G314300.1	-
11	PaWLD	Contracted	1	OG0004940	Phacu.WLD.001G042300.1	-
11	PaWLD	Contracted	1	OG0004941	Phacu.WLD.003G095300.1	0.0245986
11	PaWLD	Contracted	1	OG0004995		-
11	PaWLD	Contracted	1	OG0005016	Phacu.WLD.002G213800.1	-
11	PaWLD	Contracted	1	OG0005031	Phacu.WLD.002G333400.1	-
11	PaWLD	Contracted	1	OG0005047	Phacu.WLD.010G150300.1	-
11	PaWLD	Contracted	1	OG0005049		0.0124363
11	PaWLD	Contracted	1	OG0005063	Phacu.WLD.003G048500.1	-
11	PaWLD	Contracted	1	OG0005070	Phacu.WLD.002G218900.1	-
11	PaWLD	Contracted	1	OG0005074		-
11	PaWLD	Contracted	1	OG0005082	Phacu.WLD.007G087100.1	-
11	PaWLD	Contracted	1	OG0005083	Phacu.WLD.002G200400.1	-
11	PaWLD	Contracted	1	OG0005084	Phacu.WLD.011G210900.1	-
11	PaWLD	Contracted	1	OG0005226	Phacu.WLD.003G200400.1	-
11	PaWLD	Contracted	1	OG0005230	Phacu.WLD.009G058800.1	-
11	PaWLD	Contracted	1	OG0005236	Phacu.WLD.003G297600.1	0.0245986
11	PaWLD	Contracted	1	OG0005240	Phacu.WLD.003G320300.1	-
11	PaWLD	Contracted	1	OG0005257	Phacu.WLD.009G016300.1	-
11	PaWLD	Contracted	1	OG0005264	Phacu.WLD.002G109000.1	-
11	PaWLD	Contracted	1	OG0005267	Phacu.WLD.002G019400.1	-
11	PaWLD	Contracted	1	OG0005296	Phacu.WLD.009G146200.1	-
11	PaWLD	Contracted	1	OG0005299	Phacu.WLD.003G098000.1	-
11	PaWLD	Contracted	1	OG0005309	Phacu.WLD.002G360900.1	-
11	PaWLD	Contracted	1	OG0005322	Phacu.WLD.005G120300.1	-
11	PaWLD	Contracted	1	OG0005323	Phacu.WLD.006G225400.1	0.0245986
11	PaWLD	Contracted	1	OG0005344	Phacu.WLD.001G163700.1	-
11	PaWLD	Contracted	1	OG0005366	Phacu.WLD.002G183500.1	-
11	PaWLD	Contracted	1	OG0005375	Phacu.WLD.002G254700.1	-
11	PaWLD	Contracted	1	OG0005396	Phacu.WLD.002G062500.1	-
11	PaWLD	Contracted	1	OG0005399	Phacu.WLD.003G326000.1	-
11	PaWLD	Contracted	1	OG0005416	Phacu.WLD.001G239400.1	-
11	PaWLD	Contracted	1	OG0005452	Phacu.WLD.005G130200.1	-
11	PaWLD	Contracted	1	OG0005459	Phacu.WLD.006G231200.1	-
11	PaWLD	Contracted	1	OG0005490	Phacu.WLD.010G115300.1	0.0245986
11	PaWLD	Contracted	1	OG0005495	Phacu.WLD.006G112600.1	-
11	PaWLD	Contracted	1	OG0005500	Phacu.WLD.011G211400.1	-
11	PaWLD	Contracted	1	OG0005518	Phacu.WLD.004G099600.1	-
11	PaWLD	Contracted	1	OG0005524	Phacu.WLD.003G331000.1	-
11	PaWLD	Contracted	1	OG0005525	Phacu.WLD.001G091600.1	-
11	PaWLD	Contracted	1	OG0005544	Phacu.WLD.010G115200.1	0.0245986
11	PaWLD	Contracted	1	OG0005646		0.0124363
11	PaWLD	Contracted	1	OG0005651	Phacu.WLD.004G168900.1	-
11	PaWLD	Contracted	1	OG0005676	Phacu.WLD.008G028600.1	-
11	PaWLD	Contracted	1	OG0005690	Phacu.WLD.011G219700.1	-
11	PaWLD	Contracted	1	OG0005702	Phacu.WLD.009G007100.1	0.0245986
11	PaWLD	Contracted	1	OG0005741	Phacu.WLD.001G065500.1	-
11	PaWLD	Contracted	1	OG0005752	Phacu.WLD.003G178400.1	-
11	PaWLD	Contracted	1	OG0005760	Phacu.WLD.009G019100.1	-
11	PaWLD	Contracted	1	OG0005767	Phacu.WLD.003G251600.1	-
11	PaWLD	Contracted	1	OG0005775	Phacu.WLD.006G236600.1	-
11	PaWLD	Contracted	1	OG0005777	Phacu.WLD.007G307000.1	-
11	PaWLD	Contracted	1	OG0005832	Phacu.WLD.003G228500.1	-
11	PaWLD	Contracted	1	OG0005841	Phacu.WLD.001G288700.1	-
11	PaWLD	Contracted	1	OG0005857	Phacu.WLD.001G194100.1	0.0245986
11	PaWLD	Contracted	1	OG0005877	Phacu.WLD.005G200000.1	-
11	PaWLD	Contracted	1	OG0005878	Phacu.WLD.011G211000.1	-
11	PaWLD	Contracted	1	OG0005879	Phacu.WLD.008G060400.1	-
11	PaWLD	Contracted	1	OG0005920	Phacu.WLD.010G017600.1	-
11	PaWLD	Contracted	1	OG0005929	Phacu.WLD.009G125700.1	-
11	PaWLD	Contracted	1	OG0005941		0.0124363
11	PaWLD	Contracted	1	OG0005944	Phacu.WLD.005G213200.1	-
11	PaWLD	Contracted	1	OG0005950	Phacu.WLD.010G135800.1	-
11	PaWLD	Contracted	1	OG0005968	Phacu.WLD.005G087100.1	-
11	PaWLD	Contracted	1	OG0005979	Phacu.WLD.008G225400.1	-
11	PaWLD	Contracted	1	OG0005983	Phacu.WLD.003G059400.1	-
11	PaWLD	Contracted	1	OG0006028	Phacu.WLD.006G082000.1	-
11	PaWLD	Contracted	1	OG0006046	Phacu.WLD.008G161000.1	-
11	PaWLD	Contracted	1	OG0006206		0.0124363
11	PaWLD	Contracted	1	OG0006251	Phacu.WLD.006G110600.1	-
11	PaWLD	Contracted	1	OG0006253	Phacu.WLD.009G199300.1	-
11	PaWLD	Contracted	1	OG0006312		-
11	PaWLD	Contracted	1	OG0006345		-
11	PaWLD	Contracted	1	OG0006554	Phacu.WLD.010G144500.1	-
11	PaWLD	Contracted	1	OG0006697	Phacu.WLD.005G015900.1	-
11	PaWLD	Contracted	1	OG0006701	Phacu.WLD.006G211000.1	-
11	PaWLD	Contracted	2	OG0006704		-
11	PaWLD	Contracted	1	OG0006714	Phacu.WLD.007G047900.1	-
11	PaWLD	Contracted	1	OG0006790	Phacu.WLD.001G127700.1	-
11	PaWLD	Contracted	1	OG0006879	Phacu.WLD.008G271500.1	-
11	PaWLD	Contracted	1	OG0007102		0.0245986
11	PaWLD	Contracted	1	OG0008234		-
11	PaWLD	Contracted	1	OG0008563	Phacu.WLD.011G202000.1	0.0245986
11	PaWLD	Contracted	1	OG0008899		0.0124363
11	PaWLD	Contracted	1	OG0009029		-
11	PaWLD	Contracted	1	OG0011615		-
11	PaWLD	Contracted	1	OG0011996	Phacu.WLD.005G213800.1	0.0245986
11	PaWLD	Contracted	1	OG0012401		-
11	PaWLD	Contracted	1	OG0014028		-
11	PaWLD	Contracted	1	OG0014079		-
11	PaWLD	Contracted	1	OG0014424		-
11	PaWLD	Contracted	1	OG0014485		-
11	PaWLD	Contracted	1	OG0014494		-
11	PaWLD	Contracted	1	OG0014775		-
11	PaWLD	Contracted	1	OG0014819		-
11	PaWLD	Contracted	1	OG0015106		-
11	PaWLD	Contracted	1	OG0015133		-
11	PaWLD	Contracted	1	OG0015223		-
11	PaWLD	Contracted	1	OG0016395		-
11	PaWLD	Contracted	1	OG0016399		-
11	PaWLD	Contracted	1	OG0016409		-
11	PaWLD	Contracted	1	OG0016415		-
11	PaWLD	Contracted	1	OG0016426		-
11	PaWLD	Contracted	1	OG0016432		-
11	PaWLD	Contracted	1	OG0016435		-
11	PaWLD	Contracted	1	OG0016478		-
11	PaWLD	Contracted	1	OG0016495		-
11	PaWLD	Contracted	1	OG0016500		-
11	PaWLD	Contracted	1	OG0016501		-
11	PaWLD	Contracted	1	OG0016521		-
11	PaWLD	Contracted	1	OG0016560		-
11	PaWLD	Contracted	1	OG0016587		-
11	PaWLD	Contracted	1	OG0016588		-
11	PaWLD	Contracted	1	OG0016597		-
11	PaWLD	Contracted	1	OG0016633		0.0124363
11	PaWLD	Contracted	1	OG0016645		-
11	PaWLD	Contracted	1	OG0017234		0.0124363
11	PaWLD	Contracted	1	OG0017237		-
11	PaWLD	Contracted	1	OG0017239		-
11	PaWLD	Contracted	1	OG0017246		-
11	PaWLD	Contracted	1	OG0017253		-
11	PaWLD	Contracted	1	OG0017254		-
11	PaWLD	Contracted	1	OG0017256		-
11	PaWLD	Contracted	1	OG0017259		-
11	PaWLD	Contracted	1	OG0017270		-
11	PaWLD	Contracted	1	OG0017271		-
11	PaWLD	Contracted	1	OG0017280		-
11	PaWLD	Contracted	1	OG0017283		-
11	PaWLD	Contracted	1	OG0017291		-
11	PaWLD	Contracted	1	OG0017292		-
11	PaWLD	Contracted	1	OG0017694		-
11	PaWLD	Contracted	1	OG0017698		-
11	PaWLD	Contracted	1	OG0017708		-
11	PaWLD	Contracted	1	OG0017721		0.0124363
11	PaWLD	Contracted	1	OG0017724		-
11	PaWLD	Contracted	1	OG0017733		-
11	PaWLD	Contracted	1	OG0018158		-
11	PaWLD	Contracted	1	OG0018184		-
11	PaWLD	Contracted	1	OG0018201		-
11	PaWLD	Contracted	1	OG0018788		0.0124363
11	PaWLD	Contracted	1	OG0019967		0.0124363
11	PaWLD	Contracted	5	OG0000010	Phacu.WLD.002G198800.1	-
11	PaWLD	Contracted	5	OG0000010	Phacu.WLD.003G078300.1	-
11	PaWLD	Contracted	5	OG0000010	Phacu.WLD.004G025700.1	-
11	PaWLD	Contracted	5	OG0000010	Phacu.WLD.004G041800.1	-
11	PaWLD	Contracted	5	OG0000010	Phacu.WLD.004G058100.1	-
11	PaWLD	Contracted	5	OG0000010	Phacu.WLD.004G169800.1	-
11	PaWLD	Contracted	5	OG0000010	Phacu.WLD.004G174400.1	-
11	PaWLD	Contracted	5	OG0000010	Phacu.WLD.004G174500.1	-
11	PaWLD	Contracted	5	OG0000010	Phacu.WLD.004G174700.1	-
11	PaWLD	Contracted	5	OG0000010	Phacu.WLD.004G174800.1	-
11	PaWLD	Contracted	5	OG0000010	Phacu.WLD.005G036500.1	-
11	PaWLD	Contracted	5	OG0000010	Phacu.WLD.009G282200.1	-
11	PaWLD	Contracted	5	OG0000010	Phacu.WLD.010G154100.1	-
11	PaWLD	Contracted	5	OG0000010	Phacu.WLD.010G154200.1	-
11	PaWLD	Contracted	5	OG0000010	Phacu.WLD.010G154700.1	-
11	PaWLD	Contracted	5	OG0000010	Phacu.WLD.010G155900.1	-
11	PaWLD	Contracted	5	OG0000010	Phacu.WLD.010G156000.1	-
11	PaWLD	Contracted	1	OG0000011	Phacu.WLD.001G299500.1	-
11	PaWLD	Contracted	3	OG0000017	Phacu.WLD.008G167300.1	-
11	PaWLD	Contracted	3	OG0000017	Phacu.WLD.011G085000.1	-
11	PaWLD	Contracted	2	OG0000022	Phacu.WLD.004G150700.1	-
11	PaWLD	Contracted	2	OG0000022	Phacu.WLD.004G150900.1	-
11	PaWLD	Contracted	2	OG0000022	Phacu.WLD.008G146300.1	-
11	PaWLD	Contracted	2	OG0000022	Phacu.WLD.009G254100.1	-
11	PaWLD	Contracted	2	OG0000022	Phacu.WLD.009G254200.1	-
11	PaWLD	Contracted	2	OG0000022	Phacu.WLD.009G254400.1	-
11	PaWLD	Contracted	1	OG0000043		-
11	PaWLD	Contracted	1	OG0000055		-
11	PaCVR	ContractedSig	7	OG0000015	Phacu.CVR.007G126700.2	2.40278e-08
11	PaCVR	ContractedSig	7	OG0000015	Phacu.CVR.010G007700.2	2.40278e-08
11	PaCVR	ContractedSig	7	OG0000015	Phacu.CVR.010G007800.1	2.40278e-08
11	PaCVR	ContractedSig	7	OG0000015	Phacu.CVR.010G023400.1	2.40278e-08
11	PaCVR	ContractedSig	7	OG0000015	Phacu.CVR.010G023500.1	2.40278e-08
11	PaCVR	ContractedSig	7	OG0000015	Phacu.CVR.010G024000.1	2.40278e-08
11	PaCVR	ContractedSig	7	OG0000015	Phacu.CVR.010G024500.1	2.40278e-08
11	PaCVR	ContractedSig	7	OG0000015	Phacu.CVR.010G025100.1	2.40278e-08
11	PaCVR	ContractedSig	7	OG0000015	Phacu.CVR.010G025300.1	2.40278e-08
11	PaCVR	ContractedSig	7	OG0000015	Phacu.CVR.010G025400.2	2.40278e-08
11	PaCVR	ContractedSig	7	OG0000015	Phacu.CVR.010G025800.1	2.40278e-08
11	PaCVR	ContractedSig	7	OG0000015	Phacu.CVR.010G026000.1	2.40278e-08
11	PaCVR	ContractedSig	7	OG0000015	Phacu.CVR.010G026200.1	2.40278e-08
11	PaCVR	ContractedSig	7	OG0000015	Phacu.CVR.010G026300.1	2.40278e-08
11	PaCVR	ContractedSig	7	OG0000015	Phacu.CVR.010G026400.1	2.40278e-08
11	PaCVR	ContractedSig	7	OG0000015	Phacu.CVR.010G026500.1	2.40278e-08
11	PaCVR	ContractedSig	7	OG0000015	Phacu.CVR.010G026600.1	2.40278e-08
11	PaCVR	ContractedSig	7	OG0000015	Phacu.CVR.010G026900.1	2.40278e-08
11	PaCVR	ContractedSig	7	OG0000015	Phacu.CVR.010G027000.3	2.40278e-08
11	PaCVR	ContractedSig	7	OG0000015	Phacu.CVR.010G027100.1	2.40278e-08
11	PaCVR	ContractedSig	7	OG0000015	Phacu.CVR.010G027200.1	2.40278e-08
11	PaCVR	ContractedSig	7	OG0000015	Phacu.CVR.010G027500.1	2.40278e-08
11	PaCVR	ContractedSig	7	OG0000015	Phacu.CVR.010G027700.1	2.40278e-08
11	PaCVR	ContractedSig	7	OG0000015	Phacu.CVR.010G027800.1	2.40278e-08
11	PaCVR	ContractedSig	7	OG0000015	Phacu.CVR.010G028000.2	2.40278e-08
11	PaCVR	ContractedSig	7	OG0000015	Phacu.CVR.010G028800.3	2.40278e-08
11	PaCVR	ContractedSig	7	OG0000015	Phacu.CVR.010G028900.1	2.40278e-08
11	PaCVR	ContractedSig	7	OG0000015	Phacu.CVR.010G029100.1	2.40278e-08
11	PaCVR	ContractedSig	7	OG0000015	Phacu.CVR.010G029400.2	2.40278e-08
11	PaCVR	ContractedSig	7	OG0000015	Phacu.CVR.010G029600.3	2.40278e-08
11	PaCVR	ContractedSig	7	OG0000015	Phacu.CVR.010G029700.1	2.40278e-08
11	PaCVR	ContractedSig	7	OG0000015	Phacu.CVR.010G029800.1	2.40278e-08
11	PaCVR	ContractedSig	7	OG0000015	Phacu.CVR.010G030100.2	2.40278e-08
11	PaCVR	ContractedSig	7	OG0000015	Phacu.CVR.011G173600.1	2.40278e-08
11	PaCVR	ContractedSig	5	OG0000041	Phacu.CVR.002G157400.1	3.2844e-09
11	PaCVR	ContractedSig	5	OG0000041	Phacu.CVR.002G157600.2	3.2844e-09
11	PaCVR	ContractedSig	5	OG0000041	Phacu.CVR.005G015400.1	3.2844e-09
11	PaCVR	ContractedSig	3	OG0000049	Phacu.CVR.007G244100.1	1.05679e-05
11	PaCVR	ContractedSig	2	OG0000058	Phacu.CVR.006G205100.1	0.00396045
11	PaCVR	ContractedSig	2	OG0000058	Phacu.CVR.006G205300.1	0.00396045
11	PaCVR	ContractedSig	2	OG0000058	Phacu.CVR.011G091400.1	0.00396045
11	PaCVR	ContractedSig	2	OG0000058	Phacu.CVR.011G152700.1	0.00396045
11	PaCVR	ContractedSig	2	OG0000058	Phacu.CVR.011G152900.1	0.00396045
11	PaCVR	ContractedSig	2	OG0000058	Phacu.CVR.011G158300.1	0.00396045
11	PaCVR	ContractedSig	2	OG0000058	Phacu.CVR.011G158400.1	0.00396045
11	PaCVR	ContractedSig	2	OG0000058	Phacu.CVR.011G159200.1	0.00396045
11	PaCVR	ContractedSig	2	OG0000058	Phacu.CVR.011G159500.1	0.00396045
11	PaCVR	ContractedSig	2	OG0000058	Phacu.CVR.011G161600.1	0.00396045
11	PaCVR	ContractedSig	2	OG0000058	Phacu.CVR.011G162100.1	0.00396045
11	PaCVR	ContractedSig	2	OG0000058	Phacu.CVR.011G162700.1	0.00396045
11	PaCVR	ContractedSig	2	OG0000058	Phacu.CVR.011G162800.1	0.00396045
11	PaCVR	ContractedSig	5	OG0000060	Phacu.CVR.002G145500.4	3.2844e-09
11	PaCVR	ContractedSig	5	OG0000060	Phacu.CVR.002G150300.1	3.2844e-09
11	PaCVR	ContractedSig	5	OG0000060	Phacu.CVR.008G285800.1	3.2844e-09
11	PaCVR	ContractedSig	5	OG0000060	Phacu.CVR.008G285900.1	3.2844e-09
11	PaCVR	ContractedSig	2	OG0000083	Phacu.CVR.001G008800.1	0.00154351
11	PaCVR	ContractedSig	2	OG0000083	Phacu.CVR.001G302000.1	0.00154351
11	PaCVR	ContractedSig	2	OG0000083	Phacu.CVR.002G303200.1	0.00154351
11	PaCVR	ContractedSig	2	OG0000083	Phacu.CVR.003G090200.1	0.00154351
11	PaCVR	ContractedSig	2	OG0000083	Phacu.CVR.008G035100.1	0.00154351
11	PaCVR	ContractedSig	2	OG0000083	Phacu.CVR.011G065300.1	0.00154351
11	PaCVR	ContractedSig	2	OG0000083	Phacu.CVR.011G225000.1	0.00154351
11	PaCVR	ContractedSig	3	OG0000103	Phacu.CVR.004G082400.1	1.6671e-05
11	PaCVR	ContractedSig	3	OG0000103	Phacu.CVR.004G089900.1	1.6671e-05
11	PaCVR	ContractedSig	3	OG0000103	Phacu.CVR.009G028800.3	1.6671e-05
11	PaCVR	ContractedSig	3	OG0000103	Phacu.CVR.009G028900.1	1.6671e-05
11	PaCVR	ContractedSig	3	OG0000103	Phacu.CVR.009G029000.1	1.6671e-05
11	PaCVR	ContractedSig	2	OG0000109	Phacu.CVR.001G311000.1	0.00124295
11	PaCVR	ContractedSig	2	OG0000109	Phacu.CVR.002G201700.1	0.00124295
11	PaCVR	ContractedSig	2	OG0000109	Phacu.CVR.002G321000.1	0.00124295
11	PaCVR	ContractedSig	5	OG0000147	Phacu.CVR.009G054500.1	1.59468e-09
11	PaCVR	ContractedSig	3	OG0000180	Phacu.CVR.002G229600.1	2.46941e-05
11	PaCVR	ContractedSig	3	OG0000180	Phacu.CVR.002G229700.1	2.46941e-05
11	PaCVR	ContractedSig	3	OG0000180	Phacu.CVR.002G229800.1	2.46941e-05
11	PaCVR	ContractedSig	3	OG0000180	Phacu.CVR.002G230200.1	2.46941e-05
11	PaCVR	ContractedSig	3	OG0000180	Phacu.CVR.002G230800.1	2.46941e-05
11	PaCVR	ContractedSig	3	OG0000180	Phacu.CVR.002G231000.1	2.46941e-05
11	PaCVR	ContractedSig	2	OG0000202	Phacu.CVR.001G048500.1	0.000973216
11	PaCVR	ContractedSig	2	OG0000202	Phacu.CVR.002G199700.1	0.000973216
11	PaCVR	ContractedSig	2	OG0000202	Phacu.CVR.006G060000.1	0.000973216
11	PaCVR	ContractedSig	2	OG0000202	Phacu.CVR.007G030500.1	0.000973216
11	PaCVR	ContractedSig	2	OG0000225	Phacu.CVR.005G143000.2	0.000734927
11	PaCVR	ContractedSig	2	OG0000225	Phacu.CVR.005G143100.1	0.000734927
11	PaCVR	ContractedSig	2	OG0000225	Phacu.CVR.005G143200.1	0.000734927
11	PaCVR	ContractedSig	2	OG0000225	Phacu.CVR.005G143500.1	0.000734927
11	PaCVR	ContractedSig	2	OG0000225	Phacu.CVR.011G115700.1	0.000734927
11	PaCVR	ContractedSig	2	OG0000254	Phacu.CVR.007G020100.1	0.000214955
11	PaCVR	ContractedSig	2	OG0000254	Phacu.CVR.008G174500.1	0.000214955
11	PaCVR	ContractedSig	2	OG0000323	Phacu.CVR.010G094100.1	0.000355169
11	PaCVR	ContractedSig	2	OG0000323	Phacu.CVR.L000330.1	0.000355169
11	PaCVR	ContractedSig	2	OG0000323	Phacu.CVR.L001080.1	0.000355169
11	PaCVR	ContractedSig	3	OG0000738	Phacu.CVR.010G189800.1	1.30492e-06
11	PaCVR	ContractedSig	2	OG0000758	Phacu.CVR.006G067500.1	0.000108693
11	PaCVR	ContractedSig	2	OG0000819	Phacu.CVR.008G250100.1	0.000214955
11	PaCVR	ContractedSig	2	OG0001419	Phacu.CVR.006G145500.1	0.000108693
11	PaCVR	ContractedSig	5	OG0000147	Phacu.CVR.010G014000.1	1.59468e-09
11	PaCVR	ContractedSig	5	OG0000147	Phacu.CVR.009G240300.1	1.59468e-09
11	PaCVR	ContractedSig	6	OG0000173		1.31111e-11
11	PaCVR	ContractedSig	4	OG0000380		4.55237e-09
11	PaCVR	ContractedSig	4	OG0000626		4.55237e-09
11	PaCVR	ContractedSig	2	OG0000763		3.70199e-05
11	PaCVR	ContractedSig	2	OG0000783		0.000108693
11	PaCVR	ContractedSig	2	OG0000792		0.000108693
11	PaCVR	ContractedSig	4	OG0000803		4.55237e-09
11	PaCVR	ContractedSig	2	OG0000812		0.000108693
11	PaCVR	ContractedSig	2	OG0000947		0.000214955
11	PaCVR	ContractedSig	2	OG0001175		0.000108693
11	PaCVR	ContractedSig	2	OG0001278		3.70199e-05
11	PaCVR	ContractedSig	2	OG0001302		0.000108693
11	PaCVR	ContractedSig	2	OG0001379		3.70199e-05
11	PaCVR	ContractedSig	2	OG0001473		0.000108693
11	PaCVR	ContractedSig	2	OG0001536		3.70199e-05
11	PaCVR	ContractedSig	2	OG0002097		0.000108693
11	PaCVR	ContractedSig	2	OG0002795		3.70199e-05
11	PaCVR	ContractedSig	3	OG0003778		3.59497e-07
11	PaCVR	ContractedSig	2	OG0004457		3.70199e-05
11	PaCVR	ContractedSig	2	OG0005343		3.70199e-05
11	PaCVR	ContractedSig	2	OG0005847		3.70199e-05
11	PaCVR	ContractedSig	2	OG0006054		3.70199e-05
11	PaCVR	ContractedSig	2	OG0006682		3.70199e-05
11	PaCVR	ContractedSig	2	OG0014614		3.70199e-05
11	PaCVR	ContractedSig	2	OG0014893		3.70199e-05
11	PaCVR	ContractedSig	2	OG0016437		3.70199e-05
11	PaCVR	ContractedSig	2	OG0000019		0.00446
11	PaCVR	ContractedSig	2	OG0000036		3.70198e-05
11	PaWLD	ContractedSig	7	OG0000015	Phacu.WLD.007G124000.1	2.40278e-08
11	PaWLD	ContractedSig	7	OG0000015	Phacu.WLD.010G007600.1	2.40278e-08
11	PaWLD	ContractedSig	7	OG0000015	Phacu.WLD.010G007800.1	2.40278e-08
11	PaWLD	ContractedSig	7	OG0000015	Phacu.WLD.010G011800.1	2.40278e-08
11	PaWLD	ContractedSig	7	OG0000015	Phacu.WLD.010G011900.1	2.40278e-08
11	PaWLD	ContractedSig	7	OG0000015	Phacu.WLD.010G012000.1	2.40278e-08
11	PaWLD	ContractedSig	7	OG0000015	Phacu.WLD.010G012600.1	2.40278e-08
11	PaWLD	ContractedSig	7	OG0000015	Phacu.WLD.010G020400.1	2.40278e-08
11	PaWLD	ContractedSig	7	OG0000015	Phacu.WLD.010G020500.1	2.40278e-08
11	PaWLD	ContractedSig	7	OG0000015	Phacu.WLD.010G020800.1	2.40278e-08
11	PaWLD	ContractedSig	7	OG0000015	Phacu.WLD.010G020900.1	2.40278e-08
11	PaWLD	ContractedSig	7	OG0000015	Phacu.WLD.010G021000.1	2.40278e-08
11	PaWLD	ContractedSig	7	OG0000015	Phacu.WLD.010G021100.1	2.40278e-08
11	PaWLD	ContractedSig	7	OG0000015	Phacu.WLD.010G021200.1	2.40278e-08
11	PaWLD	ContractedSig	7	OG0000015	Phacu.WLD.010G021600.1	2.40278e-08
11	PaWLD	ContractedSig	7	OG0000015	Phacu.WLD.010G021800.1	2.40278e-08
11	PaWLD	ContractedSig	7	OG0000015	Phacu.WLD.010G021900.1	2.40278e-08
11	PaWLD	ContractedSig	7	OG0000015	Phacu.WLD.010G022100.1	2.40278e-08
11	PaWLD	ContractedSig	7	OG0000015	Phacu.WLD.010G022200.1	2.40278e-08
11	PaWLD	ContractedSig	7	OG0000015	Phacu.WLD.010G022500.1	2.40278e-08
11	PaWLD	ContractedSig	7	OG0000015	Phacu.WLD.010G022900.1	2.40278e-08
11	PaWLD	ContractedSig	7	OG0000015	Phacu.WLD.010G023000.1	2.40278e-08
11	PaWLD	ContractedSig	7	OG0000015	Phacu.WLD.010G023600.1	2.40278e-08
11	PaWLD	ContractedSig	7	OG0000015	Phacu.WLD.010G023800.1	2.40278e-08
11	PaWLD	ContractedSig	7	OG0000015	Phacu.WLD.010G024000.1	2.40278e-08
11	PaWLD	ContractedSig	7	OG0000015	Phacu.WLD.010G024100.1	2.40278e-08
11	PaWLD	ContractedSig	7	OG0000015	Phacu.WLD.010G024200.1	2.40278e-08
11	PaWLD	ContractedSig	7	OG0000015	Phacu.WLD.010G024300.1	2.40278e-08
11	PaWLD	ContractedSig	7	OG0000015	Phacu.WLD.010G024500.1	2.40278e-08
11	PaWLD	ContractedSig	7	OG0000015	Phacu.WLD.010G025000.1	2.40278e-08
11	PaWLD	ContractedSig	7	OG0000015	Phacu.WLD.011G174500.1	2.40278e-08
11	PaWLD	ContractedSig	5	OG0000041	Phacu.WLD.002G156500.1	3.2844e-09
11	PaWLD	ContractedSig	5	OG0000041	Phacu.WLD.002G156700.1	3.2844e-09
11	PaWLD	ContractedSig	5	OG0000041	Phacu.WLD.005G014900.1	3.2844e-09
11	PaWLD	ContractedSig	5	OG0000041	Phacu.WLD.006G064100.1	3.2844e-09
11	PaWLD	ContractedSig	3	OG0000049	Phacu.WLD.003G066300.1	1.05679e-05
11	PaWLD	ContractedSig	3	OG0000049	Phacu.WLD.005G132700.1	1.05679e-05
11	PaWLD	ContractedSig	3	OG0000049	Phacu.WLD.007G157000.1	1.05679e-05
11	PaWLD	ContractedSig	3	OG0000049	Phacu.WLD.010G074500.1	1.05679e-05
11	PaWLD	ContractedSig	2	OG0000058	Phacu.WLD.006G197900.1	0.00396045
11	PaWLD	ContractedSig	2	OG0000058	Phacu.WLD.006G198100.1	0.00396045
11	PaWLD	ContractedSig	2	OG0000058	Phacu.WLD.011G089600.1	0.00396045
11	PaWLD	ContractedSig	2	OG0000058	Phacu.WLD.011G151800.1	0.00396045
11	PaWLD	ContractedSig	2	OG0000058	Phacu.WLD.011G152100.1	0.00396045
11	PaWLD	ContractedSig	2	OG0000058	Phacu.WLD.011G158500.1	0.00396045
11	PaWLD	ContractedSig	2	OG0000058	Phacu.WLD.011G158600.1	0.00396045
11	PaWLD	ContractedSig	2	OG0000058	Phacu.WLD.011G159000.1	0.00396045
11	PaWLD	ContractedSig	2	OG0000058	Phacu.WLD.011G159600.1	0.00396045
11	PaWLD	ContractedSig	2	OG0000058	Phacu.WLD.011G160000.1	0.00396045
11	PaWLD	ContractedSig	2	OG0000058	Phacu.WLD.011G161200.1	0.00396045
11	PaWLD	ContractedSig	2	OG0000058	Phacu.WLD.011G161600.1	0.00396045
11	PaWLD	ContractedSig	2	OG0000058	Phacu.WLD.011G162300.1	0.00396045
11	PaWLD	ContractedSig	2	OG0000058	Phacu.WLD.011G162400.1	0.00396045
11	PaWLD	ContractedSig	5	OG0000060	Phacu.WLD.002G142200.1	3.2844e-09
11	PaWLD	ContractedSig	5	OG0000060	Phacu.WLD.002G142500.1	3.2844e-09
11	PaWLD	ContractedSig	5	OG0000060	Phacu.WLD.002G143200.1	3.2844e-09
11	PaWLD	ContractedSig	5	OG0000060	Phacu.WLD.008G096600.1	3.2844e-09
11	PaWLD	ContractedSig	2	OG0000083	Phacu.WLD.001G007700.1	0.00154351
11	PaWLD	ContractedSig	2	OG0000083	Phacu.WLD.001G293000.1	0.00154351
11	PaWLD	ContractedSig	2	OG0000083	Phacu.WLD.001G293100.1	0.00154351
11	PaWLD	ContractedSig	2	OG0000083	Phacu.WLD.003G083400.1	0.00154351
11	PaWLD	ContractedSig	2	OG0000083	Phacu.WLD.005G191300.1	0.00154351
11	PaWLD	ContractedSig	2	OG0000083	Phacu.WLD.008G034400.1	0.00154351
11	PaWLD	ContractedSig	2	OG0000083	Phacu.WLD.011G064900.1	0.00154351
11	PaWLD	ContractedSig	2	OG0000083	Phacu.WLD.011G224000.1	0.00154351
11	PaWLD	ContractedSig	3	OG0000103	Phacu.WLD.004G088300.1	1.6671e-05
11	PaWLD	ContractedSig	3	OG0000103	Phacu.WLD.009G026700.1	1.6671e-05
11	PaWLD	ContractedSig	2	OG0000109	Phacu.WLD.001G099600.1	0.00124295
11	PaWLD	ContractedSig	2	OG0000109	Phacu.WLD.001G099700.1	0.00124295
11	PaWLD	ContractedSig	2	OG0000109	Phacu.WLD.001G099800.1	0.00124295
11	PaWLD	ContractedSig	2	OG0000109	Phacu.WLD.001G099900.1	0.00124295
11	PaWLD	ContractedSig	2	OG0000109	Phacu.WLD.001G302500.1	0.00124295
11	PaWLD	ContractedSig	2	OG0000109	Phacu.WLD.001G302600.1	0.00124295
11	PaWLD	ContractedSig	2	OG0000109	Phacu.WLD.002G200200.1	0.00124295
11	PaWLD	ContractedSig	5	OG0000147	Phacu.WLD.L009970.1	1.59468e-09
11	PaWLD	ContractedSig	6	OG0000173	Phacu.WLD.004G107100.1	1.31111e-11
11	PaWLD	ContractedSig	6	OG0000173	Phacu.WLD.004G121100.1	1.31111e-11
11	PaWLD	ContractedSig	3	OG0000180	Phacu.WLD.002G227200.1	2.46941e-05
11	PaWLD	ContractedSig	3	OG0000180	Phacu.WLD.002G227900.1	2.46941e-05
11	PaWLD	ContractedSig	3	OG0000180	Phacu.WLD.002G228000.1	2.46941e-05
11	PaWLD	ContractedSig	3	OG0000180	Phacu.WLD.002G228400.1	2.46941e-05
11	PaWLD	ContractedSig	3	OG0000180	Phacu.WLD.002G228900.1	2.46941e-05
11	PaWLD	ContractedSig	3	OG0000180	Phacu.WLD.002G229000.1	2.46941e-05
11	PaWLD	ContractedSig	2	OG0000202	Phacu.WLD.001G045600.1	0.000973216
11	PaWLD	ContractedSig	2	OG0000202	Phacu.WLD.006G054900.1	0.000973216
11	PaWLD	ContractedSig	2	OG0000202	Phacu.WLD.007G030300.1	0.000973216
11	PaWLD	ContractedSig	2	OG0000202	Phacu.WLD.009G256300.1	0.000973216
11	PaWLD	ContractedSig	2	OG0000202	Phacu.WLD.009G256400.1	0.000973216
11	PaWLD	ContractedSig	2	OG0000202	Phacu.WLD.010G047800.1	0.000973216
11	PaWLD	ContractedSig	2	OG0000225	Phacu.WLD.005G153500.1	0.000734927
11	PaWLD	ContractedSig	2	OG0000225	Phacu.WLD.005G153600.1	0.000734927
11	PaWLD	ContractedSig	2	OG0000225	Phacu.WLD.005G153700.1	0.000734927
11	PaWLD	ContractedSig	2	OG0000225	Phacu.WLD.005G154200.1	0.000734927
11	PaWLD	ContractedSig	2	OG0000225	Phacu.WLD.011G112900.1	0.000734927
11	PaWLD	ContractedSig	2	OG0000254	Phacu.WLD.007G020100.1	0.000214955
11	PaWLD	ContractedSig	2	OG0000254	Phacu.WLD.L017120.1	0.000214955
11	PaWLD	ContractedSig	2	OG0000323	Phacu.WLD.004G103600.1	0.000355169
11	PaWLD	ContractedSig	2	OG0000323	Phacu.WLD.010G069400.1	0.000355169
11	PaWLD	ContractedSig	4	OG0000380		4.55237e-09
11	PaWLD	ContractedSig	4	OG0000626		4.55237e-09
11	PaWLD	ContractedSig	3	OG0000738	Phacu.WLD.005G223700.1	1.30492e-06
11	PaWLD	ContractedSig	2	OG0000758	Phacu.WLD.006G062100.1	0.000108693
11	PaWLD	ContractedSig	2	OG0000763		3.70199e-05
11	PaWLD	ContractedSig	2	OG0000783	Phacu.WLD.004G137900.1	0.000108693
11	PaWLD	ContractedSig	2	OG0000792	Phacu.WLD.004G121200.1	0.000108693
11	PaWLD	ContractedSig	4	OG0000803		4.55237e-09
11	PaWLD	ContractedSig	2	OG0000812	Phacu.WLD.L016130.1	0.000108693
11	PaWLD	ContractedSig	2	OG0000819	Phacu.WLD.002G222400.1	0.000214955
11	PaWLD	ContractedSig	2	OG0000819	Phacu.WLD.006G042500.1	0.000214955
11	PaWLD	ContractedSig	2	OG0000947	Phacu.WLD.008G189100.1	0.000214955
11	PaWLD	ContractedSig	2	OG0000947	Phacu.WLD.009G168300.1	0.000214955
11	PaWLD	ContractedSig	2	OG0001175	Phacu.WLD.004G142200.1	0.000108693
11	PaWLD	ContractedSig	2	OG0001278		3.70199e-05
11	PaWLD	ContractedSig	2	OG0001302	Phacu.WLD.008G108900.1	0.000108693
11	PaWLD	ContractedSig	2	OG0001379		3.70199e-05
11	PaWLD	ContractedSig	2	OG0001419	Phacu.WLD.006G136100.1	0.000108693
11	PaWLD	ContractedSig	2	OG0001473	Phacu.WLD.011G189500.1	0.000108693
11	PaWLD	ContractedSig	2	OG0001536		3.70199e-05
11	PaWLD	ContractedSig	2	OG0002097	Phacu.WLD.003G186300.1	0.000108693
11	PaWLD	ContractedSig	2	OG0002795		3.70199e-05
11	PaWLD	ContractedSig	3	OG0003778		3.59497e-07
11	PaWLD	ContractedSig	2	OG0004457		3.70199e-05
11	PaWLD	ContractedSig	2	OG0005343		3.70199e-05
11	PaWLD	ContractedSig	2	OG0005847		3.70199e-05
11	PaWLD	ContractedSig	2	OG0006054		3.70199e-05
11	PaWLD	ContractedSig	2	OG0006682		3.70199e-05
11	PaWLD	ContractedSig	2	OG0014614		3.70199e-05
11	PaWLD	ContractedSig	2	OG0014893		3.70199e-05
11	PaWLD	ContractedSig	2	OG0016437		3.70199e-05
11	PaWLD	ContractedSig	2	OG0000019	Phacu.WLD.001G125400.1	0.00446
11	PaWLD	ContractedSig	2	OG0000019	Phacu.WLD.001G132500.1	0.00446
11	PaWLD	ContractedSig	2	OG0000019	Phacu.WLD.001G152900.1	0.00446
11	PaWLD	ContractedSig	2	OG0000019	Phacu.WLD.001G166300.1	0.00446
11	PaWLD	ContractedSig	2	OG0000019	Phacu.WLD.003G139000.1	0.00446
11	PaWLD	ContractedSig	2	OG0000019	Phacu.WLD.003G157300.1	0.00446
11	PaWLD	ContractedSig	2	OG0000019	Phacu.WLD.004G144300.1	0.00446
11	PaWLD	ContractedSig	2	OG0000019	Phacu.WLD.005G076400.1	0.00446
11	PaWLD	ContractedSig	2	OG0000019	Phacu.WLD.005G105500.1	0.00446
11	PaWLD	ContractedSig	2	OG0000019	Phacu.WLD.007G174200.1	0.00446
11	PaWLD	ContractedSig	2	OG0000019	Phacu.WLD.008G111900.1	0.00446
11	PaWLD	ContractedSig	2	OG0000019	Phacu.WLD.008G188600.1	0.00446
11	PaWLD	ContractedSig	2	OG0000019	Phacu.WLD.009G105100.1	0.00446
11	PaWLD	ContractedSig	2	OG0000019	Phacu.WLD.011G119900.1	0.00446
11	PaWLD	ContractedSig	2	OG0000019	Phacu.WLD.011G180600.1	0.00446
11	PaWLD	ContractedSig	2	OG0000019	Phacu.WLD.L008420.1	0.00446
11	PaWLD	ContractedSig	2	OG0000036		3.70198e-05
11	PaCVR	Expanded	1	OG0000184	Phacu.CVR.001G307500.1	-
11	PaCVR	Expanded	1	OG0000184	Phacu.CVR.002G206200.1	-
11	PaCVR	Expanded	1	OG0000184	Phacu.CVR.003G250100.1	-
11	PaCVR	Expanded	1	OG0000184	Phacu.CVR.004G057300.1	-
11	PaCVR	Expanded	1	OG0000184	Phacu.CVR.005G006500.1	-
11	PaCVR	Expanded	1	OG0000184	Phacu.CVR.005G007000.1	-
11	PaCVR	Expanded	1	OG0000184	Phacu.CVR.008G182500.1	-
11	PaCVR	Expanded	1	OG0000184	Phacu.CVR.008G183300.1	-
11	PaCVR	Expanded	1	OG0000266	Phacu.CVR.002G168900.1	0.0166677
11	PaCVR	Expanded	1	OG0000266	Phacu.CVR.002G247400.1	0.0166677
11	PaCVR	Expanded	1	OG0000266	Phacu.CVR.003G043100.1	0.0166677
11	PaCVR	Expanded	1	OG0000266	Phacu.CVR.006G050000.1	0.0166677
11	PaCVR	Expanded	1	OG0000266	Phacu.CVR.008G238600.1	0.0166677
11	PaCVR	Expanded	1	OG0000437	Phacu.CVR.004G150000.1	-
11	PaCVR	Expanded	1	OG0000437	Phacu.CVR.007G073000.1	-
11	PaCVR	Expanded	1	OG0000437	Phacu.CVR.008G079900.1	-
11	PaCVR	Expanded	1	OG0000437	Phacu.CVR.008G080400.1	-
11	PaCVR	Expanded	1	OG0000437	Phacu.CVR.008G080500.1	-
11	PaCVR	Expanded	1	OG0000437	Phacu.CVR.010G109700.3	-
11	PaCVR	Expanded	1	OG0000572	Phacu.CVR.002G246300.1	-
11	PaCVR	Expanded	1	OG0000572	Phacu.CVR.002G246400.1	-
11	PaCVR	Expanded	1	OG0000572	Phacu.CVR.002G246500.1	-
11	PaCVR	Expanded	1	OG0000572	Phacu.CVR.006G231400.1	-
11	PaCVR	Expanded	1	OG0000572	Phacu.CVR.006G231500.1	-
11	PaCVR	Expanded	1	OG0000756	Phacu.CVR.009G314700.1	-
11	PaCVR	Expanded	1	OG0000756	Phacu.CVR.009G314900.1	-
11	PaCVR	Expanded	1	OG0000756	Phacu.CVR.009G315000.2	-
11	PaCVR	Expanded	1	OG0000756	Phacu.CVR.010G144100.1	-
11	PaCVR	Expanded	1	OG0000757	Phacu.CVR.002G255800.1	-
11	PaCVR	Expanded	1	OG0000757	Phacu.CVR.006G034600.1	-
11	PaCVR	Expanded	1	OG0000757	Phacu.CVR.006G190100.1	-
11	PaCVR	Expanded	1	OG0000757	Phacu.CVR.009G146600.1	-
11	PaCVR	Expanded	1	OG0000865	Phacu.CVR.003G225000.1	0.0125035
11	PaCVR	Expanded	1	OG0000865	Phacu.CVR.009G240100.1	0.0125035
11	PaCVR	Expanded	1	OG0000865	Phacu.CVR.009G240700.1	0.0125035
11	PaCVR	Expanded	1	OG0000865	Phacu.CVR.009G240900.1	0.0125035
11	PaCVR	Expanded	1	OG0000902	Phacu.CVR.006G151300.1	0.0125035
11	PaCVR	Expanded	1	OG0000902	Phacu.CVR.006G151400.1	0.0125035
11	PaCVR	Expanded	1	OG0000902	Phacu.CVR.006G151600.1	0.0125035
11	PaCVR	Expanded	1	OG0000902	Phacu.CVR.006G151700.1	0.0125035
11	PaCVR	Expanded	1	OG0000902	Phacu.CVR.006G151800.1	0.0125035
11	PaCVR	Expanded	1	OG0000902	Phacu.CVR.011G239300.1	0.0125035
11	PaCVR	Expanded	1	OG0000987	Phacu.CVR.008G082800.1	-
11	PaCVR	Expanded	1	OG0000987	Phacu.CVR.008G082900.1	-
11	PaCVR	Expanded	1	OG0000987	Phacu.CVR.010G101300.1	-
11	PaCVR	Expanded	1	OG0000987	Phacu.CVR.010G101800.1	-
11	PaCVR	Expanded	1	OG0001064	Phacu.CVR.009G259600.1	0.0125035
11	PaCVR	Expanded	1	OG0001064	Phacu.CVR.009G265100.1	0.0125035
11	PaCVR	Expanded	1	OG0001064	Phacu.CVR.009G265200.2	0.0125035
11	PaCVR	Expanded	1	OG0001064	Phacu.CVR.009G265300.2	0.0125035
11	PaCVR	Expanded	1	OG0001064	Phacu.CVR.009G319400.1	0.0125035
11	PaCVR	Expanded	1	OG0001105	Phacu.CVR.003G108900.2	-
11	PaCVR	Expanded	1	OG0001105	Phacu.CVR.006G024800.1	-
11	PaCVR	Expanded	1	OG0001105	Phacu.CVR.006G173700.1	-
11	PaCVR	Expanded	1	OG0001105	Phacu.CVR.009G092700.1	-
11	PaCVR	Expanded	1	OG0001501	Phacu.CVR.001G083300.1	-
11	PaCVR	Expanded	1	OG0001501	Phacu.CVR.002G208400.1	-
11	PaCVR	Expanded	1	OG0001501	Phacu.CVR.005G055800.2	-
11	PaCVR	Expanded	1	OG0001504	Phacu.CVR.002G070200.1	-
11	PaCVR	Expanded	1	OG0001504	Phacu.CVR.002G070300.3	-
11	PaCVR	Expanded	1	OG0001504	Phacu.CVR.003G075900.2	-
11	PaCVR	Expanded	1	OG0001504	Phacu.CVR.003G076000.1	-
11	PaCVR	Expanded	1	OG0001603	Phacu.CVR.007G064100.1	-
11	PaCVR	Expanded	1	OG0001603	Phacu.CVR.008G113100.1	-
11	PaCVR	Expanded	1	OG0001603	Phacu.CVR.010G068000.1	-
11	PaCVR	Expanded	1	OG0001869	Phacu.CVR.004G111100.1	-
11	PaCVR	Expanded	1	OG0001869	Phacu.CVR.004G111300.2	-
11	PaCVR	Expanded	1	OG0001869	Phacu.CVR.004G111600.1	-
11	PaCVR	Expanded	1	OG0001946	Phacu.CVR.006G216200.1	-
11	PaCVR	Expanded	1	OG0001946	Phacu.CVR.009G205900.1	-
11	PaCVR	Expanded	1	OG0001946	Phacu.CVR.009G276800.1	-
11	PaCVR	Expanded	1	OG0002232	Phacu.CVR.001G134200.5	-
11	PaCVR	Expanded	1	OG0002232	Phacu.CVR.002G081300.2	-
11	PaCVR	Expanded	1	OG0002232	Phacu.CVR.003G067800.2	-
11	PaCVR	Expanded	1	OG0002266	Phacu.CVR.001G101600.2	-
11	PaCVR	Expanded	1	OG0002266	Phacu.CVR.008G240800.1	-
11	PaCVR	Expanded	1	OG0002266	Phacu.CVR.009G180500.1	-
11	PaCVR	Expanded	1	OG0002489	Phacu.CVR.001G026400.1	-
11	PaCVR	Expanded	1	OG0002489	Phacu.CVR.001G026500.1	-
11	PaCVR	Expanded	1	OG0002489	Phacu.CVR.011G164100.1	-
11	PaCVR	Expanded	1	OG0003160	Phacu.CVR.005G217300.3	-
11	PaCVR	Expanded	1	OG0003160	Phacu.CVR.005G217600.2	-
11	PaCVR	Expanded	1	OG0003160	Phacu.CVR.010G188200.1	-
11	PaCVR	Expanded	1	OG0003577	Phacu.CVR.001G246600.1	-
11	PaCVR	Expanded	1	OG0003577	Phacu.CVR.007G174800.1	-
11	PaCVR	Expanded	1	OG0003577	Phacu.CVR.007G304500.1	-
11	PaCVR	Expanded	1	OG0003621	Phacu.CVR.002G319500.1	-
11	PaCVR	Expanded	1	OG0003621	Phacu.CVR.002G319700.1	-
11	PaCVR	Expanded	1	OG0003621	Phacu.CVR.002G319800.1	-
11	PaCVR	Expanded	1	OG0003691	Phacu.CVR.006G091100.1	-
11	PaCVR	Expanded	1	OG0003691	Phacu.CVR.006G091300.1	-
11	PaCVR	Expanded	1	OG0003691	Phacu.CVR.008G324500.1	-
11	PaCVR	Expanded	1	OG0003893	Phacu.CVR.002G141000.1	-
11	PaCVR	Expanded	1	OG0003893	Phacu.CVR.008G125100.2	-
11	PaCVR	Expanded	1	OG0003893	Phacu.CVR.010G129200.1	-
11	PaCVR	Expanded	1	OG0004410	Phacu.CVR.005G221600.1	-
11	PaCVR	Expanded	1	OG0004410	Phacu.CVR.006G011600.1	-
11	PaCVR	Expanded	1	OG0004410	Phacu.CVR.009G087200.1	-
11	PaCVR	Expanded	1	OG0004493	Phacu.CVR.005G098800.1	-
11	PaCVR	Expanded	1	OG0004493	Phacu.CVR.007G316300.1	-
11	PaCVR	Expanded	1	OG0004493	Phacu.CVR.011G216600.1	-
11	PaCVR	Expanded	1	OG0004750	Phacu.CVR.006G220400.2	-
11	PaCVR	Expanded	1	OG0004750	Phacu.CVR.006G220600.1	-
11	PaCVR	Expanded	1	OG0004750	Phacu.CVR.006G223000.1	-
11	PaCVR	Expanded	2	OG0005365	Phacu.CVR.001G123200.1	-
11	PaCVR	Expanded	2	OG0005365	Phacu.CVR.001G123300.1	-
11	PaCVR	Expanded	2	OG0005365	Phacu.CVR.001G123500.1	-
11	PaCVR	Expanded	1	OG0005434	Phacu.CVR.006G199400.1	-
11	PaCVR	Expanded	1	OG0005434	Phacu.CVR.006G199500.1	-
11	PaCVR	Expanded	2	OG0005440	Phacu.CVR.001G088800.1	-
11	PaCVR	Expanded	2	OG0005440	Phacu.CVR.011G001100.4	-
11	PaCVR	Expanded	2	OG0005440	Phacu.CVR.011G001400.3	-
11	PaCVR	Expanded	2	OG0005448	Phacu.CVR.004G096300.1	-
11	PaCVR	Expanded	2	OG0005448	Phacu.CVR.004G146100.1	-
11	PaCVR	Expanded	2	OG0005448	Phacu.CVR.004G146200.1	-
11	PaCVR	Expanded	2	OG0005485	Phacu.CVR.001G095400.1	-
11	PaCVR	Expanded	2	OG0005485	Phacu.CVR.011G019400.2	-
11	PaCVR	Expanded	2	OG0005485	Phacu.CVR.011G137400.1	-
11	PaCVR	Expanded	1	OG0005529	Phacu.CVR.008G021200.1	-
11	PaCVR	Expanded	1	OG0005529	Phacu.CVR.009G060000.1	-
11	PaCVR	Expanded	1	OG0005688	Phacu.CVR.004G122800.1	-
11	PaCVR	Expanded	1	OG0005688	Phacu.CVR.008G206300.1	-
11	PaCVR	Expanded	1	OG0005779	Phacu.CVR.003G342900.1	-
11	PaCVR	Expanded	1	OG0005779	Phacu.CVR.L000960.1	-
11	PaCVR	Expanded	1	OG0005973	Phacu.CVR.010G034200.1	-
11	PaCVR	Expanded	1	OG0005973	Phacu.CVR.010G034300.1	-
11	PaCVR	Expanded	1	OG0006005	Phacu.CVR.008G056700.1	-
11	PaCVR	Expanded	1	OG0006005	Phacu.CVR.008G056900.1	-
11	PaCVR	Expanded	1	OG0006016	Phacu.CVR.001G000400.1	-
11	PaCVR	Expanded	1	OG0006016	Phacu.CVR.L001010.1	-
11	PaCVR	Expanded	1	OG0006208	Phacu.CVR.004G094900.1	-
11	PaCVR	Expanded	1	OG0006208	Phacu.CVR.005G041700.1	-
11	PaCVR	Expanded	1	OG0006232	Phacu.CVR.002G046000.1	-
11	PaCVR	Expanded	1	OG0006232	Phacu.CVR.002G049100.2	-
11	PaCVR	Expanded	1	OG0006254	Phacu.CVR.010G108500.1	-
11	PaCVR	Expanded	1	OG0006254	Phacu.CVR.011G148200.1	-
11	PaCVR	Expanded	1	OG0006286	Phacu.CVR.004G186600.1	-
11	PaCVR	Expanded	1	OG0006286	Phacu.CVR.008G137600.1	-
11	PaCVR	Expanded	1	OG0006290	Phacu.CVR.008G125200.1	-
11	PaCVR	Expanded	1	OG0006290	Phacu.CVR.010G129300.5	-
11	PaCVR	Expanded	1	OG0006291	Phacu.CVR.005G077600.1	-
11	PaCVR	Expanded	1	OG0006291	Phacu.CVR.010G137200.3	-
11	PaCVR	Expanded	1	OG0006321	Phacu.CVR.003G268500.1	-
11	PaCVR	Expanded	1	OG0006321	Phacu.CVR.003G283000.1	-
11	PaCVR	Expanded	1	OG0006328	Phacu.CVR.002G298100.3	-
11	PaCVR	Expanded	1	OG0006328	Phacu.CVR.002G368900.1	-
11	PaCVR	Expanded	1	OG0006339	Phacu.CVR.002G300800.3	-
11	PaCVR	Expanded	1	OG0006339	Phacu.CVR.005G218000.3	-
11	PaCVR	Expanded	1	OG0006353	Phacu.CVR.005G034200.1	-
11	PaCVR	Expanded	1	OG0006353	Phacu.CVR.006G232600.4	-
11	PaCVR	Expanded	1	OG0006407	Phacu.CVR.002G226800.1	-
11	PaCVR	Expanded	1	OG0006407	Phacu.CVR.011G103000.1	-
11	PaCVR	Expanded	1	OG0006417	Phacu.CVR.001G089500.1	-
11	PaCVR	Expanded	1	OG0006417	Phacu.CVR.006G253500.1	-
11	PaCVR	Expanded	1	OG0006417	Phacu.CVR.011G001600.1	-
11	PaCVR	Expanded	1	OG0006470	Phacu.CVR.011G028200.1	-
11	PaCVR	Expanded	1	OG0006470	Phacu.CVR.011G028400.1	-
11	PaCVR	Expanded	1	OG0006476	Phacu.CVR.010G133600.1	-
11	PaCVR	Expanded	1	OG0006476	Phacu.CVR.010G133700.1	-
11	PaCVR	Expanded	1	OG0006484	Phacu.CVR.006G159600.2	-
11	PaCVR	Expanded	1	OG0006484	Phacu.CVR.006G160200.1	-
11	PaCVR	Expanded	1	OG0006488	Phacu.CVR.003G046700.1	-
11	PaCVR	Expanded	1	OG0006488	Phacu.CVR.008G174600.1	-
11	PaCVR	Expanded	1	OG0006497	Phacu.CVR.004G181600.1	-
11	PaCVR	Expanded	1	OG0006497	Phacu.CVR.008G115700.1	-
11	PaCVR	Expanded	1	OG0006574	Phacu.CVR.011G096300.5	-
11	PaCVR	Expanded	1	OG0006574	Phacu.CVR.011G096500.1	-
11	PaCVR	Expanded	1	OG0006624	Phacu.CVR.002G016400.1	-
11	PaCVR	Expanded	1	OG0006624	Phacu.CVR.011G016200.1	-
11	PaCVR	Expanded	1	OG0006717	Phacu.CVR.002G358900.1	-
11	PaCVR	Expanded	1	OG0006717	Phacu.CVR.009G067900.1	-
11	PaCVR	Expanded	1	OG0006733	Phacu.CVR.004G098200.1	-
11	PaCVR	Expanded	1	OG0006733	Phacu.CVR.007G091900.1	-
11	PaCVR	Expanded	1	OG0006754	Phacu.CVR.001G199100.1	-
11	PaCVR	Expanded	1	OG0006754	Phacu.CVR.001G200100.1	-
11	PaCVR	Expanded	1	OG0006755	Phacu.CVR.003G278600.1	-
11	PaCVR	Expanded	1	OG0006755	Phacu.CVR.009G141400.1	-
11	PaCVR	Expanded	1	OG0006756	Phacu.CVR.007G275700.2	-
11	PaCVR	Expanded	1	OG0006756	Phacu.CVR.011G140100.1	-
11	PaCVR	Expanded	1	OG0006862	Phacu.CVR.005G057200.1	-
11	PaCVR	Expanded	1	OG0006862	Phacu.CVR.005G057300.3	-
11	PaCVR	Expanded	1	OG0006910	Phacu.CVR.009G071400.1	-
11	PaCVR	Expanded	1	OG0006910	Phacu.CVR.009G071500.1	-
11	PaCVR	Expanded	1	OG0007099	Phacu.CVR.005G019700.1	-
11	PaCVR	Expanded	1	OG0007099	Phacu.CVR.005G082100.1	-
11	PaCVR	Expanded	1	OG0007114	Phacu.CVR.006G042200.1	-
11	PaCVR	Expanded	1	OG0007114	Phacu.CVR.006G068100.1	-
11	PaCVR	Expanded	1	OG0007381	Phacu.CVR.002G218800.1	-
11	PaCVR	Expanded	1	OG0007381	Phacu.CVR.007G110900.1	-
11	PaCVR	Expanded	1	OG0007396	Phacu.CVR.007G161900.1	-
11	PaCVR	Expanded	1	OG0007396	Phacu.CVR.007G162000.1	-
11	PaCVR	Expanded	1	OG0007504	Phacu.CVR.007G210900.2	-
11	PaCVR	Expanded	1	OG0007504	Phacu.CVR.007G211000.2	-
11	PaCVR	Expanded	1	OG0007523	Phacu.CVR.003G228800.2	-
11	PaCVR	Expanded	1	OG0007523	Phacu.CVR.009G089400.3	-
11	PaCVR	Expanded	1	OG0007756	Phacu.CVR.003G317100.1	-
11	PaCVR	Expanded	1	OG0007756	Phacu.CVR.003G348300.2	-
11	PaCVR	Expanded	1	OG0007938	Phacu.CVR.003G057900.1	-
11	PaCVR	Expanded	1	OG0007938	Phacu.CVR.003G058400.1	-
11	PaCVR	Expanded	1	OG0007946	Phacu.CVR.003G047900.2	-
11	PaCVR	Expanded	1	OG0007946	Phacu.CVR.003G048600.2	-
11	PaCVR	Expanded	1	OG0008549	Phacu.CVR.001G045800.1	-
11	PaCVR	Expanded	1	OG0008549	Phacu.CVR.009G130600.1	-
11	PaCVR	Expanded	1	OG0008944	Phacu.CVR.008G185900.1	-
11	PaCVR	Expanded	1	OG0008944	Phacu.CVR.008G186100.11	-
11	PaCVR	Expanded	1	OG0009311	Phacu.CVR.009G237600.1	-
11	PaCVR	Expanded	1	OG0009311	Phacu.CVR.009G237700.1	-
11	PaCVR	Expanded	1	OG0011243	Phacu.CVR.006G000400.1	-
11	PaCVR	Expanded	1	OG0011243	Phacu.CVR.006G000500.1	-
11	PaCVR	Expanded	1	OG0001410	Phacu.CVR.007G062300.1	-
11	PaCVR	Expanded	1	OG0001410	Phacu.CVR.007G062400.1	-
11	PaCVR	Expanded	1	OG0006389	Phacu.CVR.002G045900.3	-
11	PaCVR	Expanded	1	OG0006389	Phacu.CVR.002G049000.5	-
11	PaCVR	Expanded	1	OG0001410	Phacu.CVR.002G009600.1	-
11	PaCVR	Expanded	1	OG0003134	Phacu.CVR.002G211500.1	-
11	PaCVR	Expanded	1	OG0003134	Phacu.CVR.002G211600.1	-
11	PaCVR	Expanded	1	OG0003134	Phacu.CVR.003G015700.1	-
11	PaWLD	Expanded	1	OG0000184	Phacu.WLD.001G298800.1	-
11	PaWLD	Expanded	1	OG0000184	Phacu.WLD.002G204800.1	-
11	PaWLD	Expanded	1	OG0000184	Phacu.WLD.003G239100.1	-
11	PaWLD	Expanded	1	OG0000184	Phacu.WLD.004G056000.1	-
11	PaWLD	Expanded	1	OG0000184	Phacu.WLD.005G002200.1	-
11	PaWLD	Expanded	1	OG0000184	Phacu.WLD.L016220.1	-
11	PaWLD	Expanded	1	OG0000184	Phacu.WLD.L016280.1	-
11	PaWLD	Expanded	1	OG0000184	Phacu.WLD.L016290.1	-
11	PaWLD	Expanded	1	OG0000266	Phacu.WLD.003G244200.1	0.0166677
11	PaWLD	Expanded	1	OG0000266	Phacu.WLD.004G037900.1	0.0166677
11	PaWLD	Expanded	1	OG0000266	Phacu.WLD.005G000900.1	0.0166677
11	PaWLD	Expanded	1	OG0000266	Phacu.WLD.006G045200.1	0.0166677
11	PaWLD	Expanded	1	OG0000266	Phacu.WLD.010G067900.1	0.0166677
11	PaWLD	Expanded	1	OG0000266	Phacu.WLD.010G078300.1	0.0166677
11	PaWLD	Expanded	1	OG0000437	Phacu.WLD.004G153300.1	-
11	PaWLD	Expanded	1	OG0000437	Phacu.WLD.007G069900.1	-
11	PaWLD	Expanded	1	OG0000437	Phacu.WLD.008G076300.1	-
11	PaWLD	Expanded	1	OG0000437	Phacu.WLD.008G076500.1	-
11	PaWLD	Expanded	1	OG0000437	Phacu.WLD.008G076600.1	-
11	PaWLD	Expanded	1	OG0000437	Phacu.WLD.010G099400.1	-
11	PaWLD	Expanded	1	OG0000572	Phacu.WLD.002G243300.1	-
11	PaWLD	Expanded	1	OG0000572	Phacu.WLD.002G243400.1	-
11	PaWLD	Expanded	1	OG0000572	Phacu.WLD.002G243600.1	-
11	PaWLD	Expanded	1	OG0000572	Phacu.WLD.006G222900.1	-
11	PaWLD	Expanded	1	OG0000572	Phacu.WLD.006G223000.1	-
11	PaWLD	Expanded	1	OG0000756	Phacu.WLD.009G299800.1	-
11	PaWLD	Expanded	1	OG0000756	Phacu.WLD.009G299900.1	-
11	PaWLD	Expanded	1	OG0000756	Phacu.WLD.009G300000.1	-
11	PaWLD	Expanded	1	OG0000756	Phacu.WLD.010G139800.1	-
11	PaWLD	Expanded	1	OG0000757	Phacu.WLD.002G252200.1	-
11	PaWLD	Expanded	1	OG0000757	Phacu.WLD.006G030500.1	-
11	PaWLD	Expanded	1	OG0000757	Phacu.WLD.006G182300.1	-
11	PaWLD	Expanded	1	OG0000757	Phacu.WLD.009G137400.1	-
11	PaWLD	Expanded	1	OG0000865	Phacu.WLD.003G213500.1	0.0125035
11	PaWLD	Expanded	1	OG0000865	Phacu.WLD.009G229800.1	0.0125035
11	PaWLD	Expanded	1	OG0000865	Phacu.WLD.009G230600.1	0.0125035
11	PaWLD	Expanded	1	OG0000865	Phacu.WLD.009G230800.1	0.0125035
11	PaWLD	Expanded	1	OG0000902	Phacu.WLD.006G141700.1	0.0125035
11	PaWLD	Expanded	1	OG0000902	Phacu.WLD.006G141800.1	0.0125035
11	PaWLD	Expanded	1	OG0000902	Phacu.WLD.006G141900.1	0.0125035
11	PaWLD	Expanded	1	OG0000902	Phacu.WLD.011G237100.1	0.0125035
11	PaWLD	Expanded	1	OG0000987	Phacu.WLD.008G078900.1	-
11	PaWLD	Expanded	1	OG0000987	Phacu.WLD.010G091400.1	-
11	PaWLD	Expanded	1	OG0000987	Phacu.WLD.010G091500.1	-
11	PaWLD	Expanded	1	OG0000987	Phacu.WLD.010G091800.1	-
11	PaWLD	Expanded	1	OG0001064	Phacu.WLD.009G248000.1	0.0125035
11	PaWLD	Expanded	1	OG0001064	Phacu.WLD.009G252700.1	0.0125035
11	PaWLD	Expanded	1	OG0001064	Phacu.WLD.009G252900.1	0.0125035
11	PaWLD	Expanded	1	OG0001064	Phacu.WLD.009G304100.1	0.0125035
11	PaWLD	Expanded	1	OG0001105	Phacu.WLD.003G104400.1	-
11	PaWLD	Expanded	1	OG0001105	Phacu.WLD.006G021000.1	-
11	PaWLD	Expanded	1	OG0001105	Phacu.WLD.006G165700.1	-
11	PaWLD	Expanded	1	OG0001105	Phacu.WLD.009G086400.1	-
11	PaWLD	Expanded	1	OG0001410	Phacu.WLD.002G009400.1	-
11	PaWLD	Expanded	1	OG0001410	Phacu.WLD.007G059300.1	-
11	PaWLD	Expanded	1	OG0001410	Phacu.WLD.007G059400.1	-
11	PaWLD	Expanded	1	OG0001501	Phacu.WLD.001G079800.1	-
11	PaWLD	Expanded	1	OG0001501	Phacu.WLD.002G207100.1	-
11	PaWLD	Expanded	1	OG0001501	Phacu.WLD.005G056000.1	-
11	PaWLD	Expanded	1	OG0001504	Phacu.WLD.002G068300.1	-
11	PaWLD	Expanded	1	OG0001504	Phacu.WLD.002G068400.1	-
11	PaWLD	Expanded	1	OG0001504	Phacu.WLD.003G069600.1	-
11	PaWLD	Expanded	1	OG0001603	Phacu.WLD.007G061100.1	-
11	PaWLD	Expanded	1	OG0001603	Phacu.WLD.008G097300.1	-
11	PaWLD	Expanded	1	OG0001603	Phacu.WLD.010G065800.1	-
11	PaWLD	Expanded	1	OG0001869	Phacu.WLD.004G112600.1	-
11	PaWLD	Expanded	1	OG0001869	Phacu.WLD.004G112700.1	-
11	PaWLD	Expanded	1	OG0001869	Phacu.WLD.004G112900.1	-
11	PaWLD	Expanded	1	OG0001946	Phacu.WLD.006G208800.1	-
11	PaWLD	Expanded	1	OG0001946	Phacu.WLD.009G197000.1	-
11	PaWLD	Expanded	1	OG0001946	Phacu.WLD.009G263400.1	-
11	PaWLD	Expanded	1	OG0002232	Phacu.WLD.002G079200.1	-
11	PaWLD	Expanded	1	OG0002232	Phacu.WLD.003G061700.1	-
11	PaWLD	Expanded	1	OG0002232	Phacu.WLD.007G134800.1	-
11	PaWLD	Expanded	1	OG0002266	Phacu.WLD.001G104200.1	-
11	PaWLD	Expanded	1	OG0002266	Phacu.WLD.008G196000.1	-
11	PaWLD	Expanded	1	OG0002266	Phacu.WLD.009G171900.1	-
11	PaWLD	Expanded	1	OG0002489	Phacu.WLD.001G025300.1	-
11	PaWLD	Expanded	1	OG0002489	Phacu.WLD.001G025400.1	-
11	PaWLD	Expanded	1	OG0002489	Phacu.WLD.011G163800.1	-
11	PaWLD	Expanded	1	OG0003134	Phacu.WLD.002G210300.1	-
11	PaWLD	Expanded	1	OG0003134	Phacu.WLD.002G210400.1	-
11	PaWLD	Expanded	1	OG0003134	Phacu.WLD.003G014600.1	-
11	PaWLD	Expanded	1	OG0003160	Phacu.WLD.005G222700.1	-
11	PaWLD	Expanded	1	OG0003160	Phacu.WLD.005G223000.1	-
11	PaWLD	Expanded	1	OG0003160	Phacu.WLD.010G184500.1	-
11	PaWLD	Expanded	1	OG0003577	Phacu.WLD.001G236600.1	-
11	PaWLD	Expanded	1	OG0003577	Phacu.WLD.007G175400.1	-
11	PaWLD	Expanded	1	OG0003577	Phacu.WLD.007G306500.1	-
11	PaWLD	Expanded	1	OG0003621	Phacu.WLD.002G316900.1	-
11	PaWLD	Expanded	1	OG0003621	Phacu.WLD.002G317000.1	-
11	PaWLD	Expanded	1	OG0003621	Phacu.WLD.002G317100.1	-
11	PaWLD	Expanded	1	OG0003691	Phacu.WLD.006G086400.1	-
11	PaWLD	Expanded	1	OG0003691	Phacu.WLD.006G086700.1	-
11	PaWLD	Expanded	1	OG0003691	Phacu.WLD.008G277600.1	-
11	PaWLD	Expanded	1	OG0003893	Phacu.WLD.002G137400.1	-
11	PaWLD	Expanded	1	OG0003893	Phacu.WLD.008G110500.1	-
11	PaWLD	Expanded	1	OG0003893	Phacu.WLD.010G123500.1	-
11	PaWLD	Expanded	1	OG0004410	Phacu.WLD.006G001400.1	-
11	PaWLD	Expanded	1	OG0004410	Phacu.WLD.006G001800.1	-
11	PaWLD	Expanded	1	OG0004410	Phacu.WLD.006G002800.1	-
11	PaWLD	Expanded	1	OG0004410	Phacu.WLD.009G081600.1	-
11	PaWLD	Expanded	1	OG0004493	Phacu.WLD.005G100300.1	-
11	PaWLD	Expanded	1	OG0004493	Phacu.WLD.007G318300.1	-
11	PaWLD	Expanded	1	OG0004493	Phacu.WLD.011G216000.1	-
11	PaWLD	Expanded	1	OG0004750	Phacu.WLD.006G212800.1	-
11	PaWLD	Expanded	1	OG0004750	Phacu.WLD.006G213000.1	-
11	PaWLD	Expanded	1	OG0004750	Phacu.WLD.006G214700.1	-
11	PaWLD	Expanded	2	OG0005365	Phacu.WLD.001G121500.1	-
11	PaWLD	Expanded	2	OG0005365	Phacu.WLD.001G121600.1	-
11	PaWLD	Expanded	2	OG0005365	Phacu.WLD.001G121700.1	-
11	PaWLD	Expanded	1	OG0005434	Phacu.WLD.006G191400.1	-
11	PaWLD	Expanded	1	OG0005434	Phacu.WLD.006G191500.1	-
11	PaWLD	Expanded	2	OG0005440	Phacu.WLD.006G002000.1	-
11	PaWLD	Expanded	2	OG0005440	Phacu.WLD.006G245000.1	-
11	PaWLD	Expanded	2	OG0005440	Phacu.WLD.011G000600.1	-
11	PaWLD	Expanded	2	OG0005448	Phacu.WLD.004G094600.1	-
11	PaWLD	Expanded	2	OG0005448	Phacu.WLD.004G094700.1	-
11	PaWLD	Expanded	2	OG0005448	Phacu.WLD.004G148900.1	-
11	PaWLD	Expanded	2	OG0005485	Phacu.WLD.011G015700.1	-
11	PaWLD	Expanded	2	OG0005485	Phacu.WLD.011G128000.1	-
11	PaWLD	Expanded	2	OG0005485	Phacu.WLD.011G147800.1	-
11	PaWLD	Expanded	1	OG0005529	Phacu.WLD.008G021400.1	-
11	PaWLD	Expanded	1	OG0005529	Phacu.WLD.009G055100.1	-
11	PaWLD	Expanded	1	OG0005688	Phacu.WLD.004G126200.1	-
11	PaWLD	Expanded	1	OG0005688	Phacu.WLD.004G126500.1	-
11	PaWLD	Expanded	1	OG0005688	Phacu.WLD.008G161900.1	-
11	PaWLD	Expanded	1	OG0005779	Phacu.WLD.003G327500.1	-
11	PaWLD	Expanded	1	OG0005779	Phacu.WLD.L018850.1	-
11	PaWLD	Expanded	1	OG0005973	Phacu.WLD.010G028700.1	-
11	PaWLD	Expanded	1	OG0005973	Phacu.WLD.010G028800.1	-
11	PaWLD	Expanded	1	OG0006005	Phacu.WLD.008G054600.1	-
11	PaWLD	Expanded	1	OG0006005	Phacu.WLD.008G054700.1	-
11	PaWLD	Expanded	1	OG0006016	Phacu.WLD.001G309400.1	-
11	PaWLD	Expanded	1	OG0006016	Phacu.WLD.L015070.1	-
11	PaWLD	Expanded	1	OG0006208	Phacu.WLD.004G096900.1	-
11	PaWLD	Expanded	1	OG0006208	Phacu.WLD.005G042800.1	-
11	PaWLD	Expanded	1	OG0006232	Phacu.WLD.002G044300.1	-
11	PaWLD	Expanded	1	OG0006232	Phacu.WLD.002G047500.1	-
11	PaWLD	Expanded	1	OG0006254	Phacu.WLD.010G098500.1	-
11	PaWLD	Expanded	1	OG0006254	Phacu.WLD.L002590.1	-
11	PaWLD	Expanded	1	OG0006286	Phacu.WLD.004G188000.1	-
11	PaWLD	Expanded	1	OG0006286	Phacu.WLD.008G123000.1	-
11	PaWLD	Expanded	1	OG0006290	Phacu.WLD.008G110600.1	-
11	PaWLD	Expanded	1	OG0006290	Phacu.WLD.010G123600.1	-
11	PaWLD	Expanded	1	OG0006291	Phacu.WLD.005G078200.1	-
11	PaWLD	Expanded	1	OG0006291	Phacu.WLD.010G132700.1	-
11	PaWLD	Expanded	1	OG0006321	Phacu.WLD.003G256700.1	-
11	PaWLD	Expanded	1	OG0006321	Phacu.WLD.003G271100.1	-
11	PaWLD	Expanded	1	OG0006328	Phacu.WLD.002G294100.1	-
11	PaWLD	Expanded	1	OG0006328	Phacu.WLD.002G364400.1	-
11	PaWLD	Expanded	1	OG0006339	Phacu.WLD.002G297100.1	-
11	PaWLD	Expanded	1	OG0006339	Phacu.WLD.005G223600.1	-
11	PaWLD	Expanded	1	OG0006353	Phacu.WLD.005G034900.1	-
11	PaWLD	Expanded	1	OG0006353	Phacu.WLD.006G224000.1	-
11	PaWLD	Expanded	1	OG0006389	Phacu.WLD.002G044500.1	-
11	PaWLD	Expanded	1	OG0006389	Phacu.WLD.002G047600.1	-
11	PaWLD	Expanded	1	OG0006407	Phacu.WLD.002G224500.1	-
11	PaWLD	Expanded	1	OG0006407	Phacu.WLD.011G101000.1	-
11	PaWLD	Expanded	1	OG0006417	Phacu.WLD.006G002400.1	-
11	PaWLD	Expanded	1	OG0006417	Phacu.WLD.011G000900.1	-
11	PaWLD	Expanded	1	OG0006470	Phacu.WLD.011G024800.1	-
11	PaWLD	Expanded	1	OG0006470	Phacu.WLD.011G025100.1	-
11	PaWLD	Expanded	1	OG0006476	Phacu.WLD.010G128800.1	-
11	PaWLD	Expanded	1	OG0006476	Phacu.WLD.010G128900.1	-
11	PaWLD	Expanded	1	OG0006484	Phacu.WLD.006G150300.1	-
11	PaWLD	Expanded	1	OG0006484	Phacu.WLD.006G150700.1	-
11	PaWLD	Expanded	1	OG0006488	Phacu.WLD.003G042700.1	-
11	PaWLD	Expanded	1	OG0006488	Phacu.WLD.L017100.1	-
11	PaWLD	Expanded	1	OG0006497	Phacu.WLD.004G182500.1	-
11	PaWLD	Expanded	1	OG0006497	Phacu.WLD.008G099900.1	-
11	PaWLD	Expanded	1	OG0006574	Phacu.WLD.011G094800.1	-
11	PaWLD	Expanded	1	OG0006574	Phacu.WLD.011G094900.1	-
11	PaWLD	Expanded	1	OG0006624	Phacu.WLD.002G016000.1	-
11	PaWLD	Expanded	1	OG0006624	Phacu.WLD.011G012800.1	-
11	PaWLD	Expanded	1	OG0006717	Phacu.WLD.002G355300.1	-
11	PaWLD	Expanded	1	OG0006717	Phacu.WLD.009G062300.1	-
11	PaWLD	Expanded	1	OG0006733	Phacu.WLD.004G093200.1	-
11	PaWLD	Expanded	1	OG0006733	Phacu.WLD.007G088900.1	-
11	PaWLD	Expanded	1	OG0006754	Phacu.WLD.001G194600.1	-
11	PaWLD	Expanded	1	OG0006754	Phacu.WLD.001G194700.1	-
11	PaWLD	Expanded	1	OG0006755	Phacu.WLD.003G265900.1	-
11	PaWLD	Expanded	1	OG0006755	Phacu.WLD.009G132900.1	-
11	PaWLD	Expanded	1	OG0006756	Phacu.WLD.007G278900.1	-
11	PaWLD	Expanded	1	OG0006756	Phacu.WLD.L003440.1	-
11	PaWLD	Expanded	1	OG0006862	Phacu.WLD.005G057300.1	-
11	PaWLD	Expanded	1	OG0006862	Phacu.WLD.005G057400.1	-
11	PaWLD	Expanded	1	OG0006910	Phacu.WLD.009G065600.1	-
11	PaWLD	Expanded	1	OG0006910	Phacu.WLD.009G065700.1	-
11	PaWLD	Expanded	1	OG0007099	Phacu.WLD.005G020000.1	-
11	PaWLD	Expanded	1	OG0007099	Phacu.WLD.005G082500.1	-
11	PaWLD	Expanded	1	OG0007114	Phacu.WLD.006G038900.1	-
11	PaWLD	Expanded	1	OG0007114	Phacu.WLD.006G062700.1	-
11	PaWLD	Expanded	1	OG0007381	Phacu.WLD.002G216700.1	-
11	PaWLD	Expanded	1	OG0007381	Phacu.WLD.007G108300.1	-
11	PaWLD	Expanded	1	OG0007396	Phacu.WLD.007G161300.1	-
11	PaWLD	Expanded	1	OG0007396	Phacu.WLD.007G161400.1	-
11	PaWLD	Expanded	1	OG0007504	Phacu.WLD.007G213100.1	-
11	PaWLD	Expanded	1	OG0007504	Phacu.WLD.007G213200.1	-
11	PaWLD	Expanded	1	OG0007523	Phacu.WLD.003G217500.1	-
11	PaWLD	Expanded	1	OG0007523	Phacu.WLD.009G083600.1	-
11	PaWLD	Expanded	1	OG0007756	Phacu.WLD.003G302900.1	-
11	PaWLD	Expanded	1	OG0007756	Phacu.WLD.003G332800.1	-
11	PaWLD	Expanded	1	OG0007938	Phacu.WLD.003G053800.1	-
11	PaWLD	Expanded	1	OG0007938	Phacu.WLD.003G054000.1	-
11	PaWLD	Expanded	1	OG0007946	Phacu.WLD.003G044200.1	-
11	PaWLD	Expanded	1	OG0007946	Phacu.WLD.003G044700.1	-
11	PaWLD	Expanded	1	OG0008549	Phacu.WLD.001G043300.1	-
11	PaWLD	Expanded	1	OG0008549	Phacu.WLD.009G121700.1	-
11	PaWLD	Expanded	1	OG0008944	Phacu.WLD.L015930.1	-
11	PaWLD	Expanded	1	OG0008944	Phacu.WLD.L015940.1	-
11	PaWLD	Expanded	1	OG0009311	Phacu.WLD.009G227700.1	-
11	PaWLD	Expanded	1	OG0009311	Phacu.WLD.009G227800.1	-
11	PaWLD	Expanded	1	OG0011243	Phacu.WLD.006G018000.1	-
11	PaWLD	Expanded	1	OG0011243	Phacu.WLD.006G018100.1	-
11	PaCVR	ExpandedSig	10	OG0000110	Phacu.CVR.005G061700.1	3.753e-17
11	PaCVR	ExpandedSig	10	OG0000110	Phacu.CVR.005G061800.1	3.753e-17
11	PaCVR	ExpandedSig	10	OG0000110	Phacu.CVR.005G061900.1	3.753e-17
11	PaCVR	ExpandedSig	10	OG0000110	Phacu.CVR.005G062000.1	3.753e-17
11	PaCVR	ExpandedSig	10	OG0000110	Phacu.CVR.005G062100.1	3.753e-17
11	PaCVR	ExpandedSig	10	OG0000110	Phacu.CVR.005G063700.1	3.753e-17
11	PaCVR	ExpandedSig	10	OG0000110	Phacu.CVR.005G063800.1	3.753e-17
11	PaCVR	ExpandedSig	10	OG0000110	Phacu.CVR.005G064100.1	3.753e-17
11	PaCVR	ExpandedSig	10	OG0000110	Phacu.CVR.005G064300.1	3.753e-17
11	PaCVR	ExpandedSig	10	OG0000110	Phacu.CVR.005G064600.1	3.753e-17
11	PaCVR	ExpandedSig	10	OG0000110	Phacu.CVR.005G065000.1	3.753e-17
11	PaCVR	ExpandedSig	10	OG0000110	Phacu.CVR.005G065100.1	3.753e-17
11	PaCVR	ExpandedSig	10	OG0000110	Phacu.CVR.005G075800.2	3.753e-17
11	PaCVR	ExpandedSig	10	OG0000110	Phacu.CVR.011G157900.1	3.753e-17
11	PaCVR	ExpandedSig	10	OG0000110	Phacu.CVR.011G158000.1	3.753e-17
11	PaCVR	ExpandedSig	10	OG0000110	Phacu.CVR.011G191000.1	3.753e-17
11	PaCVR	ExpandedSig	10	OG0000110	Phacu.CVR.011G191300.1	3.753e-17
11	PaCVR	ExpandedSig	10	OG0000110	Phacu.CVR.011G191400.1	3.753e-17
11	PaCVR	ExpandedSig	2	OG0000453	Phacu.CVR.003G313700.1	0.00116541
11	PaCVR	ExpandedSig	2	OG0000453	Phacu.CVR.004G125900.1	0.00116541
11	PaCVR	ExpandedSig	2	OG0000453	Phacu.CVR.004G126500.1	0.00116541
11	PaCVR	ExpandedSig	2	OG0000453	Phacu.CVR.004G126800.1	0.00116541
11	PaCVR	ExpandedSig	2	OG0000453	Phacu.CVR.008G151900.1	0.00116541
11	PaCVR	ExpandedSig	2	OG0000453	Phacu.CVR.008G152300.1	0.00116541
11	PaCVR	ExpandedSig	2	OG0000453	Phacu.CVR.011G146100.1	0.00116541
11	PaCVR	ExpandedSig	2	OG0000453	Phacu.CVR.L000390.1	0.00116541
11	PaCVR	ExpandedSig	2	OG0000453	Phacu.CVR.L000740.1	0.00116541
11	PaCVR	ExpandedSig	3	OG0000530	Phacu.CVR.008G027700.1	1.14449e-06
11	PaCVR	ExpandedSig	3	OG0000530	Phacu.CVR.008G042800.1	1.14449e-06
11	PaCVR	ExpandedSig	3	OG0000530	Phacu.CVR.008G047600.1	1.14449e-06
11	PaCVR	ExpandedSig	3	OG0000530	Phacu.CVR.008G047700.1	1.14449e-06
11	PaCVR	ExpandedSig	3	OG0000530	Phacu.CVR.008G047800.1	1.14449e-06
11	PaCVR	ExpandedSig	3	OG0000530	Phacu.CVR.008G047900.1	1.14449e-06
11	PaCVR	ExpandedSig	3	OG0000530	Phacu.CVR.008G048900.1	1.14449e-06
11	PaCVR	ExpandedSig	2	OG0000562	Phacu.CVR.001G137600.1	0.00167694
11	PaCVR	ExpandedSig	2	OG0000562	Phacu.CVR.003G096800.1	0.00167694
11	PaCVR	ExpandedSig	2	OG0000562	Phacu.CVR.003G097300.1	0.00167694
11	PaCVR	ExpandedSig	2	OG0000562	Phacu.CVR.003G101900.1	0.00167694
11	PaCVR	ExpandedSig	2	OG0000562	Phacu.CVR.003G102000.1	0.00167694
11	PaCVR	ExpandedSig	2	OG0000562	Phacu.CVR.003G109800.1	0.00167694
11	PaCVR	ExpandedSig	2	OG0000562	Phacu.CVR.003G110000.1	0.00167694
11	PaCVR	ExpandedSig	2	OG0000562	Phacu.CVR.003G110200.1	0.00167694
11	PaCVR	ExpandedSig	3	OG0000732	Phacu.CVR.002G011800.1	3.40514e-06
11	PaCVR	ExpandedSig	3	OG0000732	Phacu.CVR.002G011900.1	3.40514e-06
11	PaCVR	ExpandedSig	3	OG0000732	Phacu.CVR.002G012000.1	3.40514e-06
11	PaCVR	ExpandedSig	3	OG0000732	Phacu.CVR.002G012100.1	3.40514e-06
11	PaCVR	ExpandedSig	3	OG0000732	Phacu.CVR.002G012200.1	3.40514e-06
11	PaCVR	ExpandedSig	3	OG0000732	Phacu.CVR.007G063000.1	3.40514e-06
11	PaCVR	ExpandedSig	4	OG0000875	Phacu.CVR.001G136800.2	1.19173e-08
11	PaCVR	ExpandedSig	4	OG0000875	Phacu.CVR.004G104900.1	1.19173e-08
11	PaCVR	ExpandedSig	4	OG0000875	Phacu.CVR.004G105300.1	1.19173e-08
11	PaCVR	ExpandedSig	4	OG0000875	Phacu.CVR.007G155300.1	1.19173e-08
11	PaCVR	ExpandedSig	4	OG0000875	Phacu.CVR.007G314500.1	1.19173e-08
11	PaCVR	ExpandedSig	4	OG0000875	Phacu.CVR.011G138600.1	1.19173e-08
11	PaCVR	ExpandedSig	2	OG0001178	Phacu.CVR.003G097400.2	0.000172609
11	PaCVR	ExpandedSig	2	OG0001178	Phacu.CVR.004G104000.1	0.000172609
11	PaCVR	ExpandedSig	2	OG0001178	Phacu.CVR.004G104500.1	0.000172609
11	PaCVR	ExpandedSig	2	OG0001178	Phacu.CVR.006G162100.3	0.000172609
11	PaCVR	ExpandedSig	2	OG0001178	Phacu.CVR.007G140600.2	0.000172609
11	PaCVR	ExpandedSig	2	OG0001178	Phacu.CVR.010G076800.1	0.000172609
11	PaCVR	ExpandedSig	2	OG0001182	Phacu.CVR.009G163200.1	0.000741746
11	PaCVR	ExpandedSig	2	OG0001182	Phacu.CVR.009G163700.1	0.000741746
11	PaCVR	ExpandedSig	2	OG0001182	Phacu.CVR.009G163800.1	0.000741746
11	PaCVR	ExpandedSig	2	OG0001182	Phacu.CVR.009G164000.1	0.000741746
11	PaCVR	ExpandedSig	2	OG0001182	Phacu.CVR.009G164600.1	0.000741746
11	PaCVR	ExpandedSig	2	OG0001182	Phacu.CVR.009G164800.1	0.000741746
11	PaCVR	ExpandedSig	2	OG0001182	Phacu.CVR.L000870.1	0.000741746
11	PaCVR	ExpandedSig	2	OG0001182	Phacu.CVR.L000890.1	0.000741746
11	PaCVR	ExpandedSig	1	OG0001219	Phacu.CVR.010G104100.1	0.00833664
11	PaCVR	ExpandedSig	1	OG0001219	Phacu.CVR.010G104200.1	0.00833664
11	PaCVR	ExpandedSig	1	OG0001219	Phacu.CVR.010G104300.1	0.00833664
11	PaCVR	ExpandedSig	1	OG0001219	Phacu.CVR.010G104400.1	0.00833664
11	PaCVR	ExpandedSig	1	OG0001219	Phacu.CVR.010G104500.1	0.00833664
11	PaCVR	ExpandedSig	1	OG0001219	Phacu.CVR.010G104600.1	0.00833664
11	PaCVR	ExpandedSig	4	OG0001284	Phacu.CVR.005G221700.1	2.41558e-09
11	PaCVR	ExpandedSig	4	OG0001284	Phacu.CVR.005G221800.1	2.41558e-09
11	PaCVR	ExpandedSig	4	OG0001284	Phacu.CVR.005G221900.1	2.41558e-09
11	PaCVR	ExpandedSig	4	OG0001284	Phacu.CVR.006G010900.1	2.41558e-09
11	PaCVR	ExpandedSig	4	OG0001284	Phacu.CVR.006G011700.1	2.41558e-09
11	PaCVR	ExpandedSig	4	OG0001284	Phacu.CVR.006G253900.2	2.41558e-09
11	PaCVR	ExpandedSig	4	OG0001284	Phacu.CVR.009G087300.1	2.41558e-09
11	PaCVR	ExpandedSig	4	OG0001284	Phacu.CVR.L001250.1	2.41558e-09
11	PaCVR	ExpandedSig	4	OG0001284	Phacu.CVR.L001310.1	2.41558e-09
11	PaCVR	ExpandedSig	1	OG0001438	Phacu.CVR.007G043000.1	0.00833664
11	PaCVR	ExpandedSig	1	OG0001438	Phacu.CVR.007G043100.1	0.00833664
11	PaCVR	ExpandedSig	1	OG0001438	Phacu.CVR.007G043200.1	0.00833664
11	PaCVR	ExpandedSig	1	OG0001438	Phacu.CVR.007G043300.1	0.00833664
11	PaCVR	ExpandedSig	1	OG0001438	Phacu.CVR.007G043400.1	0.00833664
11	PaCVR	ExpandedSig	5	OG0001721	Phacu.CVR.003G068000.1	1.19162e-10
11	PaCVR	ExpandedSig	5	OG0001721	Phacu.CVR.003G068100.1	1.19162e-10
11	PaCVR	ExpandedSig	5	OG0001721	Phacu.CVR.003G068200.2	1.19162e-10
11	PaCVR	ExpandedSig	5	OG0001721	Phacu.CVR.003G068300.2	1.19162e-10
11	PaCVR	ExpandedSig	5	OG0001721	Phacu.CVR.003G068400.1	1.19162e-10
11	PaCVR	ExpandedSig	5	OG0001721	Phacu.CVR.003G068500.1	1.19162e-10
11	PaCVR	ExpandedSig	5	OG0001721	Phacu.CVR.003G068700.1	1.19162e-10
11	PaCVR	ExpandedSig	2	OG0002006	Phacu.CVR.001G089000.2	3.47521e-05
11	PaCVR	ExpandedSig	2	OG0002006	Phacu.CVR.001G089300.1	3.47521e-05
11	PaCVR	ExpandedSig	2	OG0002006	Phacu.CVR.001G089400.1	3.47521e-05
11	PaCVR	ExpandedSig	2	OG0002006	Phacu.CVR.006G253700.1	3.47521e-05
11	PaCVR	ExpandedSig	2	OG0002006	Phacu.CVR.011G001300.1	3.47521e-05
11	PaCVR	ExpandedSig	2	OG0002006	Phacu.CVR.011G001900.1	3.47521e-05
11	PaCVR	ExpandedSig	2	OG0002006	Phacu.CVR.011G002000.1	3.47521e-05
11	PaCVR	ExpandedSig	1	OG0002037	Phacu.CVR.003G171600.3	0.00833664
11	PaCVR	ExpandedSig	1	OG0002037	Phacu.CVR.006G143200.1	0.00833664
11	PaCVR	ExpandedSig	1	OG0002037	Phacu.CVR.006G143300.1	0.00833664
11	PaCVR	ExpandedSig	1	OG0002037	Phacu.CVR.008G252200.1	0.00833664
11	PaCVR	ExpandedSig	2	OG0002614	Phacu.CVR.005G181500.1	0.000172609
11	PaCVR	ExpandedSig	2	OG0002614	Phacu.CVR.011G067400.1	0.000172609
11	PaCVR	ExpandedSig	2	OG0002614	Phacu.CVR.011G067500.1	0.000172609
11	PaCVR	ExpandedSig	2	OG0002614	Phacu.CVR.011G067600.1	0.000172609
11	PaCVR	ExpandedSig	1	OG0003654	Phacu.CVR.002G045100.1	0.00833664
11	PaCVR	ExpandedSig	1	OG0003654	Phacu.CVR.003G285500.1	0.00833664
11	PaCVR	ExpandedSig	1	OG0003654	Phacu.CVR.007G223700.1	0.00833664
11	PaCVR	ExpandedSig	1	OG0004289	Phacu.CVR.005G150100.1	0.00833664
11	PaCVR	ExpandedSig	1	OG0004289	Phacu.CVR.005G150300.1	0.00833664
11	PaCVR	ExpandedSig	1	OG0004289	Phacu.CVR.007G145400.1	0.00833664
11	PaCVR	ExpandedSig	2	OG0004738	Phacu.CVR.001G137100.1	3.47521e-05
11	PaCVR	ExpandedSig	2	OG0004738	Phacu.CVR.002G057400.1	3.47521e-05
11	PaCVR	ExpandedSig	2	OG0004738	Phacu.CVR.004G104600.1	3.47521e-05
11	PaCVR	ExpandedSig	2	OG0004738	Phacu.CVR.007G140500.1	3.47521e-05
11	PaCVR	ExpandedSig	2	OG0004738	Phacu.CVR.010G076700.1	3.47521e-05
11	PaCVR	ExpandedSig	3	OG0004993	Phacu.CVR.011G143000.2	2.89735e-07
11	PaCVR	ExpandedSig	3	OG0004993	Phacu.CVR.011G143100.1	2.89735e-07
11	PaCVR	ExpandedSig	3	OG0004993	Phacu.CVR.011G180800.1	2.89735e-07
11	PaCVR	ExpandedSig	3	OG0004993	Phacu.CVR.011G227900.1	2.89735e-07
11	PaCVR	ExpandedSig	1	OG0005061	Phacu.CVR.003G342700.2	0.00416831
11	PaCVR	ExpandedSig	1	OG0005061	Phacu.CVR.004G106100.1	0.00416831
11	PaCVR	ExpandedSig	1	OG0005061	Phacu.CVR.004G218800.1	0.00416831
11	PaCVR	ExpandedSig	1	OG0005061	Phacu.CVR.L000970.1	0.00416831
11	PaCVR	ExpandedSig	1	OG0005061	Phacu.CVR.L002060.6	0.00416831
11	PaCVR	ExpandedSig	1	OG0005225	Phacu.CVR.001G099000.1	0.00416831
11	PaCVR	ExpandedSig	1	OG0005225	Phacu.CVR.001G099100.1	0.00416831
11	PaCVR	ExpandedSig	1	OG0005225	Phacu.CVR.001G107700.2	0.00416831
11	PaCVR	ExpandedSig	1	OG0007347	Phacu.CVR.008G263900.1	0.00416831
11	PaCVR	ExpandedSig	1	OG0007347	Phacu.CVR.008G264000.1	0.00416831
11	PaCVR	ExpandedSig	1	OG0007347	Phacu.CVR.008G264100.1	0.00416831
11	PaCVR	ExpandedSig	1	OG0008178	Phacu.CVR.002G036000.1	0.00416831
11	PaCVR	ExpandedSig	1	OG0008178	Phacu.CVR.003G258200.1	0.00416831
11	PaWLD	ExpandedSig	10	OG0000110	Phacu.WLD.005G061400.1	3.753e-17
11	PaWLD	ExpandedSig	10	OG0000110	Phacu.WLD.005G061500.1	3.753e-17
11	PaWLD	ExpandedSig	10	OG0000110	Phacu.WLD.005G061600.1	3.753e-17
11	PaWLD	ExpandedSig	10	OG0000110	Phacu.WLD.005G061700.1	3.753e-17
11	PaWLD	ExpandedSig	10	OG0000110	Phacu.WLD.005G061800.1	3.753e-17
11	PaWLD	ExpandedSig	10	OG0000110	Phacu.WLD.005G063500.1	3.753e-17
11	PaWLD	ExpandedSig	10	OG0000110	Phacu.WLD.005G063600.1	3.753e-17
11	PaWLD	ExpandedSig	10	OG0000110	Phacu.WLD.005G063700.1	3.753e-17
11	PaWLD	ExpandedSig	10	OG0000110	Phacu.WLD.005G063800.1	3.753e-17
11	PaWLD	ExpandedSig	10	OG0000110	Phacu.WLD.005G063900.1	3.753e-17
11	PaWLD	ExpandedSig	10	OG0000110	Phacu.WLD.005G064000.1	3.753e-17
11	PaWLD	ExpandedSig	10	OG0000110	Phacu.WLD.005G064400.1	3.753e-17
11	PaWLD	ExpandedSig	10	OG0000110	Phacu.WLD.005G064500.1	3.753e-17
11	PaWLD	ExpandedSig	10	OG0000110	Phacu.WLD.005G064600.1	3.753e-17
11	PaWLD	ExpandedSig	10	OG0000110	Phacu.WLD.005G064800.1	3.753e-17
11	PaWLD	ExpandedSig	10	OG0000110	Phacu.WLD.005G065000.1	3.753e-17
11	PaWLD	ExpandedSig	10	OG0000110	Phacu.WLD.005G065100.1	3.753e-17
11	PaWLD	ExpandedSig	10	OG0000110	Phacu.WLD.005G065200.1	3.753e-17
11	PaWLD	ExpandedSig	10	OG0000110	Phacu.WLD.005G065300.1	3.753e-17
11	PaWLD	ExpandedSig	10	OG0000110	Phacu.WLD.005G076600.1	3.753e-17
11	PaWLD	ExpandedSig	10	OG0000110	Phacu.WLD.006G057200.1	3.753e-17
11	PaWLD	ExpandedSig	10	OG0000110	Phacu.WLD.011G157500.1	3.753e-17
11	PaWLD	ExpandedSig	10	OG0000110	Phacu.WLD.011G157600.1	3.753e-17
11	PaWLD	ExpandedSig	10	OG0000110	Phacu.WLD.011G187800.1	3.753e-17
11	PaWLD	ExpandedSig	10	OG0000110	Phacu.WLD.011G187900.1	3.753e-17
11	PaWLD	ExpandedSig	10	OG0000110	Phacu.WLD.011G188000.1	3.753e-17
11	PaWLD	ExpandedSig	10	OG0000110	Phacu.WLD.011G188100.1	3.753e-17
11	PaWLD	ExpandedSig	10	OG0000110	Phacu.WLD.011G188200.1	3.753e-17
11	PaWLD	ExpandedSig	10	OG0000110	Phacu.WLD.011G188400.1	3.753e-17
11	PaWLD	ExpandedSig	10	OG0000110	Phacu.WLD.011G188600.1	3.753e-17
11	PaWLD	ExpandedSig	10	OG0000110	Phacu.WLD.011G189000.1	3.753e-17
11	PaWLD	ExpandedSig	10	OG0000110	Phacu.WLD.L000500.1	3.753e-17
11	PaWLD	ExpandedSig	10	OG0000110	Phacu.WLD.L000510.1	3.753e-17
11	PaWLD	ExpandedSig	10	OG0000110	Phacu.WLD.L000520.1	3.753e-17
11	PaWLD	ExpandedSig	10	OG0000110	Phacu.WLD.L000540.1	3.753e-17
11	PaWLD	ExpandedSig	10	OG0000110	Phacu.WLD.L000550.1	3.753e-17
11	PaWLD	ExpandedSig	10	OG0000110	Phacu.WLD.L000600.1	3.753e-17
11	PaWLD	ExpandedSig	10	OG0000110	Phacu.WLD.L003090.1	3.753e-17
11	PaWLD	ExpandedSig	10	OG0000110	Phacu.WLD.L019770.1	3.753e-17
11	PaWLD	ExpandedSig	2	OG0000453	Phacu.WLD.001G101100.1	0.00116541
11	PaWLD	ExpandedSig	2	OG0000453	Phacu.WLD.003G299400.1	0.00116541
11	PaWLD	ExpandedSig	2	OG0000453	Phacu.WLD.008G136800.1	0.00116541
11	PaWLD	ExpandedSig	2	OG0000453	Phacu.WLD.008G136900.1	0.00116541
11	PaWLD	ExpandedSig	2	OG0000453	Phacu.WLD.008G137000.1	0.00116541
11	PaWLD	ExpandedSig	2	OG0000453	Phacu.WLD.011G228700.1	0.00116541
11	PaWLD	ExpandedSig	2	OG0000453	Phacu.WLD.L010720.1	0.00116541
11	PaWLD	ExpandedSig	3	OG0000530	Phacu.WLD.008G041500.1	1.14449e-06
11	PaWLD	ExpandedSig	3	OG0000530	Phacu.WLD.008G046000.1	1.14449e-06
11	PaWLD	ExpandedSig	3	OG0000530	Phacu.WLD.008G046200.1	1.14449e-06
11	PaWLD	ExpandedSig	3	OG0000530	Phacu.WLD.008G046300.1	1.14449e-06
11	PaWLD	ExpandedSig	3	OG0000530	Phacu.WLD.008G047200.1	1.14449e-06
11	PaWLD	ExpandedSig	2	OG0000562	Phacu.WLD.003G089800.1	0.00167694
11	PaWLD	ExpandedSig	2	OG0000562	Phacu.WLD.003G097100.1	0.00167694
11	PaWLD	ExpandedSig	2	OG0000562	Phacu.WLD.003G097200.1	0.00167694
11	PaWLD	ExpandedSig	2	OG0000562	Phacu.WLD.003G097300.1	0.00167694
11	PaWLD	ExpandedSig	2	OG0000562	Phacu.WLD.003G097400.1	0.00167694
11	PaWLD	ExpandedSig	2	OG0000562	Phacu.WLD.003G105300.1	0.00167694
11	PaWLD	ExpandedSig	2	OG0000562	Phacu.WLD.003G105500.1	0.00167694
11	PaWLD	ExpandedSig	2	OG0000562	Phacu.WLD.003G105600.1	0.00167694
11	PaWLD	ExpandedSig	2	OG0000562	Phacu.WLD.003G105700.1	0.00167694
11	PaWLD	ExpandedSig	2	OG0000562	Phacu.WLD.005G108100.1	0.00167694
11	PaWLD	ExpandedSig	2	OG0000562	Phacu.WLD.009G130100.1	0.00167694
11	PaWLD	ExpandedSig	2	OG0000562	Phacu.WLD.009G130200.1	0.00167694
11	PaWLD	ExpandedSig	2	OG0000562	Phacu.WLD.009G130300.1	0.00167694
11	PaWLD	ExpandedSig	2	OG0000562	Phacu.WLD.009G131100.1	0.00167694
11	PaWLD	ExpandedSig	2	OG0000562	Phacu.WLD.011G137500.1	0.00167694
11	PaWLD	ExpandedSig	2	OG0000562	Phacu.WLD.L022790.1	0.00167694
11	PaWLD	ExpandedSig	3	OG0000732	Phacu.WLD.002G011500.1	3.40514e-06
11	PaWLD	ExpandedSig	3	OG0000732	Phacu.WLD.002G011700.1	3.40514e-06
11	PaWLD	ExpandedSig	3	OG0000732	Phacu.WLD.002G011800.1	3.40514e-06
11	PaWLD	ExpandedSig	3	OG0000732	Phacu.WLD.002G012000.1	3.40514e-06
11	PaWLD	ExpandedSig	3	OG0000732	Phacu.WLD.002G012100.1	3.40514e-06
11	PaWLD	ExpandedSig	3	OG0000732	Phacu.WLD.007G059900.1	3.40514e-06
11	PaWLD	ExpandedSig	4	OG0000875	Phacu.WLD.007G155800.1	1.19173e-08
11	PaWLD	ExpandedSig	4	OG0000875	Phacu.WLD.007G316800.1	1.19173e-08
11	PaWLD	ExpandedSig	4	OG0000875	Phacu.WLD.L008500.1	1.19173e-08
11	PaWLD	ExpandedSig	4	OG0000875	Phacu.WLD.L010600.1	1.19173e-08
11	PaWLD	ExpandedSig	4	OG0000875	Phacu.WLD.L021320.1	1.19173e-08
11	PaWLD	ExpandedSig	4	OG0000875	Phacu.WLD.L022840.1	1.19173e-08
11	PaWLD	ExpandedSig	2	OG0001178	Phacu.WLD.003G089900.1	0.000172609
11	PaWLD	ExpandedSig	2	OG0001178	Phacu.WLD.006G152400.1	0.000172609
11	PaWLD	ExpandedSig	2	OG0001178	Phacu.WLD.L008430.1	0.000172609
11	PaWLD	ExpandedSig	2	OG0001178	Phacu.WLD.L008480.1	0.000172609
11	PaWLD	ExpandedSig	2	OG0001182	Phacu.WLD.009G153900.1	0.000741746
11	PaWLD	ExpandedSig	2	OG0001182	Phacu.WLD.009G154300.1	0.000741746
11	PaWLD	ExpandedSig	2	OG0001182	Phacu.WLD.009G154700.1	0.000741746
11	PaWLD	ExpandedSig	2	OG0001182	Phacu.WLD.009G154900.1	0.000741746
11	PaWLD	ExpandedSig	2	OG0001182	Phacu.WLD.009G155100.1	0.000741746
11	PaWLD	ExpandedSig	2	OG0001182	Phacu.WLD.009G155600.1	0.000741746
11	PaWLD	ExpandedSig	1	OG0001219	Phacu.WLD.010G093700.1	0.00833664
11	PaWLD	ExpandedSig	1	OG0001219	Phacu.WLD.010G093800.1	0.00833664
11	PaWLD	ExpandedSig	1	OG0001219	Phacu.WLD.010G093900.1	0.00833664
11	PaWLD	ExpandedSig	4	OG0001284	Phacu.WLD.006G000200.1	2.41558e-09
11	PaWLD	ExpandedSig	4	OG0001284	Phacu.WLD.006G001500.1	2.41558e-09
11	PaWLD	ExpandedSig	4	OG0001284	Phacu.WLD.006G001700.1	2.41558e-09
11	PaWLD	ExpandedSig	4	OG0001284	Phacu.WLD.006G001900.1	2.41558e-09
11	PaWLD	ExpandedSig	4	OG0001284	Phacu.WLD.009G081700.1	2.41558e-09
11	PaWLD	ExpandedSig	1	OG0001438	Phacu.WLD.007G041100.1	0.00833664
11	PaWLD	ExpandedSig	1	OG0001438	Phacu.WLD.007G041200.1	0.00833664
11	PaWLD	ExpandedSig	1	OG0001438	Phacu.WLD.007G041300.1	0.00833664
11	PaWLD	ExpandedSig	5	OG0001721	Phacu.WLD.003G061900.1	1.19162e-10
11	PaWLD	ExpandedSig	5	OG0001721	Phacu.WLD.003G062000.1	1.19162e-10
11	PaWLD	ExpandedSig	5	OG0001721	Phacu.WLD.003G062100.1	1.19162e-10
11	PaWLD	ExpandedSig	5	OG0001721	Phacu.WLD.003G062200.1	1.19162e-10
11	PaWLD	ExpandedSig	5	OG0001721	Phacu.WLD.005G103300.1	1.19162e-10
11	PaWLD	ExpandedSig	5	OG0001721	Phacu.WLD.005G103500.1	1.19162e-10
11	PaWLD	ExpandedSig	5	OG0001721	Phacu.WLD.005G103700.1	1.19162e-10
11	PaWLD	ExpandedSig	2	OG0002006	Phacu.WLD.001G085100.1	3.47521e-05
11	PaWLD	ExpandedSig	2	OG0002006	Phacu.WLD.006G002100.1	3.47521e-05
11	PaWLD	ExpandedSig	2	OG0002006	Phacu.WLD.011G000700.1	3.47521e-05
11	PaWLD	ExpandedSig	1	OG0002037	Phacu.WLD.003G165900.1	0.00833664
11	PaWLD	ExpandedSig	1	OG0002037	Phacu.WLD.006G133900.1	0.00833664
11	PaWLD	ExpandedSig	1	OG0002037	Phacu.WLD.006G134000.1	0.00833664
11	PaWLD	ExpandedSig	2	OG0002614	Phacu.WLD.005G189900.1	0.000172609
11	PaWLD	ExpandedSig	2	OG0002614	Phacu.WLD.007G002900.1	0.000172609
11	PaWLD	ExpandedSig	2	OG0002614	Phacu.WLD.011G066800.3	0.000172609
11	PaWLD	ExpandedSig	2	OG0002614	Phacu.WLD.L007160.1	0.000172609
11	PaWLD	ExpandedSig	2	OG0002614	Phacu.WLD.L007170.1	0.000172609
11	PaWLD	ExpandedSig	1	OG0003654	Phacu.WLD.002G043500.1	0.00833664
11	PaWLD	ExpandedSig	1	OG0003654	Phacu.WLD.003G273300.1	0.00833664
11	PaWLD	ExpandedSig	1	OG0003654	Phacu.WLD.007G225700.1	0.00833664
11	PaWLD	ExpandedSig	1	OG0004289	Phacu.WLD.005G160600.1	0.00833664
11	PaWLD	ExpandedSig	1	OG0004289	Phacu.WLD.005G160800.1	0.00833664
11	PaWLD	ExpandedSig	1	OG0004289	Phacu.WLD.007G145400.1	0.00833664
11	PaWLD	ExpandedSig	2	OG0004738	Phacu.WLD.002G055500.1	3.47521e-05
11	PaWLD	ExpandedSig	2	OG0004738	Phacu.WLD.L008160.1	3.47521e-05
11	PaWLD	ExpandedSig	2	OG0004738	Phacu.WLD.L008440.1	3.47521e-05
11	PaWLD	ExpandedSig	3	OG0004993	Phacu.WLD.011G184600.1	2.89735e-07
11	PaWLD	ExpandedSig	3	OG0004993	Phacu.WLD.011G226900.1	2.89735e-07
11	PaWLD	ExpandedSig	3	OG0004993	Phacu.WLD.L003080.1	2.89735e-07
11	PaWLD	ExpandedSig	3	OG0004993	Phacu.WLD.L003120.1	2.89735e-07
11	PaWLD	ExpandedSig	1	OG0005061	Phacu.WLD.003G327300.1	0.00416831
11	PaWLD	ExpandedSig	1	OG0005061	Phacu.WLD.L008580.1	0.00416831
11	PaWLD	ExpandedSig	1	OG0005225	Phacu.WLD.001G107300.1	0.00416831
11	PaWLD	ExpandedSig	1	OG0005225	Phacu.WLD.001G107400.1	0.00416831
11	PaWLD	ExpandedSig	1	OG0007347	Phacu.WLD.008G219300.1	0.00416831
11	PaWLD	ExpandedSig	1	OG0007347	Phacu.WLD.008G219400.1	0.00416831
11	PaWLD	ExpandedSig	1	OG0008178	Phacu.WLD.002G035100.1	0.00416831
11	PaWLD	ExpandedSig	1	OG0008178	Phacu.WLD.003G246600.1	0.00416831
At	At	Contracted	6	OG0000028	AT1G06580	0.226752
At	At	Contracted	6	OG0000028	AT1G12300	0.226752
At	At	Contracted	6	OG0000028	AT1G12620	0.226752
At	At	Contracted	6	OG0000028	AT1G12700	0.226752
At	At	Contracted	6	OG0000028	AT1G12775	0.226752
At	At	Contracted	6	OG0000028	AT1G62590	0.226752
At	At	Contracted	6	OG0000028	AT1G62670	0.226752
At	At	Contracted	6	OG0000028	AT1G62680	0.226752
At	At	Contracted	6	OG0000028	AT1G62720	0.226752
At	At	Contracted	6	OG0000028	AT1G62910	0.226752
At	At	Contracted	6	OG0000028	AT1G62914	0.226752
At	At	Contracted	6	OG0000028	AT1G62930	0.226752
At	At	Contracted	6	OG0000028	AT1G63070	0.226752
At	At	Contracted	6	OG0000028	AT1G63080	0.226752
At	At	Contracted	6	OG0000028	AT1G63130	0.226752
At	At	Contracted	6	OG0000028	AT1G63150	0.226752
At	At	Contracted	6	OG0000028	AT1G63230	0.226752
At	At	Contracted	6	OG0000028	AT1G63320	0.226752
At	At	Contracted	6	OG0000028	AT1G63330	0.226752
At	At	Contracted	6	OG0000028	AT1G63400	0.226752
At	At	Contracted	6	OG0000028	AT1G64100	0.226752
At	At	Contracted	6	OG0000028	AT1G64580	0.226752
At	At	Contracted	6	OG0000028	AT1G64583	0.226752
At	At	Contracted	6	OG0000028	AT3G16710	0.226752
At	At	Contracted	6	OG0000028	AT3G22470	0.226752
At	At	Contracted	6	OG0000028	AT4G26800	0.226752
At	At	Contracted	6	OG0000028	AT5G16640	0.226752
At	At	Contracted	6	OG0000028	AT5G41170	0.226752
At	At	Contracted	9	OG0000034	AT1G66910	0.0101015
At	At	Contracted	9	OG0000034	AT1G66920	0.0101015
At	At	Contracted	9	OG0000034	AT1G66930	0.0101015
At	At	Contracted	9	OG0000034	AT1G67000	0.0101015
At	At	Contracted	9	OG0000034	AT1G70250	0.0101015
At	At	Contracted	9	OG0000034	AT4G18250	0.0101015
At	At	Contracted	9	OG0000034	AT5G38240	0.0101015
At	At	Contracted	9	OG0000034	AT5G38250	0.0101015
At	At	Contracted	9	OG0000034	AT5G38260	0.0101015
At	At	Contracted	9	OG0000034	AT5G38280	0.0101015
At	At	Contracted	9	OG0000034	AT5G39020	0.0101015
At	At	Contracted	9	OG0000034	AT5G39030	0.0101015
At	At	Contracted	7	OG0000053	AT1G15210	0.0190271
At	At	Contracted	7	OG0000053	AT1G15520	0.0190271
At	At	Contracted	7	OG0000053	AT1G59870	0.0190271
At	At	Contracted	7	OG0000053	AT1G66950	0.0190271
At	At	Contracted	7	OG0000053	AT2G26910	0.0190271
At	At	Contracted	7	OG0000053	AT2G36380	0.0190271
At	At	Contracted	7	OG0000053	AT3G16340	0.0190271
At	At	Contracted	6	OG0000058	AT1G29080	0.0419176
At	At	Contracted	6	OG0000058	AT1G29090	0.0419176
At	At	Contracted	6	OG0000058	AT1G29110	0.0419176
At	At	Contracted	6	OG0000058	AT2G27420	0.0419176
At	At	Contracted	6	OG0000058	AT2G34080	0.0419176
At	At	Contracted	6	OG0000058	AT3G48340	0.0419176
At	At	Contracted	6	OG0000058	AT3G49340	0.0419176
At	At	Contracted	6	OG0000058	AT5G45890	0.0419176
At	At	Contracted	4	OG0000073	AT1G37113	0.0228778
At	At	Contracted	5	OG0000076	AT4G00960	0.053793
At	At	Contracted	5	OG0000076	AT4G00970	0.053793
At	At	Contracted	5	OG0000076	AT4G21230	0.053793
At	At	Contracted	5	OG0000076	AT4G21400	0.053793
At	At	Contracted	5	OG0000076	AT4G21410	0.053793
At	At	Contracted	5	OG0000076	AT4G38830	0.053793
At	At	Contracted	1	OG0000083	AT1G09200	0.803249
At	At	Contracted	1	OG0000083	AT1G13370	0.803249
At	At	Contracted	1	OG0000083	AT1G19890	0.803249
At	At	Contracted	1	OG0000083	AT1G75600	0.803249
At	At	Contracted	1	OG0000083	AT3G27360	0.803249
At	At	Contracted	1	OG0000083	AT4G40030	0.803249
At	At	Contracted	1	OG0000083	AT4G40040	0.803249
At	At	Contracted	1	OG0000083	AT5G10390	0.803249
At	At	Contracted	1	OG0000083	AT5G10400	0.803249
At	At	Contracted	1	OG0000083	AT5G10980	0.803249
At	At	Contracted	1	OG0000083	AT5G12910	0.803249
At	At	Contracted	1	OG0000083	AT5G65350	0.803249
At	At	Contracted	1	OG0000083	AT5G65360	0.803249
At	At	Contracted	3	OG0000084	AT1G19260	0.303531
At	At	Contracted	3	OG0000084	AT1G41920	0.303531
At	At	Contracted	3	OG0000084	AT2G06541	0.303531
At	At	Contracted	3	OG0000084	AT3G29450	0.303531
At	At	Contracted	3	OG0000084	AT3G29763	0.303531
At	At	Contracted	3	OG0000084	AT3G29765	0.303531
At	At	Contracted	3	OG0000084	AT3G30235	0.303531
At	At	Contracted	3	OG0000084	AT4G09660	0.303531
At	At	Contracted	1	OG0000087	AT1G17260	0.787176
At	At	Contracted	1	OG0000087	AT1G80660	0.787176
At	At	Contracted	1	OG0000087	AT2G07560	0.787176
At	At	Contracted	1	OG0000087	AT2G18960	0.787176
At	At	Contracted	1	OG0000087	AT2G24520	0.787176
At	At	Contracted	1	OG0000087	AT3G42640	0.787176
At	At	Contracted	1	OG0000087	AT3G47950	0.787176
At	At	Contracted	1	OG0000087	AT3G60330	0.787176
At	At	Contracted	1	OG0000087	AT4G30190	0.787176
At	At	Contracted	1	OG0000087	AT5G57350	0.787176
At	At	Contracted	1	OG0000087	AT5G62670	0.787176
At	At	Contracted	2	OG0000088	AT2G21770	-
At	At	Contracted	2	OG0000088	AT2G25540	-
At	At	Contracted	2	OG0000088	AT4G32410	-
At	At	Contracted	2	OG0000088	AT4G39350	-
At	At	Contracted	2	OG0000088	AT5G05170	-
At	At	Contracted	2	OG0000088	AT5G09870	-
At	At	Contracted	2	OG0000088	AT5G17420	-
At	At	Contracted	2	OG0000088	AT5G44030	-
At	At	Contracted	2	OG0000088	AT5G64740	-
[truncated: 67,053 more rows]

## Sheet: SuppFig7
Source Data for Supplementary Figure 7. Analysis of heat shock-related genes in P. acutifolius and P. vulgaris following moderate heat stress.
All the Arabidopsis HSF and HSPs were retrieved from TAIR. P.acutifolius and P.vulgaris best Arabidposis hits were used to assign homologs. The best P.vulgaris hit to P.acutofolius were added. Genes were re-names with homolog numbers to distinguish Arabidopsis genes with multiple homologos in either common or tepary bean. The DEG information were used to confirm any redundancy and filter the uniq…
Best Hit Information						DEG
At_based_names_for_graph	At_hit	At-symbol	P.acu_locusName	P.vul_V2.1_best_hit_to_P.acu		locusName	1h.p.acu	3h.p.acu	6h.p.acu	12h.p.acu	24h.p.acu	1h.p.vul	3h.p.vul	6h.p.vul	12h.p.vul	24h.p.vul
AT1G06460.homolog.1	AT1G06460	ACD31.2,ACD32.1	Phacu.CVR.008G330200	Phvul.008G264700		Phvul.003G195300	-0.427813	-0.707615	-1.77319	-4.47145	0.0482143	-0.710688	-1.01295	-2.34949	-0.613093	0.129744
AT1G06460.homolog.2	AT1G06460	ACD31.2,ACD32.1	Phacu.CVR.008G330200	Phvul.008G264700		Phvul.008G264700	0	0	0	0	0	-0.785364	-1.01653	-3.03337	-2.23295	0.208512
AT1G11660.homolog.1	AT1G11660	HSP70_16	Phacu.CVR.006G058900	Phvul.006G042400		Phvul.006G042400	-0.370715	-0.63535	-0.704854	-0.650455	-0.211344	0.0972919	-0.236701	-0.225085	-0.211512	0.0214417
AT1G11660.homolog.2	AT1G11660	HSP70_16	Phacu.CVR.008G332700	Phvul.008G267400		Phvul.008G267400	0.0387858	0.0214606	0.16497	-0.576253	-0.0940675	0.81181	1.07333	0.917478	0.843762	0.194026
AT1G14980	AT1G14980	CPN10	Phacu.CVR.001G143000	Phvul.001G120500		Phvul.001G120500	-0.315616	-1.09101	-0.835708	-1.62967	0.255147	0.120756	-0.226963	-0.659008	-0.249087	0.478572
AT1G16030.homolog.1	AT1G16030	Hsp70b	Phacu.CVR.003G189600	Phvul.003G154800		Phvul.003G154800	-3.24701	-1.54723	-0.834761	0.888727	0.641142	1.58746	0.949844	0.40183	1.1692	-0.496193
AT1G16030.homolog.2	AT1G16030	Hsp70b	Phacu.CVR.006G198700	Phvul.006G170200		Phvul.006G170300	0.0735662	1.0807	-1.47715	0.96569	-0.874088	0.0478253	0.126569	0.40215	0.623471	-0.313479
AT1G18700.homolog.1	AT1G18700	AT1G18700	Phacu.CVR.009G230700	Phvul.009G185900		Phvul.009G185900	-0.118381	-0.2044	-0.785076	-0.501915	0.266312	-0.169649	-0.2509	-0.391761	-0.262605	-0.225378
AT1G18700.homolog.2	AT1G18700	AT1G18700	Phacu.CVR.009G230800	Phvul.009G185900		Phvul.009G185900	-0.213138	-0.0876047	-0.690765	-0.33194	-0.0356574	0	0	0	0	0
AT1G21080	AT1G21080	AT1G21080	Phacu.CVR.002G000100	Phvul.002G055050		Phvul.002G055050	0.162446	0.317922	0.134304	0.302132	0.15653	0.166295	-0.410791	0.549134	0.841323	0.0625716
AT1G32330.homolog.1	AT1G32330	ATHSFA1D,HSFA1D	Phacu.CVR.002G163100	Phvul.002G138500		Phvul.002G138500	0.00493805	0.0663893	0.260008	0.764914	0.189252	-0.255805	-0.241516	-0.077773	0.29458	0.0746925
AT1G32330.homolog.2	AT1G32330	ATHSFA1D,HSFA1D	Phacu.CVR.003G334000	Phvul.003G283300		Phvul.003G283300	-0.391038	0.135403	0.214302	-0.175292	0.155098	-0.459154	-0.664816	0.237673	0.515543	0.00896436
AT1G46264.homolog.1	AT1G46264	AT-HSFB4,HSFB4,SCZ	Phacu.CVR.001G025600	Phvul.001G022900		Phvul.001G022900	1.38811	1.51219	1.4082	-0.840767	2.33322	1.40874	0.463206	1.21959	0.240937	1.30052
AT1G46264.homolog.2	AT1G46264	AT-HSFB4,HSFB4,SCZ	Phacu.CVR.001G025600	Phvul.001G022900		Phvul.008G202500	0	0	0	0	0	-0.672418	-1.27378	0.499701	3.86903	-2.30688
AT1G59725	AT1G59725	AT1G59725	Phacu.CVR.002G100600	Phvul.002G068300		Phvul.003G070800	0.0921993	0.152318	0.81058	-1.44323	-0.551093	1.13434	1.12303	0.417231	-0.882997	-0.37423
AT1G65280	AT1G65280	AT1G65280	Phacu.CVR.007G098700	Phvul.007G089700		Phvul.007G089700	-0.286956	-0.253091	-0.261347	0.00866325	-0.261167	-0.225101	-0.0186788	-0.132861	-0.204247	-0.0164577
AT1G67970	AT1G67970	AT-HSFA8,HSFA8	Phacu.CVR.002G359500	Phvul.002G322700		Phvul.002G322700	-0.1175	-0.0239242	0.00713719	-0.657703	-0.149314	-0.245212	-0.963501	-0.0792044	0.0174792	-0.202952
AT1G74250.homolog.1	AT1G74250	AT1G74250	Phacu.CVR.003G224600	Phvul.003G185100		Phvul.002G053800	0.0572584	-0.0944332	-0.366179	-0.0335712	0.213876	0.412513	-2.37604	-1.16063	-0.586652	-0.848988
AT1G74250.homolog.2	AT1G74250	AT1G74250	Phacu.CVR.003G224600	Phvul.003G185100		Phvul.003G185100	0	0	0	0	0	-0.138499	-0.193028	0.0460594	0.448013	0.123363
AT1G77020	AT1G77020	AT1G77020	Phacu.CVR.001G071200	Phvul.001G064900		Phvul.001G064900	-0.201767	-0.134149	0.393628	-0.50855	-0.50553	0.67567	0.656877	0.217684	0.0769452	-0.119061
AT1G79930	AT1G79930	HSP91	Phacu.CVR.005G207000	Phvul.005G171400		Phvul.005G171400	-0.167356	-0.383762	-0.355418	-1.08042	0.196568	0.701937	0.454973	-0.1391	-0.0631575	0.0842807
AT2G04030	AT2G04030	AtHsp90.5,CR88,EMB1956,Hsp88.1,HSP90.5	Phacu.CVR.002G087600	Phvul.002G083000		Phvul.002G083000	-0.457373	-1.88016	-1.30594	-2.47611	1.04633	0.58636	1.38601	-0.639472	0.62971	0.437055
AT2G05250	AT2G05250	AT2G05250	Phacu.CVR.008G350900	Phvul.008G284400		Phvul.008G284400	0.0231792	0.256612	0.360662	0.386398	0.287627	0.0729298	-0.172049	0.393624	0.340368	0.0158225
AT2G20560.homolog.1	AT2G20560	AT2G20560	Phacu.CVR.006G210600	Phvul.006G182100		Phvul.006G182100	-0.413616	0.0965332	-0.342611	0.471986	-0.320608	-0.496014	-0.120655	0.171442	0.324851	0.125984
AT2G20560.homolog.2	AT2G20560	AT2G20560	Phacu.CVR.011G149700	Phvul.011G123600		Phvul.011G123600	-0.452121	0.28189	0.55995	-0.17311	0.400999	1.70588	1.77926	0.652146	0.74054	-0.112546
AT2G21510	AT2G21510	AT2G21510	Phacu.CVR.011G250100	Phvul.011G210000		Phvul.011G210000	0.00948091	0.0394556	-0.495917	-0.237764	-0.135636	-0.0533653	0.0719684	-0.44001	-0.186857	-0.151725
AT2G22360.homolog.1	AT2G22360	DJA6	Phacu.CVR.001G301200	Phvul.001G252900		Phvul.001G252900	-0.445797	-0.784301	-0.755095	-2.13583	-0.0400011	0.384361	0.762812	-0.381825	-0.863641	0.0348128
AT2G22360.homolog.2	AT2G22360	DJA6	Phacu.CVR.002G291900	Phvul.002G257300		Phvul.002G257300	-0.130948	-0.121929	0.0727478	-0.306602	0.093947	-0.0934619	0.497922	-0.248223	-0.857248	0.148178
AT2G26150.homolog.1	AT2G26150	ATHSFA2,HSFA2	Phacu.CVR.001G037800	Phvul.001G037000		Phvul.001G037000	-1.24714	0.00571926	0.89257	2.29077	0.18382	0.693496	0.366196	1.94659	0.65696	0.00574187
AT2G26150.homolog.2	AT2G26150	ATHSFA2,HSFA2	Phacu.CVR.009G010800	Phvul.009G078300		Phvul.003G135200	-0.374245	0.233986	2.69505	-4.27092	1.3751	0.04542	-1.99936	-0.104004	2.56427	0.0862031
AT2G26150.homolog.3	AT2G26150	ATHSFA2,HSFA2	Phacu.CVR.001G037800	Phvul.001G037000		Phvul.003G135400	0	0	0	0	0	0.0293938	-1.72016	0.325755	3.1539	-0.0183862
AT2G26150.homolog.4	AT2G26150	ATHSFA2,HSFA2	Phacu.CVR.001G037800	Phvul.001G037000		Phvul.009G078300	0	0	0	0	0	4.56091	3.15298	3.08521	1.14518	0.424234
AT2G35540	AT2G35540	AT2G35540	Phacu.CVR.002G160900	Phvul.002G136100		Phvul.002G136100	0.660095	0.661599	0.36645	0.539801	0.678855	0.27845	-0.0257619	0.368083	0.47592	0.213254
AT2G42080.homolog.1	AT2G42080	BIL2	Phacu.CVR.001G174300	Phvul.001G142600		Phvul.001G142600	-0.10622	0.040053	-0.474816	-0.328035	0.000623815	0.0454635	0.361715	-0.247724	0.236125	-0.169585
AT2G42080.homolog.2	AT2G42080	BIL2	Phacu.CVR.007G301500	Phvul.007G260100		Phvul.007G260100	-0.545598	-0.433185	0.113092	-0.597552	0.933673	-0.00692264	0.0817913	0.0105106	0.780877	-0.201893
AT2G42750.homolog.1	AT2G42750	DJC77	Phacu.CVR.005G113900	Phvul.005G094000		Phvul.005G094000	-0.570791	-0.378319	-0.0714531	1.39087	-0.665719	-0.390198	0.358601	-0.312377	0.920562	-0.360537
AT2G42750.homolog.2	AT2G42750	DJC77	Phacu.CVR.011G153800	Phvul.011G127500		Phvul.011G127500	-0.340164	0.197812	0.783966	1.40622	-0.229169	-0.810832	0.00552088	0.767712	-0.00274579	0.0260643
AT3G04980.homolog.1	AT3G04980	AT3G04980	Phacu.CVR.007G230000	Phvul.007G183700		Phvul.007G183600	-0.464575	-1.92802	-1.65507	-2.90776	-0.354692	1.30524	0.863642	-1.44342	-1.58935	-0.440847
AT3G04980.homolog.2	AT3G04980	AT3G04980	Phacu.CVR.007G230100	Phvul.007G183600		Phvul.007G183600	-1.20156	-5.14042	-4.56006	-5.08848	0.670078	0	0	0	0	0
AT3G07770	AT3G07770	Hsp90.6,Hsp89.1	Phacu.CVR.008G351900	Phvul.008G285400		Phvul.008G285400	-0.691635	-2.31478	-1.4324	-2.65583	0.936864	0.0947424	0.0424835	-1.03371	-0.898114	0.495336
AT3G08910.homolog.1	AT3G08910	AT3G08910	Phacu.CVR.003G085200	Phvul.003G070800		Phvul.008G103300	0.464086	0.00443222	0.788328	1.08835	0.0312653	-0.114239	-0.272672	0.105043	0.383514	-0.076374
AT3G08910.homolog.2	AT3G08910	AT3G08910	Phacu.CVR.008G119400	Phvul.008G103300		Phvul.008G103300	0.0623092	0.00113154	-0.561333	0.193297	-0.183098	0	0	0	0	0
AT3G12580.homolog.1	AT3G12580	ATHSP70,HSP70	Phacu.CVR.011G074000	Phvul.011G065000		Phvul.008G011900	-1.12208	-1.60948	0.0967316	-1.38355	1.50679	0.121582	-0.476494	-0.484074	0.510983	-0.453585
AT3G12580.homolog.2	AT3G12580	ATHSP70,HSP70	Phacu.CVR.011G074000	Phvul.011G065000		Phvul.009G076700	0	0	0	0	0	-0.192443	0.173356	-0.243948	-1.22845	-0.615344
AT3G12580.homolog.3	AT3G12580	ATHSP70,HSP70	Phacu.CVR.011G074000	Phvul.011G065000		Phvul.011G065000	0	0	0	0	0	2.44762	1.17113	0.143227	0.485066	0.108632
AT3G13860	AT3G13860	HSP60-3A	Phacu.CVR.010G166000	Phvul.010G138700		Phvul.010G138700	-0.548043	-1.80856	-1.24091	-3.48065	0.590219	-0.464298	-1.03867	-1.26752	-1.08616	0.189115
AT3G22530.homolog.1	AT3G22530	AT3G22530	Phacu.CVR.007G062400	Phvul.007G058000		Phvul.007G058000	-0.13714	0.317962	0.28412	0.812619	0.126471	-0.184667	-0.28237	0.146051	0.413208	-0.104083
AT3G22530.homolog.2	AT3G22530	AT3G22530	Phacu.CVR.007G062400	Phvul.007G058000		Phvul.007G173200	0	0	0	0	0	-0.40681	-0.233862	0.19468	0.816392	0.603643
AT3G22830.homolog.1	AT3G22830	AT-HSFA6B,HSFA6B	Phacu.CVR.001G189400	Phvul.001G154700		Phvul.001G154700	0.761651	1.25465	0.697724	0.447128	1.7541	1.56014	0.621344	0.555184	0.768903	-0.144312
AT3G22830.homolog.2	AT3G22830	AT-HSFA6B,HSFA6B	Phacu.CVR.007G067000	Phvul.007G061800		Phvul.007G278200	-0.576288	-0.26497	-2.15604	-0.72773	0.0260214	-0.0463373	-0.235223	0.758609	0.347129	-0.200003
AT3G22830.homolog.3	AT3G22830	AT-HSFA6B,HSFA6B	Phacu.CVR.007G211100	Phvul.007G174800		Phvul.007G174800	-0.165951	1.53258	1.44877	-1.19298	0.310639	3.43391	3.67514	0.74533	-1.05615	0.276441
AT3G23990.homolog.1	AT3G23990	HSP60,HSP60-3B	Phacu.CVR.007G163600	Phvul.007G135100		Phvul.007G135100	-0.609363	-2.41451	-1.20603	-2.84251	-0.0578565	0.0907415	-0.984381	-0.71582	0.881869	0.425282
AT3G23990.homolog.2	AT3G23990	HSP60,HSP60-3B	Phacu.CVR.007G277900	Phvul.007G238500		Phvul.007G238500	-0.218716	-1.81282	-0.876737	-2.52897	0.924299	0.0241158	-0.248742	-0.754265	-0.847239	0.414178
AT3G24520	AT3G24520	AT-HSFC1,HSFC1	Phacu.CVR.004G200700	Phvul.004G163300		Phvul.004G163300	0.0218516	0.160326	0.201984	-0.502989	-0.107404	-0.567839	-0.396305	-0.00168115	-0.510907	-0.0643509
AT3G25230.homolog.1	AT3G25230	ATFKBP62,FKBP62,ROF1	Phacu.CVR.001G029300	Phvul.001G029000		Phvul.001G029000	0.250091	0.492821	0.83525	-0.437334	0.608822	1.18607	2.17449	0.7358	0.301079	-0.0741346
AT3G25230.homolog.2	AT3G25230	ATFKBP62,FKBP62,ROF1	Phacu.CVR.001G029400	Phvul.001G029000		Phvul.008G133100	-0.215912	0.613967	0.605168	-1.36315	0.526687	0.947605	1.01916	0.381965	1.01561	-0.016414
AT3G25230.homolog.3	AT3G25230	ATFKBP62,FKBP62,ROF1	Phacu.CVR.008G164300	Phvul.008G133100		Phvul.010G024500	0.205211	-0.0617907	-0.0592288	-1.51142	0.53381	1.65313	1.86573	1.02937	1.24011	0.0626665
AT3G25230.homolog.4	AT3G25230	ATFKBP62,FKBP62,ROF1	Phacu.CVR.010G023200	Phvul.010G024500		Phvul.010G024500	-0.0870644	-0.955234	-0.289104	-1.1525	0.572337	0	0	0	0	0
AT3G47940	AT3G47940	AT3G47940	Phacu.CVR.009G237000	Phvul.009G190533		Phvul.009G190533	-0.475842	0.156962	-0.0429343	0.420695	0.482406	-0.0816026	-0.277555	0.372232	0.0527772	0.406712
AT3G53990.homolog.1	AT3G53990	USP	Phacu.CVR.008G130900	Phvul.008G113500		Phvul.008G113500	-0.0276287	-0.0276136	0.397769	0.381129	0.112085	0.0131474	-1.01224	0.520819	2.49514	0.435948
AT3G53990.homolog.2	AT3G53990	USP	Phacu.CVR.010G008000	Phvul.010G008900		Phvul.010G008900	-0.381307	-0.961682	-1.0792	-0.899587	-0.433997	0.229566	0.698634	-0.0307144	-0.389106	0.0893447
AT3G53990.homolog.3	AT3G53990	USP	Phacu.CVR.011G069100	Phvul.011G060700		Phvul.011G060700	0.0348297	0.370734	0.383943	0.756688	-0.182283	-0.0353046	0.0623149	0.204851	0.125715	-0.0858475
AT3G57340	AT3G57340	AT3G57340	Phacu.CVR.009G246000	Phvul.009G197400		Phvul.009G197400	-0.0840277	0.022245	-0.0700417	0.0876591	-0.073382	-0.182845	-0.135238	0.055036	0.133993	0.166884
AT4G02100.homolog.1	AT4G02100	AT4G02100	Phacu.CVR.001G259400	Phvul.001G212000		Phvul.001G212000	0.215508	1.53773	1.29845	0.445211	0.0993324	-0.248713	-0.825982	0.15961	-1.67839	-1.08526
AT4G02100.homolog.2	AT4G02100	AT4G02100	Phacu.CVR.007G254600	Phvul.007G215200		Phvul.007G215200	-1.1946	0.240972	0.533355	0.342875	-0.00612555	-1.22698	-1.54558	-0.200575	0.187701	-1.44945
AT4G11660	AT4G11660	AT-HSFB2B,HSFB2B	Phacu.CVR.002G031300	Phvul.002G155300		Phvul.002G155300	-0.112017	1.66182	1.04007	0.313228	0.568321	1.9394	1.90823	0.560803	0.558814	-0.0717586
AT4G13980.homolog.1	AT4G13980	AT-HSFA5,HSFA5	Phacu.CVR.001G314200	Phvul.001G266300		Phvul.001G266300	0.178226	-0.607675	1.04355	0.50987	-0.60075	-0.476823	-1.62064	-0.558439	1.65205	-0.833553
AT4G13980.homolog.3	AT4G13980	AT-HSFA5,HSFA5	Phacu.CVR.006G049700	Phvul.006G034200		Phvul.006G034200	0.356574	0.0247952	0.961813	0.51633	0.23842	-0.077597	-0.575932	0.22537	1.18918	-0.0308049
AT4G14830	AT4G14830	HSP1	Phacu.CVR.002G009600	Phvul.002G044700		Phvul.002G044700	0.429324	0.907007	-1.31218	0.20334	-0.833473	0.279177	0.682739	0.823932	2.33569	0.550134
AT4G15802.homolog.1	AT4G15802	AtHSBP,HSBP	Phacu.CVR.009G305200	Phvul.009G247900		Phvul.007G106500	0.111378	-0.0697748	-0.101892	-0.410779	-0.355123	0.20571	0.773365	-0.142163	-0.595297	0.119605
AT4G15802.homolog.2	AT4G15802	AtHSBP,HSBP	Phacu.CVR.009G305200	Phvul.009G247900		Phvul.009G247900	0	0	0	0	0	0.222181	0.682705	-0.0854723	-0.070895	-0.0739743
AT4G16100	AT4G16100	AT4G16100	Phacu.CVR.003G136000	Phvul.003G110000		Phvul.003G110000	0.0602119	0.0850927	-0.416702	0.164014	0.338365	-0.177932	-0.95816	0.423078	0.797716	-0.159422
AT4G16660	AT4G16660	HSP70	Phacu.CVR.006G015700	Phvul.006G001600		Phvul.006G001600	0.0560445	-0.731845	-0.93868	-0.604913	0.548376	0.651057	-0.34719	-0.670943	-0.536222	-0.0631595
AT4G18880.homolog.1	AT4G18880	AT-HSFA4A,HSF A4A	Phacu.CVR.002G275600	Phvul.002G242000		Phvul.002G242000	-0.130905	0.0225045	0.344622	0.684826	-0.0378919	-0.157229	-0.928051	0.0145839	0.885574	-0.386851
AT4G18880.homolog.2	AT4G18880	AT-HSFA4A,HSF A4A	Phacu.CVR.006G200100	Phvul.006G171700		Phvul.006G171700	-0.187497	-0.873929	0.0735664	0.157169	-0.405936	-0.0908487	-0.622421	-0.157174	-0.463945	-0.171417
AT4G21320	AT4G21320	HSA32	Phacu.CVR.002G250500	Phvul.002G218300		Phvul.002G218300	0.477198	0.21199	-0.181231	1.08587	0.139058	1.23585	2.07652	1.38529	1.76891	-0.0618851
AT4G24190	AT4G24190	AtHsp90-7,AtHsp90.7,HSP90.7,SHD	Phacu.CVR.001G005200	Phvul.001G005200		Phvul.001G005200	0.352285	-0.938748	-0.479626	-0.609892	0.377662	1.26578	0.936744	-1.07998	-0.621336	-0.344134
AT4G25200	AT4G25200	ATHSP23.6-MITO,HSP23.6-MITO	Phacu.CVR.011G019100	Phvul.011G016100		Phvul.011G016100	-0.594158	1.03974	0.673691	0.709846	-0.347118	5.18981	5.7106	2.81219	1.84061	0.716344
AT4G27670.homolog.1	AT4G27670	HSP21	Phacu.CVR.001G306500	Phvul.001G258200		Phvul.001G258200	0.0189346	1.51603	0.776133	0.56473	-1.54193	3.22961	4.41844	0.676338	-1.13003	-0.503214
AT4G27670.homolog.2	AT4G27670	HSP21	Phacu.CVR.009G095200	Phvul.009G046500		Phvul.006G046000	-0.0322094	-1.48138	-0.148874	-3.84966	-0.0867908	0.528633	1.51544	0.9494	3.50967	0.960666
AT4G29920.homolog.1	AT4G29920	HSPR	Phacu.CVR.003G140000	Phvul.009G235300		Phvul.009G235300	0.671484	-0.532802	-0.743236	-0.885825	0.498418	-0.377938	-0.471713	1.13825	-0.481679	0.578376
AT4G29920.homolog.2	AT4G29920	HSPR	Phacu.CVR.009G291000	Phvul.009G235300		Phvul.009G235300	0.131301	-0.166011	-0.488513	-0.0919451	0.5135	0	0	0	0	0
AT4G36990.homolog.1	AT4G36990	AT-HSFB1,ATHSF4,HSF4,HSFB1	Phacu.CVR.003G291900	Phvul.003G244000		Phvul.002G019100	0.14982	0.568497	-0.0411233	0.552087	-0.680591	0.345153	-0.154231	-0.736502	0.989146	-1.0994
AT4G36990.homolog.2	AT4G36990	AT-HSFB1,ATHSF4,HSF4,HSFB1	Phacu.CVR.003G291900	Phvul.003G244000		Phvul.003G244000	0	0	0	0	0	-0.448646	-0.139026	0.275751	0.014741	-0.734654
AT5G01390	AT5G01390	AT5G01390	Phacu.CVR.010G001300	Phvul.010G000600		Phvul.010G000600	0.279776	0.527883	0.272043	0.572454	0.204197	0.11732	-0.128688	0.182536	0.455032	-0.182219
AT5G02500.homolog.1	AT5G02500	AT-HSC70-1,HSC70,HSC70-1,HSP70-1	Phacu.CVR.001G208700	Phvul.001G169000		Phvul.001G169000	-0.216414	-1.17983	-0.314112	-1.41782	1.18815	1.4407	0.796341	-0.474259	0.157865	0.101062
AT5G02500.homolog.2	AT5G02500	AT-HSC70-1,HSC70,HSC70-1,HSP70-1	Phacu.CVR.006G198700	Phvul.006G170300		Phvul.006G170200	0.0735662	1.0807	-1.47715	0.96569	-0.874088	0.186485	-0.0692581	-0.661209	-0.120028	-0.77311
AT5G02500.homolog.3	AT5G02500	AT-HSC70-1,HSC70,HSC70-1,HSP70-1	Phacu.CVR.007G190700	Phvul.007G157200		Phvul.007G157200	0.253499	0.248652	0.455452	0.607647	0.869271	-0.538859	-1.3892	0.692891	1.19157	0.620775
AT5G02500.homolog.4	AT5G02500	AT-HSC70-1,HSC70,HSC70-1,HSP70-1	Phacu.CVR.008G013700	Phvul.008G013000		Phvul.008G013000	-1.3884	-1.9494	-0.522531	-2.64521	1.03175	2.13953	1.97104	-0.782865	-0.691994	-0.018087
AT5G02500.homolog.5	AT5G02500	AT-HSC70-1,HSC70,HSC70-1,HSP70-1	Phacu.CVR.007G190700	Phvul.007G157200		Phvul.008G012600	0	0	0	0	0	-1.81822	-1.77622	-1.17126	0.15992	-0.742916
AT5G03720	AT5G03720	AT-HSFA3,HSFA3	Phacu.CVR.007G263600	Phvul.007G223401		Phvul.007G223401	-0.736175	-0.103435	-0.239315	-0.276586	-0.55005	-1.17285	-0.253734	1.1816	-2.99788	-0.166525
AT5G04890.homolog.1	AT5G04890	RTM2	Phacu.CVR.003G326900	Phvul.003G276200		Phvul.003G276200	0.457116	0.214726	0.143085	-0.70634	-0.590891	-0.580521	-0.765755	0.28893	-0.918817	-1.14076
AT5G04890.homolog.2	AT5G04890	RTM2	Phacu.CVR.005G010700	Phvul.005G011300		Phvul.005G011300	0.579253	0.551732	-0.675335	-2.01192	-0.686095	-0.0121202	-0.656257	0.876752	-1.12992	-0.647938
AT5G04890.homolog.3	AT5G04890	RTM2	Phacu.CVR.008G205800	Phvul.008G161400		Phvul.008G161400	1.46885	0.291566	-2.5217	-2.99992	0.0792638	-0.532204	-1.31638	-0.168765	-1.79678	-1.5299
AT5G04890.homolog.4	AT5G04890	RTM2	Phacu.CVR.011G223000	Phvul.011G184300		Phvul.011G184300	-0.106366	-0.0268216	-1.09596	-2.37479	-0.452988	-0.711616	-0.992813	0.421455	-0.933312	-0.893221
AT5G09580	AT5G09580	AT5G09580	Phacu.CVR.002G247600	Phvul.002G215600		Phvul.002G215600	0.0176296	-0.182995	-0.278705	-2.05524	0.0642154	0.0628805	0.129846	-0.119297	0.162729	0.268544
AT5G09590.homolog.1	AT5G09590	HSC70-5,MTHSC70-2	Phacu.CVR.002G247800	Phvul.002G215800		Phvul.002G215800	-0.76876	-1.40299	-1.32704	-1.96556	0.0238706	-0.417792	-0.21851	-0.96629	-1.36533	0.314491
AT5G09590.homolog.2	AT5G09590	HSC70-5,MTHSC70-2	Phacu.CVR.006G230300	Phvul.006G199800		Phvul.006G199800	-1.06858	-1.20364	-0.943246	-1.66929	0.43843	0.92076	0.378533	-0.131427	0.082155	0.523114
AT5G12020.homolog.1	AT5G12020	HSP17.6II	Phacu.CVR.001G041000	Phvul.001G039700		Phvul.001G039700	-2.73435	-4.4398	-1.81571	-2.45972	0.676564	5.85122	0.998657	0.581079	2.00915	-1.52869
AT5G12020.homolog.2	AT5G12020	HSP17.6II	Phacu.CVR.009G012800	Phvul.009G080200		Phvul.009G080200	-1.10755	-1.09709	-1.50679	0.885321	-2.07772	1.83363	3.19663	1.3342	1.80684	-0.161118
AT5G16820	AT5G16820	ATHSF3,ATHSFA1B,HSF3,HSFA1B	Phacu.CVR.002G014200	Phvul.002G040500		Phvul.002G040500	-0.145169	-0.0703848	-0.213538	-0.111649	0.320323	-0.63798	-1.10401	-0.162956	0.165964	-0.34175
AT5G18750.homolog.1	AT5G18750	AT5G18750	Phacu.CVR.003G125900	Phvul.003G100000		Phvul.003G100000	0.251186	0.00200204	0.607026	0.179381	0.534387	0.111857	-0.564654	0.143892	0.7774	0.125846
AT5G18750.homolog.2	AT5G18750	AT5G18750	Phacu.CVR.006G187200	Phvul.006G160400		Phvul.006G160400	-0.160709	-0.64667	-0.389985	-0.737599	0.461995	-0.045399	-0.0351938	-0.11062	0.00624724	0.125827
AT5G23240.homolog.1	AT5G23240	DJC17,DJC76	Phacu.CVR.003G005400	Phvul.003G004300		Phvul.003G004300	-0.185686	-0.166293	-0.363707	-2.35029	-0.0347384	-0.34882	-0.24068	-0.334577	-2.88276	-0.0177275
AT5G23240.homolog.2	AT5G23240	DJC17,DJC76	Phacu.CVR.006G148500	Phvul.003G004300		Phvul.006G121900	-0.305261	0.41042	0.993533	-1.90961	-0.464701	-0.150641	0.0572011	-0.136115	-2.03121	0.0932089
AT5G23590	AT5G23590	AT5G23590	Phacu.CVR.007G017900	Phvul.007G017900		Phvul.007G017900	0.294736	0.450181	0.108328	0.51144	0.351533	-0.243285	0.136979	0.235782	0.24275	0.168577
AT5G25530	AT5G25530	AT5G25530	Phacu.CVR.009G032500	Phvul.009G097800		Phvul.009G097800	-0.120738	0.66075	-1.16968	-0.0674798	0.470489	-0.690757	-0.664315	-0.261857	-0.178226	-0.103416
AT5G27240	AT5G27240	AT5G27240	Phacu.CVR.006G119100	Phvul.006G096300		Phvul.006G096300	-0.0661908	-0.305768	-0.038759	-0.144287	-0.01023	-0.478168	-0.86123	0.499072	1.44476	0.0361774
AT5G49060	AT5G49060	AT5G49060	Phacu.CVR.009G306200	Phvul.009G248900		Phvul.009G248900	0.538528	0.304841	-0.0888464	0.855264	0.325651	0.0752332	-0.0921636	0.141676	0.405239	0.00630491
AT5G49910.homolog.1	AT5G49910	cpHsc70-2,CPHSC70-2EAT SHOCK PROTEIN 70-2,HSC70-7	Phacu.CVR.006G250800	Phvul.006G219600		Phvul.006G219500	-0.524966	-1.86162	-2.15603	-2.98288	0.523064	0.507935	1.32808	-0.365074	-0.363372	0.560647
AT5G49910.homolog.2	AT5G49910	cpHsc70-2,CPHSC70-2EAT SHOCK PROTEIN 70-2,HSC70-7	Phacu.CVR.006G250900	Phvul.006G219600		Phvul.006G219600	-0.390479	-0.7302	-0.429109	-1.2408	0.434707	0.864654	1.80373	0.0446759	-0.258249	0.542443
AT5G52640	AT5G52640	ATHS83,AtHsp90-1,ATHSP90.1,HSP81-1,HSP81.1,HSP83,HSP90.1	Phacu.CVR.004G135300	Phvul.004G107700		Phvul.004G107700	-0.497112	-1.61929	0.626768	-1.20271	1.1165	4.40895	3.6076	1.57339	2.17488	-0.353928
AT5G53150.homolog.1	AT5G53150	AT5G53150	Phacu.CVR.009G131900	Phvul.009G054500		Phvul.009G054500	-0.0209423	0.0293762	0.0605172	0.49975	0.0739543	-0.233966	-0.937011	-0.0100517	0.405266	-0.172485
AT5G53150.homolog.2	AT5G53150	AT5G53150	Phacu.CVR.009G205600	Phvul.009G165900		Phvul.009G165900	-0.229393	-0.935055	-2.14699	-3.17608	-0.420796	-0.0601777	1.13761	0.0441415	-0.107221	0.026664
AT5G53150.homolog.3	AT5G53150	AT5G53150	Phacu.CVR.004G162100	Phvul.004G129100		Phvul.009G165900	-0.0641937	-0.0805041	0.304603	0.375856	0.0461767	0	0	0	0	0
AT5G53400.homolog.1	AT5G53400	BOB1	Phacu.CVR.001G068400	Phvul.001G062800		Phvul.001G062800	-0.445787	-0.637211	-0.912921	-0.512465	0.0295281	-0.377517	-0.250899	0.0184076	0.764268	0.138654
AT5G53400.homolog.2	AT5G53400	BOB1	Phacu.CVR.009G103200	Phvul.009G053200		Phvul.009G053200	0.0753019	-0.151636	-0.265664	-0.143261	0.0212621	0.331807	-0.211983	0.32201	1.54934	-0.0984647
AT5G56000.homolog.1	AT5G56000	AtHsp90.4,Hsp81.4	Phacu.CVR.008G347200	Phvul.008G281300		Phvul.008G281300	-0.0690312	-0.766559	-0.660229	-1.41237	0.570613	0.909811	0.744166	-0.24541	0.126241	-0.0496024
AT5G56000.homolog.2	AT5G56000	AtHsp90.4,Hsp81.4	Phacu.CVR.008G347200	Phvul.008G281300		Phvul.008G281400	0	0	0	0	0	0.870889	0.733776	-0.202168	0.29842	-0.000851068
AT5G62020.homolog.1	AT5G62020	AT-HSFB2A,HSFB2A	Phacu.CVR.007G073800	Phvul.007G067800		Phvul.007G067800	0.88936	1.46296	1.23753	1.37584	0.077109	0.571999	0.899689	0.775494	1.34501	0.455262
AT5G62020.homolog.2	AT5G62020	AT-HSFB2A,HSFB2A	Phacu.CVR.004G149400	Phvul.004G119600		Phvul.004G119600	0.730102	1.62332	1.32475	1.16545	1.21419	0.671166	0.17354	0.470547	1.1131	0.523887

## Sheet: SuppFig8.1
Source data for Supplementary Figure 8
FPKM values for Arabidopsis HSF and HSP genes in P.acutifolius. Columns indicate samples collected at each time point where "B" is the replicate, "C" is Control condition, and "S" is Stress condition.
At_based_names_for_graph	P.acu_locusName	C_1hr_B1	C_1hr_B2	C_1hr_B3	C_3hr_B1	C_3hr_B2	C_3hr_B3	C_6hr_B1	C_6hr_B2	C_6hr_B3	C_12hr_B1	C_12hr_B2	C_12hr_B3	C_24hr_B1	C_24hr_B2	C_24hr_B3	S_1hr_B1	S_1hr_B2	S_1hr_B3	S_3hr_B1	S_3hr_B2	S_3hr_B3	S_6hr_B1	S_6hr_B2	S_6hr_B3	S_12hr_B1	S_12hr_B2	S_12hr_B3	S_24hr_B1	S_24hr_B2	S_24hr_B3
AT1G06460.homolog.1	Phacu.CVR.008G330200	460.146	333.05	525.847	181.982	71.2291	209.442	41.3583	58.1087	38.2395	3.2536	3.9835	2.86004	625.781	756.532	600.144	272.918	467.32	281.314	109.865	89.6241	128.583	10.0848	13.5996	11.3415	0.183078	0.454627	0	663.993	755.299	746.233
AT1G11660.homolog.1	Phacu.CVR.006G058900	5.37571	6.12385	4.853	5.63696	5.05993	5.66625	5.49839	5.94454	5.66494	5.29049	4.71952	4.56476	5.04773	4.27604	5.23794	4.75616	4.12775	4.02933	2.99474	3.76659	3.18454	4.11769	2.18727	3.18832	2.49153	2.86035	2.68697	4.17409	4.92849	4.53494
AT1G11660.homolog.2	Phacu.CVR.008G332700	11.4203	10.7776	9.67012	11.5819	10.4524	11.76	8.81239	8.98259	9.39763	4.82046	4.75828	3.61078	9.24634	9.94862	10.7362	11.1348	11.1612	11.4414	9.70718	10.0852	12.8317	8.88053	9.26686	8.58834	2.22519	2.82099	2.76537	9.67478	10.5626	9.74571
AT1G14980	Phacu.CVR.001G143000	19.1669	13.8032	11.7299	11.8036	17.338	17.9748	9.84075	12.5648	8.75569	8.47953	9.1964	5.54261	10.2649	11.1486	10.7582	19.8635	5.87284	13.5643	5.71562	7.94092	5.15429	4.17655	4.45233	6.33236	3.8653	2.22535	0.440058	14.4501	11.4495	16.3808
AT1G16030.homolog.1	Phacu.CVR.003G189600	0.24232	0.670214	7.80755	0.437457	11.837	0.361107	0.335534	0.412132	0.0879647	0.154499	0.182429	0.123229	0.129484	0.111362	0.213231	0.108201	0.0881106	0.141244	0.121975	0.100799	0.134627	0.390695	0	0.379143	0.375927	0.321049	0.0665923	0.425257	0.186063	0.207035
AT1G16030.homolog.2	Phacu.CVR.006G198700	0.677452	0.644291	0.928456	0.650445	3.81104	0.342928	0.774722	0.787403	1.05688	1.00259	0.679756	0.973041	1.54373	2.42023	0.642838	1.19253	1.84749	0.526969	1.70023	2.04905	0.1965	4.53e-07	0.722598	1.26767	0.810947	5.82277	0.944878	0.948623	0.803517	0.579832
AT1G18700.homolog.1	Phacu.CVR.009G230700	2.8651	4.28294	4.60026	3.73493	4.1428	3.24591	2.99624	3.39939	2.36944	2.00143	2.24046	1.79518	1.87224	2.40741	4.70565	3.07004	3.09305	4.40101	2.31032	2.6613	2.58411	0.563519	2.02297	2.16232	1.15416	1.50663	0.953616	4.01379	4.16842	2.92602
AT1G18700.homolog.2	Phacu.CVR.009G230800	8.8603	7.82314	7.70498	7.19281	6.81067	6.86488	7.90014	6.95608	6.80581	5.15337	4.91419	4.22592	7.36592	7.91238	7.38537	7.27497	7.21081	6.72808	7.05067	5.62556	5.44606	2.90071	3.68338	5.23843	3.10304	4.16316	2.57528	6.97759	9.71594	7.32808
AT1G21080	Phacu.CVR.002G000100	16.0162	16.8274	15.9818	17.16	30.5371	16.9758	16.5501	15.572	15.8667	14.8945	15.3222	15.9574	13.5019	13.8422	13.5097	17.1736	22.31	17.0223	18.7866	18.0201	21.3634	16.5335	13.3592	16.2703	17.8574	15.4368	14.4794	16.5973	16.4694	15.8647
AT1G32330.homolog.1	Phacu.CVR.002G163100	5.98814	6.01681	6.53892	6.31535	6.07961	6.42588	5.25561	4.9129	4.98903	3.70613	3.98165	3.89318	5.84542	6.564	4.89553	6.27862	6.60987	5.80541	6.0792	5.42855	6.54898	6.56876	4.99486	4.84435	4.95374	8.51645	3.73255	7.66568	7.60938	6.50854
AT1G32330.homolog.2	Phacu.CVR.003G334000	4.96469	3.93738	4.28261	3.29617	3.12402	2.80703	2.64945	2.40049	2.28419	3.94234	3.64388	3.27848	3.83155	3.9686	3.58044	3.11398	4.2221	2.90701	2.79103	2.96428	3.49052	1.83758	2.8402	2.92629	2.20778	2.84094	3.81618	4.73012	4.82033	4.47864
AT1G46264.homolog.1	Phacu.CVR.001G025600	0.0832545	0.412987	0.360005	0.23824	1.46395	0.358223	0.384971	0.249032	0.708679	0.502133	0.187183	0.203913	0.208519	0.208077	0.0442957	0.733944	1.02361	0.660539	0.712035	0.793103	0.695436	0.751238	1.1329	1.10771	0.257248	0	0.287714	0.847215	0.529525	0.953336
AT1G59725	Phacu.CVR.002G100600	2.29607	2.50549	3.14263	2.14456	1.3528	1.87522	1.25489	1.20643	0.987492	0.517454	0.358913	0.665456	6.58375	13.7324	6.35707	2.24299	4.00887	2.75415	2.20396	1.75998	2.17506	2.29458	1.94718	1.44305	0.237537	0	0.680888	7.13941	5.59656	5.06095
AT1G65280	Phacu.CVR.007G098700	6.68237	7.65501	8.05304	8.04235	11.7564	7.83039	6.90094	7.26444	7.34907	5.25032	5.62942	5.09571	7.69073	9.0409	8.13875	6.46498	6.34004	5.797	6.28878	6.91875	5.35712	5.38839	5.76823	4.89836	4.60322	4.80946	4.0968	7.43364	7.72389	7.4987
AT1G67970	Phacu.CVR.002G359500	8.22391	8.74398	9.57255	7.83751	4.48372	6.72534	3.86751	4.07689	3.64344	1.87792	2.27538	1.9803	9.89301	13.2999	9.71168	6.71754	12.4232	6.64093	5.40883	6.72078	7.50199	3.77591	2.49762	4.37361	0.832187	2.15994	1.24712	9.74103	11.0113	9.41523
AT1G74250.homolog.1	Phacu.CVR.003G224600	3.86037	4.20039	3.83196	3.4099	3.50208	4.00897	2.7766	2.85534	2.89493	2.70364	3.06656	3.29234	3.26245	4.03569	3.46164	4.86523	3.74809	4.61385	3.52264	3.74223	2.60152	2.42789	1.03482	2.09686	2.75511	3.07113	1.62623	4.16835	4.54192	4.34937
AT1G77020	Phacu.CVR.001G071200	7.00576	5.01565	5.29114	5.45511	2.51852	6.73042	4.26218	8.40269	4.66281	4.7562	4.94316	4.38923	8.99194	6.76963	8.05365	4.73159	4.43485	4.9212	6.07503	5.55723	3.8663	8.42745	6.12292	5.07345	2.44628	3.13981	3.23733	5.44026	6.60804	5.0951
AT1G79930	Phacu.CVR.005G207000	33.1153	32.3822	36.0697	33.5692	55.2335	32.1229	37.6532	36.0214	37.8642	56.3549	54.5005	48.1521	26.5924	24.9514	27.8906	35.6712	24.216	34.2211	21.2796	27.7211	20.6019	25.9179	24.6266	26.4379	20.3586	28.7512	16.6101	34.1865	30.2548	34.1511
AT2G04030	Phacu.CVR.002G087600	127.219	124.131	77.1197	85.2288	171.16	106.571	57.8052	61.7594	64.884	38.4704	38.8916	24.527	73.2583	60.205	85.6538	174.308	27.8462	111.179	20.126	57.3244	11.3032	22.0471	22.771	21.0007	3.79087	12.5187	3.21075	148.841	139.095	187.869
AT2G05250	Phacu.CVR.008G350900	13.0605	13.361	13.4213	13.2624	12.2641	12.7981	12.6821	11.0076	10.4158	9.44627	9.63758	9.99908	9.51496	9.47842	9.70846	13.2151	15.6211	12.8635	16.0154	11.181	15.5475	12.4685	10.9026	14.4377	9.51275	13.7108	10.15	11.7087	14.3788	12.4458
AT2G20560.homolog.1	Phacu.CVR.006G210600	20.5126	16.981	20.5894	13.7334	7.29601	14.5483	14.1203	14.2784	12.5282	6.70667	8.20745	6.94045	19.4507	24.1923	22.0262	15.4651	17.6216	12.0073	12.5888	12.5283	15.6564	8.10009	8.51387	11.9039	8.38288	10.2069	6.75458	17.7107	20.8238	17.7453
AT2G20560.homolog.2	Phacu.CVR.011G149700	13.8009	11.5878	34.1869	11.2065	43.3045	11.3416	10.8616	10.9648	12.8616	15.6746	15.2816	12.0765	12.1895	12.6853	11.7256	13.1809	10.9816	15.4852	11.2015	10.8567	15.1179	14.9222	13.9732	15.3451	11.2567	11.5286	9.19556	18.4319	15.1327	19.3062
AT2G21510	Phacu.CVR.011G250100	17.5397	17.1272	18.5213	22.096	19.2644	23.1686	28.6801	30.5345	29.4259	32.2419	35.462	31.1174	13.8476	13.9309	15.0775	18.5329	18.6513	17.7474	21.7261	20.3338	20.4994	21.4406	15.1139	18.9784	25.43	25.029	21.3159	12.5371	14.234	15.591
AT2G22360.homolog.1	Phacu.CVR.001G301200	103.814	102.083	96.2251	110.306	80.481	120.51	112.278	118.397	133.428	96.5303	93.0828	74.9645	86.5489	81.2442	87.8137	105.216	47.5099	86.749	49.8623	76.5362	60.1126	63.9144	64.5196	63.748	15.2075	22.7449	14.8377	91.768	81.9843	97.684
AT2G22360.homolog.2	Phacu.CVR.002G291900	105.35	102.966	101.288	99.1191	84.5255	97.0181	91.8113	93.5791	92.8721	114.287	112.235	119.267	114.05	124.072	109.095	102.55	84.4121	102.511	78.7043	94.4716	72.147	90.5444	82.5845	86.7073	95.5716	70.8615	71.5057	140.819	127.568	131.48
AT2G26150.homolog.1	Phacu.CVR.001G037800	0.182568	0.15255	0.959987	0.560943	0.523713	0.574528	0.39228	0.669	0.440826	0.354217	0.486434	0.692517	0.374739	0.635186	0.15095	0.0656114	0.28006	0.109271	0.342161	0.454104	0.947356	1.34529	0.799401	0.614243	1.3206	5.40836	1.84212	0.28063	0.544175	0.379067
AT2G26150.homolog.2	Phacu.CVR.009G010800	0.592272	0.973558	12.4298	0.348762	2.90917	0.168841	0.188532	0.0888225	0	0.119702	0.227148	0.191746	0.718646	0.268862	0.520586	2.67397	0.259258	3.69374	0.208738	0.29665	0.323271	0.417119	0.302144	0.282676	0	0	0	1.63254	0.995904	1.75612
AT2G35540	Phacu.CVR.002G160900	1.33571	1.48678	1.15274	1.73009	1.80399	1.47422	1.70062	1.36399	1.3397	1.04995	0.908803	1.32762	1.07295	1.6085	1.23601	2.04331	2.23395	2.39905	2.53833	2.02858	2.45942	2.41975	1.22857	1.54502	0.988519	3.29948	0.991969	2.32315	2.02367	2.28195
AT2G42080.homolog.1	Phacu.CVR.001G174300	4.55035	5.23876	3.9297	4.4811	3.34078	4.97193	3.79799	5.11449	4.43717	3.89701	4.27669	3.68965	6.88485	5.86546	5.46401	4.06196	4.66837	4.29197	4.80592	4.34352	4.50679	1.82314	3.21404	3.52086	3.11188	1.0263	5.51018	6.5168	7.25297	6.27836
AT2G42080.homolog.2	Phacu.CVR.007G301500	0.825261	0.754234	0.774107	1.46881	1.42803	1.21487	0.636122	0.958119	0.654635	0.80744	0.291852	0.686926	0.585888	0.851647	0.989413	0.531662	0.645675	0.491326	0.961374	0.616344	1.15752	0.603563	0.684083	0.803236	0.307095	0	0.819219	1.98052	1.41237	1.42666
AT2G42750.homolog.1	Phacu.CVR.005G113900	20.6489	19.7524	23.8135	15.2201	100.942	16.4132	26.8892	31.5413	25.9352	111.05	113.789	121.311	29.355	38.7789	28.1327	12.1939	16.8853	15.3946	10.0273	9.44969	14.1668	27.9329	23.2885	22.8614	258.355	264.098	249.685	21.6629	22.4226	19.2398
AT2G42750.homolog.2	Phacu.CVR.011G153800	65.3726	59.4334	110.312	51.2984	25.6042	40.7157	26.2424	27.9048	14.2932	28.4467	32.3034	33.9483	121.687	184.76	104.302	43.272	83.6793	61.5065	44.4272	34.0219	71.3595	30.9582	29.6876	40.0384	79.4874	93.222	47.3584	122.316	129.127	117.088
AT3G04980.homolog.1	Phacu.CVR.007G230000	3.41837	4.6054	2.95601	3.85521	1.60277	4.98385	2.68917	3.50911	2.36203	1.29193	1.48169	0.93929	2.8228	2.83059	3.09596	2.8563	2.44352	2.85204	0.967017	1.41879	0.983426	0.604428	1.20135	0.603603	0.181347	0	0.705837	2.72749	1.94514	3.23627
AT3G04980.homolog.2	Phacu.CVR.007G230100	1.37576	0.869688	0.288547	1.5539	0.867683	2.77463	2.20593	4.02783	1.2501	0.428251	0.83388	0.447515	0.17297	0.0669914	0.389263	1.47559	0.0483543	0.36098	0.124317	0.336599	0	0.478184	0	0.144367	0.0360953	0	0	0.4232	0.224216	0.317955
AT3G07770	Phacu.CVR.008G351900	8.27031	6.62391	4.98251	5.24952	14.9813	5.61763	5.02211	3.85052	4.07735	3.39801	3.20638	1.92873	4.00649	3.67708	4.67189	9.78897	1.42381	4.84194	1.02716	1.89113	0.588331	1.49617	1.02108	1.61767	0.448326	0.512491	0.178157	7.54426	7.14464	12.1134
AT3G08910.homolog.1	Phacu.CVR.003G085200	3.8942	3.60501	5.82426	4.52663	8.2577	3.35763	2.51122	2.19424	1.05347	3.19655	5.64822	3.61998	11.7742	21.9755	10.1182	6.60843	5.74483	5.69468	3.41998	3.6266	3.79079	2.78919	3.52492	2.65328	8.04169	7.36269	6.29729	16.8227	14.6531	13.8096
AT3G08910.homolog.2	Phacu.CVR.008G119400	4.77483	5.12195	4.72667	5.66776	4.21931	7.24227	5.26242	4.87599	5.75355	3.09267	2.87629	3.42817	4.91829	5.57292	4.9236	6.39018	5.14326	4.29291	5.36836	5.1362	6.24526	2.49639	3.79893	3.23407	2.516	4.61012	2.66956	4.1754	5.2305	5.03032
AT3G12580.homolog.1	Phacu.CVR.011G074000	45.4573	45.4415	183.546	47.9013	215.018	38.6465	30.2668	33.3973	44.8778	203.945	171.399	128.608	24.482	25.7744	20.358	49.7521	11.9	64.6803	10.7527	17.7658	10.6849	34.8545	29.6846	35.4958	53.326	68.5324	41.3022	85.1285	52.088	84.9716
AT3G13860	Phacu.CVR.010G166000	3.10185	3.39292	2.17907	2.42462	1.84665	2.41709	1.58553	1.94828	1.70315	1.18453	1.40893	0.985662	2.16277	1.92285	2.13453	3.92704	0.83711	2.46368	0.568495	1.15227	0.372632	0.847083	0.740817	0.538512	0.232789	0	0.178738	3.03727	2.95965	4.41982
AT3G22530.homolog.1	Phacu.CVR.007G062400	3.31409	2.905	3.52987	3.08343	2.33717	3.24002	2.99043	2.77105	3.05327	2.59388	2.2208	2.12899	2.40287	2.54591	2.455	3.19423	2.73382	3.12563	3.31475	2.61608	4.88956	2.1563	3.97847	3.5243	3.27562	3.87668	3.27212	3.31673	2.69821	2.73071
AT3G22830.homolog.1	Phacu.CVR.001G189400	0.196005	0.110596	0.637744	0.160797	13.2847	0.144277	0.0471253	0.133718	0.146659	1.87474	1.76041	1.63905	0.0502284	0.0288965	0.118475	0.532503	0.4079	0.518079	0.445277	0.327977	0.498501	0.17182	0.605992	0.347964	2.74848	1.7053	3.07322	0.208043	0.157608	0.418339
AT3G22830.homolog.2	Phacu.CVR.007G067000	3.26073	3.54939	3.1383	0.897946	0.489916	0.967699	0.466442	0.570099	0.701674	0	0.055168	0	1.80336	1.51249	2.24832	3.04752	2.08048	1.97972	0.613927	0.955599	0.67559	0.25955	0	0.330973	0	0	0	1.76723	2.21797	2.09274
AT3G22830.homolog.3	Phacu.CVR.007G211100	6.89086	6.87766	41.9357	7.35331	110.075	4.31803	14.852	15.088	15.3097	60.172	43.7112	40.9519	2.96475	2.46816	2.97776	13.4656	5.34983	19.5989	14.4349	19.1418	14.5012	43.5352	27.9105	39.0276	17.099	14.4877	24.5299	4.08455	3.13121	4.29447
AT3G23990.homolog.1	Phacu.CVR.007G163600	3.86996	3.21868	2.91654	3.20312	11.5428	3.80287	3.79665	3.32378	2.14698	2.73613	3.05404	1.68766	2.53811	3.09468	2.88435	4.54099	0.843449	2.62386	0.855645	1.52418	0.217659	1.31604	0.744577	1.45612	0.215163	0.598014	0.274414	3.22187	1.98899	4.03969
AT3G23990.homolog.2	Phacu.CVR.007G277900	11.4667	11.7994	8.88069	8.59113	12.2649	10.2583	8.00375	8.41391	6.75093	7.90144	7.43237	5.1854	6.33855	4.07185	9.40498	16.5133	4.29306	11.9875	2.74445	5.64233	1.23326	5.01204	3.55043	3.05753	0.947313	1.64734	0.712158	12.2033	11.1715	15.4201
AT3G24520	Phacu.CVR.004G200700	34.4094	37.9266	43.0927	33.0282	14.6817	34.6941	30.3871	28.3501	26.5953	5.67733	5.54451	6.85493	28.2671	28.2409	35.5666	34.2464	49.0175	35.0518	35.4284	26.0515	36.6583	28.4804	28.0703	27.2358	3.01346	4.3056	3.0723	29.2733	32.3554	31.6438
AT3G25230.homolog.1	Phacu.CVR.001G029300	2.68072	3.20327	2.61386	2.50641	5.64569	2.33995	2.54155	2.18302	2.5395	1.85674	1.7109	1.37089	3.98406	3.41379	3.77537	3.58478	2.89018	4.12266	2.90222	3.76661	3.12269	3.62831	4.11415	4.17642	1.17543	0.62651	1.41637	5.67839	5.61773	6.46993
AT3G25230.homolog.2	Phacu.CVR.001G029400	1.50118	1.38437	1.09172	0.670241	1.65371	0.996884	0.84167	0.769015	0.738835	0.798722	0.697625	0.410546	1.71291	1.38038	0.974782	1.47469	0.621305	1.44655	0.893303	1.20823	1.29705	0.511636	1.57877	1.54073	0.462612	0	0.60423	2.56148	1.78904	2.06106
AT3G25230.homolog.3	Phacu.CVR.008G164300	12.9801	12.6396	13.2242	11.793	23.8209	11.6842	12.5075	12.0778	10.9783	17.4652	15.282	12.865	13.6637	14.0119	13.026	19.5866	10.5067	17.9542	11.4284	12.9073	7.48932	10.5622	7.92715	11.5551	5.02682	7.49567	2.28605	21.1068	19.424	23.1307
AT3G25230.homolog.4	Phacu.CVR.010G023200	18.7437	17.8546	39.1519	17.4386	60.3481	16.0066	12.0226	11.8435	12.0388	19.1693	19.5408	12.2524	13.471	11.3167	15.7125	36.2676	11.0467	31.4951	8.36536	12.282	5.07513	7.37962	7.88629	10.2908	5.6145	8.60708	6.14435	21.1998	17.8185	24.2833
AT3G47940	Phacu.CVR.009G237000	2.68606	3.15915	3.13236	2.57407	2.69843	2.35199	2.63556	2.1616	1.58775	2.09822	2.03808	2.41964	2.14896	2.69337	2.43145	1.97522	2.25579	2.14612	2.7427	2.22979	2.28239	2.27495	1.25817	1.92411	2.66299	1.97259	2.10518	4.24426	3.20039	3.70288
AT3G53990.homolog.1	Phacu.CVR.008G130900	8.27951	6.40862	9.79699	7.3889	32.3398	7.79102	7.49239	6.51906	7.87248	20.1029	17.7187	18.9842	12.0682	11.25	10.554	6.02038	11.0854	7.50365	10.795	6.62806	4.53629	8.9809	9.27064	7.77373	23.2858	20.5435	17.3902	13.1929	13.0134	12.8225
AT3G53990.homolog.2	Phacu.CVR.010G008000	63.8625	61.9101	62.3752	55.7143	54.808	58.4532	36.4856	38.7288	46.1482	21.1658	20.4455	17.727	60.5549	60.2598	65.3187	64.4063	40.5189	46.1063	26.0977	33.099	21.8648	12.7471	16.7387	21.1719	9.95926	7.15885	9.97312	51.7779	46.511	48.3383
AT3G53990.homolog.3	Phacu.CVR.011G069100	104.146	112.591	129.394	109.532	96.8794	110.533	112.673	117.685	109.953	110.088	113.696	114.903	137.893	157.191	126.413	109.145	141.544	110.781	135.009	119.447	130.962	137.224	115.583	138.087	198.025	133.703	156.047	145.495	132.657	125.123
AT3G57340	Phacu.CVR.009G246000	32.6306	34.3732	33.358	29.8886	25.0026	32.8463	24.5172	24.9731	26.795	25.1613	24.0189	23.0077	30.8559	33.9002	27.4132	30.0037	37.8011	28.3544	28.4447	23.8667	30.7461	17.8074	18.5615	25.8691	22.7407	22.888	17.0249	34.9513	31.0655	29.9697
AT4G02100.homolog.1	Phacu.CVR.001G259400	39.7089	51.377	50.7862	30.4403	12.7641	29.4282	32.9747	25.4565	24.7819	5.02715	2.39538	3.52717	54.4867	36.6455	49.6296	41.6744	73.9216	52.2013	99.4419	48.1617	90.0286	47.0588	59.9014	71.1874	3.73396	1.42299	10.7045	52.4096	66.9563	45.1356
AT4G02100.homolog.2	Phacu.CVR.007G254600	58.0906	61.8329	72.0751	20.9127	13.2116	22.6896	16.6379	14.5692	12.1363	4.5324	2.98962	3.60836	76.932	71.6216	56.2344	36.4554	17.1951	31.4177	26.2176	17.8703	20.821	18.4657	17.0221	17.8513	2.96842	2.82569	6.60668	77.1357	71.5072	74.828
AT4G11660	Phacu.CVR.002G031300	3.10019	2.69763	12.889	3.50093	18.403	2.57017	8.68126	9.5285	11.8004	11.6379	12.6062	11.9725	2.40952	4.01161	2.02179	4.20966	3.48924	5.10419	7.32995	7.05388	8.64197	17.3719	15.3672	22.4788	11.6928	14.7956	9.05693	6.49347	3.90296	3.9011
AT4G13980.homolog.1	Phacu.CVR.001G314200	0.23671	0.220952	0.352871	0.463772	0.77594	0.39991	0.381601	0.515987	0.117909	0.332	0.226747	0.253156	0.806715	0.879734	0.171834	0.121555	0.691593	0.316878	0.25198	0.41967	0.144546	0.555391	0.792995	0.448565	0.571908	2.75593	0	0.465936	0.309057	0.264735
AT4G13980.homolog.3	Phacu.CVR.006G049700	2.03192	2.38391	2.44665	2.77805	5.6299	2.9716	2.34049	1.72637	1.62737	2.34085	3.24125	2.94289	3.09273	2.71242	1.78563	2.61306	3.52114	2.84231	2.90726	1.37461	4.00984	3.13329	4.56288	2.81581	3.56087	3.15752	3.29428	3.18355	3.21287	2.97004
AT4G14830	Phacu.CVR.002G009600	0.358715	0.737986	0.762996	0.540522	0.848323	0.749808	1.16608	0.95249	0.785157	0.780037	0.407803	0.428994	1.48465	2.70886	1.00661	1.25642	0.749332	0.597381	1.57154	0.947526	0.786247	0.891344	0	1.36118	0.461782	0.907888	0.273905	1.41926	0.711941	0.805536
AT4G15802.homolog.1	Phacu.CVR.009G305200	17.9995	16.8392	13.6075	18.3275	14.739	19.165	17.2428	20.6079	17.138	14.487	17.864	15.417	16.2779	15.805	17.9844	19.0278	16.9725	17.4312	16.6718	16.5806	15.1657	16.1961	14.5735	14.9444	9.6595	13.0637	9.50401	14.564	13.4746	13.7693
AT4G16100	Phacu.CVR.003G136000	4.9205	5.42367	5.96282	4.81343	4.81315	4.37392	4.08761	4.50929	3.51863	4.48701	4.83759	3.82026	5.11645	5.98902	3.67823	4.63784	7.62726	5.31392	4.19042	3.54729	5.35504	1.73503	2.62682	3.39615	2.97152	5.48676	5.5997	7.0101	5.92254	7.05718
AT4G16660	Phacu.CVR.006G015700	10.4354	10.8493	10.4437	8.48297	10.8634	8.30672	9.3728	9.611	8.95339	15.7875	17.7211	17.0355	7.78176	7.84696	8.25543	11.6438	12.804	9.61444	5.25172	4.93921	3.52935	3.99938	3.0669	5.21204	9.48571	10.8875	6.87466	13.5095	11.6032	12.28
AT4G18880.homolog.1	Phacu.CVR.002G275600	1.55413	1.78467	1.89967	2.11475	1.9142	1.83758	2.02287	1.72832	1.42183	1.37341	1.54263	1.7076	1.80135	2.05719	1.72812	1.13255	2.50832	1.5524	1.98324	1.66744	1.84108	1.69549	1.41437	2.50061	2.00217	2.02038	2.53092	1.79159	2.25194	1.80241
AT4G21320	Phacu.CVR.002G250500	0.339735	0.308087	0.425838	0.516929	7.16021	0.596113	0.59612	0.65299	1.72158	0.307104	0.355236	0.23603	0.172677	0.228572	0.46221	0.845005	0.434449	0.3657	0.486023	0.930306	0.454549	1.34111	0.118833	1.21197	0.430651	0.373422	1.27309	0.482751	0.310026	0.20457
AT4G24190	Phacu.CVR.001G005200	47.5966	44.8637	41.3139	28.2439	53.3876	28.0185	27.0812	25.6783	24.6923	28.6072	29.2997	24.3198	44.4297	54.6779	43.1572	61.1771	58.8226	54.6248	13.2271	17.9204	10.1461	13.9669	17.5873	17.7944	13.5898	21.2715	12.5007	73.8372	57.266	68.5135
AT4G25200	Phacu.CVR.011G019100	4.22616	5.39602	36.097	7.21984	60.8648	3.75408	21.7635	10.4403	2.93416	5.74148	5.60476	5.40408	4.56194	6.74694	5.81739	11.5593	1.32337	12.6558	7.73604	13.1312	9.13466	10.1027	8.78358	20.7831	8.41403	9.49831	4.74183	9.01752	3.00729	4.55388
AT4G27670.homolog.1	Phacu.CVR.001G306500	16.5508	19.7312	117.155	48.9773	522.049	40.7844	291.006	324.541	340.202	856.362	986.595	914.259	8.67912	12.35	12.3731	37.5578	22.7872	51.6495	107.567	100.885	149.939	474.344	460.842	518.34	1154.61	1255.56	1075.66	4.54467	4.00765	3.71886
AT4G27670.homolog.2	Phacu.CVR.009G095200	0.132364	0.181484	0.561737	0.397948	15.8547	0.301824	12.1574	1.78295	0.303555	0.752905	1.50447	0.47028	0.377534	0.367709	0	0.349946	0.208612	0.190043	0.150491	0.0678048	0.103708	3.47742	0.349351	3.0044	0.0790183	0	0.0360573	0.211676	0.0783952	0.0692184
AT4G29920.homolog.1	Phacu.CVR.003G140000	0.20123	0.135248	0.171885	0.499823	0.369456	0.252045	0.401187	0.268631	0.314374	0.260231	0.338489	0.396966	0.142595	0.0771949	0.213779	0.322389	0.155986	0.368945	0.304934	0.208249	0.197832	0.124843	0.418811	0.11854	0.135955	0.0921275	0.276208	0.289549	0.188865	0.169713
AT4G29920.homolog.2	Phacu.CVR.009G291000	0.227489	0.199333	0.387561	0.262142	0.291283	0.151067	0.297463	0.205596	0.315683	0.22435	0.159494	0.163914	0.0230397	0.264584	0.203236	0.186573	0.372259	0.338548	0.21569	0.23676	0.098359	0.0528285	0.215122	0.315351	0.155741	0.168409	0.0976182	0.242346	0.110833	0.192546
AT4G36990.homolog.1	Phacu.CVR.003G291900	0.342927	0.739309	0.89873	0.985872	2.04971	0.836511	1.30291	1.21078	1.4689	1.99363	2.00235	1.85285	1.02367	0.501091	0.8708	0.813458	0.648485	0.652054	1.21792	1.13432	1.22249	1.76344	0.482107	1.32923	2.1042	1.41055	5.03602	0.900504	0.348377	0.483749
AT5G01390	Phacu.CVR.010G001300	21.7989	23.066	21.5489	22.7199	13.7274	24.2973	21.1194	19.9004	20.698	11.3782	13.7996	11.7902	16.939	17.1091	16.9549	26.5736	29.8362	26.2638	35.0042	22.8923	35.0173	21.2892	20.305	23.7636	15.1231	19.3005	12.0427	20.5484	21.3167	21.8199
AT5G02500.homolog.1	Phacu.CVR.001G208700	33.6539	34.2019	40.9054	22.1242	72.2544	22.4146	12.3276	14.5432	13.8923	25.0596	20.0358	14.2003	25.8304	21.5936	24.501	41.2273	16.578	46.0245	9.62264	10.8929	6.65562	8.82744	9.00651	10.7083	5.21256	9.36996	4.82366	64.5548	44.4813	71.7289
AT5G02500.homolog.3	Phacu.CVR.007G190700	83.1091	77.8267	62.9822	85.8648	215.996	80.1896	88.558	72.2369	79.7694	86.1519	78.0477	84.3214	60.8016	63.0349	52.5425	94.1974	90.5123	85.0948	93.4571	93.7543	81.1719	90.911	100.899	98.324	78.9329	168.528	93.4941	97.466	143.466	113.01
AT5G02500.homolog.4	Phacu.CVR.008G013700	94.715	87.3033	247.987	76.3772	129.174	62.6168	40.9394	44.3784	52.1215	192.987	166.973	115.825	56.3327	48.0093	53.8808	76.581	15.8617	94.3376	13.9365	21.5344	13.5257	29.9541	25.1841	28.1316	24.0215	21.268	16.7142	119.065	97.4477	143.455
AT5G03720	Phacu.CVR.007G263600	1.18454	1.01485	0.72539	0.369372	0.447782	0.241116	0.167516	0.102597	0.056303	0.0773481	0.0692322	0.0617165	1.48106	1.36088	1.95797	0.480846	0.675115	0.55712	0.164687	0.221979	0.380859	0	0.176672	0.230533	0.0537134	0	0.221686	1.06925	1.69154	0.878601
AT5G04890.homolog.1	Phacu.CVR.003G326900	0.342201	0.874152	1.22976	1.37358	1.44767	0.770009	1.43842	0.820985	2.12317	1.39009	0.842193	1.33948	0.958875	0.651821	0.670311	0.995332	1.34803	0.954702	1.01353	1.41506	0.863321	1.13844	1.69429	1.26292	0.558522	0.301529	1.41699	0.70328	0.398563	0.632453
AT5G04890.homolog.2	Phacu.CVR.005G010700	0.368035	0.560193	1.04621	0.65428	0.691596	0.601044	1.09419	0.880213	1.2713	0.745861	1.08237	0.608365	0.586554	0.726668	0.640534	0.642618	1.44926	0.910023	0.843886	1.20699	0.65505	0.274011	0.876967	0.767092	0.23561	0	1.10812	0.587892	0.272872	0.517643
AT5G04890.homolog.3	Phacu.CVR.008G205800	0.0426711	0.251797	0.162498	0.427637	0.39477	0.152219	0.15779	0.359221	0.808299	0.790535	0.322247	0.216296	0.075229	0.0216872	0.197138	0.420339	0.560126	0.26589	0.436168	0.177496	0.350152	0	0.0230022	0.269126	0.206025	0	0	0.10002	0.0337135	0.223552
AT5G04890.homolog.4	Phacu.CVR.011G223000	0.245127	0.433259	0.231161	0.199872	0.250046	0.543626	0.427451	0.303844	0.645399	0.497711	0.669678	0.306939	0.218046	0.192415	0.160699	0.374685	0.237794	0.252559	0.247719	0.352108	0.258479	0.0963136	0.206208	0.234966	0.124366	0	0.234809	0.296138	0.151508	0.0605246
AT5G09580	Phacu.CVR.002G247600	3.16375	3.86173	2.82818	3.0856	2.41846	3.49327	3.02552	2.10061	2.54495	1.85435	1.66414	1.68751	3.45918	3.84055	3.56445	3.36769	3.38191	3.5604	2.80382	2.4931	2.58201	1.52602	1.88728	2.1543	0.706878	1.96241	0	4.01982	3.8152	4.2566
AT5G09590.homolog.1	Phacu.CVR.002G247800	13.5186	12.4423	10.0129	11.8845	12.374	10.9569	11.1487	12.0785	9.83346	13.3837	13.188	9.28272	9.34315	8.71352	10.6168	12.4198	3.39452	8.26719	3.35059	6.83811	2.865	3.22627	4.27686	4.23459	2.7592	3.00734	1.88417	10.9215	8.89915	12.1769
AT5G09590.homolog.2	Phacu.CVR.006G230300	9.67354	9.78123	23.5599	8.44843	28.3797	8.2861	6.7671	7.4191	8.22272	17.9995	18.8187	12.9745	8.3389	6.12739	8.0959	9.98504	3.20249	7.7533	3.23879	5.28829	2.30176	3.57159	2.95494	3.69641	3.77998	7.23874	3.35384	11.8573	8.36344	13.8441
AT5G12020.homolog.1	Phacu.CVR.001G041000	0.553903	1.15723	22.5031	1.03896	19.1415	0.898094	0.301752	0.378833	0.0377142	0.217657	0.329683	0.373587	0	0	0	0.88568	0	2.41959	0	0.0380132	0.0565919	0	0	0.246946	0.158588	0	0	0	0.0586608	0
AT5G12020.homolog.2	Phacu.CVR.009G012800	0.851321	0.786433	8.10226	1.38936	34.8695	1.93209	8.22177	3.90146	1.20576	1.51258	1.26694	1.59658	1.69352	1.75543	1.44965	1.12413	0.348737	1.09279	0.447627	0.753565	0.792794	0.35561	1.76719	1.82264	2.05854	1.64995	3.25168	1.60633	0.170994	0.226303
AT5G16820	Phacu.CVR.002G014200	5.89109	6.26571	5.1633	5.40522	4.9621	5.75595	5.06303	5.9334	4.90589	2.90699	3.64019	3.38172	4.52337	4.53587	3.90057	3.75891	6.73395	5.41419	3.97778	4.54656	5.54452	5.23508	2.95959	4.01608	2.39273	3.38046	2.33527	5.29053	5.61165	5.09752
AT5G18750.homolog.1	Phacu.CVR.003G125900	2.45656	2.68022	2.63593	3.09015	2.64665	2.94105	2.62714	2.33776	2.53265	2.38596	2.7209	2.85544	2.23466	2.14533	2.21328	2.69379	3.91265	3.10703	2.82168	2.41522	3.11168	4.253	3.58128	2.7056	2.4087	3.09953	2.39508	3.33825	3.96814	3.06373
AT5G18750.homolog.2	Phacu.CVR.006G187200	2.31724	2.42136	1.51831	2.61779	3.27561	2.25657	1.94843	1.90207	1.49306	2.21878	2.02401	1.85178	1.85728	1.97635	1.57113	2.10853	2.18271	1.60357	1.25465	1.80919	1.27845	1.12708	1.06384	1.23742	1.23332	0.803208	0.739546	2.87114	2.69405	2.48197
AT5G23240.homolog.1	Phacu.CVR.003G005400	270.567	256.871	333.513	146.603	59.9222	149.297	38.8314	49.7372	37.7946	4.10261	4.93825	3.9666	440.666	511.674	396.339	227.887	282.127	255.501	118.885	108.724	131.32	26.556	35.8827	25.1248	0.716298	0.62785	0.783858	467.473	499.587	452.727
AT5G23240.homolog.2	Phacu.CVR.006G148500	3.642	3.27469	3.15584	1.10775	0.65693	1.31474	0.303712	0.287703	0.504095	0.105224	0.0700618	0.0523343	7.39175	5.73938	6.72496	2.59821	3.52957	2.44013	1.32372	1.20157	1.61455	0.741703	1.02613	0.40079	0.0151086	0	0	4.97103	5.57783	4.89236
AT5G23590	Phacu.CVR.007G017900	4.1149	3.82375	4.3453	3.29693	6.18023	4.47924	3.47303	2.84445	2.41948	3.28003	3.73088	2.59715	4.66767	5.36783	4.96824	4.77638	4.25894	5.22489	4.02524	5.05384	4.18377	0.774962	4.63186	4.88069	4.18892	2.88926	2.70173	7.03006	5.90338	7.65085
AT5G25530	Phacu.CVR.009G032500	0.363573	0.206358	0.402507	0.340995	0.231387	0.369889	0.679462	0.378093	0.288953	0.617591	0.650596	0.664694	0.497412	0.308513	0.402937	0.251918	0.441354	0.220832	0.369544	0.502736	0.682508	0.344804	0	0.711939	1.16593	0.435702	0.111818	0.550315	0.769672	0.445574
AT5G27240	Phacu.CVR.006G119100	7.14436	8.02902	7.01802	8.71351	6.79525	8.2194	6.90834	6.95971	6.06783	3.82022	3.93861	4.14057	5.83028	6.28113	6.45247	6.76314	8.52948	6.5758	6.15989	6.12404	6.69994	6.25364	5.01215	6.0271	3.22651	2.75778	3.01214	6.34655	7.64434	5.84515
AT5G49060	Phacu.CVR.009G306200	6.62462	5.61959	5.92723	7.16674	8.05723	7.7701	7.48966	7.83864	7.31086	5.68861	6.31336	6.60939	5.77737	5.65128	5.90023	8.59031	10.1129	8.15475	7.3057	7.17041	9.35995	5.58661	6.17099	6.98032	7.87078	9.66461	10.8196	8.04378	8.86849	7.16657
AT5G49910.homolog.1	Phacu.CVR.006G250800	65.8514	67.1136	36.7436	43.1576	72.946	56.4312	31.2943	31.4024	42.0178	23.5804	21.8305	14.3548	42.7511	25.356	46.0936	67.6822	16.8954	47.4406	11.7168	28.2922	5.6457	6.11462	7.1423	7.28283	1.97454	4.41388	0.918875	58.429	48.9623	69.9495
AT5G49910.homolog.2	Phacu.CVR.006G250900	146.366	154.733	126.897	127.557	102.977	132.468	111.437	121.145	131.063	128.053	113.729	97.0057	123.776	95.6883	117.392	155.56	59.9927	134.844	62.0144	105.954	50.118	72.9679	82.6364	79.3527	35.8895	60.1455	28.4121	182.439	139.694	179.326
AT5G52640	Phacu.CVR.004G135300	13.616	18.1311	108.426	16.3221	163.081	11.2402	7.41966	5.33955	7.32822	16.3743	16.1206	9.81871	5.27054	4.50291	6.00903	47.7243	3.58171	53.6655	3.20935	5.45005	4.53864	8.61727	10.8714	8.50641	6.72825	2.68811	6.64696	14.3813	8.89994	12.8438
AT5G53150.homolog.1	Phacu.CVR.009G131900	11.8238	11.9917	11.6093	11.7541	9.16405	11.195	11.07	9.15166	9.22637	7.27133	7.46201	8.3397	8.3005	8.03466	7.2873	9.7785	15.7561	11.4019	12.09	9.86583	10.2058	9.47596	8.89035	8.62008	8.11309	9.86452	10.2719	8.56435	9.84071	8.60036
AT5G53150.homolog.2	Phacu.CVR.009G205600	0.224559	0.340465	0.12957	0.311238	0.236898	0.321588	0.193598	0.234038	0.313109	0.129516	0.114534	0.121683	0.499889	0.130932	0.409214	0.24817	0.107105	0.241861	0.150122	0.18955	0.122457	0	0.28955	0.0653461	0.0282184	0	0	0.369222	0.195407	0.221288
AT5G53150.homolog.3	Phacu.CVR.004G162100	3.84164	4.46349	4.19014	4.99096	4.93896	4.66541	3.89756	3.75602	3.62553	4.31278	4.33276	4.93847	5.30893	4.37481	4.34676	3.20594	4.82804	4.3999	3.915	3.50919	4.93506	5.53831	3.94659	3.42564	4.69589	7.26704	3.77893	4.88443	5.36182	5.0341
AT5G53400.homolog.1	Phacu.CVR.001G068400	9.52868	7.66369	7.31869	6.32702	5.25139	6.47693	5.46897	5.66847	4.37524	2.1342	1.70582	1.16746	8.01866	8.49103	7.51716	7.80581	4.76593	6.3908	5.11337	4.1151	2.82456	3.34334	3.42635	2.51454	0.930844	1.70026	0.966644	8.84008	8.51887	8.73407
AT5G53400.homolog.2	Phacu.CVR.009G103200	24.6913	26.0609	25.636	24.9482	25.2139	27.6194	21.1667	22.568	25.2274	19.6328	20.386	17.6827	22.2348	22.0926	22.9347	28.1874	27.302	27.3269	22.9898	20.1461	20.3877	13.8053	19.2538	16.9797	14.617	14.5816	14.4871	23.9706	25.5432	23.8983
AT5G56000.homolog.1	Phacu.CVR.008G347200	42.8569	39.8407	42.9083	38.1761	53.4633	34.3031	31.1858	31.1904	35.5895	45.2363	38.3284	33.0108	25.6986	24.6	28.7774	50.1962	26.8582	51.8112	18.8556	26.068	15.2185	21.2658	14.3414	20.9766	10.9024	15.1131	11.2127	43.6975	36.3121	46.1356
AT5G62020.homolog.1	Phacu.CVR.007G073800	0.591512	0.45839	1.08445	0.646767	2.91521	0.393303	0.43249	0.492509	0.569204	0.389359	0.33769	0.215481	1.32257	1.96776	0.986263	1.21734	1.99047	0.763709	1.15244	0.984164	1.47491	1.04617	1.13767	1.12401	0.576817	0.919382	0.647416	1.21527	1.52316	1.87517
AT5G62020.homolog.2	Phacu.CVR.004G149400	4.2643	4.51604	15.2705	3.61894	13.9231	4.01991	4.39563	5.70621	8.09555	9.58054	10.6483	9.81719	3.77084	3.71894	3.30538	10.6893	11.934	9.96148	9.71232	8.34751	11.7997	12.9428	10.5575	13.2771	17.5323	23.7863	13.6709	9.27244	9.0187	8.98793

## Sheet: SuppFig8.2
Source data for Supplementary Figure 8
FPKM values for Arabidopsis HSF and HSP genes in P.vulgaris. Columns indicate samples collected at each time point where "B" is the replicate, "C" is Control condition, and "S" is Stress condition.
At_based_names_for_graph	P.vul_locusName	C-1hr-B1	C-1hr-B2	C-1hr-B3	C-3hr-B1	C-3hr-B2	C-3hr-B3	C-6hr-B1	C-6hr-B2	C-6hr-B3	C-12hr-B1	C-12hr-B2	C-12hr-B3	C-24hr-B1	C-24hr-B2	C-24hr-B3	S-1hr-B1	S-1hr-B2	S-1hr-B3	S-3hr-B1	S-3hr-B2	S-3hr-B3	S-6hr-B1	S-6hr-B2	S-6hr-B3	S-12hr-B1	S-12hr-B2	S-12hr-B3	S-24hr-B1	S-24hr-B2	S-24hr-B3
AT1G06460.homolog.1	Phvul.003G195300	84.8196	87.0763	99.2866	25.4524	34.3437	25.6694	5.56221	9.56221	6.58508	1.50823	1.09225	0.842876	107.135	101.443	77.3804	69.7293	66.6875	39.0522	13.9003	12.3468	9.04691	2.10433	0.813598	1.08317	0.90252	0.384425	1.60718	101.461	99.434	97.2956
AT1G06460.homolog.2	Phvul.008G264700	999.386	1013.24	1150.57	288.383	404.628	310.15	54.0875	110.292	72.5091	3.4933	3.94856	2.68821	1139.6	1157.34	823.949	786.14	739.541	426.703	152.691	129.27	115.516	16.5033	5.27774	7.86361	2.25248	0.906657	0.608057	1154.97	1190.3	1060.17
AT1G11660.homolog.1	Phvul.006G042400	8.5563	8.65384	5.86195	9.9508	7.88627	10.7807	7.59482	7.52022	9.0372	5.53805	5.10167	6.00258	9.23772	9.43115	10.0611	7.80877	8.57872	8.63871	7.67079	7.23737	7.15329	6.69992	6.34553	5.96581	4.55316	4.21517	4.31195	9.2876	10.0128	8.89442
AT1G11660.homolog.2	Phvul.008G267400	12.6744	11.6206	7.64814	10.9824	11.439	10.3613	6.00987	9.56989	11.3988	3.96456	3.63713	3.92416	14.8422	15.646	14.7649	18.7973	18.0185	19.5267	12.4067	18.5406	18.1118	17.6104	13.9497	14.4503	6.19748	6.77893	5.99257	16.2823	18.3118	15.441
AT1G14980	Phvul.001G120500	39.1185	41.9418	43.6688	38.6067	27.7012	31.5245	15.3599	21.4886	34.2797	7.65442	9.09445	7.84459	41.2378	42.2217	51.8784	47.8931	28.3058	75.6821	16.6252	26.5454	22.2235	24.8421	15.521	6.06806	12.3925	9.29301	4.48143	60.8342	60.5882	59.0293
AT1G16030.homolog.1	Phvul.003G154800	0.341259	0.287708	0.366221	0.192644	0.417717	0.455452	1.03782	0.46182	0.485053	0.994603	0.848097	0.652031	0.91592	1.2414	0.257074	0.714166	0.311913	3.76696	1.02524	0.378735	0.486423	0.349372	0.757613	1.41046	2.15794	1.00459	3.60633	0.543779	0.307921	0.594696
AT1G16030.homolog.2	Phvul.006G170300	1.13706	1.42363	1.52564	1.97995	1.17984	1.48439	1.99155	0.910091	0.898964	0.665376	0.682165	1.29187	1.75925	1.76221	1.91193	0.968055	1.97246	1.42783	2.18583	1.43404	1.60655	1.37585	1.87722	1.14708	0.565114	0.707782	1.29209	1.48995	1.22653	1.48966
AT1G18700.homolog.1	Phvul.009G185900	11.3525	10.1145	7.23792	12.1337	9.72975	11.1468	12.9928	8.99022	11.6648	6.42895	6.42446	6.41488	9.80424	10.4318	10.8056	8.0867	10.0211	8.44823	9.30422	7.7871	8.56482	8.23549	7.37297	7.87012	4.26354	4.61528	5.55527	8.58499	8.12644	8.75055
AT1G21080	Phvul.002G055050	58.9641	76.0214	51.4552	93.1771	42.5507	111.264	70.1033	52.8636	50.4704	71.12	73.3231	92.731	43.76	43.306	92.5377	59.3529	84.5275	69.2963	134.22	67.014	59.072	63.8693	97.5886	74.6999	74.2836	116.715	122.429	65.6542	49.7978	56.2728
AT1G32330.homolog.1	Phvul.002G138500	10.1538	9.53996	9.88478	11.0195	9.8085	10.6297	10.4133	7.72089	8.64227	7.30071	7.40648	9.76423	11.1576	10.3289	15.8683	7.41059	10.533	8.01806	10.2994	7.51726	7.5267	7.62392	8.36941	7.36591	6.58735	7.77346	8.93681	12.4	12.2939	12.4556
AT1G32330.homolog.2	Phvul.003G283300	7.59349	6.73527	5.95316	5.88758	2.50566	6.94541	4.17547	2.65794	2.90889	2.37388	2.83154	3.55271	7.83571	8.7827	11.0466	4.21348	6.22737	5.01098	5.99819	3.63878	3.05	3.13969	4.36227	3.01812	2.26033	3.21952	3.57771	8.73408	9.23129	8.6362
AT1G46264.homolog.1	Phvul.001G022900	0.825535	0.777033	0.743046	1.58901	1.33482	1.49513	1.94101	1.08439	1.63333	0.426906	0.93654	0.428703	1.14371	1.37309	0.473542	2.76199	2.51565	1.63582	2.07699	1.82133	1.7319	2.96948	3.32514	3.39514	1.24083	0.663771	0.741748	2.1691	1.97037	2.27032
AT1G46264.homolog.2	Phvul.008G202500	0.427378	1.84109	0.3911	1.00836	0.142523	1.05973	0.16466	0.229163	0.333649	0.0384775	0.297	0.18176	0.420886	0.377394	1.60045	0.304313	0.639391	0.401119	1.00636	0.527487	0.234159	0.67751	0.435399	0.128274	0.517093	1.64509	1.85319	0.198986	0.0746143	0.076781
AT1G59725	Phvul.003G070800	3.3798	2.44607	5.64611	3.55944	4.23713	2.62269	5.83776	3.00294	4.86343	6.12301	4.09348	3.92685	14.5671	16.3911	5.47678	7.91294	4.34577	14.6964	3.65123	6.20918	4.96296	7.82496	5.49157	3.60588	8.89662	3.63999	1.87112	5.62083	10.172	9.8521
AT1G65280	Phvul.007G089700	13.4646	15.4275	13.9947	14.911	12.773	15.8975	15.7759	13.3116	13.9425	12.5722	12.2014	11.9517	17.4733	20.2398	18.6617	10.3444	14.1442	13.3176	16.0829	13.0197	11.8614	10.458	13.2936	12.4863	9.79386	9.06702	10.5126	18.8394	17.8956	17.2032
AT1G67970	Phvul.002G322700	11.2597	11.6062	10.3053	12.3898	7.36835	14.9537	9.33002	6.11791	6.9778	2.21582	2.50235	3.45589	13.8924	14.8832	17.3522	7.89529	12.9038	9.15666	15.5254	5.58731	5.97538	5.51559	9.04706	5.46411	1.72384	1.85768	2.82706	12.1838	13.3242	13.1982
AT1G74250.homolog.1	Phvul.002G053800	0.723167	0.261058	0.481324	1.42271	1.91518	1.46856	1.11193	0.380142	1.33631	0.67211	0.41959	0.456084	0.306325	0.686097	0.301142	0.443962	0.757048	0.802055	0.719001	0.107204	0.360863	0.493655	0.231072	0.308572	0.269343	0.123578	0.818185	0.243065	0.274094	0.134059
AT1G74250.homolog.2	Phvul.003G185100	4.63518	5.3653	3.75755	4.63887	3.2661	4.60305	4.1439	3.13864	2.8018	3.40183	3.05567	3.61451	4.54227	4.72944	5.21916	3.42092	4.23511	4.4801	5.13938	3.4587	3.01776	2.63046	3.76327	3.10709	2.78609	3.70949	4.32906	4.91321	5.56667	4.73973
AT1G77020	Phvul.001G064900	0.589579	0.868766	0.694293	1.12118	1.29738	1.34056	1.42002	1.24562	1.79492	1.42315	1.45453	0.89262	1.3114	1.18194	1.36183	1.06706	0.825446	1.12643	1.42135	1.4876	1.79459	1.9133	1.35319	1.14463	1.34884	1.62525	1.11749	1.52678	1.04913	1.15488
AT1G79930	Phvul.005G171400	34.3963	34.135	29.3918	36.3409	34.8539	35.2013	37.8269	41.2248	50.3763	37.4634	35.2903	34.8665	38.7388	40.9294	43.0104	55.2506	39.7898	72.3374	37.5315	41.2513	38.7599	42.7497	37.4018	28.991	38.926	32.2432	31.87	41.0328	43.1287	41.0252
AT2G04030	Phvul.002G083000	139.997	142.651	124.337	64.2972	106.317	48.4769	41.5064	77.2639	123.27	9.09799	9.58517	8.32211	236.32	240.801	212.033	229.757	118.916	310.21	45.2467	116.746	119.291	135.249	33.2523	17.6727	55.4425	20.2393	8.63619	263.942	345.973	294.222
AT2G05250	Phvul.008G284400	15.5971	17.1162	14.1059	20.5209	11.9247	22.2894	14.6002	13.1948	13.3537	11.8403	12.2966	13.4627	14.6791	15.4053	20.1269	15.2897	17.2282	18.2914	22.2338	17.4006	13.9857	14.5229	19.879	16.0849	11.9868	15.147	13.2101	16.9671	15.8876	15.5869
AT2G20560.homolog.1	Phvul.006G182100	18.6606	20.3181	23.2347	16.0458	9.93491	14.2195	12.0566	8.88245	9.05125	4.52451	4.64665	6.40759	26.9691	26.5885	24.9187	13.6719	19.3258	12.6392	19.3801	11.4169	11.2494	7.6037	12.1023	11.4448	4.95109	5.68241	4.90876	27.9298	26.3473	28.5358
AT2G20560.homolog.2	Phvul.011G123600	9.03884	9.88299	8.35089	9.46094	10.8341	8.23255	18.0874	16.1149	20.1256	16.2856	14.3537	16.501	20.9555	20.8475	14.784	28.7162	21.7034	44.5471	23.4445	25.7067	23.9831	26.6953	25.0409	26.5554	29.6278	20.2966	26.9358	17.0349	17.9658	14.9
AT2G21510	Phvul.011G210000	9.79328	9.66584	10.098	10.686	9.41766	9.6589	15.2309	12.0405	12.987	14.7006	14.3657	16.3418	12.7952	12.0308	9.71629	8.89359	11.0608	9.37101	10.0517	9.44534	8.25779	7.76404	9.6642	9.67948	10.9654	9.34859	13.4298	8.90019	10.3688	11.6103
AT2G22360.homolog.1	Phvul.001G252900	78.8751	74.0038	66.9097	77.633	104.444	65.6283	78.7039	107.646	135.094	50.0037	50.7665	41.022	94.6452	97.3275	84.2078	95.9102	72.9417	135.638	52.6364	100.357	97.8779	111.617	59.3695	61.0506	36.8559	27.3385	23.395	83.8322	97.1392	91.7152
AT2G22360.homolog.2	Phvul.002G257300	70.4242	64.4168	72.4487	51.1383	67.4817	40.1422	52.7125	57.7922	59.6773	66.5881	69.6753	53.9427	86.688	85.8723	67.2552	70.3793	61.1164	66.8386	39.188	48.5033	56.9551	53.8644	38.741	40.6825	46.5619	40.1213	29.4488	77.0913	94.0688	84.1102
AT2G26150.homolog.1	Phvul.001G037000	0.136147	0.214766	0.14623	0.40461	0.10868	0.462339	0.537852	0.20155	0.128881	0.526284	0.540866	0.618298	0.500773	0.733562	0.300512	0.217787	0.428827	0.204351	0.922339	0.378959	0.468292	0.5773	0.891746	1.26268	0.750322	0.532484	1.09951	0.438454	0.468469	0.44966
AT2G26150.homolog.2	Phvul.003G135200	0.560216	0.304206	0.325364	0.774511	0.201038	0.671117	0.939195	0.257327	0.271336	0.568726	0.573873	1.00783	0.349723	0.338618	0.742734	0.380952	0.622219	0.367971	0.918599	0.148971	0.130399	0.188602	0.776741	0.250521	1.05002	2.32507	4.14347	0.36127	0.574411	0.44267
AT2G26150.homolog.3	Phvul.003G135400	0.689551	0.617148	0.62395	1.12696	0.311855	2.04121	1.75439	0.264922	0.267065	0.140009	0.28423	0.906963	0.639643	0.684737	0.973455	0.539493	1.00574	0.592328	1.66175	0.385587	0.358637	0.384312	0.857453	0.591065	0.471785	1.38598	2.08329	0.886619	0.79608	0.481609
AT2G26150.homolog.4	Phvul.009G078300	0.244625	0.454558	0.318247	0.0910047	0.179841	0.144084	0.155534	0.0587451	0	0.0544503	0.222255	0.102133	1.66888	1.11049	0.456877	8.66455	3.10166	15.4656	0.753129	1.02541	0.68947	0.36235	0.428424	0.261938	0.463109	0.0873311	0.72907	1.01246	1.65751	1.00752
AT2G35540	Phvul.002G136100	2.50696	3.18716	2.42984	3.34031	1.73651	2.89308	1.74479	1.42027	1.97417	1.43487	1.52268	1.48309	2.23508	2.6188	3.24553	2.6627	3.18791	3.75682	3.4282	2.63109	2.26774	1.77551	2.61967	1.71185	1.68555	2.24423	1.57624	3.02236	2.97481	2.85264
AT2G42080.homolog.1	Phvul.001G142600	5.85446	4.87942	5.60624	5.24167	6.56872	5.25921	6.37082	5.51049	7.06	3.93382	4.13007	5.12596	8.29081	8.89338	5.8001	5.48399	5.29761	6.77707	5.02617	5.62312	5.58432	5.3704	4.56425	4.48146	3.46241	3.93164	4.58912	4.99476	7.54766	6.77905
AT2G42080.homolog.2	Phvul.007G260100	2.40796	2.38028	3.49592	3.32379	2.43983	2.63503	3.07478	2.44376	2.28571	2.06016	1.95799	3.28878	5.11094	3.81125	3.68676	2.08205	3.4134	3.01654	2.56251	3.40409	2.27859	2.11146	2.53016	2.87611	1.46581	2.62805	4.06363	2.8294	4.24659	3.76219
AT2G42750.homolog.1	Phvul.005G094000	39.2843	39.7046	61.4976	17.8506	35.5921	21.4147	50.8479	37.9045	30.6397	218.331	203.542	257.518	64.2282	61.5887	25.7713	40.3985	47.7252	23.0041	23.0151	19.2729	21.7399	25.6056	28.5854	33.2557	246.499	299.343	442.823	33.6701	40.6352	31.4213
AT2G42750.homolog.2	Phvul.011G127500	21.7996	21.0879	19.3417	19.5273	12.1749	15.7009	8.69434	10.2073	8.83576	5.85064	7.59679	5.81688	15.8424	17.0294	13.5845	13.0316	16.0059	8.73434	13.1229	13.7905	14.9453	12.211	16.4049	14.9286	9.4141	8.9589	4.15525	15.2739	15.9822	13.8917
AT3G04980.homolog.1	Phvul.007G183600	0.130249	0.0433792	0.160307	0.110623	0.546427	0.110235	0.233779	0.61941	1.0679	0.203573	0.163678	0.0854124	0.117975	0.253773	0.136865	0.340721	0.0776014	0.616728	0.0379996	0.230229	0.127968	0.98049	0.143099	0.0447669	0.141511	0.035332	0.0768225	0.139192	0.0918621	0.105111
AT3G07770	Phvul.008G285400	16.4858	13.6384	11.8321	6.85241	8.73833	5.07028	4.25841	5.31029	10.5141	1.31448	2.2488	2.00501	23.2404	22.9119	21.7251	17.9986	5.92955	31.9929	1.78305	4.88337	5.04502	5.43955	2.33799	1.77007	4.37416	1.04452	0.678372	27.0868	36.5896	29.3515
AT3G08910.homolog.1	Phvul.008G103300	12.9028	12.793	14.4692	16.6513	10.3649	17.1277	13.3806	10.324	10.389	11.8339	8.91045	13.3385	14.6516	14.9489	19.0373	11.3067	13.7569	12.5332	15.3312	11.8466	11.0995	10.0975	12.9943	10.7084	8.41079	10.6874	14.3445	14.8528	14.3229	14.8451
AT3G12580.homolog.1	Phvul.008G011900	0.314246	0.109606	0.574574	0.627433	0.216988	1.07324	1.04653	0.495763	0.653225	0.38694	0.239768	0.653624	0.316446	0.218205	0.462773	0.247383	0.437779	0.283777	0.71369	0.649337	0.360851	0.355433	0.408914	0.66429	0.335352	0.455549	0.369964	0.67668	0.0489438	0.294662
AT3G12580.homolog.2	Phvul.009G076700	0.158225	0.274437	0.21996	0.20997	0.368189	0.281847	0.643738	0.361913	0.255635	0.539737	0.590542	0.501532	0.457428	0.397556	0.232366	0.109753	0.376208	0.185099	0.106651	0.107878	0.184264	0.27943	0.325722	0.391214	0.527882	0.179189	0.282998	0.473367	0.119901	0.185759
AT3G12580.homolog.3	Phvul.011G065000	8.25069	12.9499	14.1325	21.2386	28.7675	28.5874	78.6806	46.0796	70.4779	71.4768	67.1702	64.0102	30.2539	30.9139	12.5031	47.1493	36.984	155.505	53.7478	44.1878	46.3957	62.4314	64.1716	66.7448	147.286	73.8832	110.179	21.8195	27.2228	21.4633
AT3G13860	Phvul.010G138700	8.62223	8.08371	5.8442	4.03199	4.50339	3.28853	2.1849	2.65301	4.18541	0.545209	0.75425	0.831654	8.67211	7.88136	8.47836	5.2543	3.23974	9.62452	1.04429	1.38274	1.5497	1.85337	1.00833	0.744676	0.968427	0.565388	0.120714	8.5099	9.86941	9.18345
AT3G22530.homolog.1	Phvul.007G058000	17.2489	20.2947	27.0518	24.3263	17.894	27.5689	24.3948	21.3483	17.8463	16.4431	16.4657	19.302	16.8016	18.5027	18.8331	15.7264	22.8919	19.831	28.4724	18.1695	16.6568	16.0878	22.3726	26.329	13.884	18.1114	20.342	16.2757	15.9777	16.576
AT3G22530.homolog.2	Phvul.007G173200	7.19876	9.25399	13.4773	8.79376	5.55841	10.8102	12.1352	5.11857	6.40817	12.9474	7.88057	13.5154	6.88729	6.36791	7.18873	6.29329	12.5425	5.85727	9.62159	7.35273	6.461	7.46377	10.335	6.21865	12.207	15.6026	17.5733	9.0659	10.9115	9.86302
AT3G22830.homolog.1	Phvul.001G154700	0.549421	0.970734	0.724934	1.08969	0.593487	1.66292	3.00286	1.32476	1.20483	4.34552	4.19826	4.56584	2.23963	2.04945	1.04902	1.54086	1.87271	3.08473	1.84654	1.80208	1.50613	2.13549	2.26633	2.6825	7.65026	4.24325	10.5616	1.50791	1.68966	1.37246
AT3G22830.homolog.2	Phvul.007G278200	3.52259	3.24411	5.01148	2.51174	1.44252	2.13093	1.07611	0.48136	0.913107	0.252082	0.208447	0.417698	8.3823	8.50384	3.53059	4.98102	3.77749	3.15859	2.20618	1.8802	1.40201	1.09751	1.26589	1.24703	0.238879	0.407702	0.177109	5.92999	6.47938	4.28058
AT3G22830.homolog.3	Phvul.007G174800	2.70679	4.94274	1.95815	5.99072	19.8841	2.99787	12.8219	36.8666	39.995	43.6405	49.0962	21.1025	4.51623	4.69524	3.58137	39.0639	21.8238	41.0649	9.76956	42.4761	47.2585	49.8834	25.6758	55.4746	66.7032	18.5774	22.8683	6.07737	5.17192	3.99586
AT3G23990.homolog.1	Phvul.007G135100	15.9567	15.3348	11.736	11.8415	7.8569	10.1436	5.13707	4.81213	9.46186	2.5449	2.53869	3.15758	14.9161	14.9386	21.2612	15.5003	8.35299	27.2775	5.79251	4.63193	4.35564	5.52585	3.90571	2.05776	4.28821	4.21426	4.4579	20.6158	23.0483	21.5565
AT3G23990.homolog.2	Phvul.007G238500	19.3178	16.5616	15.0796	11.6409	10.9125	9.49552	6.41935	7.53897	13.8073	2.84758	3.451	3.20341	20.0714	20.127	24.0594	17.8619	9.68325	30.3922	4.72757	7.9693	6.71342	8.94624	4.71968	2.78901	3.86987	2.43869	1.12406	25.4639	30.4329	26.4855
AT3G24520	Phvul.004G163300	55.5941	48.2309	65.916	50.6392	42.3841	51.2585	44.3035	33.6335	29.0754	7.89044	8.82082	10.4933	44.1176	41.5253	38.9249	43.1463	39.1857	33.918	42.0192	35.0805	28.2962	27.6794	39.0338	31.0043	6.36696	6.1286	4.47258	36.232	38.6826	38.0678
AT3G25230.homolog.1	Phvul.001G029000	3.12622	3.20166	3.19159	2.04746	3.43771	1.54218	2.84806	3.7355	4.04844	3.4565	2.84792	2.71529	6.48848	6.48457	4.50849	7.3917	6.1429	8.53064	4.43094	5.75105	7.54974	6.61451	4.94572	5.09348	4.45426	4.016	3.24092	5.28542	5.24885	5.21022
AT3G25230.homolog.2	Phvul.008G133100	19.8934	19.764	18.3978	12.7021	16.7084	11.5338	16.1946	13.1245	19.4406	7.81755	8.63323	9.82461	36.9302	37.4181	30.3015	37.8059	31.1611	45.2984	25.5176	20.5227	18.5213	22.2033	21.1442	15.0972	14.5799	17.4313	13.1815	33.9099	35.2242	30.5044
AT3G25230.homolog.3	Phvul.010G024500	10.5825	9.98774	8.51079	6.61469	8.98965	5.44012	7.5266	7.30783	13.351	6.80312	6.32123	7.05639	23.0169	22.301	17.6732	33.201	17.1453	50.4293	15.2399	20.1321	16.3567	20.6106	16.3271	14.4517	24.4816	15.8509	13.0553	18.9478	23.9364	20.8428
AT3G47940	Phvul.009G190533	4.87777	4.9268	4.34703	5.68592	3.28663	5.08739	4.29945	2.54256	3.26602	4.54233	4.19619	3.57287	5.19882	5.24047	6.28004	3.77323	5.12823	4.86869	3.85591	3.66216	3.36358	4.22793	4.53488	3.12115	3.30143	4.68361	3.96341	7.00118	7.11865	7.46929
AT3G53990.homolog.1	Phvul.008G113500	108.637	63.1306	76.4534	162.431	57.6018	172.532	24.815	92.1104	77.6947	23.0668	19.8244	73.3778	38.7461	39.3511	182.926	79.545	64.5209	113.349	166.849	88.0313	51.5246	104.168	113.57	35.5881	89.0107	144.086	87.3105	119.164	59.4638	89.5447
AT3G53990.homolog.2	Phvul.010G008900	80.1547	73.4277	88.4478	62.8781	85.6695	56.5369	69.9883	58.3923	88.6351	35.7373	40.8265	33.5943	121.941	122.024	91.3708	102.408	86.9633	100.761	69.7981	79.9866	76.9085	74.7626	58.9839	59.342	41.3591	28.1325	24.184	110.717	113.253	118.027
AT3G53990.homolog.3	Phvul.011G060700	114.558	121.584	146.567	154.291	135.889	154.065	170.274	130.976	120.649	131.625	114.341	127.431	163.026	163.797	116.162	121.225	154.435	112.508	166.159	135.516	128.347	138.238	154.562	151.019	131.408	121.278	126.523	130.825	132.353	131.988
AT3G57340	Phvul.009G197400	30.9058	35.958	34.5708	35.826	26.8335	38.8332	28.8057	27.5524	27.407	23.7602	24.4155	23.9361	30.7163	30.4429	41.9211	28.5143	32.1973	31.6792	38.4493	29.3223	25.7213	25.1116	28.3572	26.8027	19.9774	24.7918	23.521	37.9975	34.7428	36.4432
AT4G02100.homolog.1	Phvul.001G212000	24.9332	51.54	27.9905	29.5778	27.5751	28.2291	7.44222	24.7353	27.9133	14.5125	18.5334	6.20712	22.2264	20.354	4.07123	34.9244	18.3432	39.9119	18.5138	16.7325	10.6712	15.2527	13.8757	26.7415	5.09171	6.45631	3.3736	7.89023	4.93259	4.34605
AT4G02100.homolog.2	Phvul.007G215200	40.0687	101.015	71.1255	21.2375	12.602	22.7159	6.13349	11.0936	15.5427	9.97392	11.1863	6.5264	51.783	52.5031	8.82819	22.2702	22.5981	55.8459	9.63625	9.72303	4.1355	9.68675	5.26767	10.7094	8.44804	12.7821	9.41037	14.596	10.8828	6.16074
AT4G11660	Phvul.002G155300	2.19259	3.04423	1.73332	6.65784	6.58234	7.42075	31.4187	18.8487	17.5662	15.6907	13.5935	16.701	3.3077	3.71741	1.86843	9.61585	9.75941	8.3672	22.9286	21.6966	22.0319	25.3297	32.1902	33.6604	17.8756	21.2258	18.0959	2.53978	3.17285	2.31268
AT4G13980.homolog.1	Phvul.001G266300	1.73402	2.48566	1.97877	3.16512	1.09456	5.21408	3.02741	1.05519	0.773969	1.28273	0.619379	2.29363	1.33382	1.45948	3.61225	1.15985	2.05166	1.43536	3.4479	1.14613	1.02554	0.747582	1.36729	0.571354	0.709176	1.98943	3.56989	1.44039	0.72438	1.03457
AT4G13980.homolog.3	Phvul.006G034200	7.68788	9.42395	7.78696	9.39039	5.2635	12.6558	10.2903	5.62564	5.98365	6.59402	6.32678	9.27532	7.06938	7.34956	8.62952	6.96854	10.2527	7.46097	13.5524	6.13801	6.02628	6.43258	9.36292	7.28517	6.29511	10.4122	17.867	7.77232	6.57231	7.23723
AT4G14830	Phvul.002G044700	7.76452	5.32433	10.4075	5.68926	3.67843	11.0184	16.7794	7.99793	4.23088	3.3962	5.8462	11.7709	13.451	14.2433	20.1123	6.03162	16.2594	10.0713	30.0647	10.4801	10.1516	10.3331	22.6383	10.6151	5.68745	14.4498	30.1376	17.1954	18.5692	31.5021
AT4G15802.homolog.1	Phvul.007G106500	73.1929	71.8336	110.366	80.1152	115.604	71.4564	69.8887	118.262	122.624	60.2916	64.2981	55.9019	78.9522	82.6022	72.3564	107.828	81.0583	118.796	73.4046	117.325	97.8622	109.629	70.9096	77.6827	46.9441	43.5191	34.6659	80.5993	81.4614	83.5096
AT4G15802.homolog.2	Phvul.009G247900	18.6458	16.9922	27.1403	19.3551	22.5546	16.0431	21.1385	23.333	28.8598	17.1609	15.0125	14.4365	22.471	24.1949	21.255	25.3943	22.1081	24.4122	20.7945	26.5663	21.2985	22.7467	17.9586	23.7571	15.1703	13.4023	14.0942	20.5173	21.8712	20.1777
AT4G16100	Phvul.003G110000	18.1214	18.2261	9.80721	15.7313	5.61094	20.8453	8.63898	5.45131	5.81718	5.18997	4.89403	7.21426	13.1483	11.8021	16.9655	12.4587	17.7503	11.824	22.1477	8.03814	7.33815	5.98984	11.3615	7.57012	5.10012	8.36813	7.78475	12.4327	10.3886	12.813
AT4G16660	Phvul.006G001600	7.36934	9.25602	7.34217	14.5478	9.36261	13.8816	11.885	11.1131	15.6339	9.74715	11.5255	8.52073	13.4381	12.5912	12.3936	10.8268	9.65531	20.0529	9.19573	9.85026	8.47367	7.78973	8.13146	6.42609	8.52121	7.11412	6.24965	12.2644	11.4523	11.5815
AT4G18880.homolog.1	Phvul.002G242000	3.89455	4.93791	4.58266	6.32957	3.43593	9.10464	5.47955	3.38722	3.84754	4.32091	3.56976	5.93109	4.65027	4.64587	6.39232	3.27705	5.47416	3.87237	7.37043	4.21027	2.57354	2.5048	5.03297	4.39015	3.31591	5.55673	8.45169	3.69857	3.82188	3.84831
AT4G18880.homolog.2	Phvul.006G171700	12.7737	15.5567	14.2139	22.2277	12.023	21.4886	19.6791	12.488	12.8914	19.899	18.432	17.8207	15.5515	15.6274	19.1221	11.0692	15.0816	14.5539	17.4239	12.2627	10.9325	10.9839	13.86	11.9171	9.37256	13.7997	11.9256	14.2855	16.1423	12.5533
AT4G21320	Phvul.002G218300	1.39152	1.43255	1.88582	1.0591	1.87984	1.03065	1.34102	1.50433	1.75806	1.71772	1.18668	1.23122	3.61237	4.39021	3.11868	4.40994	2.17566	5.35058	2.22416	3.24979	4.15424	3.80248	3.15723	4.22328	5.35949	5.50509	3.69543	3.59544	4.00478	2.71583
AT4G24190	Phvul.001G005200	46.4802	40.3846	53.7424	53.4227	69.8947	40.4896	101.012	101.903	158.349	56.3351	63.2022	46.1202	108.529	110.456	60.9451	127.597	63.6363	179.714	45.3001	66.3978	78.8437	65.1178	43.868	46.831	39.727	34.0527	37.416	71.8542	66.6067	66.0337
AT4G25200	Phvul.011G016100	0.201216	0.851065	2.26388	0.214355	1.73127	0.178398	1.61762	1.42382	0.739339	1.90291	4.43334	1.50443	4.36412	4.94644	1.87911	30.2963	4.97426	83.1881	17.8138	12.5087	6.94042	4.74329	9.31448	9.03087	24.8912	5.49473	15.4479	5.17585	6.24278	4.73398
AT4G27670.homolog.1	Phvul.001G258200	1.99333	1.24318	3.0267	2.59761	6.66412	1.42595	108.216	51.4995	44.3648	1013.73	936.557	796.197	9.09465	10.316	2.33281	24.2246	10.3957	24.6112	22.7516	33.8111	33.7418	93.7708	78.282	104.46	794.219	603.451	272.723	3.91449	4.93309	3.80138
AT4G27670.homolog.2	Phvul.006G046000	28.6969	24.2851	36.7026	2.62542	1.4936	0.705265	0.97549	0.47105	0.0934254	0.547425	0.59992	1.54273	82.0418	78.2818	55.41	51.8536	27.7464	54.4039	3.16782	1.94829	4.97854	0.376161	1.27478	0.845821	61.4542	3.15129	11.9139	109.26	188.898	115.774
AT4G29920.homolog.1	Phvul.009G235300	0.447134	0.542834	0.351927	0.512198	0.200534	0.314821	0.32264	0.160018	0.198137	0.159477	0.108455	0.293333	0.237944	0.250911	0.328106	0.396823	0.320858	0.326079	0.241096	0.17999	0.295992	0.580705	0.511559	0.316714	0.264056	0.11222	0.0662659	0.461993	0.31818	0.392425
AT4G36990.homolog.1	Phvul.002G019100	0.298777	0.495871	0.471509	0.590734	0.265144	1.17732	1.76787	0.400857	0.663683	0.987819	1.02688	2.21765	0.290322	0.534956	1.03357	0.287284	0.676501	0.779175	1.33707	0.616262	0.585098	0.24507	0.647534	0.448069	0.311791	1.09183	3.16237	0.223983	0.211459	0.241553
AT4G36990.homolog.2	Phvul.003G244000	2.036	1.92253	2.52563	2.52347	1.53691	3.64615	4.88859	2.53938	3.42922	3.79324	4.56571	4.30056	3.34654	3.50925	2.13865	1.20287	2.28848	1.43892	2.67405	1.65798	2.95809	2.49178	5.26537	4.06488	2.8818	3.41844	4.61457	1.54354	1.44604	2.0874
AT5G01390	Phvul.010G000600	18.1512	20.9985	22.6065	24.053	21.604	25.5722	20.7136	16.2652	17.1289	12.2045	12.0605	13.4653	21.5445	20.6621	18.8561	20.3816	24.5957	22.4412	33.6302	20.9672	16.5653	17.2503	19.376	19.6979	13.049	14.9637	15.5263	17.9693	17.5109	16.2967
AT5G02500.homolog.1	Phvul.001G169000	20.6244	23.1482	25.2186	16.4678	24.2309	19.7523	25.0836	25.3679	45.0676	19.0554	19.0036	23.3696	37.1915	36.6026	26.2939	62.7583	28.3234	151.34	23.026	27.7639	23.2799	21.7694	21.4327	17.9922	30.655	20.5298	19.1268	32.8237	36.9526	32.2769
AT5G02500.homolog.2	Phvul.006G170200	9.04771	6.67256	12.9406	15.9563	8.36734	11.817	23.0415	17.6498	29.7091	12.195	8.91505	12.1282	16.2541	16.9598	10.1022	7.43045	15.2105	10.2185	12.9636	9.55228	11.4718	12.0699	14.8596	13.2481	6.4709	7.50741	10.5013	8.04127	6.73307	9.07741
AT5G02500.homolog.3	Phvul.007G157200	567.492	829.07	540.177	890.549	156.695	1109.53	418.148	235.569	225.025	298.782	290.092	578.977	390.522	384.382	1558.15	325.879	554.758	498.092	872.993	348.995	271.93	343.019	643.269	332.212	340.428	595.873	666.008	1293.06	664.918	903.282
AT5G02500.homolog.4	Phvul.008G013000	9.40682	13.9265	14.0221	9.63225	30.4487	12.5526	27.8292	33.6817	58.2108	35.9867	32.9627	28.9586	27.1529	27.1603	10.631	51.0395	16.4412	215.858	15.523	38.4188	31.7608	26.5627	17.397	18.0531	45.8023	17.9312	21.8899	16.8024	23.113	16.9063
AT5G02500.homolog.5	Phvul.008G012600	1.25215	1.39534	1.55886	1.25723	0.685443	2.21354	1.11087	0.521463	0.374255	0.5464	0.231748	0.630818	0.782503	0.802494	0.655006	0.328486	0.506854	0.368769	0.573918	0.379727	0.387768	0.188147	0.27005	0.284685	0.071361	0.224338	0.611307	0.282923	0.605196	0.452741
AT5G03720	Phvul.007G223401	1.12217	1.4483	1.19567	0.41903	0.311921	0.346563	0.0415548	0.0535991	0.162455	0.145922	0.132341	0.0384951	1.41095	1.70742	1.22658	0.699247	0.664904	0.524181	0.270685	0.330282	0.144843	0.257371	0.175947	0.0597103	0.0916755	0	0.0229579	1.20576	1.22815	1.44544
AT5G04890.homolog.1	Phvul.003G276200	1.03328	1.87877	2.51534	1.57736	1.51478	1.27584	1.69967	1.37659	1.15865	2.41836	2.24046	1.67742	2.08708	2.21532	1.15148	1.27789	1.18352	0.815256	1.01168	0.569828	0.78647	1.15603	1.74373	1.89293	1.74553	0.859343	1.46245	1.00269	0.630102	0.734155
AT5G04890.homolog.2	Phvul.005G011300	0.432047	0.655996	0.998937	1.21965	1.1263	0.608166	0.75655	0.477887	0.806895	1.09723	1.69118	0.958739	1.10539	1.42717	0.317421	0.708869	0.77336	0.471854	1.10713	0.503911	0.399859	0.754553	1.12445	1.44235	1.04923	0.584467	0.520357	0.513532	0.483365	0.586105
AT5G04890.homolog.3	Phvul.008G161400	0.26828	0.595112	0.459454	0.447149	0.696961	0.464927	0.481363	0.151084	0.968124	0.995932	0.946806	0.366698	0.693417	0.939713	0.226584	0.393396	0.345973	0.162868	0.694915	0.12889	0.154456	0.216568	0.256026	0.556204	0.369143	0.195158	0.314771	0.348694	0.109333	0.131868
AT5G04890.homolog.4	Phvul.011G184300	0.234941	0.34871	0.52021	0.30192	0.495343	0.183361	0.33502	0.378622	0.131381	0.454528	0.912659	0.351844	0.434088	0.34806	0.142668	0.256825	0.164836	0.189362	0.331606	0.0675483	0.116716	0.207161	0.287029	0.562285	0.264893	0.324323	0.275391	0.386354	0.134023	0.0560262
AT5G09580	Phvul.002G215600	4.80493	4.37605	3.76473	4.51856	3.21966	3.86007	3.38034	2.78811	2.96312	1.78556	1.24759	1.90912	5.05719	5.50012	6.26035	4.08454	5.48092	4.84435	4.33219	4.00013	3.69417	2.42862	3.01428	2.43169	1.43435	1.84727	1.47788	6.97396	6.37363	5.99633
AT5G09590.homolog.1	Phvul.002G215800	16.944	17.4314	17.8681	10.2362	11.4287	9.36673	8.63297	9.18703	13.1488	4.88054	5.98563	5.61896	18.5453	17.6695	20.7364	11.6459	9.07754	22.5583	4.71154	6.9169	6.92824	7.41491	4.45325	3.4292	4.13249	1.96338	1.85816	20.8768	25.5434	21.9233
AT5G09590.homolog.2	Phvul.006G199800	7.50982	9.37193	8.70117	6.97328	4.76426	7.94483	8.10898	6.30017	9.73692	7.1044	7.25035	7.71931	12.182	11.5217	13.7157	13.618	10.3007	32.2364	9.76977	8.7988	7.12623	8.63279	7.52523	4.66589	11.1361	7.82533	6.41365	15.9369	19.3991	16.2087
AT5G12020.homolog.1	Phvul.001G039700	0.0348736	0.109152	0.0474783	0.0915917	0.278188	0.619835	0.174741	0.258615	0.38368	0.101541	0.110501	0.402297	0.58682	1.31223	0.415039	4.25367	0.525515	30.0695	0.848481	0.573322	0.299875	0.239985	0.450291	0.410636	2.19222	0.306843	0.711571	0.416026	0.0492697	0.290044
AT5G12020.homolog.2	Phvul.009G080200	0.903335	0.822716	1.64242	0.375564	2.0478	0.0605528	0.813048	1.07661	0.629088	1.0256	1.30137	1.1957	1.21392	1.89772	0.217995	3.61836	0.943928	13.6525	1.6465	1.07404	1.78618	1.41083	1.3858	3.73714	12.9471	1.37921	10.3045	0.429067	0.636873	1.18343
AT5G16820	Phvul.002G040500	13.375	13.5048	10.7405	16.0473	8.20602	17.4332	13.4213	7.75638	7.57942	7.68147	7.00894	10.2298	9.1017	9.23876	12.9432	7.14501	9.51681	7.77267	10.1848	5.51557	7.15433	6.17329	9.19764	7.27621	4.95414	6.42226	8.68228	8.02826	7.36305	7.82123
AT5G18750.homolog.1	Phvul.003G100000	3.73829	4.14138	2.5798	5.05321	2.73539	5.91082	3.78639	2.33678	2.75681	2.02189	2.09138	2.64624	3.91636	3.40414	5.37529	3.24655	4.38926	3.92742	4.61966	2.98595	3.043	2.45844	3.68029	2.75241	1.87451	2.9057	3.58899	4.50442	4.2329	4.3147
AT5G18750.homolog.2	Phvul.006G160400	3.83064	3.85473	2.64551	3.87477	2.83191	4.20485	3.93862	2.49305	2.97483	2.28174	2.32508	3.06691	5.3543	5.69102	7.00452	3.12901	3.37666	3.68526	3.32422	3.17352	3.27348	2.6856	2.83994	2.39818	2.06045	1.87543	2.43113	6.10753	6.53782	6.18196
AT5G23240.homolog.1	Phvul.003G004300	675.801	648.656	601.376	212.854	226.416	209.441	62.8547	39.8999	38.1695	1.85556	1.36524	1.03127	1102.45	1098.02	779.711	544.235	661.04	389.326	192.169	141.202	156.196	37.3146	28.0499	36.0956	1.45665	0.38572	0.0877978	852.478	1031.51	924.666
AT5G23240.homolog.2	Phvul.006G121900	143.421	116.096	112.544	43.1028	41.9196	35.4218	12.781	10.192	7.68939	0.222369	0.484442	0	235.991	232.738	156.02	124.112	133.818	74.8271	36.1407	36.1286	37.8819	6.26825	8.79522	8.63755	1.05699	0.193154	0	178.325	200.251	217.631
AT5G23590	Phvul.007G017900	11.3	11.7975	13.314	9.80884	7.11978	9.56374	10.1353	6.80885	7.56858	8.67095	8.12845	8.36069	13.0823	13.7189	13.4257	7.87588	12.8297	12.339	11.2134	10.8707	8.12907	8.47301	10.3204	8.79692	7.31074	8.81404	9.30863	15.4639	15.4303	13.4183
AT5G25530	Phvul.009G097800	0.360066	0.408024	0.582276	0.281755	0.172022	0.341939	0.626536	0.258929	0.1568	0.331804	0.636943	0.641215	0.269415	0.485357	0.361508	0.161475	0.298946	0.381876	0.273427	0.235386	0.106285	0.15852	0.336735	0.221011	0.196546	0.25318	0.551795	0.383943	0.321518	0.281644
AT5G27240	Phvul.006G096300	27.5258	31.3071	18.8203	24.1835	11.3018	31.121	13.4557	10.0229	10.123	6.71728	7.91775	12.179	12.8285	12.6164	22.811	17.0984	23.1967	15.8577	25.3633	13.2268	11.7554	11.4212	16.5631	16.2521	9.20308	16.5301	19.7779	19.0189	13.5891	13.9597
AT5G49060	Phvul.009G248900	11.2407	12.4255	12.4747	16.3764	13.1199	18.3784	14.5296	13.4179	12.3275	14.5342	11.5366	13.856	14.2892	12.7398	15.369	11.8286	13.9083	13.4655	20.304	14.8352	11.7161	11.9978	15.3054	13.8437	11.856	14.8414	17.3975	13.6568	14.6258	12.3156
AT5G49910.homolog.1	Phvul.006G219500	46.8908	40.14	40.2533	29.1723	37.2995	23.9816	23.9759	40.1919	58.7527	9.41146	8.97767	7.50367	53.2428	52.3457	67.4536	68.6052	38.8663	91.7137	25.3525	53.0249	55.7581	60.1115	23.1315	14.7929	19.9496	7.88778	5.53853	74.1937	85.2424	83.6766
AT5G49910.homolog.2	Phvul.006G219600	109.338	95.5151	111.766	73.5749	104.848	60.2975	70.8015	120.948	156.136	28.3958	25.5599	19.302	136.684	134.043	148.094	225.756	128.054	271.88	76.8739	187.219	192.249	200.35	90.1229	62.1531	71.0764	25.6507	16.8907	176.238	214.102	195.115
AT5G52640	Phvul.004G107700	2.14715	3.34728	2.57934	1.01425	4.41121	1.41194	3.89954	3.11916	6.04112	3.39115	3.78752	2.76662	9.64026	9.65827	3.75365	94.9407	12.3598	148.632	7.37105	11.7211	11.5499	13.4542	8.4805	12.7255	55.2119	11.1391	20.0277	5.24701	6.35399	4.57577
AT5G53150.homolog.1	Phvul.009G054500	20.0189	21.0434	16.0274	26.9075	14.0794	30.2624	21.0474	12.7805	13.4129	13.259	14.7071	17.8035	14.9632	15.423	19.3985	14.4151	17.6749	17.2017	21.627	12.8217	11.8045	11.7728	17.0451	13.8944	10.3627	15.257	18.7773	14.3056	13.7507	14.433
AT5G53150.homolog.2	Phvul.009G165900	0.374258	0.2682	0.368807	0.257491	0.477461	0.181211	0.132763	0.321425	0.25711	0.237958	0.15619	0.27041	0.537551	0.688352	0.562221	0.479112	0.270415	0.283345	0.133016	0.3477	0.454315	0.124499	0.278045	0.223678	0.236111	0.174052	0.156524	0.534681	0.663556	0.558634
AT5G53400.homolog.1	Phvul.001G062800	11.7795	9.86875	13.1541	10.3209	7.66329	10.9923	6.54475	5.67558	7.78732	2.74533	2.49235	4.04823	11.5625	13.1825	15.7651	8.28446	9.47985	9.43672	10.842	8.62158	6.4701	6.1329	7.09872	5.38094	5.02127	3.92843	4.33399	14.8243	12.1921	15.7749
AT5G53400.homolog.2	Phvul.009G053200	29.5677	31.7049	32.8303	39.6168	24.7873	40.6245	30.0606	24.1299	25.0026	18.426	18.112	27.541	36.3191	37.6265	39.9592	36.0673	40.6607	43.0921	60.5072	31.1919	25.2912	26.7404	34.9117	29.4079	23.9051	39.6408	61.1116	35.4242	33.2425	33.7452
AT5G56000.homolog.1	Phvul.008G281300	30.2862	26.459	29.0707	28.8616	36.3159	26.0426	31.98	33.2777	47.4804	19.5899	19.5743	21.8496	41.9808	41.6962	39.2493	59.2468	35.9396	73.209	30.0617	37.3974	35.6542	33.0388	26.4788	26.6251	23.3447	19.207	20.8738	36.8828	40.9025	36.8465
AT5G56000.homolog.2	Phvul.008G281400	41.1344	38.4908	44.6557	40.8472	50.4445	37.6463	41.91	44.9637	63.4843	27.5435	25.1338	27.3757	56.1047	56.9198	51.9615	80.4856	52.2605	104.485	43.5482	53.268	50.7633	45.6236	37.9778	34.8847	33.9556	28.8858	31.7261	53.9011	55.9783	49.2564
AT5G62020.homolog.1	Phvul.007G067800	4.49869	4.57412	4.3014	3.64317	3.1379	2.6661	4.62005	3.15594	3.5631	3.17516	1.84215	2.84386	6.39614	6.01777	4.26793	5.66678	11.6604	4.9868	9.51344	5.96079	4.3396	3.85969	6.45433	8.13619	3.68262	4.98718	6.74777	7.41122	6.58278	7.65032
AT5G62020.homolog.2	Phvul.004G119600	17.7304	12.5198	15.2563	24.0841	12.9478	30.5072	40.9482	21.2254	15.9416	29.5121	30.225	56.6675	14.1856	13.6536	14.3286	22.5893	34.6467	19.6013	48.2281	23.4825	26.1849	22.2898	41.2612	31.0398	25.1827	40.5441	85.5688	15.7677	18.274	24.1066

## Sheet: SuppFig10
Source data for Supplementary Figure 10
Gene ontology enrichment results for significant candidate genes for domestication.The one-sided classic Fisher’s exact tests was used to assign a P-value to the GO term class. GO terms with P-value less than 0.05 were considered significant.
Term	Annotated	Significant	Expected	pValue	Ontology*
pentose-phosphate shunt	4	2	0.07	0.0016	BP
glucose 6-phosphate metabolic process	4	2	0.07	0.0016	BP
photosystem I assembly	6	2	0.1	0.004	BP
carbohydrate derivative metabolic process	125	7	2.09	0.0044	BP
gene silencing by RNA	10	2	0.17	0.0114	BP
oxidoreduction coenzyme metabolic process	30	3	0.5	0.0131	BP
pyridine-containing compound metabolic process	32	3	0.54	0.0157	BP
N-glycan processing	1	1	0.02	0.0167	BP
response to metal ion	1	1	0.02	0.0167	BP
generation of precursor metabolites and energy	71	4	1.19	0.03	BP
peptidyl-diphthamide metabolic process	2	1	0.03	0.0332	BP
TOR signaling	2	1	0.03	0.0332	BP
regulation of cytoplasmic translational elongation	2	1	0.03	0.0332	BP
glycoprotein metabolic process	19	2	0.32	0.0393	BP
cytoplasmic translation	3	1	0.05	0.0494	BP
respiratory electron transport chain	3	1	0.05	0.0494	BP
ATP synthesis coupled electron transport	3	1	0.05	0.0494	BP
active ion transmembrane transporter activity	5	3	0.09	4.8e-05	MF
proton-exporting ATPase activity	5	3	0.09	4.8e-05	MF
peptide-lysine-N-acetyltransferase activity	8	2	0.14	0.0077	MF
protein domain specific binding	9	2	0.15	0.0098	MF
cyclic-nucleotide phosphodiesterase activity	1	1	0.02	0.0172	MF
dolichyl pyrophosphate Man9GlcNAc2 alpha-1,3-glucosyltransferase activity	1	1	0.02	0.0172	MF
4-hydroxy-3-methylbut-2-en-1-yl diphosphate synthase activity	1	1	0.02	0.0172	MF
inositol heptakisphosphate kinase activity	2	1	0.03	0.0341	MF
thiol oxidase activity	2	1	0.03	0.0341	MF
methylthiotransferase activity	2	1	0.03	0.0341	MF
zinc ion binding	276	9	4.75	0.0477	MF
GTPase activator activity	21	2	0.36	0.0498	MF
TOR complex	1	1	0.02	0.018	CC
FANCM-MHF complex	1	1	0.02	0.018	CC
*BP: Biological Process, MF: Molecular Function, CC: Cellular Componant

## Sheet: SuppFig11
Source data for Supplementary Figure 11. Gene ontology enrichment results for significant candidate genes for adaptation.
Term	Annotated	Significant	Expected	pValue	Ontology
inositol trisphosphate metabolic process	12	2	0.04	0.00052	BP
actin filament organization	15	2	0.04	0.00082	BP
actin filament-based process	17	2	0.05	0.00106	BP
polyol metabolic process	21	2	0.06	0.00163	BP
organic hydroxy compound metabolic process	25	2	0.07	0.00232	BP
supramolecular fiber organization	27	2	0.08	0.0027	BP
cytoskeleton organization	35	2	0.1	0.00452	BP
double-strand break repair	5	1	0.01	0.01477	BP
protein import into chloroplast thylakoid membrane	5	1	0.01	0.01477	BP
establishment of protein localization to chloroplast	5	1	0.01	0.01477	BP
mRNA splicing, via spliceosome	14	1	0.04	0.04085	BP
protein import	15	1	0.04	0.04371	BP
intracellular transport	118	2	0.35	0.04587	BP
organophosphate metabolic process	121	2	0.36	0.04801	BP
response to nitrate	17	1	0.05	0.04941	BP
cellular response to inorganic substance	17	1	0.05	0.04941	BP
cellular response to nitrate	17	1	0.05	0.04941	BP
cellular response to reactive nitrogen species	17	1	0.05	0.04941	BP
cellular localization	123	2	0.37	0.04945	BP
inositol tetrakisphosphate 1-kinase activity	12	2	0.02	0.00023	MF
inositol-1,3,4-trisphosphate 6-kinase activity	12	2	0.02	0.00023	MF
acid phosphatase activity	4	1	0.01	0.00781	MF
manganese ion binding	4	1	0.01	0.00781	MF
kinase activity	126	2	0.25	0.02439	MF
nuclear cap binding complex	2	1	0.01	0.0075	CC
RNA cap binding complex	2	1	0.01	0.0075	CC
chloroplast	11	1	0.04	0.0407	CC
*BP: Biological Process, MF: Molecular Function, CC: Cellular Componant

## Sheet: SuppFig15
Source data for Supplementary Figure 15. Gene expression abundances for developmental gene atlas.
Lib Names	Abbreviated Sample Name	Sample Name	Age or Developmental Stage	Tissue
TEP_AC_01	GS-B1	Embryo_germinating_seed_B1	Germinating seed (V0)	Embryo from germinating seed
TEP_AD_01	GS-B2	Embryo_germinating_seed_B2	Germinating seed (V0)	Embryo from germinating seed
TEP_AE_01	GS-B3	Embryo_germinating_seed_B3	Germinating seed (V0)	Embryo from germinating seed
TEP_AF_01	RT-10-B1	Root_10day_B1	10 day old (V2)	Root
TEP_AG_01	RT-10-B2	Root_10day_B2	10 day old (V2)	Root
TEP_AH_01	RT-10-B3	Root_10day_B3	10 day old (V2)	Root
TEP_AI_01	LF-10-B1	Primary_leaf_10day_B1	10 day old (V2)	Primary leaf
TEP_AJ_01	LF-10-B2	Primary_leaf_10day_B2	10 day old (V2)	Primary leaf
TEP_AK_01	LF-10-B3	Primary_leaf_10day_B3	10 day old (V2)	Primary leaf
TEP_AL_01	ST-10-B1	Stem_10day_B1	10 day old (V2)	Stem above the cotyledon
TEP_AM_02	ST-10-B2	Stem_10day_B2	10 day old (V2)	Stem above the cotyledon
TEP_AN_01	ST-10-B3	Stem_10day_B3	10 day old (V2)	Stem above the cotyledon
TEP_AO_01	ST-B1	Stem_30day_B1	30 days after planting (R6)	Stem internodes above the cotyledon. The main stem and side branches
TEP_AP_02	ST-B2	Stem_30day_B2	30 days after planting (R6)	Stem internodes above the cotyledon. The main stem and side branches
TEP_AQ_01	ST-B3	Stem_30day_B3	30 days after planting (R6)	Stem internodes above the cotyledon. The main stem and side branches
TEP_AR_01	LF-B1	Leaf_30day_B1	30 days after planting (R6)	Middle leaflet of a young developed trifoliate on top of the canopy
TEP_AS_01	LF-B2	Leaf_30day_B2	30 days after planting (R6)	Middle leaflet of a young developed trifoliate on top of the canopy
TEP_AT_01	LF-B3	Leaf_30day_B3	30 days after planting (R6)	Middle leaflet of a young developed trifoliate on top of the canopy
TEP_AU_01	FW-B1	Open_flower_30day_B1	30 days after planting (R6)	Whole first day opened flowers (white)
TEP_AV_01	FW-B2	Open_flower_30day_B2	30 days after planting (R6)	Whole first day opened flowers (white)
TEP_AW_01	FW-B3	Open_flower_30day_B3	30 days after planting (R6)	Whole first day opened flowers (white)
TEP_AX_01	YP-B1	Yound_pod_1_3_cM_B1	32-36 days after planting (R7)	Young pod 1-3 cm seedless
TEP_AY_01	YP-B2	Yound_pod_1_3_cM_B2	32-36 days after planting (R7)	Young pod 1-3 cm seedless
TEP_AZ_01	YP-B3	Yound_pod_1_3_cM_B3	32-36 days after planting (R7)	Young pod 1-3 cm seedless
TEP_BA_01	HS-B1	Seed_3_4mm_B1	37-41days after planting (R8)	3-4 mm seed at heart stage
TEP_BB_01	HS-B2	Seed_3_4mm_B2	37-41days after planting (R8)	3-4 mm seed at heart stage
TEP_BC_02	HS-B3	Seed_3_4mm_B3	37-41days after planting (R8)	3-4 mm seed at heart stage
TEP_BD_01	HP-B1	Pod_shell_of_seed_3_4mm_B1	37-41days after planting (R8)	Pod shell of seed at heart stage
TEP_BE_01	HP-B2	Pod_shell_of_seed_3_4mm_B2	37-41days after planting (R8)	Pod shell of seed at heart stage
TEP_BF_02	HP-B3	Pod_shell_of_seed_3_4mm_B3	37-41days after planting (R8)	Pod shell of seed at heart stage
TEP_BG_01	S1S-B1	Seed_6_7mm_B1	43-48 days after planting (R8)	6-7 mm seed at stage 1
TEP_BH_01	S1S-B2	Seed_6_7mm_B2	43-48 days after planting (R8)	6-7 mm seed at stage 1
TEP_BI_01	S1S-B3	Seed_6_7mm_B3	43-48 days after planting (R8)	6-7 mm seed at stage 1
TEP_BJ_01	S1P-B1	Pod_shell_of_seed_6_7mm_B1	43-48 days after planting (R8)	Pod shell of seed at stage 1
TEP_BK_01	S1P-B2	Pod_shell_of_seed_6_7mm_B2	43-48 days after planting (R8)	Pod shell of seed at stage 1
TEP_BL	S1P-B3	Pod_shell_of_seed_6_7mm_B3	43-48 days after planting (R8)	Pod shell of seed at stage 1	Not used for analysis
tracking_id	functional_annotation	Embryo_germinating_seed_B1	Embryo_germinating_seed_B2	Embryo_germinating_seed_B3	Root_10day_B1	Root_10day_B2	Root_10day_B3	Primary_leaf_10day_B1	Primary_leaf_10day_B2	Primary_leaf_10day_B3	Stem_10day_B1	Stem_10day_B2	Stem_10day_B3	Stem_30day_B1	Stem_30day_B2	Stem_30day_B3	Leaf_30day_B1	Leaf_30day_B2	Leaf_30day_B3	Open_flower_30day_B1	Open_flower_30day_B2	Open_flower_30day_B3	Yound_pod_1_3_cM_B1	Yound_pod_1_3_cM_B2	Yound_pod_1_3_cM_B3	Seed_3_4mm_B1	Seed_3_4mm_B2	Seed_3_4mm_B3	Pod_shell_of_seed_3_4mm_B1	Pod_shell_of_seed_3_4mm_B2	Pod_shell_of_seed_3_4mm_B3	Seed_6_7mm_B1	Seed_6_7mm_B2	Seed_6_7mm_B3	Pod_shell_of_seed_6_7mm_B1	Pod_shell_of_seed_6_7mm_B2
Phacu.CVR.001G000100	conserved hypothetical protein	42.5994	43.3698	40.0773	27.6596	27.5633	27.4672	14.0351	10.2598	12.2453	31.6344	26.7532	29.1205	35.1077	28.5157	35.1883	7.10025	6.85086	6.99025	18.757	20.6106	21.0336	32.2064	36.4148	37.5887	30.6933	34.1663	35.089	25.5249	27.1571	26.4377	18.2922	16.3509	17.0489	25.7733	24.6004
Phacu.CVR.001G000200	Chlorophyll A-B binding family protein	13.883	16.9747	17.2473	8.09817	9.75879	9.63022	44.0867	44.2889	41.2055	16.6815	14.1002	16.0457	10.8821	11.3372	10.9634	40.4616	34.5193	45.8555	12.9479	13.129	14.6753	23.538	22.5287	22.0376	13.6502	16.1386	16.2175	17.8107	18.153	16.8277	9.37359	9.36653	11.2462	12.1166	11.6867
Phacu.CVR.001G000300	cyclin-dependent kinase B2;2	66.3184	47.5037	59.4438	35.0367	32.1277	36.9561	0.755475	0.883984	1.20251	23.9869	18.5091	15.5975	28.3482	18.2868	25.069	0.281028	0.42412	0.903504	30.5773	34.6785	44.788	146.657	104.21	148.551	126.463	132.005	122.084	6.12429	7.49365	4.41905	23.6471	17.2808	24.3535	1.84281	2.56962
Phacu.CVR.001G000400	RAD3-like DNA-binding helicase protein	14.1065	12.0388	13.1783	3.32113	3.59963	4.3146	0.18398	0.198309	0.381357	5.42261	3.13692	3.22804	6.12771	4.12611	4.24963	0.16038	0.25084	0.185173	6.84014	6.19899	7.48355	17.9627	9.7707	21.168	17.6807	18.5864	17.6553	4.71124	3.95446	3.70605	12.7346	12.1385	12.4033	3.50906	1.7634
Phacu.CVR.001G000500	NAD(P)-binding Rossmann-fold superfamily protein	21.1337	21.0561	22.6865	22.6572	22.6928	23.4483	14.5729	13.4886	14.8958	20.0382	19.9455	20.4221	15.8991	14.0731	14.564	12.1124	13.5771	13.566	17.8683	19.3389	18.1398	20.4094	20.6976	20.32	31.3664	29.8457	30.5011	14.0565	14.2616	15.0028	30.3918	31.1027	29.3311	17.1558	16.9096
Phacu.CVR.001G000600	12-oxophytodienoate reductase	0.700692	0.608184	1.05828	0.692603	0.812092	1.22637	21.9303	22.2163	27.2527	11.8889	13.0966	11.9958	21.365	26.8383	15.4557	23.2699	25.8122	14.5346	2.08857	1.67657	1.00741	3.09718	6.10773	2.96601	0.303019	0.381821	0.271363	1.47075	2.59521	2.33491	0.346102	0.486085	0.19902	5.17734	3.94006
Phacu.CVR.001G000700	Protein kinase superfamily protein	0	0	0	0	0	0	0	0	0	0	0.0488405	0.048255	0.239236	0	0	0	0	0	1.2986	0.910513	1.28634	0.0953312	0.24149	0.0481175	0.324438	0.0963514	0	0	0.0481433	0.144063	0.0469421	0	0	0	0
Phacu.CVR.001G000800	catalase	22.3518	20.1646	25.8101	67.5723	67.7565	70.7831	22.6445	24.3939	29.883	58.3728	58.8736	61.5714	139.663	158.812	121.467	44.5698	62.592	27.441	66.0226	71.4749	75.1554	46.5134	64.142	52.9717	11.6415	12.4717	13.8309	139.189	116.955	158.624	8.43989	9.52026	9.84595	129.32	98.0545
Phacu.CVR.001G000900	BTB/POZ domain-containing protein	16.7339	23.3481	21.7289	18.912	21.8639	22.2355	9.28494	11.7799	13.6279	22.5522	25.4218	27.5462	67.5507	72.4783	50.1132	26.4609	49.0227	18.3858	17.3213	20.4811	18.811	20.4551	38.7639	25.2742	7.57046	8.31003	7.21099	57.4517	43.579	54.7972	5.7605	5.68353	5.91155	58.7914	40.8479
Phacu.CVR.001G001000	Tetratricopeptide repeat (TPR)-like superfamily protein	11.5805	9.03377	11.6076	7.87044	7.02051	7.37283	5.89943	6.14781	7.76485	7.02189	6.05625	6.81198	5.92354	6.07321	6.45158	4.25402	4.44931	4.71658	7.02013	7.82929	6.78753	10.1409	9.92917	10.3428	12.619	12.7371	10.2777	7.97377	7.66838	8.05114	11.7419	12.6552	10.8077	7.1152	9.38187
Phacu.CVR.001G001100	OPC-8:0 CoA ligase1	20.4592	17.8134	19.8196	39.2202	38.9204	41.2341	13.7635	17.3491	15.2396	18.4755	18.8052	19.4186	49.7199	47.8405	38.5936	12.5128	10.2427	12.4407	11.4287	12.9268	12.141	14.903	20.6788	17.5401	16.8742	16.4765	19.5641	23.9353	14.7263	25.2206	8.13814	5.23646	8.14816	24.9588	22.4369
Phacu.CVR.001G001200	hypothetical protein	5.74282	33.257	6.89446	17.3018	8.14589	2.37643	0	13.7416	3.45364	3.44815	11.9209	2.30757	10.4121	10.3339	5.95046	4.59394	6.91222	2.31043	8.26306	6.9113	12.7092	5.78548	6.91642	2.30777	24.988	5.73913	11.6088	4.55238	8.07764	2.32293	19.6035	18.4008	17.8141	20.7348	2.29788
Phacu.CVR.001G001300	Ubiquitin-like superfamily protein	39.7467	40.8002	41.0866	47.8148	46.8413	42.1308	22.4156	28.4193	23.1378	35.2381	31.2814	31.8467	39.0433	38.9729	37.3426	23.8259	20.4183	18.264	32.5257	31.3901	32.327	31.0309	28.6655	31.0912	36.2773	36.1993	36.6664	32.3784	30.4415	34.0244	38.6751	36.8851	42.2144	34.1522	35.7797
Phacu.CVR.001G001400	SKU5 similar	97.6569	102.708	87.8279	44.8036	42.1837	42.464	2.81736	2.12351	4.35529	58.0623	68.624	59.4757	21.6771	23.3851	25.7415	0.931983	1.75524	4.6779	8.35908	9.42099	10.7162	29.0293	20.445	34.3077	66.8983	68.6827	76.579	85.9816	67.3923	83.2814	27.5166	22.1071	24.9857	53.5174	47.4646
Phacu.CVR.001G001500	Pseudouridine synthase family protein	16.8867	21.9074	16.8951	8.54076	7.90629	7.93447	3.32846	5.70292	5.08127	7.48063	6.09065	8.44526	12.7154	12.2673	11.3587	3.14604	2.63229	2.16234	5.9671	5.52095	6.64781	10.409	9.10133	11.9252	13.7955	12.5601	14.7259	6.96379	6.44533	9.23276	10.3295	9.3351	9.76201	11.7312	10.5781
Phacu.CVR.001G001600	Prolyl oligopeptidase family protein	9.41186	7.86599	9.8689	6.62866	4.12163	6.01467	3.70412	3.27904	2.70629	3.98479	3.91128	3.58567	6.46784	5.08192	5.42686	0.918174	1.3419	1.0667	11.2565	10.8644	9.75322	9.56292	5.77479	6.85558	18.8145	20.9469	19.7342	8.29721	9.94048	11.5214	2.4495	1.96517	1.80373	4.67889	5.78657
Phacu.CVR.001G001700	alpha-amylase-like	9.17856	11.6542	12.6564	66.3401	63.211	64.2691	115.134	169.38	151.427	91.9543	105.477	122.341	275.685	254.735	235.292	177.473	168.801	128.636	123.647	181.669	164.571	9.51584	21.5696	11.9342	18.0845	18.9037	17.003	13.1016	14.1616	12.8292	12.197	16.7028	10.3193	14.9838	14.0528
Phacu.CVR.001G001800	glutathione S-transferase phi	21.0282	33.2155	22.3937	19.603	20.1435	20.9555	5.87018	4.33474	4.91009	24.8003	20.3167	19.3716	40.3239	36.7595	29.9966	79.7447	75.3315	40.5091	20.2835	25.6383	24.9232	60.9215	98.5496	73.1617	17.7694	20.5982	21.9848	33.2242	26.5816	30.5151	14.921	12.9584	13.451	23.8157	14.161
Phacu.CVR.001G001900	chloroplastic drought-induced stress protein of 32 kD	1.96932	4.02981	6.06019	2.26089	5.01919	5.00796	534.978	434.051	510.805	123.62	110.256	123.441	73.2621	60.9351	68.023	772.878	703.688	757.063	208.018	178.399	158.719	106.956	139.924	103.488	11.1358	11.643	12.2144	109.36	106.808	119.668	6.84033	5.13782	3.78409	48.7126	52.5766
Phacu.CVR.001G002000	conserved hypothetical protein	2.6723	7.59009	5.74634	15.8106	10.9209	8.02759	2.55739	6.858	1.9252	1.89936	3.18629	1.82096	12.0719	2.37168	10.139	5.80639	8.94153	6.93232	17.3445	8.97984	9.27905	4.44442	8.10781	7.09657	1.54295	1.00485	2.67677	3.25586	3.33606	4.73706	0.93291	0.17191	0.72856	13.2223	13.9575
Phacu.CVR.001G002100	LYR family of Fe/S cluster biogenesis protein	7.92355	6.28195	6.98265	2.33601	2.08641	1.63743	0.226881	0.949992	1.06156	1.26623	0.281183	1.16798	1.05238	2.10812	0.449151	0.211095	0.212069	0.42609	2.5308	3.28415	3.21479	8.11471	6.00349	4.23276	8.08036	9.20684	9.8397	2.73456	1.84936	2.33352	5.61054	2.82623	3.82672	3.06632	2.76051
Phacu.CVR.001G002200	Tetrapyrrole (Corrin/Porphyrin) Methylases	54.671	50.665	54.8053	20.7706	16.6918	21.0295	8.0469	12.7766	11.8137	19.367	14.2395	16.2425	17.5241	19.0524	21.6248	4.75637	7.35856	7.81621	20.1213	22.3188	24.4731	43.922	34.6577	40.1208	50.6295	49.363	49.6002	27.1345	22.3562	21.0913	43.3604	40.3093	38.2393	20.4264	21.5286
Phacu.CVR.001G002300	hypothetical protein	2.00351	1.165	2.24349	0.562765	9.96823e-09	0	0	0	1.40658	0.28161	0	0.562287	0.292046	0.874775	0	2.62425e-08	0	0	4.94465e-09	0.559746	0.600572	0.295607	0.843946	0.881529	0.839785	0.280396	0.304004	0.286012	0.281447	0.281899	2.11428e-11	0.309511	0.291295	0	0.56557
Phacu.CVR.001G002400	LYR family of Fe/S cluster biogenesis protein	16.5035	19.6652	12.774	6.86065	5.27161	7.70013	7.0315	9.06941	10.0767	5.89123	5.64397	6.20088	7.77792	4.30842	4.21986	4.97062	4.12962	8.6715	7.42137	9.63783	4.11453	11.3888	12.5973	14.7963	12.1268	10.0616	11.9167	8.35178	6.87764	6.69574	12.7615	22.9555	17.3442	11.1506	8.19777
Phacu.CVR.001G002500	Tetratricopeptide repeat (TPR)-like superfamily protein	12.5371	11.8769	13.2057	7.44927	7.19848	5.80924	9.84473	15.1823	16.4386	7.50077	6.33423	7.99228	6.50336	6.0677	6.94467	5.21184	5.52338	5.04035	8.37988	9.02818	11.1026	12.8731	11.7395	15.2752	11.5932	12.4173	10.8141	9.43086	9.05081	10.2168	13.9729	16.2143	11.893	8.15781	8.11091
Phacu.CVR.001G002600	calcium-dependent protein kinase	2.44086	2.54981	3.2661	6.08883	6.43592	6.01105	0.832875	1.11052	0.877373	13.4999	13.5324	15.0604	15.7304	13.0444	16.2112	0.854747	0.565849	0.759851	0.8788	0.893487	1.04818	2.44837	4.3938	3.13316	0.674633	0.78354	0.651683	6.26292	6.23335	4.97737	0.871966	1.04662	1.33024	1.35418	1.8324
Phacu.CVR.001G002700	calcium-dependent protein kinase	0.225891	0.173284	0.279798	0.517897	0.716492	0.439395	0.0866147	0.258693	0.225173	1.2987	1.32148	1.05725	0.780439	0.95524	1.29895	0.0868543	0.17148	0.0578703	0.344059	0.275219	0.1112	0.0566611	0.224048	0.25447	0.110718	0.0822317	0.0849677	0.435526	0.418773	0.828834	0.0560525	0	0.144481	0.0863608	0.314589
Phacu.CVR.001G002800	LYR family of Fe/S cluster biogenesis protein	15.3462	16.8099	14.3392	17.1912	14.2756	16.9729	9.18245	10.5179	8.66337	12.9638	15.5577	13.749	11.6461	14.5374	12.91	6.99977	7.23267	8.37327	9.60216	8.57528	10.3017	15.9592	13.5718	17.8104	26.0621	20.0062	24.5724	13.1773	14.3573	14.9929	21.5399	18.086	20.1681	15.547	12.6014
Phacu.CVR.001G002900	Dihydrodipicolinate reductase, bacterial/plant	28.6296	27.5966	29.2077	7.85094	7.95453	6.36905	3.6665	5.58557	6.65932	12.2896	9.11424	9.91192	12.0869	13.5141	14.7783	3.88974	7.53197	9.77801	13.3977	12.0198	15.4206	39.3687	28.2961	30.5107	26.116	21.3912	23.0664	25.9898	23.2427	23.1359	32.6602	31.075	27.6953	19.2381	17.2525
Phacu.CVR.001G003000	calcium-dependent protein kinase	198.209	178.3	196.546	70.7604	57.1136	73.9427	17.9816	29.3537	28.3123	55.768	48.3248	52.7213	63.0405	64.2244	67.8351	11.5573	15.1411	14.257	56.3965	57.1984	66.1646	175.637	108.635	136.788	166.628	154.658	157.36	81.1131	72.8076	70.4255	192.101	183.305	181.96	61.7708	61.2129
Phacu.CVR.001G003100	RING/U-box superfamily protein	2.3463	2.64525	1.85448	11.1345	13.3524	12.1604	4.63757	4.38452	4.83804	4.71169	4.57939	6.20719	14.7195	12.2677	11.9743	2.97694	3.03482	2.38378	0.91732	0.615988	1.31382	2.09301	2.43483	2.57219	11.9819	12.8922	12.1926	16.9922	16.4677	19.0845	4.46574	5.76517	3.4168	25.1635	22.8867
Phacu.CVR.001G003200	Alba DNA/RNA-binding protein	379.294	369.096	383.528	184.274	167.686	160.452	97.6604	120.813	129.533	147.63	140.796	149.16	141.715	169.333	164.294	66.784	70.1101	73.0285	119.002	141.427	149.693	293.221	264.406	298.275	260.989	244.429	201.337	182.088	177.281	153.969	335.886	333.67	304.595	150.495	138.173
Phacu.CVR.001G003300	PAM domain (PCI/PINT associated module) protein	31.693	31.1153	37.3851	21.3665	22.4889	24.8291	11.137	13.2447	13.7372	24.7602	23.404	27.4466	25.2215	24.8536	26.8456	9.45413	11.166	10.6849	20.9373	23.8461	23.0225	36.0502	33.0238	31.1654	39.7911	39.2593	38.2025	32.8134	29.4975	32.3176	26.3885	30.4454	27.1254	31.4558	33.7613
Phacu.CVR.001G003400	expansin	145.547	133.607	134.589	42.4033	31.4141	34.6736	2.10965	3.10621	3.62113	2.15365	2.91677	2.77555	1.25464	2.74087	2.37459	2.3681	3.0339	3.39614	6.37609	2.93727	4.31678	1.18332	2.88891	1.51759	2.05019	1.51714	2.54041	7.94187	7.95391	7.27756	0.908981	2.27319	1.2975	3.73416	1.83079
Phacu.CVR.001G003500	Peroxidase superfamily protein	0.0946376	0.0947498	0.143401	15.6718	14.0751	12.7346	0.19223	0.0475885	0.0965252	0.676131	0.840764	0.384175	0.0481334	0	0.0978168	0	0	0.0488304	6.21389	1.67931	1.95384	0	0.0966349	0	0	0	0.0482949	0.484069	0.194488	0.702105	0	0	0	0.0470019	0.0947668
Phacu.CVR.001G003600	Protein of unknown function (DUF677)	0.0342585	0	0.0678159	1.5187	1.0821	0.708652	0.103746	0.173179	0.0339975	1.73401	1.54818	1.38107	0.034029	0.0347666	0.178028	0.0345166	0.0684324	0.0682403	17.6618	14.3346	22.7387	0.649153	0.977324	0.841021	0.137672	0.100113	0.034049	0	0	0.0324712	0.0695555	0.107067	0	0.0356529	0.102956
Phacu.CVR.001G003700	cinnamyl alcohol dehydrogenase	41.0893	31.6373	42.2204	42.6989	23.2298	32.8742	20.1365	10.9104	16.6354	6.57395	4.815	3.33745	0.838061	0.82662	0.609681	1.57051	0.752537	3.83368	28.7468	30.0737	34.013	38.2599	24.6665	39.1079	80.0263	69.9956	59.2007	45.3426	39.6383	33.3628	32.3457	16.1997	19.4218	69.1723	59.5984
Phacu.CVR.001G003800	winged-helix DNA-binding transcription factor family protein	8.99079	9.14502	10.2865	5.73298	5.40401	5.77671	3.26884	3.50117	3.54187	6.16907	5.43236	5.44327	7.04279	5.09844	6.91838	2.00339	2.00213	2.54071	6.02167	6.73711	6.57272	6.56328	5.76025	8.11827	10.6637	11.6391	11.2013	8.22849	7.18237	8.34013	8.17784	7.68279	7.11234	6.78021	7.18277
Phacu.CVR.001G003900	GDSL-like Lipase/Acylhydrolase superfamily protein	0	0	0	0	0	0	0	0	0	0	0	0	0	0	0	0	0	0	0.37447	0.183115	0.369136	0	0.18192	0	0	0.181434	0	0	0	0	0	0	0	0	0
Phacu.CVR.001G004000	GDSL-like Lipase/Acylhydrolase superfamily protein	0	0	0	0	0	0	0	0	0	0	0	0	0	0	0	0	0	0	0.453568	0	0	0	0	0	0.110095	0	0	0	0	0	0	0	0	0	0
Phacu.CVR.001G004100	winged-helix DNA-binding transcription factor family protein	8.39039	7.4746	8.56611	5.98319	6.98038	6.62918	2.75232	3.65958	4.11618	5.87366	3.92081	7.2889	6.95378	5.04179	5.57766	2.19825	2.88259	2.46848	5.61359	6.59796	6.82749	6.03669	6.82805	6.40832	9.88744	10.5491	8.92829	6.31486	7.17674	5.95201	7.66134	7.26491	7.18961	7.42233	6.99118
Phacu.CVR.001G004200	GDSL-like Lipase/Acylhydrolase superfamily protein	0	0	0	0.0484649	0	0	0	0	0	0	0	0	0	0	0	0	0	0	0	0	0	0.0977044	0	0.144366	11.9898	10.001	12.102	0	0	0	0.496275	0.153863	0.148944	0	0.0476868
Phacu.CVR.001G004300	GDSL-like Lipase/Acylhydrolase superfamily protein	0.568217	0.0480115	0.33205	0	0	0	0.0482964	0	0.0485177	0	0.0502847	0	0	0.535173	0	0	0	0	8.93288	8.1648	10.6996	7.63949	6.38558	9.44076	0	0.143149	0.0956037	0	0.0479028	0.0486925	0.0487598	0.0515184	0.0489465	0	0.0473316
Phacu.CVR.001G004400	GDSL-like Lipase/Acylhydrolase superfamily protein	0.896129	0.073665	0.43452	0.0734526	0	0.301506	0.218575	0.0374039	0.147124	1.82009	4.01168	1.13411	0.327061	2.76269	0.230079	0.834842	0.222178	0.183583	342.598	246.121	263.763	5.5984	5.47668	6.09039	0	0.762611	1.43168	17.7065	19.4667	15.1686	0.22242	0.665785	0.451113	3.06676	3.74378
Phacu.CVR.001G004500	SGNH hydrolase-type esterase superfamily protein	6.0414	7.19529	7.03008	0.393731	0.270946	0.260102	9.65574	10.8266	13.6529	29.8898	26.9652	29.8369	18.8302	14.6533	21.9176	9.92708	7.02461	4.91704	75.8458	54.5426	54.5054	2.38367	4.8348	3.59296	0.194924	0.211214	0.0938435	43.6137	59.35	32.2232	0.219873	0.356244	0.398658	17.7798	18.8371
Phacu.CVR.001G004600	GDSL-like Lipase/Acylhydrolase superfamily protein	10.9002	13.2732	12.3473	0.121757	0.697151	0.3346	3.01027	3.79572	2.84195	68.9012	67.7367	73.2207	15.5063	12.2915	15.7982	1.9202	1.92384	3.67948	39.2088	26.0978	28.2053	21.4497	13.0558	19.5249	0.0403043	0.200743	0.0408431	3.9707	1.45989	2.71021	0.369409	0.344138	0.126187	0.500973	0.722419
Phacu.CVR.001G004700	conserved hypothetical protein	26.8623	27.0759	23.9354	26.7878	28.3463	25.4344	15.9955	19.2253	16.1884	22.4026	21.4945	22.7967	20.3787	25.2291	26.7156	17.0111	22.5328	14.1274	39.3006	37.983	35.4671	18.9937	20.5268	19.0492	25.3453	25.3601	24.6859	19.5426	22.3833	19.0446	33.101	35.3888	30.5536	25.0144	27.986
Phacu.CVR.001G004800	tubulin beta-1 chain	57.1661	52.9236	51.0553	36.6995	39.3047	38.3487	26.1077	19.7361	25.0794	64.6751	66.2715	57.169	42.5188	46.5597	49.2595	16.6628	15.9006	24.8511	19.3669	17.7422	20.2225	52.8781	40.4865	53.5602	45.6549	38.7463	44.9308	93.7022	90.7982	88.6502	28.9572	26.0703	26.8123	72.4171	56.7134
Phacu.CVR.001G004900	Protein of unknown function (DUF668)	0.655971	1.24842	0.641947	34.1697	33.7521	28.3585	0.679221	8.80986	1.16182	0.514462	0.476066	0.48996	2.98333	1.63582	2.25804	2.74035	1.61498	2.34605	0.33641	0.214867	0.138104	0.0275947	0.327528	0.328155	0.187907	0.240499	0.335352	0.97984	1.02039	1.10843	0.274733	0.392124	0.627184	1.02084	2.31429
Phacu.CVR.001G005000	Pathogenesis-related thaumatin superfamily protein	28.9697	28.0823	25.0815	21.8322	16.5157	17.2401	2.29925	0.85753	2.06455	16.6578	16.7901	12.6742	16.4058	9.37673	15.293	3.64826	3.43053	3.23928	10.0811	13.0577	15.5628	27.7223	16.202	22.6695	6.66635	7.76683	10.0902	6.02372	6.81417	9.14182	2.11662	1.91513	2.48459	8.54899	8.31504
Phacu.CVR.001G005100	THAUMATIN-LIKE PROTEIN	0.542464	0.597654	0.422184	2.50507	3.72064	4.51764	0.300999	0.185149	0.272017	4.55781	5.83419	4.24807	6.57488	8.48425	8.43288	0.319465	0.190687	0.150826	0.539893	0.980244	0.346261	0.731863	1.02776	0.770779	0.411009	0.23687	0.326171	2.0123	2.43518	3.40416	0.18948	0.0414212	0.138978	0.502016	0.896209
Phacu.CVR.001G005200	Chaperone protein htpG family protein	246.47	239.383	253.379	224.8	172.388	175.801	55.2026	180.392	65.5716	165.214	130.659	124.282	214.074	180.562	185.484	32.7374	31.2525	35.817	83.0341	88.2053	105.187	310.962	234.238	291.94	562.01	596.966	528.731	230.093	219.036	241.236	433.98	457.316	383.44	231.179	232.602
Phacu.CVR.001G005300	conserved hypothetical protein	1.5968	2.02627	1.27488	4.12904	6.39454	6.31057	3.38251	1.94148	2.72817	9.62421	13.0993	9.91208	12.2217	15.7265	14.6252	4.48693	5.06434	3.52406	7.81516	4.81966	7.06867	0.842718	2.37782	1.09765	2.66282	0.800858	3.48822	1.66069	1.7345	3.4831	2.10721	2.4224	3.16472	11.7056	7.28296
Phacu.CVR.001G005400	Transcription elongation factor (TFIIS) family protein	5.24672	5.57599	6.41877	9.17579	8.1623	8.29343	5.32468	7.34935	5.83614	7.76752	7.81825	7.68834	8.52309	8.27073	7.66583	5.23053	5.32951	4.33396	8.39157	9.284	9.40544	6.35238	7.23713	6.3285	7.84958	9.25496	7.28441	6.22439	5.3713	6.48323	6.12499	5.79695	5.36462	6.17971	6.79701
Phacu.CVR.001G005500	Calcium-dependent lipid-binding (CaLB domain) family protein	1.07856	0.880622	1.18938	5.11065	7.75007	9.26383	59.743	40.4847	58.9185	37.7514	42.439	48.2426	32.2783	24.9262	31.6195	43.8464	48.2456	56.5505	16.9094	16.8986	15.9785	17.8899	16.8212	17.145	0.925044	0.688395	0.647342	33.0331	34.9818	33.6011	1.01873	0.982815	0.448201	17.8281	19.7202
Phacu.CVR.001G005600	Family of unknown function (DUF572)	7.60437	7.97586	8.27722	24.4757	28.8559	27.2897	21.0583	22.1054	21.9011	16.8452	18.7387	23.7844	18.4952	18.1207	18.611	20.5543	16.4769	14.3386	24.6323	23.3376	23.4743	6.80179	11.2123	9.89287	11.1078	12.8542	12.3295	12.9972	13.5879	12.503	11.5441	13.2192	9.78473	16.8522	18.0324
Phacu.CVR.001G005700	ATP11 protein domain containing protein	18.3786	16.7625	20.0417	8.70688	8.55977	9.20923	7.1981	9.10665	7.93793	8.64893	9.29597	7.29886	4.09518	3.67918	4.4026	6.60814	7.40844	5.55456	10.8982	11.1549	9.56473	9.55706	9.53987	9.3308	9.48213	9.41454	12.3009	5.66659	7.43468	8.17474	14.3124	13.679	12.8023	4.77478	6.02889
Phacu.CVR.001G005800	P-glycoprotein	0.168651	0.0726357	0.143519	0.60807	0.585647	0.743822	9.52256	9.00392	9.93897	12.5133	14.068	14.1068	0.811955	0.973048	1.73646	3.5118	2.30277	3.55349	4.72593	5.1521	5.15493	6.5793	5.97341	6.3113	0.79517	0.989061	1.10433	11.1634	11.9712	9.46194	2.21552	3.82307	2.2101	2.38025	2.32993
Phacu.CVR.001G005900	VPS35 homolog B	20.5871	19.2681	20.6665	22.0302	24.557	22.9333	15.796	18.3538	17.9258	18.9088	19.8176	18.6751	17.1297	15.3915	16.451	11.515	11.5355	12.4901	17.2651	17.4001	17.4732	16.6483	16.2127	19.4222	19.1986	18.5148	17.9813	21.9718	20.8293	20.4763	14.5241	14.041	14.5122	23.3177	22.3046
Phacu.CVR.001G006000	basic helix-loop-helix (bHLH) DNA-binding superfamily protein	0	0	0	0	0	0	0	0	0	0	0	0	0	0	0	0	0	0	0	0	0	0	0	0	0	0	0	0	0	0	0.0859709	0	0	0	0
Phacu.CVR.001G006100	basic helix-loop-helix (bHLH) DNA-binding superfamily protein	0	0	0	0.172123	0	0.0886943	0	0	0	0	0	0	0	0	0	0	0	0	0.688967	0.170491	0.348321	0	0	0	0	0	0	0	0	0	0	0	0	0	0
Phacu.CVR.001G006200	GAST1 protein homolog	25.072	40.3214	38.0615	341.24	333.596	281.076	87.2362	186.286	93.0636	30.8651	18.0699	25.5462	5.32589	11.8983	13.5751	52.966	276.7	134.532	5266.7	4748.82	5014.33	6.85097	16.7812	18.6631	120.012	119.999	146.099	1.62941	20.4933	1.36119	462.351	398.993	461.239	3.87445	17.9215
Phacu.CVR.001G006300	Gibberellin-regulated family protein	0	0	0	0.519366	0	0	0	0	0	0	1.6073	0	0	1.03227	0	0	0	0	3.18487	1.55493	2.59777	3.12278	7.77807	10.3727	48.0743	37.7049	33.9384	0	0.519097	0.522511	0.518896	0.551586	0.533562	0	0
Phacu.CVR.001G006400	Gibberellin-regulated family protein	0	0	0	0	0	0	0	0.514744	0	1.55139	3.74905	0	0.520476	0	0	0	0	0	0.530646	1.55442	0	3.64192	9.33051	6.74004	30.6754	20.1378	16.7028	0	0	0.522312	0.518717	0	0	0	0
Phacu.CVR.001G006500	Gibberellin-regulated family protein	3.05703	1.21373	1.98787	9.6674	7.51365	7.52415	1.75335	2.02604	2.26727	12.2246	8.39652	12.2054	11.5763	8.39709	9.70462	0.269273	0.134725	0.681296	2.29987	1.98058	2.5254	2.80646	4.63571	3.88159	4.35209	3.69926	7.69525	2.36221	4.10718	3.25314	25.3651	37.1194	26.0858	1.62174	1.32704
Phacu.CVR.001G006600	conserved hypothetical protein	2.49531	3.18816	2.19384	3.69746	3.4351	2.95663	17.8105	18.1187	24.4352	4.6676	3.6653	3.63659	3.80873	2.87032	2.90326	13.4876	17.062	17.6173	10.2266	9.717	11.0515	16.1767	15.362	21.7457	39.9974	44.3027	36.1603	13.8874	13.919	14.4789	13.9537	11.6977	13.0556	14.0113	15.1687
Phacu.CVR.001G006700	SNARE-like superfamily protein	39.9265	35.4036	39.7762	39.3278	35.0049	35.8834	13.4198	20.7177	16.2555	22.5485	23.9855	21.2769	19.091	18.9209	23.2037	9.31825	12.4461	13.2858	15.0868	15.8162	17.8376	26.2557	18.3204	23.7409	26.9975	25.706	25.3187	27.2434	21.6659	21.312	20.406	17.8845	20.9156	20.7821	22.0373
Phacu.CVR.001G006800	hexokinase	13.0807	14.0764	15.8902	10.309	13.1645	13.0248	4.22885	4.86333	3.99147	18.8244	17.4045	17.6872	15.9393	12.8386	14.4373	1.63844	2.02669	2.02872	5.33237	7.87449	7.06395	16.5225	11.2971	15.6848	9.75052	10.6921	10.437	18.9728	17.585	18.2768	8.79722	9.52327	9.7762	10.5128	10.063
Phacu.CVR.001G006900	C2H2-like zinc finger protein	16.991	15.0604	15.512	29.9863	29.3061	28.8547	3.3217	3.61344	4.22066	22.2345	23.8754	18.0514	16.8406	12.707	13.6912	2.6003	2.95021	2.70971	31.5371	27.1181	30.0005	11.6547	8.51059	16.4721	6.48902	5.91477	8.72797	1.66034	1.80887	2.78932	2.72301	2.78311	4.18718	0.542189	0.627657
Phacu.CVR.001G007000	eukaryotic initiation factor 3 gamma subunit family protein	19.5406	19.0603	21.6012	10.0224	9.39973	9.95976	4.48681	8.86282	6.95889	9.71389	7.982	7.88197	9.91712	8.81563	9.50849	3.31625	3.89095	1.77021	11.8822	11.6885	11.9971	15.5307	11.8355	16.4006	14.4963	14.9651	13.3177	7.88656	6.10135	9.14421	11.7205	11.9119	12.7606	7.22492	7.37959
Phacu.CVR.001G007100	HVA22-like protein H (ATHVA22H)	44.8649	43.2681	37.458	18.3207	22.4124	22.9042	3.31193	3.09335	4.36047	49.2683	54.2777	42.9955	33.9012	33.8153	40.7506	2.6302	2.76672	3.55656	8.03818	7.76382	9.02077	30.978	26.2275	34.772	37.2072	36.1948	38.0996	72.4237	70.9939	69.4415	37.0226	34.304	39.3192	36.7408	32.7726
Phacu.CVR.001G007200	Small nuclear ribonucleoprotein family protein	48.8667	43.4108	49.0667	41.3966	37.9913	41.6304	11.1687	11.0555	12.9507	20.1827	19.7954	23.9498	24.1669	24.8703	26.5215	8.42167	9.94744	9.57102	22.78	31.7004	30.8974	58.7783	51.7594	59.0303	72.7114	71.7964	67.4048	20.2337	21.0891	14.5912	40.7347	36.9202	34.0712	16.5509	12.8093
Phacu.CVR.001G007300	DnaJ/Hsp40 cysteine-rich domain superfamily protein	18.9599	22.3739	17.2435	4.60876	5.08426	3.80894	218.677	125.849	150.277	95.4529	76.172	75.0627	33.725	34.0071	34.2111	242.941	247.621	294.602	19.4234	16.6665	14.0193	91.2514	100.393	78.1851	10.9231	12.5684	13.6015	59.6103	70.1163	46.0251	19.5832	24.1512	23.5519	26.7235	26.7212
Phacu.CVR.001G007400	Translation elongation factor EF1B/ribosomal protein S6 family protein	213.66	202.282	189.564	69.7342	70.1672	73.4308	26.9524	34.4441	35.4587	69.3976	62.7575	65.3931	74.3049	80.0847	79.1743	18.8072	19.0913	22.6847	54.1056	54.2261	61.3085	124.967	96.2446	111.028	118.229	116.783	128.948	95.4165	87.7258	87.6459	137.365	129.772	135.006	79.9726	71.5434
Phacu.CVR.001G007500	lysine decarboxylase family protein	1.24149	2.17458	1.11566	55.0882	62.7916	53.7811	0.671994	1.37869	1.11258	11.2502	9.83017	13.5565	3.52139	8.15528	4.87741	0	0.50063	0.420938	0	0	0.0642517	0.111609	0.130931	0	0	0	0	0	0.065351	0	0.2726	0.0677817	0.204206	0	0.168209
Phacu.CVR.001G007600	5'-3' exoribonuclease	11.6192	11.4446	11.6889	13.861	12.9086	12.7111	10.5029	13.1425	12.9623	9.56978	9.11481	10.3811	12.3993	10.9019	10.6882	9.02247	7.90563	6.63711	14.1022	13.5105	12.7938	10.5427	9.3793	10.0653	10.2904	10.645	10.5276	7.63654	8.0238	7.91726	10.4523	9.84301	10.1661	10.395	11.7117
Phacu.CVR.001G007700	Plant protein of unknown function (DUF869)	17.0751	16.0032	17.7505	24.2755	25.2216	22.9218	19.6442	16.0128	18.3974	31.825	35.7996	31.3979	39.0034	38.7547	43.0747	5.15158	11.4322	13.7543	13.8494	12.1011	12.7605	19.6273	14.1455	19.7593	8.28464	8.40476	8.91249	34.3808	30.2729	33.8191	18.7379	22.7723	21.5181	26.0925	27.7418
Phacu.CVR.001G007800	SAUR-like auxin-responsive protein family	41.6556	51.2208	36.8884	6.39965	8.21609	7.66626	0.0581522	0.228711	0.117659	2.36506	3.18142	1.60822	4.2015	10.3977	6.87262	0.172109	0	0.116839	1.44623	1.13239	1.3859	1.17495	1.30971	1.36935	0.511791	0.536749	0.968695	0.394703	0.88305	0.46682	1.61412	2.79002	2.5249	0.278268	0.479372
Phacu.CVR.001G007900	Transcriptional factor B3 family protein / auxin-responsive factor AUX/IAA-related	4.07518	4.88055	3.51797	7.76399	11.5479	9.36125	0.436591	0.492066	0.514688	4.1974	4.07257	4.42375	6.24204	5.17571	5.94354	0.203895	0.274812	0.23248	5.16324	7.00931	7.6389	4.28334	6.07781	5.10257	20.3153	20.2259	21.765	1.06684	1.55399	0.943866	7.94569	6.83256	6.67867	1.03706	1.21729
Phacu.CVR.001G008000	Transcriptional factor B3 family protein / auxin-responsive factor AUX/IAA-related	0	0	0	0	0	0	0	0	0	0	0	0	0	1.19795	0	0	0	0	0	0	0	0	0	0	0	0	0	0	0	0	0	0	0	0	0
Phacu.CVR.001G008100	S-adenosyl-L-methionine-dependent methyltransferases superfamily protein	52.2274	47.5662	54.4919	23.2466	22.9507	25.7948	10.5723	8.4712	12.3509	34.3775	36.3741	32.6803	25.2971	25.2431	31.1754	4.02957	5.24542	6.92323	7.94006	9.03498	8.63083	30.2972	22.3138	24.6339	36.6525	34.7571	30.1061	45.0349	46.7703	40.4455	22.7918	21.7322	17.7152	27.821	26.5148
Phacu.CVR.001G008200	60S acidic ribosomal protein family	132.532	127.033	125.039	52.2449	54.3649	78.5948	5.5135	21.1003	15.7351	45.8217	45.3682	45.8985	34.6847	47.3455	43.543	6.93481	5.11984	9.15954	48.1844	31.2055	41.2201	126.518	61.6401	104.289	112.279	81.657	99.1075	53.3109	46.6242	31.4164	61.3855	34.8582	49.1815	30.1014	26.2951
Phacu.CVR.001G008300	ATP-dependent RNA helicase, putative	16.4596	17.3503	17.8067	17.1381	17.2309	18.7017	12.185	14.4233	13.8403	16.503	16.503	16.3709	18.7512	19.3273	19.1418	10.5648	11.3738	8.94855	16.662	18.8911	19.6422	15.613	17.3527	16.988	20.6734	20.8941	19.0266	12.953	14.2048	13.8806	15.8326	14.7139	13.5772	16.5746	16.6917
Phacu.CVR.001G008400	hypothetical protein	1.13927	0.161617	0	0.167093	0	0.496054	0	0.163119	0.322066	0.497192	0.503417	0	0.33086	0.64741	0.16798	0.161305	0	0.478133	0.853264	0	0.328408	0.657033	0.318629	0	15.5127	19.2755	26.6788	0.164417	0.159497	0	70.9358	70.8484	68.2592	0.511045	0.319659
Phacu.CVR.001G008500	hypothetical protein	0	0	0	0	0	0	0	0	0	0	0	0	0	0	0	0.164962	0	0	0.178283	0	0	0	0	0	1.50946	3.12297	3.48673	0	0	0	10.2387	14.1702	14.1922	0	0
Phacu.CVR.001G008600	cytochrome P450, family 71, subfamily B, polypeptide	4.21274	6.63739	5.28157	9.9084	5.02111	5.76188	9.61484	10.7423	6.42263	9.06457	11.6422	8.14958	4.6246	7.50328	8.42369	4.61664	5.41582	4.32349	24.535	27.9788	33.7564	7.21253	31.0503	10.3261	2.13875	2.99577	3.45816	2.54168	3.42695	2.57582	0.543903	0.4879	0.671812	1.6957	2.88505
Phacu.CVR.001G008700	Basic-leucine zipper (bZIP) transcription factor family protein	21.2215	19.9755	22.3546	48.8037	50.5067	47.6928	20.94	27.3896	21.2214	43.9589	50.5168	47.2099	44.7066	40.6367	43.056	16.4947	16.8169	16.1763	30.6823	28.9765	26.6127	21.1816	23.0394	21.2983	29.7381	29.3145	32.2445	20.7072	19.0463	25.546	28.8181	27.0177	29.4129	31.1987	48.0657
Phacu.CVR.001G008800	Histone superfamily protein	132.043	140.35	129.6	226.371	242.466	231.96	94.2682	101.217	94.4617	127.76	113.224	112.632	169.391	149.391	154.074	78.6701	71.0108	52.5427	275.224	233.805	261.051	236.571	257.544	276.439	294.15	291.215	306.07	115.142	110.156	120.548	137.731	123.699	139.093	161.644	121.46
Phacu.CVR.001G008900	glyoxal oxidase-related protein	0.289508	0.42376	0.0297626	4.54184	6.29779	3.87945	0.352739	0.253402	0.428299	0.870164	0.482859	0.876168	0.142622	0.129166	0.0274701	0	0.0553508	0.110931	0.13745	0.205947	0.248935	0.994449	1.40111	1.09763	27.6401	32.7549	36.5544	1.0311	1.08308	0.812011	8.24073	8.39059	8.60141	0.236244	0.435222
Phacu.CVR.001G009000	LSD1-like	10.0645	10.1602	9.9899	9.00931	8.56429	8.66989	7.4498	9.19751	9.06972	6.92163	7.46341	7.38247	8.56355	8.96145	9.11167	6.57101	6.95891	6.2811	7.80712	8.3901	8.82186	7.61096	8.42734	8.90698	10.3861	10.7232	9.22224	7.83832	7.36243	6.68564	8.38848	8.21588	8.40071	7.33864	8.75133
Phacu.CVR.001G009100	alpha/beta-Hydrolases superfamily protein	13.9316	15.6151	17.953	79.2	72.8957	73.2776	30.7738	34.015	30.4829	21.8173	23.9861	21.8362	20.8493	17.7838	19.0472	18.5872	16.1133	16.7314	46.7293	40.0355	44.042	9.90033	9.67497	8.94564	9.7057	9.13888	9.97813	10.2573	12.781	13.1	11.7969	8.77741	9.18284	12.0368	17.911
Phacu.CVR.001G009200	Chaperone DnaJ-domain superfamily protein	12.1883	11.6567	10.7567	11.9269	10.9172	11.5698	15.2585	18.1976	20.5327	10.6761	9.33462	9.9465	10.9011	9.66798	9.66866	12.4267	12.493	12.2358	9.4684	10.0973	11.9482	11.9899	15.1783	14.2785	12.916	14.0434	13.9013	12.7178	13.9153	12.5672	12.6606	12.6482	12.0243	11.0498	11.4659
Phacu.CVR.001G009300	glycine-rich protein	1.69691	0.76383	2.161	0.764228	0.851991	1.12534	0.679852	0	0	2.60791	2.72298	2.3861	1.01648	1.32887	1.25601	0.144927	0	0.0468644	0.686533	0.750994	0.678828	1.75426	0.847628	1.5661	0.875411	1.0508	1.32046	0.615414	0.839382	0.348571	0.187425	0.282508	0.378695	0.245559	0.136011
Phacu.CVR.001G009400	salt tolerance homolog2	26.8645	24.3645	27.1367	59.3979	58.0975	57.5274	17.8218	25.3374	24.9642	9.515	8.81193	10.1549	10.0757	10.9107	9.82526	9.75612	7.35088	9.79349	27.2489	22.4414	32.7365	0.540109	1.41029	0.932198	0.368145	0.252152	0.726483	1.3729	1.94865	1.13664	0.321668	0.173924	0.280071	1.82898	1.73103
Phacu.CVR.001G009500	hypothetical protein	0	0	0	0	0	0.0610206	0	0	0	0	0	0	0	0	0	0	0	0	0	0	0	0	0	0	0	0	0	0	0	0	0	0.373257	0.504173	0	0
Phacu.CVR.001G009600	SHI-related sequence	0.192536	0.136316	0.169415	0.824299	0.975297	1.3303	0	0.0267258	0.224384	0.131625	0.14064	0.0835728	1.27683	0.705998	0.811194	0.0823821	0.0558291	0.252854	1.78432	1.65754	2.11371	1.61621	1.5826	1.70189	2.92956	2.7829	3.47889	0.130746	0.0279483	0.109753	0.936174	0.531667	0.77954	0.0752292	0.0838379
Phacu.CVR.001G009700	Papain family cysteine protease	79.3646	91.9659	85.8578	874.444	1019.67	859.453	241.716	300.178	242.388	318.162	336.563	311.628	289.22	304.292	274.078	212.745	188.297	153.08	382.932	430.839	485.108	100.117	211.695	131.321	154.778	148.729	157.567	165.66	163.408	183.31	96.6025	78.595	90.6106	301.298	285.701
Phacu.CVR.001G009800	conserved hypothetical protein	5.01542	7.55715	6.69227	3.46293	3.34304	3.79847	3.04369	3.25175	2.80942	7.3005	7.84817	6.16038	4.04265	4.58738	5.19531	2.1063	1.82176	2.05611	2.51635	3.03008	3.35147	6.34851	6.28826	7.51487	8.2358	7.01774	8.39085	7.76793	6.56265	6.72495	7.54612	6.07852	5.63816	5.32627	5.31498
Phacu.CVR.001G009900	hypothetical protein	5.85462	7.38714	5.71848	6.72541	7.0563	7.83725	2.52844	2.69414	0.808954	7.38089	11.0661	5.38935	11.672	13.0346	12.8349	1.99346	1.3769	2.00829	3.26066	3.99602	3.98293	6.28978	4.60981	4.18143	5.60821	5.5715	6.68753	4.83642	4.98481	6.643	3.79849	2.99531	3.98514	4.41289	5.78474
Phacu.CVR.001G010000	conserved hypothetical protein	1.54908	1.51709	2.4786	22.6228	30.8172	35.1003	2.13022	1.65037	2.99254	29.9156	36.5621	42.3926	42.6482	39.3698	30.9971	1.11951	0.950209	0.948319	2.49739	1.9578	2.68183	3.18158	2.22882	1.76512	2.36025	2.60189	4.00763	1.61476	3.04929	1.69468	6.78214	7.68072	6.69521	5.02687	4.31613
Phacu.CVR.001G010100	succinate dehydrogenase	160.688	154.978	166.456	108.38	114.894	124.683	78.9962	91.8676	92.7435	100.927	108.515	107.885	97.4517	107.125	118.997	63.6509	69.69	67.1436	126.511	118.367	121.948	117.675	116.232	107.855	179.816	175.147	170.196	133.565	121.364	109.355	151.592	145.307	149.836	131.731	115.65
Phacu.CVR.001G010200	carboxyesterase	0.291673	0.271524	0.446268	0.144037	0.336434	0.245834	36.4856	20.408	23.8137	6.35907	6.39024	6.81229	1.26313	1.20833	2.25071	23.6059	22.2063	40.5947	0.948587	0.831149	1.02685	6.23823	4.28697	5.41996	0.229034	0.899059	0.740284	3.38808	3.62317	3.08347	0.184938	0.207529	0.150816	0.579224	1.02418
Phacu.CVR.001G010300	phospholipase A 2A	0	0	0	0.205605	0	0.159026	0	0	0	0	0	0	0	0	0	0	0	0	0	0	0	0	0	0	0	0	0	0	0	0	0	0	0	0	0
Phacu.CVR.001G010400	phospholipase A 2A	0	0	0	0	0	0	0	0	0	0	0	0	0	0	0	0	0	0	0	0	0	0	0	0	0	0	0	0	0	0	0	0	0	0	0
Phacu.CVR.001G010500	phospholipase A 2A	0.396043	0.635107	0.771633	52.1992	57.4546	50.604	0	0.0983045	0.0484985	0	0	0.194126	0.0492999	0	0.306104	0	0.244825	0.150123	0	0	0	0.0500665	0	0	0	0	0	0	0	0	0	0	0	0	0
Phacu.CVR.001G010600	phospholipase A 2A	1.02422	0.570583	1.28824	2.20319	1.45781	2.44664	14.9138	10.7378	19.7623	60.3069	43.0006	84.754	4.20371	2.31889	4.03554	12.3329	17.1969	27.7118	6.12939	7.63906	11.6108	1.57644	1.16726	1.664	0.0286711	0.0290106	0.0592199	6.23352	0.263218	2.9346	0.380189	0.124538	0.0607576	0.619879	0.0588708
Phacu.CVR.001G010700	alpha/beta-Hydrolases superfamily protein	4.5723	5.38206	5.31221	7.97988	8.42472	7.64958	2.45839	3.72351	2.50482	4.52164	3.52545	5.05693	5.79365	4.81666	5.75613	2.54722	3.14998	2.09855	5.02999	5.30394	5.84764	2.99356	4.25572	3.90861	3.05789	3.85377	3.07159	3.02937	2.8446	2.64353	2.16024	2.08513	2.22182	3.16438	3.36547
Phacu.CVR.001G010800	heme oxygenase	10.4618	10.3373	11.7675	8.68711	8.77949	9.57143	22.6602	25.2895	26.9508	16.3094	13.6895	15.0239	8.39715	8.68549	9.57011	24.2907	22.2283	24.1191	13.781	13.6585	14.1909	38.4124	32.6735	30.731	22.0396	20.497	21.1834	22.5935	22.2121	25.6655	16.9381	14.2225	14.0261	13.9076	12.8493
Phacu.CVR.001G010900	Calcineurin-like metallo-phosphoesterase superfamily protein	14.0969	15.7884	15.2903	16.0536	16.7122	16.709	8.9207	12.7327	12.2788	12.0081	11.3154	12.0503	13.0413	12.9846	11.9111	11.8634	13.4164	8.83036	17.5741	19.5481	19.4024	10.9094	15.7196	11.4664	11.0741	11.202	11.0441	12.9591	12.5731	12.4258	8.26663	7.95156	8.00549	14.9093	19.0604
Phacu.CVR.001G011000	hypothetical protein	0.333044	0.109075	0	2.76089	9.33295	5.73122	0.223667	0	0	20.1462	12.3985	4.83386	0	0	0	0.112866	0	0	0.44999	0.218356	0.654314	0.55869	1.09695	1.55742	1.48944	2.2819	2.00802	0	0.109844	0	0.218269	0.114561	0	0.106212	0.108494
Phacu.CVR.001G011100	RNA-binding protein 47C	76.2591	73.5079	74.355	34.1297	28.8193	30.4214	20.4017	28.7064	22.7802	26.8278	23.3529	22.6612	31.0368	31.7583	32.355	23.7284	26.1031	22.0599	25.4263	28.1698	27.8125	41.7763	40.1517	41.966	47.9735	49.3282	51.6541	33.7284	28.3482	42.2046	27.6964	28.0222	29.8603	41.8544	48.2352
Phacu.CVR.001G011200	serine carboxypeptidase-like	0.331283	0.377547	0.402543	8.03645	7.21641	7.47958	4.05528	5.67685	6.17071	11.1334	14.2623	14.6161	7.38871	7.34999	7.95671	4.10202	4.00953	3.03357	13.2658	14.7049	21.9447	6.26826	7.10477	5.78807	7.36575	7.49556	6.17999	2.09193	1.60653	1.79283	0.35721	0.537098	0.312323	4.44812	4.71297
Phacu.CVR.001G011300	Protein of unknown function, DUF547	2.74363	1.9643	3.29942	5.37119	5.42843	4.79362	19.4213	13.0092	11.792	10.0805	8.52546	8.36419	2.98105	1.64259	3.9362	12.6258	8.37219	16.0305	9.66385	9.04343	9.84558	19.6388	17.4055	21.595	51.1805	52.7114	49.3762	37.0397	39.4373	34.422	5.67118	6.11704	5.86485	18.3094	17.8081
Phacu.CVR.001G011400	Protein of unknown function (DUF1645)	5.12042	5.67511	6.04668	60.8534	33.2031	27.6055	0	2.73992	0.0458804	0.0899531	0	0.182518	0.413359	0	0.193484	0.419051	0.596652	0.466974	0.188064	0.22638	0.230599	0.0927656	0	0.418952	0.135835	0	0	0	0	0.0890721	0.0456828	0	0	0.0926065	0.0931884
Phacu.CVR.001G011500	myb domain protein	0	0.438289	0	0	0	0.456708	0	0.867905	0	0	0	0	0.223821	0.217722	0	0	0	0.447086	0	0.220903	0.218492	0	0.223638	0	0	0	0	0	0.222525	0	0.440639	0.235952	0.460261	0	0
Phacu.CVR.001G011600	mitogen-activated protein kinase kinase kinase	2.39152	2.22225	3.05944	4.99668	3.67286	3.11368	6.71399	9.96893	4.69156	9.03866	8.19381	7.56754	4.43279	3.64344	4.8509	1.7338	1.71039	3.14426	3.94871	4.25272	3.9595	11.1969	9.68179	12.2699	0.695323	0.970273	0.928057	16.956	15.3817	20.6197	0.593412	0.853768	0.668538	12.892	12.5509
Phacu.CVR.001G011700	Primosome PriB/single-strand DNA-binding	9.10198	8.11685	8.97176	10.6697	9.07892	10.3335	6.21628	5.34673	5.82942	10.2059	8.75538	8.58732	10.4834	12.7262	11.1386	7.2971	6.99192	7.45886	6.85355	7.56117	8.53446	8.32682	10.6594	9.0652	8.2002	7.03458	8.29917	10.1849	9.19516	11.1995	7.40261	8.65108	8.23712	11.3547	12.6112
Phacu.CVR.001G011800	ADR1-like	0.49238	0.549098	0.752283	6.73884	7.50611	7.49051	5.42479	7.2434	5.13327	6.90955	7.77904	8.97054	15.2418	12.8323	13.5934	15.4424	12.3395	10.2441	2.69664	2.6649	2.48041	1.2291	3.47967	1.90383	0.891075	0.990062	0.89943	3.1318	4.14899	3.85907	0.409214	0.430983	0.478873	5.18669	4.41155
Phacu.CVR.001G011900	ADR1-like	10.6785	14.5078	11.1698	32.2028	32.0273	28.8654	18.6196	29.601	20.0985	20.5674	24.9707	23.3708	64.5559	52.648	50.9528	47.4469	25.8582	22.8989	21.5518	21.9399	23.0553	7.38898	16.9354	12.9215	4.78817	4.77769	4.88781	15.2539	21.9095	20.8958	3.01948	2.22685	2.57219	29.5686	35.9244
Phacu.CVR.001G012000	Xanthine/uracil permease family protein	51.7204	55.7287	53.599	44.8731	42.5152	42.3729	18.537	27.0101	22.4615	50.0038	49.4369	55.5495	58.9821	53.3326	56.4255	17.9145	16.6753	13.6499	21.1315	23.5634	24.2887	17.9484	19.4245	17.0421	15.6731	14.2151	17.8134	27.5277	32.6597	29.0288	25.8345	22.3793	24.2989	28.4561	32.3929
Phacu.CVR.001G012100	conserved hypothetical protein	6.37873	6.0428	6.00705	10.6538	10.9003	11.0668	5.98645	6.30308	7.17478	8.24323	9.45802	9.23764	7.60041	8.04612	8.79469	5.09513	5.96594	5.25333	7.41131	6.78234	8.05507	5.95446	5.51526	7.28763	7.72522	6.65388	7.82547	7.22728	7.55418	7.35269	5.96434	6.27904	6.9102	8.90533	7.172
Phacu.CVR.001G012200	AP2/B3-like transcriptional factor family protein	9.80614	11.6195	10.8969	12.2999	11.3717	12.2315	6.971	5.94206	6.24642	11.3733	9.24707	11.8924	15.2391	13.1389	13.0654	6.78377	7.41544	6.48615	10.5115	10.5701	12.0482	12.0525	15.5552	13.665	18.2883	17.1764	15.9356	10.4785	11.6013	10.239	13.8534	14.1283	14.2882	11.857	11.398
Phacu.CVR.001G012300	AP2/B3-like transcriptional factor family protein	0.031256	0.0313281	0.0912951	0.0616029	0	0.0961847	0.0633923	0	0	0.24307	0.22302	0.0298673	0	0	0.0324383	0	0	0	0	0.030314	0	0	0.0304301	0.0309072	3.34423	2.99293	4.08735	0.0304873	0.0304066	0	1.2313	1.78113	1.7182	0	0
Phacu.CVR.001G012400	Homeodomain-like superfamily protein	5.56369	8.81093	8.3982	6.83614	6.25065	7.83455	4.59806	3.18784	4.29012	0.6547	0.522699	0.854004	0.142128	0	0.143687	4.51604	5.46022	5.29006	0.378972	0.188936	0.139258	0.191028	0.574823	0.38483	0.0447673	0	0.144634	0	0.0478648	0.0488744	1.02184	1.25767	1.007	0	0
Phacu.CVR.001G012500	Protein kinase protein with adenine nucleotide alpha hydrolases-like domain	2.15531	2.32963	2.22721	2.75915	2.90017	2.84775	4.18745	3.60106	3.33081	3.66158	4.08071	3.28828	1.75847	1.28388	1.66232	2.43224	2.1275	4.32693	1.69274	1.07617	1.9661	1.33651	1.05291	1.3686	0.0193858	0.0972979	0.11857	2.57772	2.03522	2.15479	0.119141	0	0.119154	0.518792	0.940894
Phacu.CVR.001G012600	Transducin/WD40 repeat-like superfamily protein	8.95558	7.64535	6.17946	0.938181	1.49896	1.41895	12.0925	8.0521	8.24203	0.408746	0.161959	0.249515	0.716881	0.84604	0.199216	1.62051	1.35786	0.876839	17.4343	16.3107	16.8033	3.22793	3.66948	2.93718	4.76137	4.49474	5.44264	0.782893	0.778755	1.16621	2.01404	1.79954	2.30488	0.377347	0.754043
Phacu.CVR.001G012700	allene oxide synthase	7.02467	8.86684	9.3484	22.7546	25.6241	25.4948	37.0769	39.2626	29.9021	68.533	64.4365	60.3721	64.3094	57.2975	53.0834	14.9479	12.8613	14.2328	9.45663	10.1776	13.009	10.2097	10.7513	10.5421	4.18357	3.81055	4.98343	34.3052	27.3425	40.2024	4.47271	2.52005	4.69543	40.9868	27.5148
Phacu.CVR.001G012800	exocyst complex component sec3A	28.2158	25.3812	29.9079	24.4919	28.1525	27.7815	21.3772	25.2422	23.5506	26.5706	26.5478	26.5065	29.4216	25.7083	27.3934	13.7646	11.5881	12.7224	16.8435	19.6185	19.1537	29.1261	28.7064	30.4949	36.3941	38.3485	37.0653	38.1894	35.134	37.7569	37.9745	37.971	40.6289	39.0832	44.6104
Phacu.CVR.001G012900	Protein of unknown function (DUF616)	14.7728	12.4262	14.4402	12.9481	10.7338	12.5079	10.4999	9.10364	8.1494	14.4618	13.9825	16.3696	13.2215	11.4802	12.7887	4.20858	3.85316	4.31549	10.6125	11.7623	12.4471	13.0753	11.32	12.8856	14.7695	14.6355	14.1372	15.7842	15.9323	15.9696	10.8443	12.2227	11.3282	13.4135	14.0447
Phacu.CVR.001G013000	ribosomal protein S9	27.2071	32.8244	28.7453	20.5639	19.3481	20.9721	83.3878	72.7848	88.5306	80.771	69.6617	65.1596	41.3088	44.4538	50.6728	167.66	179.113	239.697	46.7487	45.3587	50.4309	155.228	143.032	138.975	45.8705	41.8526	48.6633	106.318	111.531	93.9924	36.5823	26.3776	30.186	64.1317	45.9594
Phacu.CVR.001G013100	MATE efflux family protein	0.0331435	0.0347247	0	0.0345242	0	0	0.100449	0	0.0341416	1.90611	0.725306	1.67147	0.0340128	0.0701797	0.0361912	0.0330923	0	0	0.639034	0.613185	0.741604	1.20791	1.23229	0.995771	0.771306	0.541035	0.801467	0.238749	0.100444	0.694486	0.636363	1.7281	0.992213	0.188862	0.134389
Phacu.CVR.001G013200	F-box/RNI-like superfamily protein	6.07628	7.03267	8.90677	4.63216	6.11889	5.82697	4.06856	4.41223	5.08249	4.93622	4.20005	5.00277	3.3119	4.02898	4.15771	1.92941	3.41485	2.18063	6.11669	6.8475	7.3905	6.5575	7.72128	8.20643	10.8632	11.47	10.4708	6.22635	5.70343	5.91459	8.69254	10.5338	8.27309	5.13668	6.90315
Phacu.CVR.001G013300	inositol polyphosphate 5-phosphatase	0	0	0	4.66743	3.50954	2.53224	0.0670583	0	0.134984	0	0.0702115	0	0	0	0	0.0672398	0	0	0.133864	0.132856	0.133291	1.59758	4.51828	1.40836	0	0.066594	0	0.0658876	0.472406	0	0	0	0	0	0
Phacu.CVR.001G013400	LIM domain-containing protein	8.19657	9.15299	8.39022	12.9004	15.4944	13.532	5.25118	8.91919	5.35712	6.40439	6.32296	7.35378	10.3179	6.10802	7.95263	4.45568	4.75032	3.81925	10.7474	11.1488	9.05949	6.04168	7.83221	7.25494	4.80737	6.09618	6.3483	4.95645	5.0267	6.89593	3.98469	3.32534	3.42437	6.46755	9.40369
Phacu.CVR.001G013500	protein kinase family protein / peptidoglycan-binding LysM domain-containing protein	0.0302238	0.0933516	0.183451	3.37705	5.77101	3.86472	0.0620721	0.220377	0.0311431	0.184143	0.292519	0.521998	0.396576	0.471558	0.802592	0.0619546	0	0.0946924	0.125043	0	0	0	0.153871	0.0309361	0.181044	0.18304	0.186269	0.0905502	0.0308295	0.125099	0.0923053	0	0.0635122	0.593291	0.796935
Phacu.CVR.001G013600	Nucleotide-diphospho-sugar transferases superfamily protein	5.49638	5.40967	5.42694	10.4054	13.436	16.0193	1.02889	1.18808	1.15008	44.2467	53.8588	45.3342	23.4429	24.2165	26.2868	2.34233	1.78413	1.74271	2.76469	2.22124	1.68789	4.35096	2.37422	5.60311	2.77238	2.14173	3.12088	5.24625	5.19129	11.9971	3.58072	2.69609	2.43229	20.7903	19.8903
Phacu.CVR.001G013700	lysophosphatidyl acyltransferase	14.4478	14.7052	14.4825	18.9886	18.7352	18.7219	12.1954	15.3235	14.2313	13.9567	16.9826	13.6829	10.2647	9.34264	8.88573	10.8284	12.4207	10.8832	9.92355	9.24795	9.24511	2.31232	3.6369	3.34166	10.7359	10.2444	12.9447	1.28243	1.66368	1.57858	5.33438	4.96334	5.56855	2.1942	3.85764
Phacu.CVR.001G013800	thaumatin-like protein	0.340919	0	0.286214	2.55596	3.52919	3.38237	9.86308	7.355	11.6108	7.80863	7.83902	6.55289	0.0678786	0.304057	0.522641	2.41359	1.61743	4.79792	10.3464	9.48435	8.7745	16.7986	10.5715	16.0649	7.18968	8.27916	7.97254	6.16152	6.31265	7.02749	5.49219	5.35604	6.28784	0.808152	1.54763
Phacu.CVR.001G013900	thaumatin-like protein	0	0	0	0	0	0	0	0	0	0	0.247273	0	0	0	0	0	0	0	0.509267	1.44099	0.865401	10.7839	6.30925	11.1935	0	0.0925199	0.0893674	0	0	0.0833031	0	0	0	0	0.181406
Phacu.CVR.001G014000	metalloendopeptidases;zinc ion binding	9.15161	9.65547	10.8361	16.697	20.6918	19.1299	6.69952	7.15733	7.39212	14.2729	16.5753	16.898	14.83	15.0978	16.2662	4.15455	4.3985	4.82852	16.5302	16.4787	15.9083	8.06853	7.74568	9.17932	8.97272	8.50566	9.38633	14.5766	14.8397	17.5701	7.11088	7.04327	7.17984	20.8373	20.2531
Phacu.CVR.001G014100	Protein of unknown function (DUF607)	0.149197	0.393236	0.202596	0.198829	0.101441	0.363762	3.45905	2.58792	3.00706	1.17114	1.1684	0.655193	0.0502345	0	0.103393	0.684232	0.69458	1.03937	1.27375	1.8117	1.36075	0.495735	12.0425	1.44657	4.3332	3.80025	3.76472	0.581479	0.900605	1.33218	3.03684	3.43384	3.89547	0.684858	1.16363
Phacu.CVR.001G014200	Protein of unknown function (DUF607)	0	0	0	0	0	0	0	0	0	0	0	0	0	0	0	0	0	0	0	0	0	0	0	0	0	0	0	0	0	0	0	0	0	0	0
Phacu.CVR.001G014300	Methyltransferase MT-A70 family protein	24.7091	28.4104	22.8252	11.7292	10.5818	10.6765	5.74236	7.55605	5.99399	13.2491	12.2772	12.0269	9.32801	11.2586	10.9637	3.72009	3.97045	3.37211	8.47442	9.48181	11.1276	7.70273	15.2972	10.9532	6.23158	6.00126	6.40832	9.22745	8.80626	9.44544	4.85991	4.13812	4.33314	10.9259	10.5804
Phacu.CVR.001G014400	hypothetical protein	0	0	0	0	0	0	0	0	0	0	0	0	3.17068	1.57344	0	0	0	0	0	0	0	0	0	0	0	0	0	0	0	0	0	0	0	0	0
Phacu.CVR.001G014500	Brassinosteroid signalling positive regulator (BZR1) family protein	23.679	29.8333	20.9601	14.781	16.066	14.6657	7.46777	7.25016	7.07494	17.5803	21.0601	18.1054	20.1029	21.1019	21.0337	6.16054	4.88151	5.14198	11.514	12.1802	13.126	11.997	10.9608	12.9821	10.2488	9.58063	10.5397	10.8275	10.843	14.8609	5.82942	4.76881	5.00052	14.4075	11.8134
Phacu.CVR.001G014600	Protein phosphatase 2C family protein	12.4531	12.1786	12.6947	23.6074	20.1191	21.5429	18.0575	20.569	17.6992	17.1264	15.739	18.3238	19.3798	18.5692	16.8056	16.338	16.1627	10.7079	19.6509	22.21	21.1172	11.4601	15.6888	13.0609	24.8031	25.8811	24.2906	11.8201	13.3138	12.6029	15.8855	14.2961	14.9594	17.7212	19.9298
Phacu.CVR.001G014700	Nucleotide-diphospho-sugar transferase family protein	39.0834	37.2363	36.0559	33.358	32.4446	36.462	8.36986	10.3845	9.61878	23.3097	23.1489	22.5104	19.6017	21.0676	22.8072	7.25653	6.00838	9.34522	9.77226	12.3295	12.1898	18.5392	17.8128	22.2914	19.0811	21.1776	20.0789	26.363	26.4699	27.4109	25.1884	26.8318	29.9298	20.6762	22.0702
Phacu.CVR.001G014800	PPPDE putative thiol peptidase family protein	67.3188	63.8063	67.1872	24.2842	24	30.6568	19.6507	14.0063	24.0771	68.518	66.688	71.3411	47.1591	43.5246	46.4748	17.8537	15.5213	22.2768	25.7006	26.3885	28.0741	93.3419	70.136	89.2775	48.03	50.8358	48.4946	50.8642	55.0848	47.1798	44.121	42.7026	44.4269	31.336	29.4188
Phacu.CVR.001G014900	Phospholipid/glycerol acyltransferase family protein	4.08526	4.36428	4.89744	4.12178	5.6417	5.27417	2.71029	4.97248	4.0795	4.10223	4.28048	4.597	2.52181	2.61089	1.80684	4.70387	3.92607	3.30975	5.64546	6.40607	5.8363	6.91725	8.69588	8.18859	8.89706	11.3521	9.62346	2.18859	2.53008	2.21236	5.54791	4.79574	5.68541	2.20043	2.98749
Phacu.CVR.001G015000	Arabidopsis thaliana protein of unknown function (DUF794)	3.43819	3.54441	2.72372	2.81586	2.97909	3.03805	1.86465	2.62926	1.92146	1.38413	0.876319	1.21229	1.62083	2.27495	1.74701	1.447	1.43612	1.65838	1.59712	1.54739	1.43453	2.24183	2.34065	3.12183	3.68961	3.42306	4.65728	1.15974	0.725102	1.1419	4.01605	4.12752	3.58154	0.796332	0.935016
Phacu.CVR.001G015100	conserved hypothetical protein	17.2716	14.9004	17.3461	11.2342	10.5523	10.0506	4.26878	5.35221	4.84633	9.70235	9.50847	11.3198	11.9202	14.0389	13.6934	5.09093	3.87428	3.65645	11.5989	12.5869	12.4495	15.318	13.1956	13.7899	11.7038	12.272	11.8542	16.2178	17.2381	16.5293	16.8826	19.0091	15.4024	17.9678	15.334
Phacu.CVR.001G015200	Outer envelope pore protein 24, chloroplastic	46.0339	57.5586	52.7631	60.7522	49.6778	49.3569	34.4527	53.356	40.9001	39.5575	43.5308	38.0426	41.1372	42.7597	44.344	35.2935	40.1116	45.0074	65.9375	59.429	58.7469	52.1979	38.9427	46.5716	50.6211	42.5576	48.9695	51.619	44.67	55.5453	28.7617	20.2714	21.9993	50.642	40.6959
Phacu.CVR.001G015300	Protein of unknown function (DUF620)	0	0	0	0.0933256	0	0	0	0	0	0.046944	0	0	0	0.192169	0	0	0.0478916	0	0.876095	0.0940348	0.283565	0	0	0	0.0473563	0	0.0474624	0	0	0	0.0483172	0	0.0490784	0	0
Phacu.CVR.001G015400	GYF domain-containing protein	21.2448	21.8183	19.7835	10.1733	10.2053	10.0126	9.01447	10.1384	10.585	9.27975	8.16826	9.30069	13.5604	12.613	13.4367	9.24997	8.90846	9.83627	10.9343	11.1748	12.4145	15.2402	14.8221	16.6673	20.617	20.8529	19.6634	9.97614	9.85544	11.2148	18.6033	17.6019	18.4792	10.8292	11.6645
Phacu.CVR.001G015500	hypothetical protein	0	0	0	0	0	0	0	0	0	0	0	0	0	0	0	0	0	0	0	0	0	0	0	0	0	0	0	0	0	0	0	0	0	0	0
Phacu.CVR.001G015600	like COV	0.223745	0	0	0.475612	0.468477	0.819492	0.114964	0	0	0.966529	0.714795	1.02059	0.801018	0.475797	0.594234	0.0935559	0	0	0.785396	0.654074	1.0561	0.228112	0.111877	0.228374	0	0.184337	0.228343	0.341961	0.092268	0.119075	0.189866	0	0	0.493723	0.223257
Phacu.CVR.001G015700	O-Glycosyl hydrolases family 17 protein	27.6942	22.8745	23.9377	61.0497	63.6617	75.0173	17.2068	16.8898	17.0144	94.2112	84.6968	89.3835	68.0091	51.6801	62.5044	7.96907	8.13788	7.79269	64.6411	56.9633	57.1138	50.7696	38.6193	50.8638	40.5363	44.285	46.5273	48.8898	49.629	54.5731	19.0378	15.4586	18.4545	32.6699	29.3144
Phacu.CVR.001G015800	hypothetical protein	76.0633	132.664	90.3643	310.9	299.084	257.561	516.124	709.831	513.374	235.532	270.317	246.432	166.832	247.831	166.797	314.273	321.681	276.777	284.296	253.722	277.461	147.011	205.856	156.037	134.89	105.927	93.9867	234.245	174.683	177.257	146.063	117.163	135.645	336.297	273.74
Phacu.CVR.001G015900	Sec14p-like phosphatidylinositol transfer family protein	0.252524	0.374576	0.47844	3.29301	4.55014	4.5633	0.317729	0.580624	0.34387	0.973177	1.42493	0.795976	2.13673	2.05701	1.55175	1.1578	0.756488	0.556373	3.5762	4.33013	4.40984	2.45615	2.32949	2.29453	0.898957	0.955212	0.802873	1.97414	3.31686	3.423	0.143918	0.150108	0.295273	1.96437	2.12332
Phacu.CVR.001G016000	Erythronate-4-phosphate dehydrogenase family protein	19.4806	26.2596	25.611	72.497	90.603	77.0004	116.486	114.838	130.639	80.3141	87.9989	95.0456	94.6012	118.269	89.4084	267.224	325.28	150.047	114.461	129.263	119.274	58.9076	117.292	65.8633	15.5491	17.353	16.9353	122.967	121.007	106.356	12.7802	13.0714	12.8927	151.131	162.603
Phacu.CVR.001G016100	hypothetical protein	15.3796	20.8076	20.4527	15.0781	12.6365	14.3325	3.61035	10.4882	9.11463	3.54642	5.4623	7.16742	13.7963	14.9856	13.7677	4.98302	4.71349	4.18338	12.6693	19.7454	16.0416	78.0714	53.6	60.7787	4.34499	4.38812	8.91015	28.4979	23.7676	21.5211	2.75149	2.92391	1.69921	39.1348	28.0415
Phacu.CVR.001G016200	flavodoxin family protein / radical SAM domain-containing protein	14.2792	13.8737	14.6984	8.86106	7.98157	8.35111	4.91758	6.02208	6.2179	6.41755	6.71942	7.65127	9.46049	9.41571	11.3025	4.39035	4.80031	4.24422	8.46432	8.65397	9.52234	14.1486	12.3203	16.0306	17.9892	19.6744	17.8646	10.4123	9.68475	8.98931	14.7643	11.6847	12.9019	10.7855	10.7411
Phacu.CVR.001G016300	S-adenosyl-L-methionine-dependent methyltransferases superfamily protein	16.295	15.3488	15.8349	12.7907	12.0569	12.1963	3.67544	5.04999	5.12376	15.2931	19.1426	16.7479	19.5132	17.3519	19.4234	4.01321	4.96327	4.20722	11.9749	14.0702	13.7224	13.9322	13.6944	14.1846	17.6836	16.8668	16.6383	19.2869	21.2685	19.315	10.1271	11.3603	11.0498	21.4097	21.4355
Phacu.CVR.001G016400	Leucine-rich repeat protein kinase family protein	1.82432	2.64493	2.5096	13.3329	11.648	9.33113	5.64574	7.46714	7.06964	8.52916	9.0833	9.96248	25.0177	13.3635	18.0508	17.4102	11.9116	7.09835	8.55081	10.5249	9.62121	7.27213	9.00753	7.85318	4.52922	4.70983	4.84317	10.3441	9.52633	9.44033	4.37545	3.25415	4.37553	17.2456	27.5939
Phacu.CVR.001G016500	RAD-like	0.209121	0.210736	0.410054	0.714831	1.17935	1.21161	11.1067	23.3705	20.8152	4.80097	6.58685	6.8158	13.2377	21.1753	19.3494	2.699	2.80765	1.27563	1.18351	2.49672	2.98457	17.0685	4.6038	12.9388	0	0.199968	0	1.10811	2.34799	0.198749	0.417044	0	0.10589	0.755941	1.46344
Phacu.CVR.001G016600	Maf-like protein	18.2125	17.1048	22.0095	20.6511	20.1545	21.3935	17.1929	15.7104	15.3694	16.6746	15.1501	16.4646	15.6725	16.0264	15.4297	17.8243	16.5664	12.2956	22.9501	21.9036	22.5334	34.5864	27.7581	31.2385	34.2035	32.5491	34.6	11.8164	12.6143	9.2163	17.9734	15.4182	16.009	9.75121	8.18283
Phacu.CVR.001G016700	3-ketoacyl-CoA synthase	13.4559	12.8307	12.6939	48.2456	36.0713	35.2228	9.14499	11.7501	9.97559	22.4444	18.4387	15.378	22.5685	19.2438	20.9822	17.1556	14.1883	13.2414	16.5907	14.3128	15.8308	25.2169	18.2344	27.1982	20.3563	20.674	31.2867	25.2004	21.2209	32.1241	7.95546	6.84471	7.61519	24.5417	19.4344
Phacu.CVR.001G016800	Major facilitator superfamily protein	17.2685	16.4504	20.9254	40.863	41.7422	41.9264	3.229	2.25316	3.5036	14.2672	16.699	19.2582	21.8662	21.5875	21.522	1.39078	1.4254	1.84072	8.76827	11.5683	12.4835	12.2429	15.906	11.9307	8.76092	8.34431	8.97036	22.918	18.9986	19.0832	13.6715	14.295	13.3257	13.093	12.9911
Phacu.CVR.001G016900	hypothetical protein	3.66399	3.455	3.60275	0.543279	0.278229	0.75167	0.0907421	0	0.090722	0.537532	0.19417	0.631902	0.540143	1.49962	0.669963	0.0903259	0	0.0901725	4.96393	3.50987	4.26005	1.71181	1.79082	1.34028	2.29618	1.87638	2.78667	0.270515	0.359011	0.267064	1.74595	1.05401	1.36014	0.688574	0.547861
Phacu.CVR.001G017000	ARM repeat superfamily protein	0.519802	0.769346	1.03014	1.82379	0.839531	0.612951	0.298557	1.19041	0.637248	0.412198	0.0619678	0.114797	1.47333	0.482301	0.497921	1.01253	0.293063	0.0592407	0.549848	1.47919	0.885449	0.877667	2.40578	1.09968	0.406774	0.567618	0.405796	0.40667	0.575316	0.23255	0.23716	0.0608888	0.118918	0.925387	0.689913
Phacu.CVR.001G017100	pentatricopeptide (PPR) repeat-containing protein	49.5508	49.4477	44.9978	17.1168	13.9281	16.7461	8.94025	13.3838	13.7904	12.7325	11.3483	12.1331	13.8158	14.8844	14.7164	5.82061	6.66321	6.74087	16.2362	16.5069	18.4927	36.2418	27.0724	33.3369	49.9499	45.1999	41.8394	22.1493	20.224	18.2512	43.3877	38.2627	36.7792	24.1941	20.5768
Phacu.CVR.001G017200	oxidoreductases, acting on NADH or NADPH	3.63655	2.99339	2.95003	11.4188	11.1203	10.1813	2.07949	2.17969	2.4881	19.3605	16.2376	13.761	18.1691	15.0056	18.6429	1.12637	1.02528	0.71504	1.79273	1.33853	1.54868	2.293	2.5283	2.43209	0.921961	1.3696	0.99261	6.03685	5.68189	5.96936	0.741436	1.18124	0.967338	1.30931	1.29064
Phacu.CVR.001G017300	tubby like protein	21.3679	21.3769	20.1355	8.18282	5.65935	6.37236	0.908038	1.61887	1.4848	23.1612	22.8889	22.0249	10.076	9.74915	11.9581	3.20322	2.56372	2.47534	5.13557	4.62342	6.08336	11.4962	11.1082	13.4428	6.21639	7.8842	6.06985	13.4335	12.174	11.168	2.88813	2.62257	2.3188	7.41071	7.89138
Phacu.CVR.001G017400	phloem protein 2-B10	3.51828	4.52879	4.80573	2.60383	2.5136	2.51408	0.548437	1.26433	1.45921	4.1634	4.72431	5.17241	4.21717	4.90867	7.17952	0.610194	0.323958	0.588546	1.83826	2.28309	2.34789	4.78845	3.78646	4.2698	3.03629	3.47932	1.838	9.24138	9.94639	8.4901	0.897671	1.07643	0.686155	11.701	8.18796
Phacu.CVR.001G017500	phloem protein 2-B10	5.40026	17.6859	5.96348	8.52553	8.67765	4.99953	0.156241	0.528975	0.465038	6.60696	5.40315	6.53507	13.6005	18.0906	13.3554	1.81022	1.82518	0.262558	6.52645	6.06149	8.16812	2.77631	9.17987	4.23433	2.12439	1.71784	1.24371	8.89308	8.35362	7.2039	0.307888	0.379979	0.422723	35.9458	21.8742
Phacu.CVR.001G017600	conserved hypothetical protein	41.6434	69.9693	45.3481	184.634	264.1	210.042	11.642	11.7078	21.3524	114.216	121.34	165.257	476.342	587.567	459.371	51.3407	79.0941	30.8197	13.2814	19.951	18.9261	21.7721	160.816	38.0235	13.6301	15.0036	10.1484	194.118	180.913	163.873	6.05931	10.4474	6.51865	507.419	553.62
Phacu.CVR.001G017700	pfkB-like carbohydrate kinase family protein	13.1021	13.0636	17.1936	18.3976	25.0173	25.9656	0.114302	0.157553	0.425857	5.01591	7.26493	8.30342	17.7603	14.5603	18.6208	0.0759682	0.0777995	0.191948	1.8109	2.89803	2.58411	3.60646	2.92111	3.51054	0.42095	0.381659	0.307325	1.1226	1.07412	1.15868	0.0771061	0.0408871	0.0391813	0.357328	0.350935
Phacu.CVR.001G017800	proteasome alpha subunit F1	107.578	105.934	106.033	97.1611	85.157	89.0645	42.0016	48.3563	39.046	84.0966	83.2794	70.9943	63.9954	66.3127	70.1729	30.8872	26.1533	28.0893	93.4561	86.6914	91.6948	113.674	71.8587	106.324	106.382	105.498	114.886	96.7161	89.3113	104.413	87.9936	69.9024	88.2688	72.7707	68.1189
Phacu.CVR.001G017900	auxin-like 1 protein	16.4286	19.9986	15.9516	21.916	23.8634	22.7184	7.18041	11.5444	7.60915	10.6429	9.58371	9.47644	14.5264	12.9818	15.2223	4.79245	5.45739	4.48303	13.4828	15.0675	16.4152	16.8636	16.7717	18.4135	29.2336	28.7688	26.0006	12.2615	10.5201	13.4471	10.7818	7.78347	9.06251	14.4168	15.6989
Phacu.CVR.001G018000	dihydroflavonol 4-reductase	35.8236	25.5292	30.3419	4.809	0.113285	0.289296	1.39427	0.056295	0.111007	3.51443	1.99637	0.824783	0.0434697	0.56716	0.349548	0.0560793	0.056085	0	52.6429	58.2329	53.6605	25.975	19.8841	22.8335	11.5258	11.1753	8.88776	0.162401	0.272175	1.15706	2.41522	3.35737	2.76418	0.729853	0.891569
Phacu.CVR.001G018100	dihydroflavonol 4-reductase	18.6978	11.4629	24.6469	0.492923	0	0	0.0420242	0.127327	0.0415423	0	0.0882112	0	0.66169	0.298822	0	0	0.125633	0.0841687	4.06483	4.1458	5.62346	20.5554	16.1552	21.1744	337.665	375.542	278.247	0.406969	1.94093	0.37129	5.31615	3.46945	5.46261	0.342159	0.709807
Phacu.CVR.001G018200	Glycosyl hydrolase superfamily protein	11.9685	8.14334	8.63421	0.587785	0.825576	1.38172	0.896462	0.333721	0.52651	4.74926	3.85596	5.42422	8.90411	4.7636	6.14926	0.167638	0.10972	0.279277	22.4	26.596	29.3913	42.7723	40.1508	46.1751	0.916647	1.61518	1.22792	2.27744	3.03829	2.47058	0.271258	0.453653	0.738292	0.66923	1.47742
Phacu.CVR.001G018300	ADPGLC-PPase large subunit	0	0.0375821	0	0	0	0	0	0	0	0	0.0391775	0	0	0	0	0	0	0	0.0755537	0	0	0	0	0	0	0	0	0	0	0	0	0	0	0	0
Phacu.CVR.001G018400	Ribosomal protein L31	65.7886	61.2403	61.3298	35.391	31.7698	29.8445	408.645	389.783	347.834	148.795	166.108	130.301	63.0327	66.844	72.7236	476.364	404.581	630.558	98.7108	94.2303	99.9198	283.272	197.551	225.172	66.1475	61.8635	63.3424	135.735	134.091	120.601	54.3291	36.3867	48.6554	79.8701	56.9265
Phacu.CVR.001G018500	jasmonic acid carboxyl methyltransferase	0.0384964	0.0381918	0	0.591604	0.431527	0.395346	3.16447	5.1361	3.51411	3.54638	3.57946	1.93279	2.43665	3.82557	2.80835	1.66222	1.08841	0.909087	3.52887	3.12188	3.1289	5.11803	4.40674	4.5751	0.0379556	0	0.0387496	2.83046	0.933864	1.80093	0.0381418	0.0405539	0.0393807	0.266934	0.116197
Phacu.CVR.001G018600	inositol-pentakisphosphate 2-kinase	14.2941	13.4607	14.7575	15.6939	14.5752	14.6483	4.35079	5.32669	5.28909	32.4482	30.598	34.7483	19.6174	17.813	20.6043	3.5414	3.656	3.14797	8.28397	7.63174	9.54731	12.0472	11.6662	11.9763	5.00044	6.11985	5.76137	14.3072	13.013	13.6076	15.5696	18.4583	17.2978	10.6676	11.2011
Phacu.CVR.001G018700	Sec14p-like phosphatidylinositol transfer family protein	38.2128	32.7996	36.4661	40.0303	41.7353	36.1194	23.3737	22.9762	22.2331	26.4136	28.5071	27.1454	23.3654	22.1849	24.4736	19.0792	18.4764	17.9526	33.4324	30.64	28.6009	15.7853	16.8248	14.4303	11.0706	11.9013	11.6007	36.746	37.747	33.3546	12.6582	14.8035	14.1756	34.3844	36.7221
Phacu.CVR.001G018800	bifunctional nuclease in basal defense response	9.23332	12.3054	11.0068	56.0173	65.272	63.2694	32.6688	25.9315	38.2178	33.9242	39.1783	44.1181	45.3472	55.9493	49.4458	158.99	208.054	140.227	154.148	157.036	157.54	23.2905	61.4552	25.6893	11.7665	16.0368	15.4031	50.9052	51.7365	49.6215	13.0999	15.9946	11.6481	82.3526	72.8025
Phacu.CVR.001G018900	G-box binding factor	13.4859	12.0366	13.675	28.7145	37.4999	41.9351	2.63527	0.785848	2.01766	12.7949	12.5359	14.4856	18.1312	9.72523	21.7618	0.81363	1.21613	2.46961	15.3292	14.4245	19.5053	19.0313	17.6422	14.1787	17.9489	24.0643	28.4631	23.8744	31.081	24.2577	16.2188	27.8362	23.5794	10.9821	8.16108
Phacu.CVR.001G019000	hypothetical protein	17.2058	37.9743	15.4014	27.2823	21.1019	11.2417	20.945	64.1013	22.691	13.5932	15.0379	16.3742	26.4519	28.9688	30.9634	12.6769	5.44973	9.10798	14.8909	18.1637	25.5059	20.0705	16.3594	23.6538	52.8347	18.0996	17.3903	13.4596	17.2864	8.24167	15.4558	13.5404	12.1724	62.6659	23.5523
Phacu.CVR.001G019100	RING/U-box superfamily protein	20.3086	24.6692	21.7858	31.0908	26.1145	27.9912	22.8935	34.9466	30.5296	18.9024	17.1153	20.5988	29.6714	27.4749	24.8535	12.0878	10.1886	8.65433	19.2689	20.5099	21.6305	22.3007	27.4171	23.547	27.077	29.4006	29.4808	14.6927	16.3122	18.268	17.7512	17.5175	16.9266	20.1284	30.6278
Phacu.CVR.001G019200	NAD(P)-binding Rossmann-fold superfamily protein	6.28425	8.50571	7.6456	6.38766	7.38235	8.47434	5.08798	3.90056	6.29017	8.08854	9.53215	10.6235	5.32134	5.80698	6.20437	3.75033	4.32777	4.02372	9.3992	8.36914	7.8237	9.67265	10.2619	10.9266	6.48975	7.99417	8.27772	9.71283	9.61262	11.0202	6.54479	6.21412	5.34654	11.1434	10.4672
Phacu.CVR.001G019300	TRAM, LAG1 and CLN8 (TLC) lipid-sensing domain containing protein	0.716843	1.1259	0.338251	0.320033	0	0.0641271	7.61888	3.86771	7.71393	16.1566	22.2928	17.0064	1.522	2.45209	2.07692	3.94945	2.56399	4.69226	3.79829	3.91185	4.14917	13.8695	12.1819	14.6894	1.7829	1.9243	1.85945	15.1851	15.6728	12.4878	2.87467	4.86759	4.90212	11.9764	13.2179
Phacu.CVR.001G019400	regulatory particle triple-A ATPase 4A	9.12866	9.11313	11.511	11.0508	10.0181	11.1591	2.0555	3.91305	4.75693	4.95199	6.84051	6.57099	6.70932	7.60588	7.37008	1.22488	1.67481	1.3548	5.728	6.09492	5.02665	3.21874	2.95774	3.3468	5.91182	5.86408	6.86407	2.9149	3.76455	5.07764	5.46679	3.61636	5.10494	3.40411	3.38022
Phacu.CVR.001G019500	Peroxidase superfamily protein	0	0	0	0.557873	0.312693	0	0.0636111	0	0.0623124	0.0621826	0	0	0	0	0.0643614	0	0	0	0	0	0	0	0	0	0	0	0.0631179	0.12317	0.125416	0	0	0	0	0.123919	0.24652
Phacu.CVR.001G019600	GTP-binding protein, HflX	5.26426	5.05135	6.01464	18.9379	20.5499	18.9531	68.7148	62.2569	65.6976	19.0218	17.6505	17.7697	15.9603	14.8372	15.5523	56.1129	57.3561	43.9201	19.6187	22.5106	21.3449	11.4213	17.1133	13.0375	7.96131	8.26188	8.91471	10.0555	12.562	11.1307	5.27845	5.82793	5.44374	11.541	14.3127
Phacu.CVR.001G019700	BEL1-like homeodomain	2.39382	2.82613	1.53853	23.1976	26.8439	26.5175	18.0318	18.8562	20.8217	16.9884	21.3533	19.4325	11.1294	13.5615	14.8798	10.9262	8.36472	7.47029	13.0487	11.4596	11.469	5.53373	6.3055	6.28533	3.60327	3.9957	4.55922	2.03813	2.24923	3.56081	1.76904	3.10049	2.53386	3.60265	4.30329
Phacu.CVR.001G019800	BEL1-like homeodomain	7.44391	6.73676	6.02307	22.1293	28.0691	27.3587	8.75039	8.12925	11.0627	14.5728	14.882	16.3091	9.43305	10.8669	11.8345	7.44677	7.62333	6.39846	15.5771	18.8939	17.5144	12.0821	13.4418	13.0386	14.7838	16.7553	15.679	17.4272	18.7054	17.8387	5.08369	5.23527	5.53711	9.76704	10.0027
Phacu.CVR.001G019900	beta-galactosidase	65.9261	61.5029	60.0733	34.6847	39.8467	36.421	26.0491	21.1779	30.8023	87.4453	84.9703	80.5369	47.185	42.7675	52.6104	19.7273	16.545	27.6052	6.57827	8.94087	9.08816	40.0687	35.9546	46.4141	167.082	184.032	167.085	151.981	173.196	148.437	90.5657	94.9184	88.2401	50.7842	57.2085
Phacu.CVR.001G020000	thioredoxin H-type	79.903	81.5546	78.201	58.5194	62.0408	64.7553	271.915	362.525	348.711	186.281	218.75	219.656	239.048	268.664	238.665	238.982	269.111	243.904	230.596	244.062	262.907	396.053	336.546	370.987	356.99	344.113	339.632	160.153	150.367	143.668	254.37	203.265	244.102	239.235	219.086
Phacu.CVR.001G020100	ATP-dependent protease La (LON) domain protein	0.53011	0.518744	0.940411	0.149488	0.80747	0.825355	32.9484	25.234	21.4517	13.5027	14.0228	13.2195	10.0741	12.3223	11.7693	160.999	167.711	133.238	6.69755	4.98331	4.70588	12.6543	10.189	12.7486	1.37099	0.972924	1.67285	9.05179	12.3063	15.4821	0.694322	0.485179	0.831321	6.11342	5.48526
Phacu.CVR.001G020200	LisH and RanBPM domains containing protein	0.0489729	0	0	0.205648	0.1027	0.103725	2.22455	1.21073	1.10941	2.84742	1.15217	2.41288	1.1378	0.436097	0.668927	4.04566	3.02414	1.53465	0.679302	0.608726	0.360887	1.27563	2.04063	0.892992	0.150497	0.148993	0.253955	0.887001	0.867404	0.342395	0	0	0.0521382	0.204617	0.101434
Phacu.CVR.001G020300	GTP1/OBG family protein	7.52947	8.36727	8.30902	5.8736	6.15977	6.34982	7.43256	8.86977	10.2061	9.07807	9.00577	9.68855	11.0671	13.095	11.4074	14.1849	19.5623	15.468	7.41877	10.5754	11.0756	21.556	21.6045	18.7722	10.2224	11.7519	11.0005	12.518	12.4566	12.4746	5.83519	6.93411	6.89027	14.1326	13.0242
Phacu.CVR.001G020400	Integrase-type DNA-binding superfamily protein	0.0368192	0	0	0	0.0725701	0	0.0751245	0	0	0.0368466	0	0	0.110761	0.0357111	0	0.0759451	0	0	0	0.108802	0.107329	0	0.146517	0	4.0029	4.45821	6.5159	0.0362843	0.0734796	0.0757991	19.704	19.0941	22.3652	0	0.0718287
Phacu.CVR.001G020500	conserved hypothetical protein	0.868106	0.934572	0.829986	3.99992	4.85606	4.87754	5.13982	4.13758	2.81554	8.81689	12.2103	9.45849	7.90935	8.4155	6.23876	7.65426	7.06476	4.35117	16.3889	15.4158	16.3614	3.65627	6.04101	5.06422	3.64531	3.45476	2.95788	3.8767	4.55174	6.8784	1.61639	1.03931	0.553626	5.15925	2.8556
Phacu.CVR.001G020600	Walls Are Thin	56.1448	58.5436	73.1809	144.515	167.778	172.923	1.40292	3.40912	3.01148	175.067	207.222	191.041	273.507	233.505	296.574	1.57733	2.37496	1.79029	87.9254	97.8398	105.368	45.9394	27.7553	45.3513	9.5511	6.66325	6.93953	32.8845	31.5102	38.8727	6.79411	6.00037	6.1843	72.6219	68.7416
Phacu.CVR.001G020700	origin recognition complex second largest subunit	18.0117	15.8855	19.8641	10.5918	13.6581	11.8117	2.4439	3.05921	2.89153	8.20468	7.12335	7.79336	7.59598	6.78169	8.04765	1.92844	3.11966	3.45041	13.1794	13.2817	12.744	13.745	9.91972	14.5004	15.5728	16.6401	17.3722	8.91026	8.44689	7.72373	8.92983	9.16772	10.0383	6.80336	7.87366
Phacu.CVR.001G020800	Protein phosphatase 2C family protein	8.05417	9.43946	9.40314	9.4814	7.45478	9.28991	14.4914	17.4404	11.2747	10.0453	9.38437	8.08489	6.32036	6.88718	8.2405	7.39099	9.35112	16.491	13.4406	12.1607	15.2804	7.75316	8.2048	9.2452	12.1791	12.6488	11.1082	9.73493	8.80694	9.50022	10.5705	10.1449	9.85197	9.01967	6.52325
Phacu.CVR.001G020900	BRI1 kinase inhibitor	0.0708945	0.217909	0.352346	7.37393	7.49183	6.40596	4.18079	2.70948	3.87186	1.64196	1.1862	1.48733	0.745433	0.480856	0.74304	4.50206	6.9887	7.43827	13.5979	15.5276	15.7993	1.51728	2.88761	1.78851	3.24864	2.99348	3.34829	4.74344	5.92057	5.57679	2.49695	2.0638	2.32315	7.59234	6.51492
Phacu.CVR.001G021000	phosphatidic acid phosphohydrolase	0.80808	1.54269	1.15581	2.47935	2.05763	1.52841	0.0374178	0.0752464	0.306936	0.402954	0.160123	0.215801	0.464971	0.424836	0.389158	0.0371692	0.184978	0.150658	3.42975	3.61243	3.23394	0.812505	0.633328	0.867672	0.631876	0.897334	0.503421	0.41032	0.517091	0.470703	0.274678	0.245944	0.368855	0.547055	0.428953
Phacu.CVR.001G021100	centrin2	1.88267	3.68815	2.42422	23.9347	31.9235	28.8699	45.5137	68.8192	61.9958	84.5534	123.314	113.474	73.2767	91.0798	93.007	29.6385	34.4163	20.6123	191.46	266.269	273.977	10.836	18.7585	13.3329	0	1.01544	0.286954	21.0948	26.0512	20.926	0.671063	0.995249	1.07781	24.3303	25.6146
Phacu.CVR.001G021200	Calcium-binding EF-hand family protein	1.54248	1.53872	6.1687	125.606	206.926	156.43	65.0876	233.878	114.239	709.754	864.881	748.948	611.577	807.817	840.019	21.069	42.7568	24.7943	87.5608	58.7038	127.544	19.1599	30.417	31.9705	0	0.51347	0	32.1605	42.8529	34.3279	7.23321	2.19459	0.53097	42.3043	47.2721
Phacu.CVR.001G021300	hypothetical protein	0	0	0	0	0	0	0	0	0	0	0	0	0	0	0	0	0	0	0	0	0	0	0	0	0	0	0	0	0	0	0	0	0	0	0
Phacu.CVR.001G021400	Polcalcin Bra r	0	0	0	0	2.59879	3.71131	0	0.511475	0	27.7998	30.892	17.5335	12.9433	13.347	21.7666	0	0	0	0	0	0	0	0	0	0	0	0	0	0	0	0	0	0	0	0
Phacu.CVR.001G021500	Calcium-binding allergen Ole e	0	0	0.360686	0.993833	4.19963	2.46155	0	1.05494	2.1217	15.2403	20.0757	23.9913	65.7334	90.0082	70.132	0.373921	0.662466	0.192045	0.0931413	0	0	0	0	0.18383	0	0	0	0.0898027	0	0	0.184989	0	0	0.0958946	0
Phacu.CVR.001G021600	plant glycogenin-like starch initiation protein	0.142812	0.257634	0.432363	11.643	12.7261	15.5443	0.557808	0.84065	0.584981	26.8152	44.2898	33.0457	20.7214	27.9127	27.9575	0.485674	0.740368	0.626218	0.8208	0.70154	0.487711	0.633981	0.214605	0.3524	0.115039	0.0946947	0.0716997	1.634	2.35349	3.19745	0.599414	0.397759	0.217136	6.3662	5.85854
Phacu.CVR.001G021700	Plant protein of unknown function (DUF827)	0.128375	0.0743	0.326258	20.6727	18.0211	15.2799	4.13178	6.07283	3.44951	3.1021	3.5284	2.93717	3.8496	3.29724	3.46691	4.01167	4.08447	2.18816	11.0763	9.79803	12.5508	0.314985	1.89079	0.395313	0.170771	0.428421	0.31521	0.156761	0.365136	0.259772	0.724792	0.471527	0.372234	0.683886	1.13193
Phacu.CVR.001G021800	sterol carrier protein	145.387	152.562	135.512	185.562	163.408	161.445	72.6803	111.09	83.0809	212.769	249.12	191.048	155.001	190.206	194.382	75.0026	74.4466	78.5277	229.804	193.604	281.986	150.09	139.933	170.984	265.481	209.921	207.298	193.701	160.477	160.406	212.764	168.387	187.11	330.323	224.639
Phacu.CVR.001G021900	cytochrome P450, family 707, subfamily A, polypeptide	0.58298	1.25807	1.0127	0.89724	0.803629	0.915532	28.9843	37.2106	39.3717	8.6426	11.5741	10.0979	27.4395	34.8253	42.9192	12.1796	22.9759	24.7665	7.58646	9.32119	13.1135	19.4503	25.3345	20.7582	4.55157	4.37735	2.68325	24.6016	20.289	18.5548	0.116406	0.33581	0.18199	15.1003	21.3728
Phacu.CVR.001G022000	cold regulated gene	6.99778	7.98671	9.41291	0.541817	0.541696	0.408241	0.253478	0.110592	0.337886	0.332308	0.204699	0.23885	1.15553	0.544603	0.922128	0.0494627	0.107456	0.245582	4.9371	8.20691	9.37707	0.25232	0.04795	0.43551	0.646568	0.709653	0.642012	0.899976	0.318137	0.481901	1.56092	2.82696	2.29017	0.893164	0.913948
Phacu.CVR.001G022100	Protein kinase family protein	27.6917	31.2827	31.1075	39.7018	37.224	37.285	11.2057	15.1495	12.0925	24.9779	25.7933	23.0497	29.3247	30.5535	31.0083	5.03218	9.2241	11.4412	22.4161	24.9668	27.7403	11.8095	11.2937	11.4803	15.5655	15.151	13.5466	24.9711	23.4515	27.0623	20.797	21.3275	19.3462	24.7556	27.607
Phacu.CVR.001G022200	photosystem II reaction center protein C	0	0	0	0	0	0	0	0	0	0	0	0	0	0	0	0	0	0	0	0	0	0	0	0	0	0	0	0	0	0	0	0	0	0	0
Phacu.CVR.001G022300	glutamate receptor	0.237884	0.135761	0.290088	4.74246	4.86405	4.39928	0	0.0553506	0	0	0	0.0798232	0.0802357	0.0824737	0.226557	0	0.0271975	0	0	0.0531801	0.0822057	0.0804864	0.0791975	0.186823	0.723479	0.842762	1.07003	0	0.0266403	0	0.460286	0.226896	0.409221	0.0284189	0.026738
Phacu.CVR.001G022400	THO complex, subunit	12.8425	10.5864	13.3633	13.575	13.24	12.5467	8.8271	7.5881	7.18973	11.1462	7.63015	9.49273	10.9773	9.97671	10.7918	5.56921	4.93609	5.11041	9.57446	9.71645	9.59355	14.8266	14.2793	17.3735	18.6927	19.0216	19.4673	10.5696	10.292	11.085	16.5183	16.1699	17.1644	9.68023	10.6751
Phacu.CVR.001G022500	S-adenosyl-L-methionine-dependent methyltransferases superfamily protein	7.48338	8.67204	8.53619	21.2032	21.7731	23.4811	7.49944	7.71537	9.31918	9.56689	8.02498	11.2686	13.4093	13.1917	12.0534	7.13735	6.35698	3.93156	8.24915	9.26227	10.5601	6.58719	12.597	9.14998	10.6791	13.271	10.6096	6.69017	6.32526	5.96069	9.19696	10.0156	10.1614	9.99192	10.378
Phacu.CVR.001G022600	Remorin family protein	42.4618	28.7411	34.0529	10.0353	10.1968	11.3231	6.18344	4.08692	5.54616	8.482	8.09439	7.53966	13.8001	8.73841	12.5258	0.965554	0.296687	1.23195	18.5531	20.9542	21.5751	61.467	41.8024	58.4272	75.0809	73.6473	69.1586	7.2266	10.1902	10.5092	27.4854	25.8137	26.6759	5.96455	5.69317
Phacu.CVR.001G022700	alpha/beta-Hydrolases superfamily protein	1.64986	2.26399	0.929437	4.64997	8.45642	4.50641	0.200269	0.144984	0.522445	1.42568	1.91311	1.57162	1.46834	1.84622	1.47704	0.150552	0.247719	0.53371	0.631076	0.601068	0.649634	0.441255	0.592121	0.901317	4.10834	4.30524	5.06845	1.65928	1.66112	1.89883	2.24816	1.55678	1.86682	1.99509	2.36933
Phacu.CVR.001G022800	Cyclin A3;1	16.255	14.9143	15.2437	6.51639	5.44295	6.5908	1.65849	2.13602	1.85411	5.36266	4.69039	5.55584	7.38974	6.04555	8.85997	0.78461	1.18559	1.1312	6.08345	8.26027	7.13857	16.508	12.6073	16.1341	18.7049	20.9149	19.5648	4.99104	3.6319	3.63177	11.7144	9.86107	10.7251	2.55084	3.52301
Phacu.CVR.001G022900	hypothetical protein	0.559096	0.322807	0.110839	1.4758	2.34757	2.63971	0	0.108446	0	2.05914	0.678931	1.46444	2.38924	1.41748	1.94088	0	0.113634	0	0.797525	0.452662	0.557198	1.02582	1.13275	1.03165	1.07009	0.676898	1.60612	0	0	0	0	0.238663	0	0	0
Phacu.CVR.001G023000	WPP domain protein	26.5488	30.6915	18.1168	24.697	26.7743	36.2531	3.80041	6.32015	3.81337	27.2731	28.0713	21.6722	34.6981	44.3251	46.6571	2.96691	3.7924	2.17268	11.5943	9.60782	15.7131	41.4169	33.883	39.3948	77.0657	44.8551	56.425	31.3616	28.059	30.2571	43.8326	15.1714	27.1483	42.9887	16.8813
Phacu.CVR.001G023100	hypothetical protein	0	0	0	0	0	0	0	0	0	0	0	0	0	0	0	0	0	0	0	1.15188	0	0	2.30547	0	1.13582	6.88695	2.32176	0	0	0	3.45944	1.22672	1.18761	0	0
Phacu.CVR.001G023200	hypothetical protein	3.22016	5.13383	3.2206	10.3372	10.4251	11.9822	3.23668	1.2813	7.74055	1.28764	0	3.23399	1.94574	5.14042	2.00069	0.643637	3.2261	0.647413	9.92382	3.87392	11.6453	7.1362	9.69368	7.76367	6.35663	16.7311	11.0638	17.8451	9.70246	5.85916	3.8714	13.745	8.65402	14.8103	18.0296
Phacu.CVR.001G023300	myb domain protein r1	13.1115	15.245	11.5609	19.2834	26.1461	21.3654	37.232	42.865	31.5774	7.62037	7.71203	5.76822	37.0214	33.3971	23.015	27.1578	40.8707	14.6307	60.9258	79.4318	42.2282	14.2062	18.4951	20.6816	21.1326	19.4821	23.7991	33.5853	20.98	36.6336	25.9238	21.7342	27.1108	62.3712	59.5265
Phacu.CVR.001G023400	Domain of unknown function (DUF303)	0.433547	0.417715	0.211623	2.13956	1.85625	3.04086	0.676446	1.23972	0.978566	7.92783	10.85	8.58835	5.16725	6.92164	9.18108	0.564853	0.933116	0.616943	0.481332	0.347735	0.908951	1.28868	1.95742	0.903305	1.15962	0.733524	0.807523	9.71289	8.77024	6.9367	1.93404	1.58412	1.13569	10.4379	7.86898
Phacu.CVR.001G023500	N-terminal nucleophile aminohydrolases (Ntn hydrolases) superfamily protein	99.2702	154.817	101.674	71.352	51.3655	68.1707	120.251	75.5399	71.5041	222.022	196.766	141.466	92.2979	63.3754	69.1936	26.9087	20.0246	46.9912	40.0718	30.9662	43.0158	405.958	361.332	512.364	57.8894	53.8506	69.5976	118.856	145.903	172.325	129.742	132.429	121.243	17.7451	23.0499
Phacu.CVR.001G023600	CYCLIN D3;1	83.8362	76.8021	87.3826	8.95193	11.2219	11.0946	4.08775	2.97228	4.44096	36.7658	43.5195	35.8139	20.8624	22.838	24.2562	1.56642	2.66609	4.86833	25.3222	36.1503	36.4383	67.0877	47.5624	59.8947	50.8218	53.0816	66.0881	12.9871	14.023	10.744	18.7331	17.7615	19.1347	2.17143	1.80247
Phacu.CVR.001G023700	Protein of unknown function (DUF3223)	10.1602	11.0906	8.01811	8.7601	6.47665	5.6626	2.08942	3.46051	2.18848	5.03926	3.1853	4.99111	5.78239	7.20702	6.78102	3.11114	1.98721	1.79217	6.57865	4.4639	5.53249	9.26207	6.87844	9.4693	10.6556	12.2732	10.8041	4.82355	3.73417	4.18229	7.37136	5.21969	5.70252	5.01585	4.18912
Phacu.CVR.001G023800	VIER F-box proteine	26.9132	35.644	25.0069	34.9315	36.2523	35.481	20.6245	23.812	20.0523	27.5176	28.6137	28.0774	26.9157	30.8797	29.1046	15.9985	13.8104	12.7407	24.248	21.7468	24.3925	21.8986	28.4409	25.6447	26.4503	25.516	24.4447	25.287	23.9812	28.9901	10.653	8.13871	9.39977	31.1266	31.9761
Phacu.CVR.001G023900	Mannose-P-dolichol utilization defect 1 protein	25.9819	28.1766	27.413	25.659	28.0561	29.4942	16.315	20.8481	19.6589	26.091	29.9935	29.0039	25.7449	27.9782	25.3889	15.3941	16.6452	16.5094	24.466	23.7509	23.4149	22.4039	21.2278	25.2088	32.9954	33.2237	31.5615	27.7534	25.8862	25.1887	27.4186	29.2399	29.4547	35.2785	32.8414
Phacu.CVR.001G024000	Granulin repeat cysteine protease family protein	477.207	507.653	439.489	538.734	617.186	570.444	158.049	197.483	196.939	205.196	267.033	260.875	159.365	171.443	192.997	226.954	238.234	209.991	1192.13	1477.37	1621.25	130.849	251.203	171.35	130.1	135.979	139.376	109.731	114.805	126.232	73.9776	54.8995	61.9368	173.924	148.639
Phacu.CVR.001G024100	Leucine-rich repeat (LRR) family protein	1.38087	0.91167	1.13082	8.9979	12.8103	11.1457	0.902813	0.527116	0.893666	3.17596	1.62649	2.35021	4.12125	3.30506	4.63422	0.945848	0.925351	0.861839	0.916006	1.37684	0.898827	1.07483	0.953056	1.03035	0.260797	0.249237	0.370027	1.89533	2.038	0.996515	0.250737	0.160189	0.138106	0.574633	0.302073
Phacu.CVR.001G024200	conserved hypothetical protein	12.8833	10.7277	9.64388	14.0873	13.3381	13.6729	8.87589	8.87454	8.38848	11.3784	10.1539	10.4528	11.6467	14.8128	11.7974	7.78917	10.9877	8.06814	8.33599	9.73167	9.12678	7.874	9.7818	6.56376	11.1835	11.5181	11.7643	9.33076	11.4817	8.54243	9.25089	9.88329	10.5285	11.7271	11.6268
Phacu.CVR.001G024300	P-loop containing nucleoside triphosphate hydrolases superfamily protein	24.9087	27.339	26.5273	10.1509	10.8274	9.80395	2.3096	1.53484	2.11173	30.0383	28.8469	22.2565	14.7162	11.2743	15.1573	1.70807	1.21369	1.71869	6.41654	5.64553	6.60735	34.6463	23.7433	36.413	10.9788	11.2785	10.5204	38.9682	39.4261	33.3461	9.31118	9.67043	9.54232	10.3199	10.5712
Phacu.CVR.001G024400	long-chain base1	31.7166	36.2606	33.1722	29.1369	26.4219	26.6148	15.6666	27.3684	18.8972	26.876	25.5015	26.7134	25.5318	22.2396	22.4496	8.26916	11.968	9.75769	18.8441	19.7318	19.5808	29.1188	26.7821	29.8152	25.8783	27.1975	26.4646	24.3141	23.5509	23.732	31.9984	35.9931	30.9338	19.3446	23.0365
Phacu.CVR.001G024500	SPla/RYanodine receptor (SPRY) domain-containing protein	9.10915	8.36204	7.99333	6.86297	4.78469	5.73547	0.0885335	0.268043	0.432269	1.04383	1.44155	1.04852	0.741021	0.800401	1.10017	0.0887142	0.235188	0.0595282	0.503992	0.253533	0.28963	0.432324	0.678768	0.403525	0.679874	0.614916	0.634185	3.67636	3.14725	3.6424	1.58953	2.01293	1.48185	2.35436	2.78465
Phacu.CVR.001G024600	C2H2-like zinc finger protein	4.74832	5.00193	4.4225	2.27513	2.43256	2.39182	14.2038	14.5613	15.2584	8.28517	8.8073	9.09895	7.08639	7.40687	9.01284	11.7125	16.3881	18.8953	4.20274	4.7906	5.52519	12.006	10.4336	11.5105	6.63654	5.05701	5.56381	6.51009	7.68705	6.60372	4.12304	3.51891	3.1307	5.18223	4.32529
Phacu.CVR.001G024700	proteinaceous RNase P	8.84649	9.51282	8.63885	5.44775	4.45264	5.28443	8.20552	7.3637	9.29752	11.0619	11.4848	10.4892	7.83788	7.37347	8.12885	7.18095	9.6901	11.3091	5.70158	5.55542	5.46422	14.0312	12.5295	11.9522	10.8523	9.85322	10.0523	9.02236	8.65777	8.59567	6.24394	5.93276	6.65978	6.04783	6.13551
Phacu.CVR.001G024800	related to AP2	6.67615	11.5613	7.92093	23.1002	31.8524	22.2593	7.97265	5.65493	6.50254	40.2048	44.8093	33.2068	28.1303	42.9449	41.9873	6.86793	9.20876	6.32654	10.2082	9.29586	13.1301	2.58185	6.79056	3.92021	2.1443	1.57995	1.61186	8.78982	8.34206	8.0184	1.75903	1.07219	1.06435	16.5968	10.0669
Phacu.CVR.001G024900	WUSCHEL related homeobox	3.85743	4.09948	4.01376	17.9802	25.0748	27.4491	2.57113	3.49994	3.47495	83.8494	86.1243	86.3951	35.2217	49.2214	52.7667	1.68796	1.54489	2.44993	2.47882	3.23129	3.6193	21.4085	14.7292	19.9586	0.145673	0.188418	0	6.36154	5.25031	6.95529	0.560125	0.358101	0.445724	8.41099	9.72544
Phacu.CVR.001G025000	poly(A) binding protein	410.173	400.896	421.686	186.485	162.274	191.289	59.5346	79.1652	78.1979	198.747	170.144	181.272	218.988	232.114	240.984	57.751	66.838	72.6405	191.325	191.516	207.866	364.846	276.238	365.472	387.732	384.679	412.547	251.966	234.225	243.012	302.172	242.728	265.283	190.312	184.707
Phacu.CVR.001G025100	hypothetical protein	0	0	0	0	0	0	0	0	0	0	0	0	0	0	0	0	0	0	0	0	0	0	0	0	0	0	0	0	0	0	0	0	0	0	0
Phacu.CVR.001G025200	NAC domain containing protein	2.61624	2.70741	4.01741	4.69033	3.93371	3.38948	1.62953	3.56852	2.9072	3.91114	3.2739	4.3966	7.27487	4.53843	4.73844	1.92709	1.73149	1.30966	3.45079	3.45421	3.49426	4.38847	5.0503	5.55389	6.90638	7.02153	6.38247	5.19978	4.01996	5.61063	4.90098	4.90453	5.88443	6.72697	12.0251
Phacu.CVR.001G025300	RING/U-box superfamily protein	25.0463	25.852	25.6431	27.5784	31.3385	29.6252	13.4068	13.9311	13.4988	21.1131	22.5598	22.9189	15.916	14.6207	17.5597	10.4986	10.5325	9.2429	13.9612	15.8299	14.6268	6.13553	6.99296	5.88268	9.89343	11.1192	11.1153	3.15333	2.94209	3.56513	11.8071	9.8919	11.0997	5.18653	5.31033
Phacu.CVR.001G025400	basic helix-loop-helix (bHLH) DNA-binding superfamily protein	5.05433	6.65278	7.43773	0.872537	0.539713	0.804866	1.1386	1.35593	1.64667	3.49051	3.68142	2.29978	1.75674	1.4174	1.74287	1.47613	1.53283	0.927507	1.68206	2.04671	1.44741	2.05536	3.12438	2.33666	2.08151	1.85455	2.20835	0.412381	0.373108	0.640349	2.36512	2.07532	2.08206	0.569749	0.368147
Phacu.CVR.001G025500	S-ribonuclease binding protein	14.0585	14.1352	13.0025	15.4366	16.6393	16.6024	12.0814	12.6048	13.9769	13.3372	13.8558	14.3995	11.6383	12.0298	12.9146	8.69805	8.75599	6.48466	11.0184	12.0694	12.6962	12.7598	15.7202	14.1744	15.7053	17.2321	14.9439	9.71466	10.3538	9.9168	14.0227	12.8686	12.5636	10.332	10.9908
Phacu.CVR.001G025600	heat shock transcription factor B4	25.6604	19.713	20.6408	8.06049	8.25764	8.16904	0.745751	0.85435	0.782798	21.0634	13.5234	16.1401	10.315	9.65015	10.52	0.58165	0.783801	0.293853	5.67705	6.34468	7.14947	7.49442	7.00575	8.47046	6.32087	7.14057	7.33422	2.75527	3.69629	3.08867	7.33473	5.86533	6.75208	0.775579	0.841987
Phacu.CVR.001G025700	CYCLIN A3;4	5.38657	6.08308	6.07893	6.31848	5.17807	5.17371	4.07097	6.23721	6.08792	5.72853	5.24683	6.33112	4.75699	4.04878	4.80144	4.24732	3.878	3.3629	6.2855	7.9438	8.07055	8.60441	10.3373	10.5238	11.2913	14.6437	11.1918	6.10956	6.82032	5.31739	8.01876	8.1183	6.44103	4.44009	5.41016
Phacu.CVR.001G025800	Gibberellin-regulated family protein	196.593	166.755	237.272	5.27928	2.54128	1.7832	2.8306	1.5003	1.71439	18.3646	12.8565	13.1895	1.51922	3.38669	2.06898	1.31577	0.531125	1.52489	3.94056	5.24048	9.81741	67.2896	66.8822	74.3574	382.469	482.775	560.324	259.885	280.068	231.589	499.274	708.587	643.438	3.27919	5.79023
Phacu.CVR.001G025900	Protein of unknown function (DUF620)	13.0862	13.9404	13.9125	9.22136	11.8884	10.4309	7.3953	7.64159	9.7904	15.2928	15.3902	14.4869	11.9489	14.8607	14.2988	6.40117	4.79996	7.98941	8.1147	7.54417	8.11514	14.7191	13.2261	17.6653	31.7399	33.0728	33.7072	12.817	13.6809	14.946	19.6961	19.4666	20.9788	10.2361	12.3487
Phacu.CVR.001G026000	Syntaxin/t-SNARE family protein	10.2865	11.2418	12.1856	14.4894	13.6091	12.9399	8.75369	13.9443	12.2927	10.8646	10.8054	10.4031	15.6171	13.1907	14.7684	14.6738	16.4937	11.3847	16.8863	19.3592	14.4886	15.7683	19.6709	16.9908	12.8565	13.7623	13.3985	13.913	17.5224	14.0664	9.11366	10.4272	7.87877	14.291	18.6445
Phacu.CVR.001G026100	Subtilase family protein	0.688415	1.6793	2.23766	42.2855	53.698	46.1948	42.0633	76.0715	50.0795	334.798	489.719	328.44	74.1339	89.9083	105.338	54.1752	36.7769	39.6339	110.98	89.071	87.007	3.41991	3.70335	2.85272	6.85906	6.06419	11.4695	156.181	131.856	174.785	10.879	8.85487	9.91739	205.839	178.424
Phacu.CVR.001G026200	acyl-CoA-binding domain	1.64886	4.14378	2.65905	8.33867	10.4259	10.1523	1.21321	1.05518	0.999918	5.67959	7.29468	6.24216	7.24961	6.84223	7.13553	0.504505	0.437166	0.489544	4.29888	4.1618	3.61437	2.53219	12.9664	4.55832	3.65847	3.4889	3.9447	8.82674	7.18518	8.37603	4.20224	5.06394	3.70114	3.5334	2.83405
Phacu.CVR.001G026300	TBP-associated factor	15.4725	15.2355	14.9135	18.8503	19.3475	17.8103	12.6486	12.8286	11.3677	12.8341	12.9475	12.624	15.1003	14.1436	13.3096	9.13097	8.13733	6.13261	14.029	13.1402	15.3487	13.5864	14.4345	13.8067	16.5881	17.711	16.0544	12.015	11.8026	13.5631	14.5621	14.5876	13.8101	13.4245	12.5345
Phacu.CVR.001G026400	hypothetical protein	4.1948	5.91467	6.28699	1.05281	0	0.361638	1.05343	0	1.39895	0.698892	0.361874	0	0.703572	0.348598	1.08575	0	0.350007	0.351671	1.43573	1.74914	2.81113	0.352139	1.05147	0.70255	22.0514	29.6363	35.7134	0.345847	1.40357	0.353628	81.4321	55.7894	53.4513	0.348853	0.349595
Phacu.CVR.001G026500	Glycosyl hydrolase family 35 protein	7.95301	6.42254	6.34753	0.0607008	0.244083	0.18715	0.120359	0	0.179858	1.33484	1.34267	1.32005	2.34574	0.985009	1.8495	0.118948	0	0.120837	9.79162	8.95376	9.62494	1.80358	2.54812	3.1333	9.38423	11.0792	14.6622	33.0182	29.2029	19.7138	26.2125	29.6978	26.8154	0.572357	1.19352
Phacu.CVR.001G026600	hypothetical protein	0	2.00323	1.0055	1.0095	0	0.518552	1.00769	0.999197	0.503251	1.00491	1.04049	1.51392	1.01154	1.50387	2.07484	1.50243	0	0.503638	1.5456	2.01529	1.00997	2.52738	1.00863	2.51933	3.47807	1.50715	0.50745	0.996181	0.504833	1.01564	0.504495	0	0.518993	0	1.5075
Phacu.CVR.001G026700	Family of unknown function (DUF566)	3.69831	3.90745	4.60687	4.66466	4.83024	4.3861	3.41685	4.35434	2.69244	4.8412	6.83852	4.08893	5.20179	4.55057	4.54614	1.42361	1.98682	1.5223	3.94371	4.85398	6.16123	9.47867	7.62827	8.42647	10.8275	12.7155	12.531	5.84757	6.95156	8.42998	4.96315	6.07232	6.00644	3.06658	5.94853
Phacu.CVR.001G026800	salt tolerance zinc finger	11.9352	14.8185	12.4812	60.8509	77.637	54.1234	14.0499	31.0401	12.1694	24.7097	28.6445	21.9713	134.83	55.0516	112.089	22.4332	51.1114	28.2493	15.833	14.0254	13.9898	3.76327	6.08458	4.16064	4.06283	3.80501	3.15658	6.85226	6.16137	6.74558	2.02048	2.09705	1.51263	22.0494	14.1974
Phacu.CVR.001G026900	basic helix-loop-helix (bHLH) DNA-binding superfamily protein	1.43187	0.730198	1.0057	1.93859	1.71523	1.69331	0	0	0.0442757	0	0	0.0435867	0	0.0925588	0	0	0.134994	0	0	0	0	0	0	0	0	0	0	0	0	0	0	0	0	0	0
Phacu.CVR.001G027000	hypothetical protein	0	0	0	0	0	0	0	0	0	0	0	0	0	0	0	0	0	0	0	0	0	0	0	0	0	0	0	0	0	0	0	0	0	0	0
Phacu.CVR.001G027100	nucleic acid binding	6.10194	7.66812	6.87251	8.78265	8.8497	8.71338	5.31689	5.52537	6.99703	4.9529	5.38395	4.71343	8.10412	7.3972	7.27734	4.70031	4.89997	3.82046	6.88931	7.61624	6.68432	5.85075	9.17545	8.36878	8.3234	9.31059	8.90772	6.99716	6.92499	7.14774	6.33174	5.75408	5.9528	8.77894	9.30881
Phacu.CVR.001G027200	hypothetical protein	0	0	0	0	0	0	0	0	0	0	0	0	0.334785	0	0	0	0	0	0	0	0	0	0	0	0	0	0	0	0	0	0	0	0	0	0
Phacu.CVR.001G027300	Galactose oxidase/kelch repeat superfamily protein	3.84582	4.11409	3.76344	11.3066	10.5424	10.2555	1.22172	1.50197	1.31386	6.27674	4.95232	4.56802	6.72199	5.29432	6.94201	0.430171	1.05711	0.628993	5.62071	5.88196	5.8655	4.92635	6.47145	6.16723	5.77624	6.3665	6.36364	5.33692	5.32824	5.14324	2.9014	3.41213	3.64169	6.52424	5.14033
Phacu.CVR.001G027400	voltage dependent anion channel	16.6112	13.6339	19.7877	5.16521	4.16076	5.4033	2.21119	5.22426	4.54998	5.219	4.79524	5.36858	5.06995	5.59648	3.61167	0.97733	0.99033	0.657885	3.68817	4.95261	5.47298	11.0191	7.35523	9.29096	12.2728	14.2671	14.1144	3.83598	3.95615	3.67194	6.67798	7.22723	6.69406	5.61747	5.38531
Phacu.CVR.001G027500	ARM repeat superfamily protein	2.38395	3.02902	2.3976	14.395	14.8372	13.8743	14.2934	9.9557	6.68695	21.0418	19.8693	18.8058	9.99859	13.7842	14.2466	10.4993	7.22986	7.36459	15.3659	11.0187	13.9028	11.6341	13.7559	14.4478	7.91831	8.69473	10.6961	12.1703	12.4515	16.6255	6.45693	6.35178	8.27653	14.0089	13.4253
Phacu.CVR.001G027600	alpha/beta-Hydrolases superfamily protein	9.68448	13.4347	10.7882	25.6683	24.2814	23.7609	20.3538	18.1152	14.486	33.4972	30.6006	24.8469	35.115	55.6317	31.4273	38.2129	40.2951	19.1483	170.453	170.049	163.141	126.133	319.932	232.824	209.279	198.194	240.149	68.4529	65.7313	97.5947	53.511	40.7583	51.0163	84.7484	66.4905
Phacu.CVR.001G027700	hypothetical protein	1.93331	1.79974	1.87202	0.754016	1.20656	1.40071	0.617972	0.71991	0.541984	2.38444	2.4043	1.95027	1.9158	1.36462	1.77695	0.675623	0.731892	0.491927	3.38864	3.88079	3.96248	4.98216	7.9581	6.28178	8.02264	7.59897	6.31112	3.291	3.20937	2.35312	2.21954	2.40491	1.55034	1.95774	2.734
Phacu.CVR.001G027800	interferon-related developmental regulator family protein / IFRD protein family	12.4048	8.05546	12.6639	24.1833	22.999	28.5476	53.3439	46.0789	46.6063	41.7248	41.5477	46.8694	27.0684	22.2842	26.4645	55.6369	48.417	45.8068	37.4156	44.1501	33.9231	37.5638	29.8757	33.6727	25.5672	25.9944	24.7683	24.7351	26.2779	26.5357	19.3888	20.0145	21.8778	18.7499	22.8962
Phacu.CVR.001G027900	no pollen germination related	0.637459	0.165284	1.02253	3.94367	4.55017	4.68057	1.21889	1.9255	2.28561	4.96556	4.23339	3.90184	4.33221	2.65222	3.13879	1.60405	1.32718	1.23744	1.14132	0.514124	1.21677	6.62017	5.36667	5.58448	8.72883	8.3407	9.85188	2.08912	1.73389	2.06281	4.83067	6.75762	6.68752	2.05079	2.76062
Phacu.CVR.001G028000	Small VCP/p97-interacting protein domain containing protein	41.6679	44.6478	26.4353	96.9587	105.028	73.5962	48.0341	130.71	71.3043	61.0209	84.3845	68.401	61.4199	76.1985	81.0837	31.5028	37.7164	24.5322	87.7374	67.269	81.7858	48.1205	61.199	49.0079	102.511	84.2979	84.2296	64.4498	42.8843	36.9974	107.136	64.0413	93.5244	136.582	44.7314
Phacu.CVR.001G028100	hypothetical protein	61.7493	70.9821	92.3063	102.567	119.135	109.282	40.1051	43.0581	74.529	90.9801	94.4728	130.62	61.5119	67.758	94.2999	23.2674	31.3141	31.4201	68.242	55.8653	78.7818	108.35	115.91	95.3836	188.363	189.552	170.446	97.9317	120.672	69.0613	123.934	80.7211	97.4491	114.603	86.3614
Phacu.CVR.001G028200	conserved hypothetical protein	7.27846	9.45758	11.3045	12.3384	12.3786	7.7175	1.61783	2.41046	3.31135	3.34391	5.50207	6.22093	6.15223	4.16576	7.83898	1.39122	1.72712	1.62442	4.6368	5.80397	5.6979	6.46771	9.40471	5.54237	10.0029	11.8723	10.7818	5.91582	6.10454	3.6762	7.20918	5.0124	6.51487	6.47627	3.77708
Phacu.CVR.001G028300	ZCW7	15.0471	16.4013	13.0667	13.5293	12.601	13.4894	5.03293	3.19644	4.99116	7.22406	6.95343	6.68996	10.775	13.3931	12.4098	3.85464	3.62155	3.74067	7.34474	8.64568	7.78857	10.7367	12.3214	10.4109	11.1453	10.5862	11.743	5.95861	5.68053	7.61352	6.07982	4.58835	4.81406	8.13564	6.97603
Phacu.CVR.001G028400	ZCF37	0.675846	0.487588	1.47933	23.5887	20.8909	16.1327	0	0.204443	0.118447	0	0	0.0387144	0.0397402	0	0.084756	0.0410044	0.159895	0.121836	14.6797	14.39	12.687	0.361203	0.622049	0.396683	0.0393552	0.0381986	0	0.0385059	0.116159	0	0	0	0.0404097	0.0417	0
Phacu.CVR.001G028500	GATA type zinc finger transcription factor family protein	113.826	117.204	118.552	77.3176	89.3147	84.8455	6.17532	3.7011	7.49325	156.943	150.202	123.185	72.1355	87.1701	106.437	1.93827	3.07304	9.35374	36.7553	34.6915	42.0867	72.0437	45.7171	69.1174	26.8125	27.1271	25.7102	227.312	195.942	191.668	18.6206	12.9837	15.1985	107.913	139.376
Phacu.CVR.001G028600	F-box family protein	12.3904	15.1335	12.5484	18.6507	18.2008	18.2176	14.3222	12.9903	13.1204	18.5004	18.29	18.5544	15.1484	20.3302	16.5228	9.78116	8.62309	8.32557	17.7468	17.3453	17.7225	15.1857	17.0811	18.838	20.1883	19.212	22.7691	15.8656	17.2703	18.6479	11.7603	11.6365	10.9501	16.1237	13.3672
Phacu.CVR.001G028700	exocyst subunit exo70 family protein G1	0	0	0	0	0	0	0	0	0	0	0	0	0.0241726	0	0	0	0	0	0	0	0	0	0	0	0.0239133	0.0472386	0.120693	0	0.0236312	0	0	0	0.0246308	0.0240866	0.0247191
Phacu.CVR.001G028800	conserved hypothetical protein	0.249681	0.205508	0.071074	0	0	0	0.145326	0.0342683	0	0.179004	0	0	0.0360592	0	0.036027	0.109643	0	0	0.250928	0.355359	0.279856	0.108014	0.68454	0.0718902	1.39922	0.857361	2.1327	0.247986	0.252792	0.148028	48.6312	61.0267	64.6246	0.0330668	0.140638
Phacu.CVR.001G028900	hypothetical protein	8.89693	9.18418	8.36257	7.0006	7.71801	7.3093	1.68654	1.32126	1.77504	6.82461	5.63483	5.92447	7.25003	6.54519	6.04628	0.908053	1.14379	1.30041	3.57333	3.64532	5.11311	8.6089	6.58777	8.49696	11.0589	10.5727	12.2301	7.66191	6.67668	7.80253	8.13602	7.36298	8.04164	4.5209	3.09315
Phacu.CVR.001G029000	Xanthine/uracil permease family protein	0	0	0	0	0	0	0	0	0	0	0	0	0	0	0	0	0	0	0	0	0	0	0	0	0	0	0.0394734	0	0	0	0	0	0	0	0
Phacu.CVR.001G029100	conserved hypothetical protein	0.760877	0.750951	0	12.6943	12.0563	10.0265	23.0156	18.6474	17.2248	1.52023	1.09394	2.07881	3.201	2.4106	2.5004	4.03696	4.54507	4.78586	14.9978	15.6435	15.3998	32.0782	19.4401	29.0394	8.95504	11.2245	4.86553	22.8331	18.0271	23.3337	0.915814	3.0028	1.56127	13.7293	20.0231
Phacu.CVR.001G029200	Transducin family protein / WD-40 repeat family protein	50.3057	48.6212	52.265	16.5414	13.0986	15.5821	8.8615	16.2136	12.2943	16.1926	13.3038	14.7769	19.3905	19.0321	18.5309	4.68106	5.84972	6.82923	16.9684	18.8245	20.4784	34.1255	24.2694	30.1491	34.7972	33.2575	33.027	17.7299	16.5972	18.1997	41.7315	39.6955	37.9102	18.8656	22.181
Phacu.CVR.001G029300	rotamase FKBP	12.6804	12.7185	14.2347	23.068	22.5625	19.5607	10.3701	11.2504	11.4519	13.8773	13.0943	14.1745	23.272	23.4176	22.7974	5.21211	6.01224	6.14521	18.2396	18.3688	18.8696	20.9927	26.9918	22.2167	24.7365	25.8071	24.4334	17.5052	19.6498	17.7232	12.6334	16.1726	12.5676	25.9217	29.875
Phacu.CVR.001G029400	FKBP-type peptidyl-prolyl cis-trans isomerase family protein	3.23507	3.1672	2.76939	6.88661	5.61357	4.73613	3.63039	3.62132	2.25958	3.01812	3.70324	3.11912	6.59438	8.04285	5.6281	1.47049	1.61483	1.64446	4.61512	4.77577	5.43863	5.87426	5.76771	5.28043	6.36323	5.69447	5.6236	4.95981	4.16812	5.23166	3.9636	2.34428	3.01914	6.30621	7.04102
Phacu.CVR.001G029500	conserved hypothetical protein	45.4457	95.6591	48.3769	37.2385	19.9059	14.2408	0.826823	0.681117	0.26187	2.76989	2.79548	3.04426	20.6003	22.5074	16.4512	0.947609	2.17042	0.503766	26.3327	32.5476	26.4331	11.1067	18.8958	10.8797	7.25487	9.7906	10.0461	13.276	14.3957	17.1176	2.04414	1.11788	0.599912	17.8627	13.6512
Phacu.CVR.001G029600	conserved hypothetical protein	18.666	14.6712	17.026	15.0804	19.5385	17.6639	2.14523	1.61674	1.86243	23.3454	20.4998	18.535	18.4208	20.0353	19.0427	0.729006	0.614093	0.880285	2.42758	3.79862	5.76894	15.776	10.9661	12.3657	10.9228	12.9683	9.44749	11.005	11.649	11.3264	4.3072	3.93501	3.76515	2.16383	2.66738
Phacu.CVR.001G029700	Ubiquitin carboxyl-terminal hydrolase family protein	6.24717	5.28249	5.2981	5.2606	5.45184	4.68644	0.870295	1.24251	0.709958	4.61528	5.31621	5.97799	5.98004	7.30283	5.79863	1.15303	1.15502	0.953621	3.73972	3.38151	3.21469	4.5556	4.94615	5.58335	7.25753	6.8275	5.62589	3.97714	4.3352	3.91132	3.14641	2.13452	2.89553	3.40609	2.78193
Phacu.CVR.001G029800	Tetratricopeptide repeat (TPR)-like superfamily protein	5.38242	4.19122	4.99548	5.96888	8.65926	9.27163	1.12896	2.49147	1.67678	8.5688	9.13048	10.0768	5.61881	7.04993	6.78391	0.556333	1.67885	1.68044	4.30919	6.33476	5.53565	4.87367	3.51466	6.1859	6.89467	8.66199	4.8699	3.82604	5.17386	5.15855	5.08704	4.17752	3.06788	2.93921	3.36911
Phacu.CVR.001G029900	basic leucine-zipper	0.706119	0.789966	0.48336	0.699755	0.471227	0	0	0	0	0.227579	0.347807	0	1.52631	7.04798	2.32979	0.810983	0.590929	0.119041	0.46212	0.119716	0.34933	0.116863	0.971115	0.711692	0.335138	0.483216	0.606762	1.14132	1.19705	1.90508	0.4504	0.126242	0.491408	2.42079	2.14898
Phacu.CVR.001G030000	P-loop containing nucleoside triphosphate hydrolases superfamily protein	15.2726	11.8946	13.9205	5.27769	4.70794	5.50928	0.121631	0.18608	0.379674	4.33363	3.45207	3.22963	6.12177	7.26983	6.33119	0.222062	0.342354	0.130619	3.27052	4.40108	5.70919	19.1907	12.8448	17.9727	11.8616	13.4197	12.2073	2.3955	2.92859	2.18621	3.97635	3.15476	3.42657	1.42869	1.44893
Phacu.CVR.001G030100	hypothetical protein	0.444423	0.626777	0.38915	1.68635	1.16048	1.96106	0.734216	0.268515	0.614546	1.8974	1.9192	1.37992	0.308823	0.452981	0.412388	0.786319	1.30387	2.16351	0.404264	0.639895	0.519569	2.24657	1.34979	1.82588	0.606925	0.891735	0.846778	0.0859626	0	0.13184	0.488946	0.719647	0.320239	0.0893934	0.0438376
Phacu.CVR.001G030200	pre-mRNA-processing protein 40A	38.4459	37.8984	34.4213	18.1428	17.4274	19.5347	12.3967	15.1206	13.766	16.6165	16.5884	18.2426	20.9897	22.6475	21.8996	10.4896	10.1732	8.79478	16.2016	18.6614	19.6966	28.4784	27.6281	28.7239	35.4687	33.638	30.2876	20.616	20.9956	20.6021	32.5524	32.2819	32.2582	24.3742	23.0917
Phacu.CVR.001G030300	Class II aminoacyl-tRNA and biotin synthetases superfamily protein	72.7367	66.6183	72.3096	57.5602	51.6183	55.4824	22.3472	29.3296	26.6571	42.8399	39.3886	42.2431	42.3346	42.0214	41.1614	18.4791	19.7323	18.8852	43.7299	45.3382	45.7215	52.3125	44.0455	48.7041	49.5525	48.7937	55.2953	36.8652	30.9819	38.7119	47.6071	46.7119	49.1236	30.4099	30.5128
Phacu.CVR.001G030400	GC-rich sequence DNA-binding factor-like protein	10.4391	11.4777	9.93516	10.9566	9.05742	10.337	7.2751	8.20739	8.12055	9.40462	9.15049	8.79074	11.5698	11.9226	11.1239	5.64968	6.74867	4.89075	11.2949	12.7657	11.8332	8.84701	9.49631	10.1034	12.9716	12.4476	12.2755	8.58106	8.6649	8.1548	7.63903	6.8704	7.76855	9.80926	10.61
Phacu.CVR.001G030500	20S proteasome beta subunit PBB2	69.6235	61.7565	72.6161	71.3404	68.8704	70.2206	30.1728	39.0849	46.2342	62.3379	55.0043	68.8236	61.2773	55.7119	59.2269	23.0927	21.7438	20.0092	48.1381	56.6613	51.4409	69.7154	64.7373	68.7426	80.6864	88.2778	83.3265	71.275	74.2983	57.7989	82.9978	82.949	81.134	63.6867	57.9473
Phacu.CVR.001G030600	Protein of unknown function (DUF607)	1.72195	0.582809	0.345465	0.925382	0.691862	0	0.133533	0	0.401472	0.458437	0.706985	1.26204	0.462615	0.231707	0.42396	0	0	0.111306	1.62162	0.840721	1.26855	1.14471	1.13976	0.569794	1.03566	1.48873	1.03815	0.566574	0.568366	0.676404	1.05873	0.736029	0.701435	0	0.410109
Phacu.CVR.001G030700	Ribosomal protein S10p/S20e family protein	14.0474	12.8757	16.0303	9.14828	8.23615	8.59843	73.5989	61.7575	72.2996	30.4133	27.5992	25.8011	19.3168	19.8004	22.9365	92.2729	92.4799	109.154	23.6561	25.0136	25.8521	78.8168	68.3668	69.83	15.6634	15.4257	15.6548	45.6807	50.4911	43.8059	11.4617	10.734	12.5502	29.4624	27.2259
Phacu.CVR.001G030800	G10 family protein	19.5061	18.7431	18.5164	15.9013	15.65	14.7276	10.8513	17.2106	15.4875	13.7667	14.202	15.0988	15.8692	15.7085	14.4241	6.15187	7.59912	7.11822	16.3267	15.516	16.4597	17.7908	14.4249	16.76	25.1657	21.6817	22.8499	11.6553	10.7342	10.2514	20.6571	12.9606	16.7054	16.0785	13.926
Phacu.CVR.001G030900	hypothetical protein	0	0	0	0	0	0	0	0	0	0.957955	0.496603	0	1.44709	0	0	0	0	0	0	0	0	0.964394	0.480741	0	0	0	0	0	0	0	0	0	0	0	0
Phacu.CVR.001G031000	hypothetical protein	0	0.939893	0.535125	66.4707	72.6054	67.7323	3.54746	5.29739	5.58338	23.5099	22.8071	28.559	24.6774	24.9982	22.3193	9.05871	9.27889	16.4991	0.638727	0.230062	1.18224	0.609893	0.304615	0.383877	0	0.152465	0.0766918	0.455037	0.383209	0.47034	0	0	0	0.560158	0.768604
Phacu.CVR.001G031100	hypothetical protein	0	0	0	0.133354	0.206523	0.920189	0	0	0	0.407396	0.872088	0.538129	0.407193	1.12063	1.23293	0	0	0	0	0.200225	0.272375	0.549078	0.133823	0.54913	3.54832	4.10634	3.41171	0	0.134116	0.204877	0.410878	0.357332	0.211678	0.563936	0.267149
Phacu.CVR.001G031200	growth-regulating factor	77.0354	88.4563	70.9602	11.7896	10.6238	13.3035	11.9631	9.76159	11.887	7.27729	3.71222	5.13291	3.29373	4.00966	3.81685	4.17157	6.00617	4.99995	18.7005	23.007	23.7775	17.7465	29.6231	20.017	8.69918	8.84586	14.5282	1.37962	0.997621	2.14285	34.3529	35.9562	42.3015	2.31221	2.06879
Phacu.CVR.001G031300	DUF3054 domain containing protein	21.6105	15.6743	22.4419	10.1908	13.0613	11.9112	56.0178	49.3691	59.3254	18.6511	15.1151	17.5408	16.42	13.6903	14.286	56.1055	60.4853	67.9195	6.88067	10.9215	8.56564	27.2081	30.9788	25.3896	10.4608	10.012	13.557	15.3542	17.5099	14.521	15.0927	14.5273	13.587	15.5735	12.994
Phacu.CVR.001G031400	Integrase-type DNA-binding superfamily protein	21.8323	20.4899	20.7641	6.88327	8.19064	8.15241	0.312109	0.260677	0.42004	7.08616	6.03922	7.17332	20.8489	16.7282	16.0013	0.0631763	0.305596	0.33237	0.162088	0.369609	0.430596	2.28724	1.45545	2.3504	4.93934	4.936	5.86981	0.0198791	0.0598545	0.0397562	1.69435	1.90393	1.82237	0.0402031	0.0802516
Phacu.CVR.001G031500	basic helix-loop-helix (bHLH) DNA-binding superfamily protein	146.415	172.956	150.086	72.5529	76.9961	72.5903	6.9828	9.34435	10.4323	66.242	68.2393	65.4497	33.8288	42.194	46.5735	4.8492	6.16262	9.61123	20.2992	21.2135	26.1337	51.0954	42.7826	54.527	43.4411	46.158	39.4316	31.7204	27.7498	32.5935	25.9335	27.3543	22.7332	39.3857	42.7254
Phacu.CVR.001G031600	hydroxyproline-rich glycoprotein family protein	0	0.0722359	0.477434	121.122	72.4869	69.6085	2.03574	1.1192	2.3197	10.4473	10.4207	10.5322	0.784168	0.829787	0.915167	0.825153	0.945495	1.35843	2.10584	0.512288	1.24329	5.95401	19.6546	7.93613	0.1081	0.111857	0.186952	2.98385	3.19832	2.83624	0.109645	0.0401881	0	0.553349	2.46424
Phacu.CVR.001G031700	DNA binding	19.829	16.3698	18.9825	7.19755	7.68998	11.514	2.71251	3.84235	3.62307	6.47215	4.34923	6.13791	7.22527	6.66526	6.48582	2.90878	2.42757	1.77885	11.0498	12.5647	12.5126	21.8201	14.0894	21.4076	25.8637	27.2187	29.8519	5.04869	3.72362	3.40541	19.9312	13.9045	17.1865	3.51977	3.99548
Phacu.CVR.001G031800	FAD/NAD(P)-binding oxidoreductase family protein	127.826	195.299	104.757	17.7299	18.3939	19.3759	45.1113	40.7813	42.7278	30.5417	32.8114	26.381	14.1672	14.0411	12.8285	25.8265	22.4175	35.529	33.3711	27.1354	29.2168	15.7448	21.2194	22.1332	19.4328	18.8549	22.4795	28.2814	23.4821	28.0189	16.889	10.9428	11.0486	15.8446	16.2159
Phacu.CVR.001G031900	Chaperone DnaJ-domain superfamily protein	5.96562	7.55762	6.55721	14.578	15.2259	14.0863	9.83373	11.403	9.8372	11.2063	13.3575	13.0948	10.8932	12.9569	13.525	7.85554	9.11587	7.37081	14.1093	10.847	12.6362	8.32109	9.19929	9.85009	13.7782	12.0637	12.4552	12.2085	12.5649	10.2663	12.1852	11.4599	14.1341	15.8381	13.9879
Phacu.CVR.001G032000	conserved hypothetical protein	58.8381	54.1478	61.8948	45.3704	43.9414	48.5978	20.1426	20.0313	17.46	43.8989	40.3481	44.7226	32.0284	29.1183	31.6514	3.54707	7.6966	10.0312	11.2559	13.8232	13.3057	37.2147	26.8727	38.0078	36.3252	35.2352	30.879	57.5443	53.4574	50.1311	21.8015	21.4486	21.5948	30.0241	32.369
Phacu.CVR.001G032100	hypothetical protein	0	0	0	0	0	0	0	0	0	0	0	0	0	0	0	0	0	0	0	0	0	0	0	0	0	0	0	0	0	0	0	0	0	0	0
Phacu.CVR.001G032200	lipases;hydrolases, acting on ester bonds	2.91789	3.35383	3.226	25.3123	16.7484	16.7073	63.8189	32.5737	34.9632	20.3904	16.9898	14.65	6.18188	4.16871	4.53541	57.1308	52.2145	39.8374	25.323	28.2254	21.8202	3.26842	9.19358	4.35904	1.85299	2.33465	3.05835	9.74906	10.5176	12.8346	1.73492	1.55522	1.69852	6.65099	8.67887
Phacu.CVR.001G032300	embryo defective	39.5571	43.0438	36.5969	13.1972	11.2604	15.3795	11.9249	18.0819	23.1667	21.7343	18.7371	21.3297	22.3175	21.5634	21.76	6.3051	10.8249	9.58578	18.4693	22.7454	24.0313	46.0703	43.0178	43.0272	24.1777	27.3267	26.2174	33.9165	33.2439	28.8316	34.4121	28.8522	29.9991	25.086	20.674
Phacu.CVR.001G032400	myb domain protein	6.03211	4.00993	4.70488	6.24805	6.62743	5.37074	0.580083	0.522601	1.08769	0.560831	0.438707	0.450839	0.035023	0.0353475	0.035959	0.328239	0.426153	0.475553	1.38023	1.89738	1.88612	2.25526	2.98754	3.6871	0.0677377	0.0343979	0.0358204	0.238765	0.422466	0.501626	0.0351625	0	0.0372712	0.169481	0.208249
Phacu.CVR.001G032500	Homeobox-leucine zipper protein family	2.35269	1.45658	2.69303	25.2903	30.9161	28.7958	1.34569	1.74994	1.43963	79.0009	86.2447	94.7196	71.8229	63.8921	61.0959	1.58696	2.57213	2.72484	7.74379	8.51211	11.5116	5.74006	6.8348	4.11356	2.34478	2.90282	1.59503	6.38363	5.04237	3.08441	5.30144	4.61587	4.67326	4.23375	2.66559
Phacu.CVR.001G032600	KNOTTED-like from Arabidopsis thaliana	24.9367	17.7648	17.3249	17.4371	26.025	28.9089	0.209204	0.530023	1.44989	172.485	159.664	145.313	166.731	163.93	174.084	0.426717	0.880297	1.12036	5.42069	1.95538	3.32423	0.972442	0.328875	1.43245	0.559545	0.53033	1.02085	0.0573351	0.0508976	0	2.06913	1.48158	1.48758	0.0281972	0.0507138
Phacu.CVR.001G032700	glycosyl hydrolase family 10 protein / carbohydrate-binding domain-containing protein	2.69484	2.20959	2.59466	35.9918	37.5288	36.6876	7.23728	8.18473	9.39986	32.5734	40.7748	38.4872	47.5652	43.0252	34.6906	3.75652	2.68426	3.67062	4.1525	3.6829	4.21336	4.02815	4.4992	4.48854	2.76939	2.37406	2.67689	8.0596	8.17021	9.48616	3.79449	4.22213	3.14237	11.2911	10.6783
Phacu.CVR.001G032800	Pseudouridine synthase family protein	3.18758	3.0135	3.51905	2.42214	3.1037	3.2881	1.4184	2.65084	1.99282	1.88096	2.02498	2.98559	2.11838	1.92971	2.58959	2.36822	2.2116	2.12496	2.66369	2.13509	2.52422	3.00247	3.28402	3.61182	3.2639	3.99664	4.36109	1.55169	1.90709	1.68151	2.6922	3.13267	3.16656	2.21708	2.36224
Phacu.CVR.001G032900	myb domain protein	2.59919	3.32679	1.64099	3.59991	3.38631	3.49584	0.113126	0	0.111092	0.111547	0.291359	0.440135	0.501383	0.28208	0.403859	0.0568283	0.61673	0.228355	0.113839	0.310458	0.169556	1.96217	3.52185	2.72351	10.3842	7.49708	7.76457	0.717236	0.618046	0.336946	5.0321	4.01275	4.52808	0.340438	0.110214
Phacu.CVR.001G033000	ENTH/VHS family protein	55.93	52.7789	54.8132	42.9034	38.3933	42.7893	17.0956	18.5079	18.2366	48.9783	47.5581	48.4044	40.7371	41.5305	43.5788	12.4827	13.0972	13.4796	26.6412	26.4962	27.1163	38.5828	32.0086	37.7652	43.5284	44.6941	44.5427	50.9579	50.7295	48.4217	36.2547	34.5935	35.07	51.659	49.1441
Phacu.CVR.001G033100	3'-5' exonuclease domain-containing protein / K homology domain-containing protein / KH domain-containing protein	27.2927	26.969	28.8994	57.7784	59.1083	58.7194	29.1201	30.6373	29.092	41.3264	45.7348	46.3566	66.442	68.3331	54.4249	39.7006	38.6192	31.5702	51.709	43.8482	43.4184	33.328	42.8189	34.9748	44.8323	42.3583	47.2667	54.2388	53.5897	54.8571	33.1279	28.4296	31.6555	56.05	55.0237
Phacu.CVR.001G033200	hydroxyproline-rich glycoprotein family protein	11.8578	12.6069	10.9597	17.5851	18.8039	17.3251	3.549	4.48665	5.34175	6.79847	7.07461	6.61836	15.473	15.9216	13.814	4.66632	5.73065	4.24936	17.1963	17.2589	15.9999	9.79632	14.2404	12.3003	7.64216	7.07197	8.37997	8.59551	9.0008	8.96189	9.77353	10.7188	11.5427	9.67526	8.50796
Phacu.CVR.001G033300	Protein of Unknown Function (DUF239)	0	0	0	0	0	0	0	0	0	0	0	0	0	0	0	0	0	0	0	0	0	0	0	0	0	0	0	0	0	0	0	0	0	0	0
Phacu.CVR.001G033400	Eukaryotic protein of unknown function (DUF866) domain containing protein	81.2402	92.2345	94.1538	87.6899	89.7243	81.3125	44.6011	50.8624	44.1023	78.4436	69.7108	72.309	66.0652	76.3223	69.1203	35.0897	35.3841	31.3871	63.2453	68.0893	69.2456	53.8401	68.9024	52.1055	87.3296	93.2609	82.3199	56.5011	59.995	54.9658	80.0624	77.065	72.5544	64.0749	67.7743
Phacu.CVR.001G033500	Core-2/I-branching beta-1,6-N-acetylglucosaminyltransferase family protein	10.3275	10.1334	10.6432	7.56354	6.47489	6.63505	2.16662	2.41586	2.18686	6.8313	7.25352	5.98735	6.26845	6.19227	6.52847	1.48651	2.42587	1.49928	5.69506	6.3594	6.46388	8.22343	6.70597	7.98692	12.3444	12.6567	10.9164	7.12576	7.50195	6.94647	8.99637	9.15267	8.52387	8.26221	8.05024
Phacu.CVR.001G033600	Ribosomal protein S18	38.3647	34.7077	36.6838	19.8167	21.0499	21.8384	13.0629	18.5567	18.3903	16.2718	15.5949	21.4065	21.2345	23.0047	21.1705	16.2686	14.3154	13.4052	19.2465	24.6985	21.9006	30.6127	33.6686	29.3286	36.7002	40.4132	37.9498	20.3703	22.0279	18.9999	30.2622	33.5693	30.7657	19.6175	20.6169
Phacu.CVR.001G033700	hypothetical protein	0	0	0	0	0.23696	0.72801	0	0	0	0.228338	0	0	0	0.460834	0	0	0	0.462205	0	0	0	0	0	0.468768	0	0.234657	0	0	0	0	0	0	0	0	0
Phacu.CVR.001G033800	hypothetical protein	165.968	230.752	149.44	115.956	131.655	119.03	225.306	406.167	288.958	325.727	396.128	296.684	153.071	239.652	214.132	87.1742	183.379	275.027	179.012	153.058	176.834	107.714	83.5868	156.565	173	141.478	141.386	253.56	207.062	216.935	148.715	95.1198	117.483	222.109	149.611
Phacu.CVR.001G033900	gamma vacuolar processing enzyme	62.2314	61.66	69.0661	935.968	1343.06	1171.81	26.5686	56.0164	32.6444	181.001	248.596	224.315	106.602	81.6927	95.9286	51.831	55.7682	23.4111	92.7332	192.921	227.234	24.3635	57.159	32.0051	6.30571	6.40321	5.5263	8.66883	11.2844	9.18863	10.2555	14.4936	10.6441	21.0458	27.0258
Phacu.CVR.001G034000	conserved hypothetical protein	0	0	0	0.157515	0	0.321168	0	0	0.631153	0.4711	0	0.313587	0.156636	0.480524	0	0	0.159229	0	0.964463	2.81811	0.481214	1.88973	3.12584	1.41445	0.469217	0.465365	0	0.3124	0	0	0	0	0.321262	0	0.312696
Phacu.CVR.001G034100	Protein phosphatase 2C family protein	3.06204	4.03214	4.9454	17.5662	37.7251	39.0361	0.496839	0.938487	0.746495	1.08766	2.48673	1.66647	5.23666	7.75929	6.01711	0.0499496	0.152001	0.204207	1.5665	1.50915	1.41176	1.55992	1.37399	1.43265	19.9164	20.1607	19.3045	0.700144	1.12197	0.93842	14.989	17.492	15.089	1.31264	1.43558
Phacu.CVR.001G034200	hypothetical protein	0	0.149741	0.154674	0.30798	1.23398	0.315491	0	0	0	0	0	1.24185	3.84186	1.93116	4.22462	0	0	0	0	0	0	0	0	0	0	0.31401	0	0	0	0	0	0	0	0	0
Phacu.CVR.001G034300	hypothetical protein	0	0	0	0	0	0	0	0	0	0	0	0	0	0	0.229011	0.219887	0	0	0	0.220403	0	0	0	0	0	0	0	0	0	0	0	0	0	0	0
Phacu.CVR.001G034400	hypothetical protein	0	0	0	0	0	0	0	0	0	0	0	0	0	0.849062	0.88167	0	0	0	0.438271	0	0	1.71694	0	0.426891	0.84382	0.850669	0.429928	0	0	1.28882	0.428533	0	0	0.428032	0
Phacu.CVR.001G034500	NADH-ubiquinone oxidoreductase 20 kDa subunit, mitochondrial	0	0	0	0.185812	0.122236	0.500871	0.0602505	0	0.0619183	0.0600195	0.0596776	0.0628038	0.0623125	0.172596	0.244845	0.119673	0	0	15.8726	12.3417	11.9785	0.061651	0.190098	0.370444	0	0.127419	0.188979	0.484964	0.502196	0.560475	0	0.0664566	0.12787	0.219945	0.374423
Phacu.CVR.001G034600	conserved hypothetical protein	8.67178	5.97121	7.63163	5.32671	4.71668	5.39095	0.318481	0.676344	0.553422	3.45395	2.16693	2.8506	4.53114	3.3429	3.55036	0.692594	0.418127	0.344599	14.187	12.7073	14.0079	15.2235	11.9782	14.0322	17.6682	15.8432	16.9622	2.21654	1.97333	2.34798	4.96615	3.73091	4.01403	1.22153	1.28706
Phacu.CVR.001G034700	N-MYC downregulated-like	10.0265	8.46386	10.1369	14.7511	18.3164	15.0293	52.3569	43.2762	48.2389	26.5883	26.5688	28.3669	20.1575	17.0138	21.643	11.1283	7.57821	12.9611	35.7704	30.2028	27.6913	14.2389	14.9071	15.7695	7.85095	7.43522	7.83791	38.5059	40.0247	38.0995	5.16941	6.6703	5.04682	27.9945	27.0705
Phacu.CVR.001G034800	homeobox gene	2.98021	3.00732	4.32799	0.100996	0.104478	0.10568	0.0510038	0.0263734	0.0772465	4.29414	3.17135	3.42937	0.982199	1.16175	1.28579	0	0	0.026033	4.332	5.18517	4.70633	6.43353	4.33701	5.04928	6.84238	6.49578	7.18669	0.453981	0.483284	0.507501	8.93272	8.32707	8.67011	0.106765	0.0687712
Phacu.CVR.001G034900	PYR1-like	14.3634	18.3419	13.3954	0.773923	0.947123	0.862689	0.319185	0.404622	0.617029	0.35849	0.319333	0.462843	0.10521	0.0512425	0	0.422853	0.510736	0.519914	0.106686	0.204875	0.051042	0.159483	0	0.261984	0.305787	0.205596	0.423667	0	0.0514147	0	0.10397	0.162337	0.380139	0	0
Phacu.CVR.001G035000	K+ efflux antiporter	23.5439	26.0384	23.0034	11.1426	12.8257	14.204	6.11601	7.71286	6.90778	17.0307	15.7491	16.749	13.4005	12.528	15.574	3.53211	4.43493	4.72861	4.75738	4.97735	5.91067	11.7034	9.99315	11.586	7.49667	8.04154	7.45381	17.7835	19.6836	23.0534	6.02007	7.12624	6.98825	19.7105	22.1917
Phacu.CVR.001G035100	histone deacetylase	11.1134	15.2963	13.267	18.4108	20.0359	18.4785	12.8816	14.2121	13.2041	11.9746	13.0508	13.1679	22.2493	25.8614	24.2757	12.2458	10.3509	9.38908	11.2714	14.0384	14.8048	11.9936	23.5865	14.1817	12.0781	12.3133	10.9905	20.0982	21.0542	19.3611	9.66266	12.0027	11.7083	27.5495	32.7525
Phacu.CVR.001G035200	calcineurin B-like protein	9.46827	18.7317	9.59944	0.884908	0.0701783	0.215747	3.93094	4.56755	3.52257	9.63512	8.22108	8.9838	6.4383	5.83993	5.87799	4.91478	5.11466	6.80167	4.36016	7.12123	6.15391	4.11439	4.1586	3.86184	1.51943	1.26284	1.16768	19.6799	16.9828	16.0918	0.979636	1.14733	0.913141	21.8791	17.948
Phacu.CVR.001G035300	conserved hypothetical protein	32.2953	28.7115	29.9128	15.5317	17.1944	16.663	14.0971	18.8499	16.1543	22.8817	23.1236	20.684	24.0341	31.9789	30.1187	12.8816	15.5707	14.6949	29.1871	28.3442	30.3887	31.2106	23.7638	29.8789	40.8893	36.8213	37.679	30.2359	29.0661	26.71	45.8052	40.8973	37.8141	23.9781	22.663
Phacu.CVR.001G035400	conserved hypothetical protein	118.972	138.586	114.066	71.3552	83.708	82.0527	54.8352	52.7184	74.5288	84.3318	138.916	116.193	93.2051	113.98	128.41	47.9159	59.6658	68.14	125.67	157.43	108.043	86.5624	109.454	99.6025	150.332	186.6	146.97	122.799	147.752	125.321	182.488	199.425	175.981	82.8615	112.399
Phacu.CVR.001G035500	Protein of unknown function (DUF778)	49.9116	45.0988	49.9805	29.6425	29.9095	27.6996	24.5241	22.3965	27.2061	49.6826	50.6119	49.2191	24.6061	40.3699	32.2632	23.4462	20.8995	15.632	24.7981	37.3715	36.4255	14.0767	34.8779	19.1497	11.4583	12.4696	15.4773	14.2063	19.8432	16.4211	11.3501	10.7384	11.6177	13.9402	17.6723
Phacu.CVR.001G035600	Protein of unknown function (DUF1230)	2.46209	3.81637	2.47962	1.96078	2.03854	2.13579	11.8518	9.73106	10.7614	5.88159	7.6048	5.82366	5.09856	5.32153	3.73688	20.6098	14.699	18.4318	4.16253	3.69591	4.15685	9.28174	10.2326	7.98723	1.87157	3.29646	3.02318	5.68379	5.56612	6.40075	1.78262	1.05331	2.37485	4.4088	3.60341
Phacu.CVR.001G035700	protein tyrosine kinase family protein	13.2427	12.6928	13.8347	14.4837	13.4562	14.3511	10.2033	11.9446	10.9859	14.2232	14.3423	13.4781	14.6109	12.407	13.5794	8.73542	7.97496	7.30942	19.5246	17.5361	17.8711	9.26512	8.80817	9.77065	10.3351	10.3392	10.7294	12.8989	10.7887	12.6399	9.62643	9.68924	9.02449	12.959	16.2304
Phacu.CVR.001G035800	Hydroxyproline-rich glycoprotein family protein	3.7055	2.55965	2.82817	1.5528	1.81765	1.94775	0	0.0193401	0.0189877	1.72851	0.806077	1.10265	2.09134	1.28567	1.85093	0.0194292	0.0577197	0.0194026	2.77995	3.69323	3.96909	14.7049	8.52366	12.7011	15.0682	15.594	14.7733	0.368698	0.562863	0.296756	2.64	2.12332	2.1938	0.231501	0.190614
Phacu.CVR.001G035900	conserved hypothetical protein	17.3527	19.5438	15.6402	6.05771	6.55559	6.21088	4.44295	9.14126	6.15538	6.4711	6.03947	5.62907	6.60677	7.21798	8.04309	2.15466	3.29202	2.37129	12.2193	10.7719	13.3088	8.55404	6.54471	9.10834	12.9331	11.4506	10.5416	5.83883	4.19638	4.93814	8.34768	5.77026	5.72237	7.74197	5.31531
Phacu.CVR.001G036000	conserved hypothetical protein	8.68261	6.75586	8.65156	3.5929	2.08219	2.45731	0.166579	0.336488	0.647428	0.877699	2.08579	2.30765	1.5361	1.50917	2.05256	1.16557	0.423399	1.40838	10.6277	9.03015	10.266	4.23307	2.95691	4.20318	4.71283	4.71713	5.38369	1.26747	1.60699	1.88614	4.0971	2.78695	4.03449	0.852426	0.808051
Phacu.CVR.001G036100	glycine decarboxylase P-protein	67.2103	61.7403	69.2727	87.6942	112.653	110.666	2520.42	1932.36	1901.54	386.571	403.301	356.885	152.858	154.461	176.683	1962.62	1463.57	1485.45	72.0809	61.8847	58.074	111.557	99.3123	93.5584	42.166	42.6381	42.7427	159.31	164.053	178.618	41.4016	41.7768	41.6107	122.11	122.45
Phacu.CVR.001G036200	cytokinin-responsive gata factor	0.606304	0.218525	0.901274	0	0.39714	0.135123	20.7351	11.1118	15.5429	9.30367	7.06677	8.58279	1.00125	0.886629	2.129	38.1115	40.2164	35.3785	6.68775	6.70749	4.19857	3.94522	4.89057	3.95283	11.5501	10.0498	9.82253	2.82196	3.5619	3.45843	3.36875	2.63761	2.14686	2.32589	2.67861
Phacu.CVR.001G036300	hypothetical protein	0	0	0	0	0	0	0	0	0	0	0	0	0	0	0	0	0	0.419368	0	0	0	0	0	0	0	0	0	0	0	0	0	0	0	0	0
Phacu.CVR.001G036400	zinc transporter 4 precursor	2.49318	4.36731	2.33202	11.9314	15.1335	13.1982	3.82695	5.2398	4.43117	6.55406	9.38424	7.84427	6.69937	8.69222	7.28524	1.8851	1.25353	1.66648	12.3528	11.0275	13.3986	2.90366	3.16052	3.65755	2.46432	2.53678	2.86659	3.30738	2.79343	4.42675	1.29207	1.05086	0.798929	4.95145	4.27466
Phacu.CVR.001G036500	hypothetical protein	0	0	0	0	0	0	0	0	0	0	0	0	0	0	0	0	0	0	0	0	0	0	0	0	0	0	0	0	0	0	0	0	0	0	0
Phacu.CVR.001G036600	nucleotide binding protein	18.5987	18.8604	18.939	18.0903	17.3804	18.6933	11.2687	14.3065	16.9929	17.2684	15.9688	18.3328	16.4285	17.1221	14.6191	7.87904	7.44625	8.16659	18.5145	18.9745	19.9829	14.164	18.3248	15.6208	22.7836	23.6467	23.1217	15.0527	13.7556	15.9208	14.8792	13.312	13.3061	19.0832	17.776
Phacu.CVR.001G036700	Small nuclear ribonucleoprotein family protein	27.0656	30.45	26.0489	17.2254	13.4438	16.5795	13.9515	18.6064	15.5703	18.2333	16.8752	17.4239	18.327	18.0835	20.1556	6.9656	7.39456	6.03661	14.9593	14.3489	15.0724	18.4811	15.8059	18.7337	25.3214	22.7673	21.4191	17.2717	15.4063	12.8501	21.4647	16.1032	20.0753	24.5198	18.025
Phacu.CVR.001G036800	Protein of unknown function (DUF761)	47.348	46.7285	35.801	25.116	22.2603	23.6212	18.943	13.5237	20.4824	28.7433	26.0167	31.6286	18.0123	15.1943	19.8328	8.53775	7.65596	9.03244	9.8623	11.8337	11.7922	14.2612	13.9233	16.36	15.3038	16.1878	17.6348	15.053	10.6039	15.1604	6.74131	5.24162	5.72384	12.5938	9.50367
Phacu.CVR.001G036900	Fatty acid/sphingolipid desaturase	10.203	13.2711	11.0149	3.30503	3.23437	4.00776	16.5941	12.4283	16.2146	16.54	12.4456	12.0188	8.99701	9.68185	9.01717	9.29165	13.7414	28.7877	10.1024	9.50515	10.5922	34.7729	22.569	37.7481	21.2072	20.2421	20.8669	20.6426	19.8066	21.2784	6.61313	4.63616	5.8338	4.40534	4.13061
Phacu.CVR.001G037000	alpha/beta-Hydrolases superfamily protein	10.0035	10.2326	10.7659	12.6659	12.3775	13.3625	10.244	11.3462	10.7544	10.1567	9.6846	10.9111	8.46143	9.16149	10.4254	8.797	9.98175	7.58041	13.3268	13.4565	14.2766	8.30563	11.4344	7.79609	6.69334	7.79563	8.04108	8.33537	8.53333	8.6583	7.52636	7.66429	7.03404	10.1876	11.3451
Phacu.CVR.001G037100	FTSH protease	31.33	32.4676	28.9579	28.7915	27.3615	28.173	20.2345	25.0003	22.2362	22.354	23.3723	21.6257	25.0894	26.7043	25.0003	16.5249	18.5876	18.4475	30.3139	33.5405	31.6555	22.1538	22.7455	23.2832	31.8622	29.9258	31.781	20.4659	18.99	22.1511	21.5622	21.6396	21.7086	25.3445	22.2334
Phacu.CVR.001G037200	C2H2 and C2HC zinc fingers superfamily protein	3.97796	4.13769	3.70885	6.89574	4.91625	6.02761	39.1873	26.8225	34.6223	8.92303	9.8339	9.19454	11.6812	12.6488	12.635	54.4981	66.4517	42.6747	13.8049	12.1095	11.9404	18.5663	26.9012	20.6769	6.79412	8.3715	8.78398	38.3868	36.0743	40.7851	11.0095	12.1152	10.0945	54.6316	51.9123
Phacu.CVR.001G037300	6-&1-fructan exohydrolase	0	0.0355511	0.101945	24.0065	25.5187	21.9923	0	1.90568	0.103918	0.0713035	0	0	0.0355001	0.0720028	0.0741598	0	0.212208	0.0360628	0.481535	0.341486	0.558274	0.0717288	0.102351	0	0	0	0	0.0345155	0.0342271	0	0	0	0	0.11151	0
Phacu.CVR.001G037400	beta-fructofuranosidase	1.19839	2.45363	1.88368	12.0936	12.6271	11.301	0.100982	0.236178	0.224725	0.507038	2.36201	0.745702	0.841475	0.771928	1.93946	0.183991	0.022271	0.0523378	1.27075	2.57969	2.2964	0.28244	0.936784	0.718928	0.0642564	0.218225	0.176631	1.14215	1.73652	4.24546	2.11662	2.70406	2.98162	2.99813	3.94916
Phacu.CVR.001G037500	Glycosyl hydrolases family 32 protein	2.51492	5.00332	8.5571	20.5541	22.9462	22.87	1.10661	0.965154	1.40254	6.43141	11.5241	8.92705	18.2571	23.6409	17.5811	1.55101	1.79968	1.03323	77.0139	80.5373	85.2538	6.41711	12.0748	8.52174	0.203444	0.284865	0.800261	7.22775	8.32056	10.4624	0.178302	0.456783	0.397346	7.81014	11.8414
Phacu.CVR.001G037600	Polynucleotidyl transferase, ribonuclease H-like superfamily protein	0.0359452	0	0.0722077	0.71297	1.00723	0.952944	0.036714	0.111446	0.109135	0.745949	0.464997	0.398434	0	0	0	0	0	0	0	0	0	0	0	0	0.141608	0.107164	0.146842	0	0.0359649	0	0	0	0	0	0
Phacu.CVR.001G037700	Thioredoxin superfamily protein	3.76154	3.52124	2.92911	20.1091	27.7169	32.0779	16.1473	16.3999	11.4307	32.6898	33.7198	24.5953	2.71616	1.44728	3.83504	1.54226	0.877096	1.49762	1.77858	1.35684	1.76021	1.60189	2.02393	1.92001	3.61074	3.5267	4.10461	2.24409	2.01051	2.53679	2.5755	1.24973	1.98682	1.67835	1.47873
Phacu.CVR.001G037800	heat shock transcription factor A2	5.54561	6.15957	6.17292	20.6225	16.8914	17.8175	16.4555	18.8475	17.3511	23.2162	21.9676	18.8057	10.5077	14.5572	10.4733	3.15387	5.85014	1.84656	1.25131	2.85413	1.49077	1.14122	9.49469	1.45127	0.14179	0.341242	0.0587591	0.653801	2.80424	0.883463	0.17015	0.150699	0.0290424	1.46805	9.69371
Phacu.CVR.001G037900	hypothetical protein	0	0	0	0	0	0	0	0	0	0	0	0	0	0	0	0	0	0	0	0	0	0	0	0	0	0	0	0	0	0	0	0	0	0	0
Phacu.CVR.001G038000	cytochrome P450, family 711, subfamily A, polypeptide	0	0	0	0	0	0	0	0	0	0	0	0	0	0	0	0	0	0	0	0	0	0	0	0	0	0	0	0	0	0	0	0	0	0	0
Phacu.CVR.001G038100	cytochrome P450, family 711, subfamily A, polypeptide	1.24882	1.65828	1.18983	6.29869	4.93965	6.74027	0.0383006	0.114724	0.235765	0.817651	0.394099	0.991953	0.212049	0.916717	0.510652	0.33467	0.377117	0.076798	0.458056	0.670776	0.407403	0.462276	0.362308	0.03713	0	0	0	0.203416	0.617017	0.294205	0	0.0925047	0.0383898	0	0.182068
Phacu.CVR.001G038200	IQ-domain	7.01825	5.7695	6.78493	7.86029	5.57185	9.43418	0.111414	0.0514498	0.204838	3.44215	3.55865	3.23431	6.83295	3.99405	5.82594	0.107323	0.163213	0.268086	5.16394	7.0897	6.99377	25.1188	13.7568	24.5616	30.1351	31.2959	32.88	2.30821	2.49524	2.64014	5.71506	3.94147	4.95674	0.704951	0.713181
Phacu.CVR.001G038300	conserved hypothetical protein	0	0	0	0	0	0	0	0	0	0.0943117	0	0.095375	0	0.10123	0	0	0	0	0	0.0942301	0	0	0	0	0	0	0	0	0	0	0	0	0	0	0
Phacu.CVR.001G038400	Putative lysine decarboxylase family protein	7.36353	8.65098	8.17662	20.7052	19.4929	19.4753	3.76041	5.10543	6.33171	5.39691	6.51338	7.50831	6.16038	4.35849	5.99407	2.55707	2.74727	4.22417	5.88224	6.97981	5.18441	4.22397	4.07599	3.41175	4.83908	5.69461	3.93607	1.57165	1.91259	1.67353	3.10179	3.44753	3.36537	2.26014	1.87222
Phacu.CVR.001G038500	Protein of unknown function (DUF803)	26.4406	27.902	27.0687	14.5091	20.5332	21.1667	4.04393	3.23762	4.09562	23.9494	36.9655	32.1845	22.6532	31.6574	29.9312	3.69854	2.41724	4.37621	7.19079	7.58653	7.56689	11.7109	11.056	13.1308	10.4107	11.9251	10.3409	24.9732	28.7335	25.5984	8.70176	9.60157	8.81561	21.8397	23.9175
Phacu.CVR.001G038600	Protein of unknown function (DUF3511)	14.6034	15.5507	13.6103	27.1098	26.5657	27.4786	4.02123	4.87721	5.06746	23.8914	26.62	25.5065	39.4611	50.0574	41.9716	3.23296	4.11986	2.43199	8.11484	10.0718	10.6787	5.54487	9.24158	6.05838	4.08815	2.47233	4.50838	13.8666	14.4803	12.3357	4.09999	3.16065	2.45218	5.45612	4.25648
Phacu.CVR.001G038700	S-adenosyl-L-methionine-dependent methyltransferases superfamily protein	16.3284	17.1769	17.937	8.99071	8.4824	9.87613	4.58975	6.04513	6.11843	5.89044	5.91268	6.15342	7.08398	6.39381	7.71284	3.97845	3.67504	3.41521	4.18187	5.7037	5.17634	8.40404	9.6995	10.0645	10.4516	11.19	10.3827	5.54547	6.79687	6.34063	6.54868	7.22828	7.57921	6.95902	6.20505
Phacu.CVR.001G038800	G protein alpha subunit	40.4908	39.9214	40.4706	21.3403	16.4063	18.212	7.24975	11.1721	7.67137	16.7443	13.4891	15.3319	11.5895	10.8131	11.7559	5.32237	5.14889	3.79796	7.63436	9.12948	10.6135	10.9643	11.9218	12.2711	12.8805	14.5705	13.2831	13.2277	11.4153	10.7779	13.0687	14.799	13.6523	11.8373	12.7258
Phacu.CVR.001G038900	Chalcone-flavanone isomerase family protein	7.70225	8.71978	8.25124	7.65265	6.98176	7.49595	6.10959	8.86917	7.71876	5.48608	5.21302	6.89043	6.82069	5.66633	7.01082	1.74067	1.44311	2.2999	9.20736	9.06633	9.58558	7.289	7.72277	6.89745	8.05517	8.41781	9.68418	10.9602	5.27799	8.92385	6.53882	6.30977	5.59983	5.72142	6.7981
Phacu.CVR.001G039000	conserved hypothetical protein	11.7496	49.5157	20.4188	16.4081	16.3545	11.0861	1.36296	1.13578	1.24011	5.59249	5.03217	5.22261	116.97	93.0629	85.7357	44.7966	44.7963	18.1016	27.7063	24.779	33.1322	23.8338	193.877	66.5833	9.79603	9.61373	10.4106	44.0802	19.886	18.9904	4.59384	4.13319	4.22296	57.4298	16.1703
Phacu.CVR.001G039100	myosin, putative	8.38686	8.60549	10.1531	6.83174	6.85044	6.93759	5.66981	5.17686	4.43366	3.9441	4.28349	4.17749	5.43596	4.44199	4.20515	3.30945	3.2386	3.05414	5.09962	6.08367	6.26603	8.71397	8.35756	11.2805	9.2356	8.21535	9.05007	3.19109	3.25054	3.11133	7.81478	7.54472	7.5086	3.59364	3.80683
Phacu.CVR.001G039200	cysteine-rich RLK (RECEPTOR-like protein kinase)	0	0	0	0	0	0	0	0	0	0	0	0	0	0	0	0	0	0	0	0	0	0	0	0	0	0	0	0	0	0	0	0	0	0	0
Phacu.CVR.001G039300	myosin, putative	3.84897	3.11101	3.62614	2.33671	2.22671	2.55527	1.68347	2.06694	1.69864	1.81655	1.90072	1.51483	2.36423	2.17326	2.14624	1.50236	1.26502	1.09001	1.96811	2.72709	2.8764	3.58838	2.90249	3.98968	3.24186	3.4883	2.91257	1.24812	1.22197	1.26976	2.69248	2.75629	2.4553	1.27773	1.33481
Phacu.CVR.001G039400	Leucine-rich receptor-like protein kinase family protein	23.3151	22.5575	22.7429	0.787239	0.982187	0.869217	2.57464	1.38407	1.87232	15.8817	13.5612	13.5135	8.09693	7.66209	7.35802	5.44925	5.96623	3.7936	15.2507	17.1429	18.2605	41.2075	38.7728	47.421	35.8731	38.8403	35.3077	18.6621	22.1342	18.4002	21.0218	19.4931	19.0612	14.0465	19.1229
Phacu.CVR.001G039500	hypothetical protein	0.938872	2.37061	1.26343	3.30003	2.07158	0.809479	0	0	0	0.620352	0.817428	1.57173	2.20843	0.474744	1.9469	0.312811	0	0	3.37647	5.16577	3.94453	4.22646	5.50489	6.22382	1.25904	0.62682	0.947758	3.43646	2.83135	0.310036	0	0.500454	0.159125	1.2938	1.59039
Phacu.CVR.001G039600	hypothetical protein	0.273318	0.417655	0.343388	3.23844	5.5232	3.47931	4.09222	5.57679	5.24573	8.8293	11.1508	9.2583	14.3468	18.0648	15.4823	4.68889	4.72708	3.90688	4.44715	6.13828	5.17991	0.695761	1.44884	1.66017	0.48469	0.690566	0.345189	4.14271	3.0388	2.8409	0.282838	0.823165	0.639391	4.43216	3.90573
Phacu.CVR.001G039700	F-box family protein	14.6035	15.8392	14.491	12.7415	14.5645	13.4271	9.82416	9.45461	10.1721	12.452	11.5363	11.8957	16.6386	17.0464	15.9836	10.3252	10.716	9.37708	10.4954	12.3453	13.3372	15.3666	22.5885	17.4403	15.7186	18.087	15.4203	17.651	17.5159	16.7851	15.8653	19.8847	16.4408	21.0409	26.0101
Phacu.CVR.001G039800	hypothetical protein	0	0	0	0	0	0	0	0	0	0	0	0	0	0	0	0	0	0	0	0	0	0	0	1.20387	0	0	0	0	0	0	0	0	0	1.20183	0
Phacu.CVR.001G039900	cytokinin oxidase	1.14383	0.809147	0.976816	4.85722	5.15719	4.91073	20.4706	18.4296	21.7357	16.8153	17.8606	16.8903	33.5796	39.0697	27.372	23.0036	26.8958	22.8427	18.3279	18.1368	16.8268	11.3131	11.6977	12.1687	14.9426	15.2798	16.1235	9.62298	8.61547	9.64587	4.68551	3.70794	3.75895	9.16577	9.38214
Phacu.CVR.001G040000	PHF5-like protein	52.7657	53.297	50.8352	33.9491	24.4112	21.239	12.3505	26.0247	18.9433	34.9883	30.7505	30.4661	39.9929	40.6824	23.7744	12.2681	16.9713	24.1476	29.0107	26.0844	22.6833	47.1478	33.5496	42.7339	59.7883	55.8821	62.4829	37.017	33.183	32.6319	52.2842	48.054	50.5146	45.5999	48.093
Phacu.CVR.001G040100	peroxin	11.8818	16.4741	11.1234	9.50653	11.0004	9.52551	7.48741	6.78573	6.82046	6.97626	5.82802	5.40087	9.38126	10.4298	8.62126	8.26018	8.63996	6.70097	6.84195	8.50087	7.29969	6.81789	14.3901	8.26759	8.6345	8.87665	9.22675	7.49572	5.26622	7.66733	9.29694	6.16917	8.10232	9.13465	7.0905
Phacu.CVR.001G040200	S-adenosyl-L-methionine-dependent methyltransferases superfamily protein	1.05899	0.6458	1.73133	7.45034	5.23601	6.02998	8.69498	7.6588	13.0808	20.1724	18.2361	22.5165	10.3782	9.73536	9.90053	13.1486	16.2091	12.2627	4.56445	6.54578	4.39323	14.7245	9.75585	13.5381	5.36051	4.13056	4.60194	10.6615	8.91231	8.056	6.85051	4.16943	4.47863	10.6997	9.83597
Phacu.CVR.001G040300	photosystem II subunit X	4.40417	7.8164	8.94512	5.75806	11.3062	12.059	707.326	500.955	620.17	211.156	203.921	190.13	147.089	139.862	137.304	1201.95	1189.96	1300.93	71.334	72.9439	55.704	223.994	244.517	208.901	23.9366	21.0342	33.9671	197.502	209.02	190.295	46.5867	37.1872	36.7698	53.9983	70.798
Phacu.CVR.001G040400	ACT-like protein tyrosine kinase family protein	0	0	0	0	0	0	0	0	0	0	0	0	0	0	0	0	0.0432036	0	0	0	0	0	0	0	0	0	0	0	0	0	0	0	0	0	0
Phacu.CVR.001G040500	hypothetical protein	0	0	0	0	0	0	0	0	0	0	0	0	0	0	0	0	0	0	0	0	0	0	0	0	0	0	0	0	0	0	0	0	0	0	0
Phacu.CVR.001G040600	hypothetical protein	0	0	0	0	0	0	0	0	0	0	0	0	0	0	0	0	0	0	0	0	0	0	0	0	0	0	0	0	0	0	0	0	0	0	0
Phacu.CVR.001G040700	conserved hypothetical protein	0.986119	0.811549	1.27462	2.13796	1.22077	1.24987	5.31862	3.55728	3.91586	2.00128	1.92114	2.20112	2.20007	1.26253	2.83929	0.654448	0.595194	0.256589	1.87664	2.0619	1.97103	2.16316	2.23688	2.56793	2.51354	3.69177	2.52871	1.0943	1.16792	1.01087	1.20826	0.269465	0.767435	2.34168	2.03714
Phacu.CVR.001G040800	alfin-like	19.6355	24.5839	22.6555	15.4453	16.6808	15.3706	4.92021	5.92626	7.12625	7.93341	7.14973	6.62502	9.15887	10.1807	9.73165	5.76541	9.96821	5.72557	13.0088	16.2276	14.6912	24.3645	25.106	24.7275	55.2912	51.6955	49.9306	9.55737	8.841	8.36816	20.9922	19.6794	20.1704	8.39117	12.1931
Phacu.CVR.001G040900	Mitochondrial substrate carrier family protein	0.0492925	0	0.0505252	0	0.0490809	0.0498488	0	0	0	0	0	0	0.779285	0.279067	0.146944	0	0	0	0	0	0	0	0	0.0486176	0.0478659	0	0.298958	0.42341	0.0492489	0.0473748	0.334251	0.265379	0.201	0.0896108	0
Phacu.CVR.001G041000	17.6 kDa class II heat shock protein	2.2712	3.463	4.19853	61.9416	20.0036	19.6876	0.870469	7.34261	0.417986	3.22156	3.76916	1.90719	4.25074	5.51362	3.73467	0.343132	1.54088	1.70263	17.1196	12.8158	16.9993	18.7566	26.2086	12.7064	13.3178	21.1003	12.7313	7.04723	14.701	4.84777	0.351569	2.94263	1.14032	3.65304	9.79784
Phacu.CVR.001G041100	17.6 kDa class II heat shock protein	3.52545	2.27728	6.25262	29.9429	10.7782	11.0176	0.176817	1.0467	0.698681	9.26805	6.19077	5.39909	5.58943	4.72036	6.1219	0.176339	2.10893	1.23019	18.6226	16.6385	13.0887	61.7977	101.389	36.0694	40.1324	57.4075	33.5534	32.4379	42.4447	19.0887	2.61684	8.67722	1.42259	4.58012	12.6213
Phacu.CVR.001G041200	WRKY DNA-binding protein	0	0.109993	0.106258	0.747731	0.889267	0.229216	0	22.0798	0.213664	0	0.114843	0	0.324516	0.221427	0.115548	0.983477	0.322416	0.218075	0	0	0	0	0.212381	0	0	0	0	0	0.211143	0	0	0	0	0	0
Phacu.CVR.001G041300	Concanavalin A-like lectin protein kinase family protein	0.563914	0.0244734	0.485001	30.8903	23.7278	20.9038	0	0.0972274	0.0242583	0	0.0254205	0.121724	0	0	0.0764266	0	0.0485163	0.146541	0	0	0	0.0493211	0	0	0	0	0	0.0472964	0	0	0	0	0	0.0487509	0
Phacu.CVR.001G041400	Concanavalin A-like lectin protein kinase family protein	0.388178	0.253516	0.407627	5.45606	6.1916	4.72664	0	0.0280854	0.163732	0.0271968	0	0	0	0	0	0	0.0824803	0	0	0.0540937	0	0	0	0	0	0	0	0.106134	0.081057	0	0.0278206	0	0.02848	0.113747	0.0276119
Phacu.CVR.001G041500	N-terminal C2 in EEIG1 and EHBP1 proteins domain containing protein	4.30312	5.54125	5.5549	10.1775	9.88557	8.50791	4.72169	4.29994	3.61179	2.97519	3.50182	3.47458	3.86911	4.11333	3.9363	3.33164	3.42801	2.04267	4.18981	5.17168	4.01666	2.66173	2.85965	3.17981	2.87901	3.35471	3.23368	3.03595	3.05732	2.78264	3.05759	3.2336	3.19231	3.73742	3.9568
Phacu.CVR.001G041600	hypothetical protein	0	0	0	0	0	0	0	0	0	0	0	0	0	0	0	0	0	0	0	0	0	0	0	0	0	0	0	0	0	0	0	0	0	0	0
Phacu.CVR.001G041700	Concanavalin A-like lectin protein kinase family protein	0	0	0	0.225222	0.512871	0.184213	0.127743	0.477892	0.0751066	0	0	0.0501886	0.203145	0.126121	0.0264614	0.152073	0.150524	0.352858	0.0783857	0	0	0.204179	0.0500654	0	0	0	0.0254144	0	0	0	0	0	0	0.0509344	0.100834
Phacu.CVR.001G041800	Concanavalin A-like lectin protein kinase family protein	0.0840335	0.0284708	0.0550275	0.874848	0.770788	0.940202	0.028468	0	0	0.0549004	0.236882	0.055018	0.890613	0.427629	0.416329	0	0	0.028143	0.028977	0.0273483	0.0279078	0.028225	0	0.0561217	0	0	0	0	0	0	0	0	0	0.0286979	0
Phacu.CVR.001G041900	Concanavalin A-like lectin protein kinase family protein	0.186192	0.0264042	0.0261809	1.01955	0.483923	0.55281	0	0	0	0	0.0274636	0	0	0	0	0	0	0	0	0	0	0	0	0	0	0	0	0	0	0	0	0	0	0	0
Phacu.CVR.001G042000	Concanavalin A-like lectin protein kinase family protein	0	0	0	0	0.0297808	0.0306142	0	0	0	0	0	0	0	0	0.0309181	0	0	0	0	0	0.0289379	0	0	0	0	0	0	0	0	0	0	0	0	0	0
Phacu.CVR.001G042100	Concanavalin A-like lectin protein kinase family protein	0	0	0	0.343899	0.350789	0.304564	0	0.0801258	0	0	0	0	0	0.106567	0.0278892	0	0	0	0	0	0	0	0	0	0	0	0	0	0	0	0	0	0	0	0
Phacu.CVR.001G042200	Concanavalin A-like lectin protein kinase family protein	0	0	0	0.11285	0.0891016	0.0305222	0	0	0	0	0	0	0	0	0	0	0	0	0	0.0570622	0	0	0	0	0	0	0	0	0	0	0	0	0	0	0
Phacu.CVR.001G042300	hypothetical protein	0	0	0	0	0	0	0	0	0	0	0	0	0	0	0	0	0	0	0	0	0	0	0	0	0	0	0	0	0	0	0	0	0	0	0
Phacu.CVR.001G042400	Major facilitator superfamily protein	4.08503	4.10074	4.87231	6.03757	6.04705	6.51612	0.591206	1.60998	0.70528	1.39005	1.40099	1.31452	1.48348	1.64843	2.1965	0.751002	0.533871	0.263749	0.879926	1.21795	0.934548	1.90406	2.1344	2.65758	1.52382	1.05817	1.218	2.08605	1.48166	2.20531	0.606274	0.219014	0.381377	1.60838	1.50106
Phacu.CVR.001G042500	glutathione peroxidase	22.4741	22.4342	26.0343	33.958	33.8029	36.1587	324.063	295.757	354.402	98.3191	75.8126	100.106	62.8592	58.0574	62.6282	385.249	443.263	379.647	171.643	171.475	153.94	68.7159	76.4276	58.8297	42.6622	47.8809	49.9467	78.8819	96.6578	81.0941	47.3324	44.8187	46.7347	96.36	100.409
Phacu.CVR.001G042600	Protein phosphatase 2C family protein	3.29487	8.40935	6.31919	11.9282	16.3871	14.7472	26.7212	31.3753	28.4822	10.3678	9.13408	11.6384	15.5771	12.7508	15.0256	40.1185	43.835	40.0046	11.1939	11.9502	12.997	2.44481	5.78053	3.01753	3.29166	3.25428	3.22629	7.54534	7.08703	7.33885	1.93235	2.70389	2.17783	17.9619	17.6724
Phacu.CVR.001G042700	Sas10/Utp3/C1D family	10.6235	10.0579	11.4368	11.1971	12.9944	11.3843	7.44243	9.85377	9.93717	10.9835	8.33507	11.351	16.7373	14.8682	16.0348	6.27007	7.37193	6.50906	6.9129	7.31407	7.19332	10.7741	9.27849	12.1129	7.32572	7.68977	9.128	8.34855	7.41258	6.70219	10.6916	10.0698	9.99607	11.4842	10.1061
Phacu.CVR.001G042800	early nodulin-like protein	67.7011	48.7497	63.4203	36.8539	34.5751	41.4681	2.51584	1.49502	1.31413	29.4189	25.1627	30.4001	28.6877	20.3528	30.423	0.680424	0.458133	1.27503	31.475	37.5496	38.5508	117.944	82.9631	101.918	136.201	163.696	153.294	4.56665	5.12626	3.72577	185.873	215.64	179.117	1.75313	2.56119
Phacu.CVR.001G042900	conserved hypothetical protein	0.0966819	0.100534	0	0.342689	0.150052	0.304564	0	0	0	0.595231	0.158193	0.195615	0	0.0510262	0	0.0991263	0	0	0.100666	0.391392	0.200176	0	0.292958	0.0496422	0.0959072	0.387281	0.797892	0	0.294825	0	93.1685	112.95	112.747	0.100194	0.387299
Phacu.CVR.001G043000	Endomembrane protein 70 protein family	131.204	107.244	122.712	72.0648	77.0747	79.8038	28.699	20.6845	25.5375	140.151	144.15	125.955	91.8871	91.2818	105.215	5.60784	6.59345	13.2126	21.1428	19.9675	23.6128	106.963	62.6854	100.103	50.7976	52.0375	54.9656	144.383	130.209	130.917	42.9535	44.0047	44.2766	61.0812	52.9549
Phacu.CVR.001G043100	Phototropic-responsive NPH3 family protein	6.87373	8.65533	5.93261	6.23931	6.88964	5.45701	11.4	13.1494	17.2499	15.2289	17.5159	16.7549	7.94018	6.66846	7.50838	7.96246	7.98157	9.37931	8.4009	9.63275	8.89592	8.01702	8.63403	9.26337	13.1391	16.2697	16.3431	6.70853	5.90267	5.71226	3.55187	3.30719	2.71173	4.73492	5.56609
Phacu.CVR.001G043200	ATP-dependent caseinolytic (Clp) protease/crotonase family protein	30.4753	23.7703	32.7936	11.7505	13.7288	13.6327	6.47776	7.15811	7.09923	10.0881	8.26196	11.9439	10.2309	11.741	12.5766	3.90478	3.0863	3.43405	9.91996	11.7644	12.5118	23.0437	17.2487	15.7905	27.1003	27.8383	28.6628	11.8196	10.9624	9.93548	20.1631	19.4383	19.261	11.5809	10.6582
Phacu.CVR.001G043300	chorismate mutase	28.6946	22.9878	36.2967	42.1648	36.6689	31.4982	13.4814	19.0422	17.2098	30.1794	30.3209	31.2521	15.5103	13.9945	15.7713	11.0958	10.9565	13.6585	12.2673	14.7314	11.934	6.33506	5.51936	5.78979	6.71433	6.37694	6.56143	6.11276	5.53271	5.01634	6.06732	3.87111	3.57224	3.74714	5.88005
Phacu.CVR.001G043400	Actin-binding FH2 (Formin Homology) protein	2.95142	2.80166	2.55998	1.04146	0.846331	1.25115	0.724399	0.883895	0.358689	2.18786	1.45044	1.08678	2.28862	2.2516	2.37564	0.49648	0.0916507	0.283999	2.99798	3.02308	3.1444	6.15356	5.93483	6.57626	9.69366	9.24654	9.39998	4.31776	3.77679	3.85942	2.61665	1.72471	1.72208	1.35171	1.35077
Phacu.CVR.001G043500	WRKY DNA-binding protein	0.0820449	0	0	0.484261	0.669427	0.171198	0.765702	14.2128	0.334848	0.0811508	0.347107	0	0.246359	0.16782	0	0.431132	0.0855787	0.0875756	0.413115	0.487712	0.651778	0.0826988	0.41457	0.167591	0	0	0.168515	0.400337	0.16588	1.34723	0	0.0860441	0	0.400555	1.07022
Phacu.CVR.001G043600	WRKY DNA-binding protein	0.110128	0	0.108614	0.108474	0.391009	1.08319	0	20.2013	0.220823	0	0.175321	0.0542714	0.385723	0	0.172337	1.25788	0	0.171744	0.844575	0.485649	1.09283	0.0557027	0.328009	0.055667	0	0	0	0.323605	0.10952	0.111739	0	0	0.0574193	0	0.271887
Phacu.CVR.001G043700	TBP-associated factor	6.5104	9.18051	7.31383	9.22504	7.6654	5.90605	4.04634	7.13693	7.12707	6.49733	5.75339	5.12963	7.32944	8.61711	7.06262	4.90476	3.46858	3.81148	7.40919	7.05859	7.67081	6.34726	9.45268	7.68098	8.76283	7.37376	6.30716	7.33965	5.59125	5.51964	6.45087	7.28391	5.10124	8.38845	9.77733
Phacu.CVR.001G043800	hypothetical protein	0	0	0	0	0	0	0	0	0	0	0	0	0.403227	0	0	0	0	0	0	0	0	0	0	0	0	0	0	0	0	0	0	0	0	0	0
Phacu.CVR.001G043900	TBP-associated factor	12.5773	11.7298	11.6317	11.0349	12.1702	11.6796	9.99425	9.07263	9.64419	9.24905	7.47461	10.0355	12.2567	11.7649	10.529	6.72806	6.19494	5.33464	10.6965	13.8397	12.0548	8.58277	13.6989	9.6161	9.47371	13.1697	10.4673	8.40429	8.98125	9.2043	9.35998	10.0741	7.99112	11.342	14.8128
Phacu.CVR.001G044000	DUF1077 domain containing protein	113.643	127.089	99.719	64.6324	72.7913	76.7157	29.122	39.7346	34.1711	56.8	61.3266	53.485	62.0174	76.0859	66.3579	25.5025	29.425	29.9934	59.7658	59.385	61.5635	54.6331	47.7392	57.2424	49.1944	45.1967	52.7255	65.7163	59.6569	62.897	66.1467	58.5191	67.525	92.2871	73.1543
Phacu.CVR.001G044100	EamA-like transporter family	1.28747	0.762738	1.5354	1.76201	0.631504	1.32698	0	0.0873256	0	0.0832169	0	0	0.0408698	0.0430778	0	0.0412484	0.0423282	0.0841077	0.0427726	0.041326	0.0428701	0.0410454	0.081061	0.0413455	0.495358	0.243726	0.538003	0	0	0	4.17835	8.68813	6.08703	0.0444942	0.0815602
Phacu.CVR.001G044200	monogalactosyl diacylglycerol synthase	7.30954	7.06094	7.33223	5.0691	5.26834	5.94145	7.69666	9.58828	8.8804	8.84677	6.95494	6.29246	9.43724	8.51945	9.95593	10.4879	10.0999	11.5013	14.596	11.6303	12.2837	11.8993	11.1346	11.895	12.4931	12.134	11.0679	11.6809	9.26809	10.8486	8.38048	7.52648	6.23875	8.83417	8.00177
Phacu.CVR.001G044300	Spindle and kinetochore-associated protein 2 domain containing protein	22.9313	16.1619	18.8677	9.12461	10.2173	10.9418	1.17027	1.86689	1.1553	4.12473	3.88879	5.65077	8.18133	4.02237	9.64607	2.35362	1.61864	0.907202	8.65951	8.14125	10.8479	26.5107	16.9409	23.5242	29.0949	23.6932	25.0353	3.96225	4.06321	3.15032	16.772	10.6007	12.9356	2.87072	2.65354
Phacu.CVR.001G044400	receptor like protein	0	0	0.0194281	0	0	0	0	0.0418567	0	0	0.0215515	0.0198908	0.0407543	0.0176599	0	0	0	0	1.69037	1.82145	1.89619	0.246627	0.37257	0.142254	0.0199909	0.0587996	0.101142	0.0793317	0.0665293	0.103533	0	0.0423442	0	0.0430575	0.0776694
Phacu.CVR.001G044500	disease resistance family protein / LRR family protein	0.0562424	0.115862	0.221916	0.602117	1.37456	0.734621	12.9656	24.7552	21.5302	1.16777	1.19736	1.21495	1.8974	0.793926	0.622379	27.786	22.3118	9.85553	1.49593	1.36918	1.16955	0.086272	0.0219712	0.0286552	0	0	0.0285919	0.0554637	0.0842002	0	0.0226864	0	0	0.428345	0.261859
Phacu.CVR.001G044600	hypothetical protein	0	0	0	0	0	0	0	0	0	0	0	0	0	0	0	0	0	0	0	0	0	0	0	0	0	0	0	0	0	0	0	0	0	0	0
Phacu.CVR.001G044700	hypothetical protein	0	0	0	0	0	0	0	0	0	0	0	0	0	0	0	0	0	0	0	0	0	0	0	0	0	0	0	0	0	0	0	0	0	0	0
Phacu.CVR.001G044800	hypothetical protein	0	0	0	0	0	0	0	0	0	0	0	0	0	0	0	0	0	0	0	0	0	0	0	0	0	0	0	0	0	0	0	0	0	0	0
Phacu.CVR.001G044900	hypothetical protein	0	0	0	0	0	0	0	0	0	0	0	0	0	0	0	0	0	0	0	0	0	0	0	0	0	0	0	0	0	0	0	0	0	0	0
Phacu.CVR.001G045000	receptor like protein	0.0433891	0	0	0.692023	0	0.272899	0.0447247	0.40312	0.519323	0.26431	0.138941	0.300579	1.79089	0.9803	1.02481	1.06316	0.657819	0.976715	5.74483	8.73616	12.2734	0.132876	2.97702	0.30822	0	0.0423443	0	0.168729	0.128473	0.219896	0	0	0.0452753	2.96367	1.68067
Phacu.CVR.001G045100	receptor like protein	0.020026	0	0	0.0820336	0.145183	0.25648	0.125077	0.211918	0.0203267	0.0624119	0.0871337	0.201276	0.837603	0.879636	1.16865	0.620205	0.49696	1.04089	7.70127	9.43827	10.9017	0.369678	0.553576	0.163958	0	0	0	0.0396785	0	0.0208196	0	0.0643238	0.042026	0.259599	0.374009
Phacu.CVR.001G045200	Peroxidase superfamily protein	7.94165	9.99658	9.40707	0.129853	0.26371	0.0901017	0.220648	0.0439608	0.0862323	3.18229	2.70044	3.21654	0.697493	0.264009	0.638558	0.0439364	0.260456	0.394613	1.75227	2.05322	1.52621	9.14172	7.52607	9.12333	0.387347	0.878189	0.828742	2.26351	0.730756	1.3885	0.438347	0.411892	0.428349	0.358555	0.342138
Phacu.CVR.001G045300	Protein of unknown function (DUF1336)	27.0118	30.9578	20.7818	5.55573	4.55852	4.28676	0.268147	0	0.237879	1.44956	0.906959	0.296259	0.577045	0.526262	1.15611	0.132723	0.0912828	0.135714	3.17937	2.94801	2.57982	0.938066	0.997653	0.853972	0.953454	0.75813	0.889391	0.418289	0.343822	0.667885	0.452844	0.727509	0.539187	0.164216	0.098431
Phacu.CVR.001G045400	HOPW1-1-interacting	30.4509	33.336	33.7541	98.3724	107.534	105.911	71.128	68.3759	60.6009	62.7909	68.1953	66.8607	54.1767	51.9769	51.3723	39.003	33.2081	25.7766	82.2127	91.6508	88.3102	44.6072	53.4678	52.29	47.336	50.0909	50.9293	47.5099	46.9842	50.556	42.6447	43.1976	43.236	55.9973	61.2117
Phacu.CVR.001G045500	glutamine dumper	6.36932	6.33711	5.11213	44.1555	61.8509	45.9939	2.01139	1.95476	2.45245	22.1689	17.5185	22.4826	33.9953	41.2631	35.1997	0.1548	0.232348	1.11954	2.06096	2.27314	2.8803	3.04217	2.37551	2.27257	0.284094	0.0753408	0.314806	1.37437	1.0723	1.34154	0.219548	0.238567	0	0.562891	0.89576
Phacu.CVR.001G045600	histidine kinase	10.5511	10.5157	9.78272	14.0332	13.5049	12.7602	0.0896205	0.115794	0.0559381	0.650585	0.725249	0.772559	0.407358	0.486849	0.770887	0.0128452	0.0763789	0.175975	0.134005	0.200452	0.162445	0.150403	0.134615	0.246317	0.511078	0.758534	0.731725	0	0.0367347	0.0567058	0.784611	0.878124	0.762428	0.0386673	0.111051
Phacu.CVR.001G045700	ubiquitin-specific protease	8.54121	8.08054	8.28238	6.04643	6.04584	5.5517	4.67589	5.28273	4.61354	4.85304	5.02711	5.32503	9.40683	6.6465	8.34616	3.58813	4.32872	3.90981	5.11298	6.20141	6.15265	6.40853	6.19462	6.74229	7.86694	7.39264	7.80565	5.69415	5.78263	5.83299	5.21818	5.28336	5.24475	5.27716	6.57121
Phacu.CVR.001G045800	GHMP kinase family protein	10.4197	9.86831	8.82045	9.55219	9.88326	10.5898	5.71066	7.42849	6.98833	7.71523	7.52141	6.7611	9.78008	9.63259	8.79303	5.5598	5.034	4.35517	9.71039	9.70751	8.33807	9.64236	10.0955	9.9018	11.8165	12.6126	12.845	8.13678	7.4916	9.22579	9.87811	9.18072	9.86917	9.39965	8.81982
Phacu.CVR.001G045900	F-box and associated interaction domains-containing protein	0	0	0.083741	0.0850961	0	0.0896694	0	0.0882859	0	0.0850111	0	0.254354	0	0	0	0	0	0	0	0.0850594	0.0874283	0	0	0	0	0	0	0	0.166666	0.0838282	0.085877	0.0901548	0.0869711	0	0
Phacu.CVR.001G046000	hypothetical protein	0	0	0	0	0	0	0	0	0	0	0	0	0	0	0	0	0	0	0	0	0	0	0	0	0	0	0	0	0	0	0	0	0	0	0
Phacu.CVR.001G046100	RING/U-box superfamily protein	24.5593	27.8764	31.0317	36.1556	41.5981	37.021	17.7274	21.0594	17.9337	22.8611	19.8246	23.7972	27.9201	25.6608	27.1303	12.921	13.6314	10.8134	63.5667	62.3603	57.6003	22.6073	23.2582	23.3304	27.0068	28.2086	30.7507	29.6795	32.9151	36.7324	37.2022	37.0779	37.1373	29.289	36.1855
Phacu.CVR.001G046200	oxidoreductase, 2OG-Fe(II) oxygenase family protein	16.2726	15.7602	16.3572	14.682	16.7853	15.9684	4.75626	6.40865	5.09561	11.3425	12.1201	11.9373	11.3796	12.6536	13.8169	5.51466	5.77936	7.29795	16.6795	18.5207	19.7696	11.1911	8.45137	10.4306	13.6874	15.7695	14.3227	12.1309	11.2331	13.2027	8.55859	9.0552	8.97111	14.9879	13.8233
Phacu.CVR.001G046300	Protein of unknown function (DUF1350)	4.88557	5.96382	4.81839	3.61471	3.82961	3.77529	21.0033	18.8486	22.5498	4.67608	6.24524	5.52221	3.43472	3.28655	3.95228	15.383	15.2122	16.2002	3.23132	3.99543	3.97931	8.03734	11.8111	7.03116	5.02385	5.99224	4.88412	5.67126	5.23137	5.03236	5.29881	6.55731	4.64667	4.92647	6.39505
Phacu.CVR.001G046400	hypothetical protein	0	0	0	0	0	0	0	0	0	0	0	0	0	0	0	0	0	0	0	0	0	0	0	0	0	0	0	0	0	0	0	0	0	0	0
Phacu.CVR.001G046500	hydroxyproline-rich glycoprotein family protein	0	0	0	0	0	0	0	0	0	0	0	0	0	0	0	0	0	0	0	0	0	0	0	0	0	0.296974	0	0	0	0	0	0	0	0	0
Phacu.CVR.001G046600	hypothetical protein	4.40109	3.58072	3.60563	3.61697	4.04703	3.30554	0	1.58831	2.00575	0.400402	0	0.804655	1.20957	1.19513	1.65255	0	0	0.402144	2.46118	0	0.804063	0.805981	0	1.60926	1.97392	3.20725	4.45507	0.792716	0.805115	1.21699	8.02296	0.856493	5.80749	3.17908	2.39818
Phacu.CVR.001G046700	hydroxyproline-rich glycoprotein family protein	0	0	0	0	0	0	0.0661597	0	0	0	0	0	0	0	0	0	0	0	0.0655334	0	0.0311559	0	0.0309564	0	1.13467	1.06947	2.4276	0	0.0311291	0	7.69794	12.3589	9.355	0	0.0605256
Phacu.CVR.001G046800	Integrase-type DNA-binding superfamily protein	0	0	0	0	0	0	0	0	0	0	0	0	0.0943099	0	0.0943704	0	0	0	0	0.18242	0	0	0	0	0	0	0	0	0	0.091557	0	0	0	0.0889951	0
Phacu.CVR.001G046900	CTC-interacting domain	60.0866	65.9838	59.9744	85.4583	88.7207	85.01	79.4593	81.1789	74.1226	53.9446	56.7885	54.2139	48.6079	43.1014	49.7997	64.2639	60.8971	56.8229	43.641	43.5065	42.6464	40.731	35.4281	40.2606	47.6279	46.4226	46.0413	38.6205	38.9754	39.3857	46.8491	44.3915	44.7205	42.6189	49.2807
Phacu.CVR.001G047000	Protein of unknown function (DUF1677)	82.5199	86.6201	70.2927	19.5212	14.6148	14.4465	24.4727	20.2796	20.404	22.9467	19.7147	20.4269	19.4624	24.6408	29.0325	46.6535	40.1477	39.5819	27.7365	19.8144	28.1505	24.3805	25.5392	23.4108	2.76395	2.2658	3.79033	103.257	110.368	115.373	2.12169	2.4717	1.79298	150.725	102.307
Phacu.CVR.001G047100	hypothetical protein	0	0	0	0	0	0	0	0	0	0	0	0	0	0	0	0	0	0	0	0	0	0	0	0	0	0	0	0	0	0	0	0	0	0	0
Phacu.CVR.001G047200	copper transporter	1.43719	1.38184	2.14534	2.66425	1.42247	1.82511	0.513082	0.0839197	0.260236	1.03547	2.01593	0.975214	1.34272	0.84327	1.63778	0.250575	0.50729	0.166045	1.54939	2.1248	2.89783	4.3329	3.25877	5.03057	4.94679	4.21138	3.62622	0.945621	1.1336	0.668415	1.58552	1.04995	2.14813	0.610192	1.70229
Phacu.CVR.001G047300	G-protein-coupled receptor	35.8364	39.8245	38.9076	26.0051	29.9672	27.1811	12.9468	14.3323	16.396	19.2336	18.1519	20.6948	32.4456	33.429	30.4757	11.7459	11.0937	9.55913	14.2601	16.4355	16.6634	23.6143	32.3332	23.6232	24.8443	26.6791	25.2149	21.6324	19.186	18.1935	21.7781	20.1411	22.2216	24.3853	31.8309
Phacu.CVR.001G047400	Protein kinase superfamily protein	3.10806	2.8148	3.56239	64.6708	67.0029	61.5282	3.9868	3.86939	4.29606	12.5958	12.1715	13.5207	9.81486	8.77529	11.0992	1.81236	3.09786	1.98181	6.35171	7.11801	5.2134	7.09398	9.76243	9.58386	4.99416	4.08342	4.01297	6.05587	8.45312	9.1416	4.27507	5.43308	3.37506	14.1864	15.3457
Phacu.CVR.001G047500	G-protein-coupled receptor	0	0.783785	1.57097	3.94208	3.97678	7.30827	1.5786	1.56523	1.57381	3.14219	3.25884	2.36604	7.1164	1.56949	1.62649	1.56967	0	0	0.806655	0	3.15878	2.37235	0.787973	2.36588	4.65795	1.56929	1.58693	1.55588	3.1552	2.38173	3.15271	0.838567	2.43517	5.51037	3.92683
Phacu.CVR.001G047600	proline-rich family protein	0.956038	0.418462	0.494024	6.57263	6.75073	8.04061	3.34267	1.63709	1.96843	13.9234	16.0526	13.4258	18.5638	9.11877	13.3526	2.63854	1.74635	1.5128	0.971782	0.952859	0.866679	0.782266	1.64447	1.66468	0.427989	0.632195	0.637432	4.25898	6.26786	3.86855	0.508142	0.932605	0.801376	1.15869	1.81893
Phacu.CVR.001G047700	Protein kinase protein with adenine nucleotide alpha hydrolases-like domain	0.0610854	0	0.144076	0.0400385	0.0828409	0.10499	6.03826	4.69678	4.94112	3.30241	3.28003	3.3362	3.53177	3.88006	3.70482	19.1684	15.6512	14.3977	14.1429	12.1494	12.4881	1.88453	4.30186	2.73959	0.814334	0.812637	0.942933	1.12486	0.870934	0.837617	0.0612123	0.0648562	0.0214765	0.484536	0.599691
Phacu.CVR.001G047800	Cyclophilin-like peptidyl-prolyl cis-trans isomerase family protein	13.1757	12.8008	11.3055	11.5566	9.90326	11.7053	7.4824	8.14761	7.47358	8.89334	8.3893	9.11762	9.60283	9.74132	9.49394	6.40242	6.9124	6.44033	10.5273	11.2355	10.8593	10.9714	12.0893	13.1628	14.6303	15.6598	13.4341	8.21498	8.57553	8.14451	8.64038	9.3995	9.81727	8.61327	7.47017
Phacu.CVR.001G047900	DDE superfamily endonuclease domain containing protein	5.63412	7.92486	9.0364	19.6145	19.3694	16.7183	9.62964	10.9842	7.99904	5.06082	5.98116	6.73496	12.0299	10.4218	11.9004	5.73022	10.9766	6.86547	28.8147	29.9528	24.5305	3.4113	5.40407	3.87649	9.49809	8.35029	8.57222	2.30663	2.10374	2.67355	9.42492	6.95872	7.36369	7.99323	12.601
Phacu.CVR.001G048000	homology to ABI1	28.3526	26.169	28.0803	35.1624	34.8852	34.8934	24.8775	25.7296	28.3362	29.9262	31.4872	31.4433	35.8014	31.5615	33.6135	14.1478	14.4629	10.8722	16.8329	20.0183	18.9929	25.0151	26.9696	27.0199	27.6857	30.163	26.4954	21.9702	24.0027	22.271	17.8841	19.5047	18.6484	26.3776	30.7291
Phacu.CVR.001G048100	Concanavalin A-like lectin protein kinase family protein	7.55788	9.96177	9.09836	26.0985	28.3609	26.6315	0.667039	1.59446	0.907685	1.58782	1.08492	1.41261	0.63378	0.333664	0.700583	0.136393	0.242912	0.224451	0.208895	0.286064	0.221045	0.06859	0.0887095	0.0676574	0.0879394	0.0438626	0.113071	0.0648985	0.0220288	0.0437029	0.668559	0.765021	0.371223	0	0
Phacu.CVR.001G048200	Major facilitator superfamily protein	12.0218	10.0798	12.6536	15.0554	12.2964	13.9336	13.1338	17.157	13.8531	10.0959	10.3662	11.4833	6.27231	5.81694	8.39691	11.1106	12.3859	13.1913	5.38697	6.32964	6.87338	6.54748	7.30899	8.44583	2.03481	2.12206	2.22989	5.47437	5.95591	6.14623	3.21603	2.57835	2.55098	4.06204	5.52666
Phacu.CVR.001G048300	ubiquitin-specific protease	10.9365	12.4933	13.0024	14.442	16.1093	16.2763	10.3575	10.2409	10.2999	12.9659	11.393	13.2396	9.95716	9.87858	11.8411	5.18862	3.83474	3.90478	6.42856	8.5888	8.11234	8.55334	11.3314	9.95065	4.28964	4.96989	4.07387	13.0999	12.7055	11.2327	3.57774	3.76261	3.06939	11.3851	10.9488
Phacu.CVR.001G048400	aldehyde dehydrogenase 11A3	0.363792	0.278707	0.0918703	0.333773	0.279198	0.315736	0	0.0310695	0	0.0305941	0.193544	0.122615	0.30532	0.406203	0.25506	0	0	0	0.186499	0	0.0614523	0	0.0307549	0.0919653	0	0	0.0309287	0.0304292	0.0308491	0.06198	0.0617529	0.0981423	0.0630336	0	0
Phacu.CVR.001G048500	Beta-1,3-N-Acetylglucosaminyltransferase family protein	0	0	0	0	0	0	0	0	0	0	0	0	0.31354	0	0	0	0	0	2.87256	1.55654	0.312053	6.29767	22.5557	9.75134	8.58849	8.99985	6.64159	0	0	0	0	0.661041	0	0	0
Phacu.CVR.001G048600	ARM repeat superfamily protein	11.4589	11.2053	11.8363	11.7839	10.5509	12.6233	2.8551	0.768748	1.83695	9.2729	6.96674	5.2102	6.61809	4.06876	5.83986	0.552622	0.305092	0.932349	2.78149	3.11303	3.8012	17.3166	13.2459	17.2914	5.01046	5.02564	6.55782	1.58803	2.25749	3.39399	13.0859	10.5961	12.5381	1.72776	1.24619
Phacu.CVR.001G048700	hypothetical protein	0	0	0	0	0	0	0	0	0	0	0	0	0	0	0	0	0	0	0	0	0	0	0	0	2.1817	1.52126	3.28131	0	0	0	3.2265	3.43184	4.37637	0	0
Phacu.CVR.001G048800	hypothetical protein	0	0	0	0	0	0	0	0	0	0	0	0	0	0	0	0	0	0	0	0	0	0	0	0	0	0	0	0	0	0	0	0	0	0	0
Phacu.CVR.001G048900	chromatin remodeling factor CHD3 (PICKLE)	0.0835744	0	0.119939	0.10777	0.16127	0.061113	0.0242738	0.0248438	0.0120249	0.120982	0.167881	0.119383	0.191833	0.162589	0.216646	0.117305	0	0	0.061974	0.0710294	0.0733868	0.119766	0.0595153	0.104025	9.34158	12.9507	17.0054	0.0236747	0.16673	0.0236431	25.2669	24.7826	24.5416	0.0512133	0.145536
Phacu.CVR.001G049000	hypothetical protein	0	0	0	0	0	0	0	0	0	0	0	0	0	0	0	0	0	0	0	0	0	0	0	0	0	0	0	0	0	0	0	0	0	0	0
Phacu.CVR.001G049100	HXXXD-type acyl-transferase family protein	1.44961	1.26272	1.50268	7.96384	6.9175	9.24021	0	0	0.0361812	0	0	0.107352	0.0356574	0.0363654	0.112338	0	0	0	1.81638	1.03051	0.900075	0.106851	0.0358492	0.286293	0	0	0	0	0.0358788	0	0	0	0	0	0
Phacu.CVR.001G049200	response regulator	5.53925	8.34207	5.60864	8.43643	5.21614	7.6519	0.207279	0.279887	0.156228	0.674043	0.720457	1.20338	0.96667	0.878025	1.07876	0.0916237	0.13533	0.0689247	0.915207	0.90557	0.95162	0.045626	0.0824583	0.113483	0.111044	0.087422	0.136113	0.0436346	0	0.103856	0.0908975	0.0939357	0.093077	0.0876048	0.0892422
Phacu.CVR.001G049300	Glycosyl hydrolase family protein with chitinase insertion domain	1.37808	0.951803	1.52474	12.133	12.4407	12.3014	0.1085	0.421675	0.181638	0.904835	1.24696	1.89695	6.03511	6.75716	6.09282	0.108096	0.145499	0.183485	1.38721	1.31477	1.72223	2.23575	0.879951	1.21614	0.52319	0.183139	0.629641	0.0353755	0.109702	0	0.142566	0	0.0761775	0.169435	0.0718549
Phacu.CVR.001G049400	C2H2 and C2HC zinc fingers superfamily protein	2.09553	2.62973	2.11412	30.0235	37.6989	29.1918	1.10262	1.56338	0.863305	4.5054	5.37219	5.9744	13.1179	15.2477	15.5545	0.738602	0.402204	0.557878	0.182158	0.350768	0.675617	1.87604	1.17341	2.19593	0.0699248	0.0348722	0.0360389	2.60952	2.73952	2.18791	0.0360387	0.0743591	0.0372372	3.67774	3.94129
Phacu.CVR.001G049500	AMP-dependent synthetase and ligase family protein	0	0	0	0	0	0	0	0	0	0	0	0	0	0	0	0	0	0	0	0	0	0	0	0	0	0	0	0	0	0	0	0	0	0	0
Phacu.CVR.001G049600	hypothetical protein	0	0	0	0	0	0	0	0	0	0	0	0	0	0	0	0	0	0	0	0	0	0	0	0	0	0	0	0	0	0	0	0	0	0	0
Phacu.CVR.001G049700	Mitochondrial glycoprotein family protein	14.3102	17.5294	17.445	3.99211	5.91511	7.7437	4.4228	8.67519	8.73621	3.57649	3.81543	3.7894	2.43243	3.03677	4.59837	0.793387	1.98933	0.430738	5.51682	4.98294	7.30845	8.33129	4.22105	8.24634	15.35	10.4567	11.3411	2.9154	2.17676	2.67052	10.261	6.40835	7.67035	2.66382	2.72329
Phacu.CVR.001G049800	PPPDE putative thiol peptidase family protein	31.4243	35.6204	33.667	30.2583	35.3165	30.4339	16.2095	14.6256	18.2424	37.628	40.0552	39.8389	32.3657	34.9004	41.6902	19.0268	23.6029	17.2048	34.4114	30.6887	31.9566	12.1117	18.6064	14.1502	9.50246	11.2424	9.72676	19.6114	17.3563	16.4645	8.07204	8.74294	7.95768	16.0282	14.6246
Phacu.CVR.001G049900	Plant protein of unknown function (DUF868)	2.0806	1.59049	2.05593	12.2508	9.78694	8.78533	1.13645	1.96774	2.57448	5.30619	5.91601	4.52122	4.39564	4.81456	5.39684	0.991041	2.07649	1.57301	7.60993	7.51564	5.85532	0.867669	0.624443	0.941389	0.149414	0.0495757	0.101651	0.485093	0.622078	0.765522	0.0758006	0.0795651	0.156199	0.487052	0.431719
Phacu.CVR.001G050000	Integrase-type DNA-binding superfamily protein	12.2257	9.38387	10.8439	2.39798	3.38356	4.11081	0	0.150061	0.304671	8.5815	8.8299	9.28441	7.8219	4.58596	7.10005	0.0771786	0.0768377	0.153936	3.58701	3.65485	3.76704	3.2395	4.23599	3.29877	2.69676	2.09854	2.37616	0.0753132	0.528995	0.599644	1.90245	1.26856	1.79384	0.120106	0.234312
Phacu.CVR.001G050100	aspartate aminotransferase	78.4344	63.3487	75.3559	27.585	25.3334	30.3534	28.4586	28.0008	33.0959	63.6678	57.3233	58.9428	50.4567	52.443	50.7944	41.0672	41.6125	47.7058	57.2167	72.4266	70.3956	120.859	103.231	98.455	73.518	84.7079	87.6901	96.9878	93.7156	81.0436	129.713	115.233	111.881	61.1376	56.9623
Phacu.CVR.001G050200	Protein kinase superfamily protein	13.5384	14.7571	10.8927	8.0336	8.06113	8.45042	1.30443	1.63879	1.89862	9.86016	7.60747	6.96571	5.51905	2.6456	4.57836	1.77344	1.26081	2.25657	4.45464	4.98759	5.85741	15.9887	9.87772	15.4564	28.9388	27.9171	27.9278	4.70906	4.20803	4.7557	9.26292	8.28647	8.78252	4.74795	5.29091
Phacu.CVR.001G050300	aberrant lateral root formation	11.717	10.1833	11.7515	8.08642	8.1658	9.89488	6.39243	6.44094	7.85483	7.65353	9.57132	9.80229	8.04245	8.22363	8.56583	3.93528	4.21616	4.13429	6.2508	6.67755	7.16455	11.4203	9.66466	10.9411	14.297	13.0721	12.1656	8.22143	9.1436	7.29106	11.8425	9.9065	11.0595	6.79424	9.59314
Phacu.CVR.001G050400	TRS120	24.2733	27.497	27.4307	17.4732	18.4313	18.1864	7.64064	7.51734	9.01008	17.6265	18.719	16.9327	18.8568	18.8153	19.9873	6.59274	6.78868	6.96929	11.1616	12.0269	12.9439	17.4007	20.631	18.3628	22.2386	21.8182	21.7156	19.3642	20.5682	19.9513	15.2396	14.5633	14.073	18.0671	19.9592
Phacu.CVR.001G050500	conserved hypothetical protein	0.0884463	0	0	0	0	0.0884628	0.169561	0	0.176095	0.0844952	0.0848607	0.089485	0	0.246278	0.0855958	0.0843797	0.171916	0	1.19126	0.980901	1.35942	0.0873679	0.0912873	0.088347	0	0.0911944	0	0	0.362034	0.0899872	0	0	0	0	0
Phacu.CVR.001G050600	conserved hypothetical protein	46.9057	49.4488	49.1947	80.3191	83.7721	81.2235	11.2101	20.0313	15.3891	29.433	33.1103	30.1895	19.895	26.8321	26.6298	11.5113	14.5553	15.4868	21.9399	26.4213	27.5396	26.4466	25.2476	32.2571	18.5397	18.3698	20.124	14.4046	17.3028	12.2675	17.0475	17.116	15.1961	11.2125	8.66958
Phacu.CVR.001G050700	trithorax-like protein	2.61025	3.40971	2.89841	3.40483	3.12115	3.37152	3.3773	5.02329	5.02576	3.66838	3.6429	4.09392	6.20367	6.94267	6.7294	3.47867	4.06504	5.48983	2.53849	2.82093	2.97572	5.71924	7.00606	5.23588	2.73716	3.13892	2.85544	4.45072	4.9516	4.65099	1.60286	2.28441	1.87257	6.03169	7.14579
Phacu.CVR.001G050800	hypothetical protein	0	0	0	0.609429	0.614294	0.627253	0	0.603683	0	0	0	0.609276	0	0.605761	0.62768	0	0.6078	1.83004	0.62309	1.21676	1.21947	0	1.21808	0.609649	0.59955	0.606347	0	0.601235	2.43822	0	0	0.647724	0	0.606932	0.606653
Phacu.CVR.001G050900	PR5-like receptor kinase	0	0.144754	0	0.329748	0.336282	0.0984352	0.587671	2.72909	1.35469	0.190326	0.253746	0.184462	0.142475	0.53841	0.0504452	1.18082	3.50365	1.1668	0.149375	0.319714	0.237104	0.0477362	0.320027	0.0469293	0.0469796	0.226169	0.0469378	0.046287	0	0.235107	0	0.0484821	0.0479027	0.201907	0.322155
Phacu.CVR.001G051000	Protein kinase superfamily protein	0	0.0137411	0.091964	0.0964161	0.0411765	0.0563595	0.180382	2.50412	0.463099	0	0.0583151	0.0537777	0.0676612	0.0700116	0.160282	1.43643	1.74663	0.802812	0.130471	0.108198	0.182436	0.0274723	0.224963	0.0137978	0.0395471	0.0264184	0.0543575	0.0395969	0.0134205	0	0.0136684	0	0	0.0982415	0.430318
Phacu.CVR.001G051100	Protein kinase superfamily protein	0	0	0	0	0	0	0	0.325679	0	0	0	0	0.0358308	0	0	0.359675	0.179114	0.538535	0	0.0698749	0	0	0	0	0	0	0	0	0	0	0	0	0	0	0
Phacu.CVR.001G051200	receptor serine/threonine kinase, putative	0	0.0767163	0.0724999	0	0	0	0	0.156251	0	0	0	0	0	0.15533	0	0	0	0	0.078423	0.291019	0	0.0748378	0.434252	0.519182	0.445917	0.287971	0.885319	0	0.0727968	0.0757395	0.0759221	0.0778257	0.0755704	0	0.218587
Phacu.CVR.001G051300	Protein kinase superfamily protein	0	0.0898678	0.0889562	0.0903872	0	0	0	0.356531	0	0	0	0	0	0	0	0	0	0	0.0947019	0.087895	0.264648	0.369673	0.265507	1.07465	0.900657	0.438346	0.991804	0	0	0	0.452369	0.0919457	0	0.0919033	0.178907
Phacu.CVR.001G051400	PR5-like receptor kinase	0.152064	0.541542	0.372022	0.153683	0.0772644	0.158222	0	0	0	0.154644	0	0	0.844793	0.0781289	0.243123	0	0.0770837	0	0.321719	0.149566	0.0773464	0.231156	0	0.0758717	0.0758651	0.0740596	0.0760482	0.22556	0.149139	0	0	0	0	0.0803831	0.148971
Phacu.CVR.001G051500	Protein kinase superfamily protein	0	0	0	0.277056	0	0	0	0	0	0	0	0	0.373338	0.0910981	0.095122	0	0	0	0.096483	0	0.179591	0	0	0	0	0	0.0910867	0	0	0.176813	0.0924013	0	0.0923756	0	0.272195
Phacu.CVR.001G051600	hypothetical protein	0	0	0	0	0	0	0	0	0	0	0	0	0	0	0	0	0	0	0	0	0	0	0	0	0	0	0	0	0	0	0	0	0	0	0
Phacu.CVR.001G051700	Protein kinase superfamily protein	0.28589	0.22626	0.373522	0.255688	0.0972853	0.302138	1.56671	2.96889	3.30993	1.09982	1.37415	1.65611	4.68494	3.21741	3.65946	15.9488	17.8876	12.3707	5.70859	4.81497	4.25992	0.396698	0.812019	0.624901	0.286437	0.339231	0.031597	0.585222	0.763596	0.675743	0.106034	0.329566	0.0961788	2.10338	3.08129
Phacu.CVR.001G051800	hypothetical protein	0	0	0	0	0	0	0	0	0	0	0	0	0	0	0	0	0	0	0	0	0	0	0	0	0	0	0	0	0	0	0	0	0	0	0
Phacu.CVR.001G051900	hypothetical protein	0	0	0	0	0	0	0	0	0	0	0	0	0	0	0	0	0	0	0	0	0	0	0	0	0	0	0	0	0	0	0	0	0	0	0
Phacu.CVR.001G052000	receptor serine/threonine kinase, putative	0	0.672298	1.04175	0.130898	0	0.138623	0	0.133717	0.13028	0.132051	0	0.130293	0	0	0	0	0.130843	0	0	0	0	0.132673	1.4317	0	0	0.128875	0.265219	0.129041	0.259784	0	0.264767	0.411271	0	0	0
Phacu.CVR.001G052100	Wall-associated receptor kinase galacturonan-binding domain containing protein	0.238792	2.64293	1.16643	0.158435	0.078723	0.0806932	0.242819	0.428598	0.0788125	0.559236	0.406375	0.195727	1.35852	0.392274	0.162325	0.0808481	0	0.161568	0.0406103	0.116802	0.233684	0.241282	1.2539	0.198761	0.425368	0.349345	0.557338	0.273027	0.235313	0.240596	0.957448	0.373627	0.329986	0.464711	0.540082
Phacu.CVR.001G052200	Protein kinase superfamily protein	0.60565	0.734275	1.09411	1.44957	0.968171	1.11127	0.0888744	0.713347	0.514118	0.435904	0.43018	0.451742	2.52528	1.7762	2.67924	0.35362	0.203456	0.349206	0.367485	0.364988	0.46593	1.2227	1.81229	1.11183	0.78137	1.05654	0.970286	0.452333	0.362588	0.962364	0.616018	0.327476	0.348203	1.14411	2.17051
Phacu.CVR.001G052300	Protein kinase superfamily protein	0.0546327	0	0	5.38761	4.93872	5.50166	0	0	0	0	0.0590623	0	0.276998	0.113935	0.0589011	0	0.0559348	0.168581	0	0.0537599	0.112316	0	0.0533528	0.2183	0.165323	0.47875	0.382762	0	0	0	0.279793	0.399054	0.110839	0.0594947	0.0536539
Phacu.CVR.001G052400	Protein kinase superfamily protein	0	0.0651393	0.128933	6.23869	6.6507	5.04575	0	0.0649497	0	0	0.337029	0.128561	0.391877	0.32516	0.135363	0.131409	0	0	0.134392	0.127597	0	0	0.44871	0.0644672	0.516888	0.510316	0.194693	0	0	0	0.458706	0.203433	0.398468	0	0
Phacu.CVR.001G052500	serine-rich protein-related	2.37729	2.56922	2.60463	25.6808	24.0311	29.9728	7.89889	10.0162	6.11231	12.202	16.4424	15.5116	36.8712	54.5518	36.3613	29.4334	18.6766	10.5062	28.0577	21.3329	23.7074	5.507	10.2973	9.07603	11.2121	7.51911	8.35875	23.0551	14.8768	30.3865	7.20626	5.28535	8.68345	20.9987	11.988
Phacu.CVR.001G052600	calcium-binding EF hand family protein	107.506	136.295	80.6666	28.613	31.1356	29.6395	15.8602	20.2716	17.7048	17.4376	16.5889	18.0499	40.797	45.0789	32.4937	19.6538	20.9256	15.8559	18.154	18.9076	19.7717	14.5583	19.3515	16.7753	37.6143	41.6816	35.1564	18.8739	19.9142	21.7048	81.723	56.3777	84.7568	39.2718	39.4347
Phacu.CVR.001G052700	Octicosapeptide/Phox/Bem1p (PB1) domain-containing protein / tetratricopeptide repeat (TPR)-containing protein	3.91532	5.28477	5.53626	14.4546	14.4965	13.0499	10.6661	14.9821	11.3255	17.7233	23.5349	18.6862	11.5626	12.0666	11.3038	9.52703	12.6254	9.57097	15.9638	15.5958	13.9344	2.91852	4.56894	3.80513	3.23094	2.4182	2.77213	6.78684	5.71151	5.94304	2.19223	1.21189	1.56121	8.03335	7.25887
Phacu.CVR.001G052800	hypothetical protein	0	0	0	0	0	0	0	0	0	0	0	0	0	0	0	0	0	0	0	0.543544	0	0	0	0	0	0	0	0	0	0	0	0	1.11614	0	0
Phacu.CVR.001G052900	Memo-like protein domain containing protein	26.8749	24.9349	26.8738	34.1393	36.3042	36.023	26.2015	25.3806	23.6637	33.5923	32.5313	38.1115	34.7337	27.5061	31.8742	14.2398	12.477	13.2205	26.8833	26.4766	25.6141	22.0241	25.5716	22.7789	24.7128	27.0723	24.3751	30.1021	29.1581	27.6042	25.3125	26.1959	24.7355	29.9622	30.159
Phacu.CVR.001G053000	TOPLESS-related	0.026695	0	0.079823	0.374944	0.414282	0.53675	0.400133	0.168622	0.136386	0.887709	1.18785	1.8814	1.1283	0.697127	0.518853	0	0	0.0841187	0	0	0.119611	0.325613	0.400548	0.516848	12.2444	10.7083	12.3327	0.0791488	0.0807635	0.0544907	2.88067	0.400694	0.533631	0.822355	1.41911
Phacu.CVR.001G053100	Galactosyltransferase family protein	33.3083	36.3897	34.3886	26.7786	26.4906	25.5619	14.0391	18.1627	15.0973	32.1845	44.415	33.7027	28.0673	31.3032	30.3368	8.09623	8.46472	8.13236	31.5929	31.8234	29.8125	19.5295	22.1846	20.8415	28.0288	26.1588	24.3266	30.5588	25.6665	25.5279	20.3679	20.3194	15.2852	33.5965	33.6173
Phacu.CVR.001G053200	EamA-like transporter family	0.781543	0.594405	0.687587	0.309066	0.309119	0.529934	0.0954618	0.096138	0.0310994	0.933767	1.20707	1.19943	1.366	1.28567	1.75748	0	0	0.0471816	2.14513	1.93629	1.75014	0.55308	1.14844	1.05765	0.652437	0.870869	0.809914	0.593354	1.16631	0.955471	0.336217	0.255875	0.255624	0.97121	1.30118
Phacu.CVR.001G053300	hypothetical protein	0	0	0.329869	0.248543	0.659053	0.667033	0	0.0818123	0	0	0	0	0	0.0789069	0	0	0	0	1.02066	1.00616	1.19874	0.0791906	0.566121	0.233592	0.084451	0.0839461	0.0795977	0	0	0	0.24858	0.639796	0.079202	0.260368	0.0820904
Phacu.CVR.001G053400	Exostosin family protein	0.224146	0.139133	0.112958	0.185609	0.399222	0.25952	0.757859	0.404585	0.549539	0.908471	1.03013	1.15167	0.486155	0.687581	0.576759	0.286646	0.179716	0.180523	0.618293	0.779914	0.463564	0.480446	0.491561	0.368163	0.282032	0.302674	0.526917	0.218481	0.187243	0.412843	0.214896	0.196538	0.345922	0.0978786	0.0742449
Phacu.CVR.001G053500	ACT domain repeat	0	0	0	0	0	0	0.0878845	0	0	0	0	0	0.0435034	0	0	0	0	0	0.391524	0.257016	0.383128	0.1749	0.305744	0.0873887	0	0	0	0.126674	0.216806	0	0	0.0456317	0	0	0
Phacu.CVR.001G053600	Bifunctional inhibitor/lipid-transfer protein/seed storage 2S albumin superfamily protein	8.64849	8.13014	14.3038	19.9793	34.082	47.326	1601.41	783.059	1093.05	661.497	686.77	557.949	294.599	253.227	281.58	1073.21	844.918	1570.12	103.24	102.287	111.086	1178.22	610.44	1123.66	462.876	423.835	614.588	1576.71	1345.65	1289.66	1489.86	1446.15	1619.95	123.68	66.6558
Phacu.CVR.001G053700	adenine phosphoribosyltransferase	2.04061	1.05614	1.49147	3.60423	3.13678	4.34472	1.5506	1.26541	1.64475	7.17285	10.2446	6.65773	0.663427	2.64035	1.64739	2.03862	1.15729	2.35712	9.83114	7.88559	8.43911	22.9925	14.9728	16.2565	1.6598	3.34226	4.08614	4.97845	6.19854	3.43681	2.77488	4.0595	3.43024	0.708553	0.96289
Phacu.CVR.001G053800	Myosin heavy chain-related protein	16.9471	19.618	19.3982	26.3787	26.402	22.9305	65.82	66.8772	51.8112	50.1855	50.1499	46.2975	42.6371	39.9138	37.5912	99.4104	89.6243	56.3468	37.1034	34.4281	33.9426	21.6454	24.8874	22.3035	12.9549	12.7246	12.2285	24.7608	24.4379	24.5523	9.21408	7.97348	8.32718	28.1687	27.3316
Phacu.CVR.001G053900	Protein kinase superfamily protein	4.91715	5.32009	3.72232	16.7815	22.4014	18.8138	7.92193	10.7107	9.72386	8.10393	8.2498	9.48426	9.10724	10.8849	7.63601	23.2008	25.8137	6.96085	86.1009	84.0824	84.2011	4.88063	11.0391	6.89205	20.2927	20.9294	20.7208	2.57515	3.76462	3.19564	19.4093	20.1874	18.2645	11.4514	15.5489
Phacu.CVR.001G054000	Ubiquitin-like superfamily protein	4.16843	4.90225	4.64226	6.04923	7.25882	7.74421	2.92631	2.75372	2.89982	9.18091	7.97754	8.15042	9.99036	8.58301	7.65627	3.87791	3.42854	2.40316	12.0731	13.0549	11.072	11.8765	9.23822	12.4338	13.0802	14.4993	14.0328	5.26835	5.27691	5.80831	6.09265	6.6825	5.78876	5.36487	3.64411
Phacu.CVR.001G054100	Nucleotide/sugar transporter family protein	10.9831	8.96838	12.0313	14.4363	16.467	17.6425	9.99973	13.9994	14.0346	11.4971	8.84752	12.2365	14.101	10.1472	12.0618	10.8238	9.93448	8.42368	9.26215	11.8793	10.9989	10.5113	11.8265	10.6329	10.7942	12.2066	11.5359	9.56744	9.63182	7.86599	7.76284	10.5561	7.24561	10.8268	12.1302
Phacu.CVR.001G054200	conserved hypothetical protein	0.149117	0	0.0293871	0.0589362	0	0.0314478	0.24527	0.184562	0.596376	0.0596052	0.0961035	0	0.0598868	0.24701	0.0318458	0.152403	0.0903858	0.0913815	0.621134	0.529394	0.602637	0.572714	0.561257	0.24084	0.148345	0.145657	0.18086	1.16644	0	0.38247	0.0302001	0.0935625	0	0.407709	0.119564
Phacu.CVR.001G054300	S-domain-2	1.55541	1.73723	1.33335	1.19727	0.960325	0.849605	1.64035	1.73524	1.56414	2.75874	3.34372	2.4458	4.30778	3.81329	3.95926	2.90097	2.53629	2.75756	3.11092	3.65067	3.08351	2.87771	3.5354	2.36429	1.36798	1.35224	1.00973	1.90345	1.43986	2.02838	0.432578	0.738642	0.47017	1.64103	1.79358
Phacu.CVR.001G054400	TPX2 (targeting protein for Xklp2) protein family	59.3434	49.7061	55.1792	43.8472	48.097	46.9659	17.3388	18.3357	20.2935	66.4979	68.0446	71.0395	63.6134	62.1338	66.7666	10.9763	12.548	10.6778	23.8975	23.1357	23.2472	36.8219	33.6642	35.1526	30.2093	30.1185	31.5654	31.3071	33.0599	36.2792	23.3183	25.6973	22.9456	33.8303	34.5036
Phacu.CVR.001G054500	EIN3-binding F box protein	57.8943	79.7981	68.1324	64.524	55.4116	57.365	19.6215	24.6868	22.4218	40.6831	42.1391	37.0355	56.7895	76.5363	47.7719	14.5382	12.4373	11.3104	72.2142	87.8702	69.7671	17.4803	30.7409	25.1241	73.7749	80.4554	57.9834	18.5686	20.3355	23.4896	38.2538	39.0914	36.3173	41.175	31.9199
Phacu.CVR.001G054600	DUF4050 domain containing protein	2.40288	1.654	3.25573	6.72147	4.78428	6.11399	1.87124	2.75503	2.26332	9.28856	11.8229	10.3604	10.4515	11.0781	8.4993	1.63333	1.07514	1.49161	6.5519	4.99107	5.13157	2.06229	1.77726	1.59311	0.779854	0.551929	1.04272	4.53252	3.7481	4.80533	0.606524	1.23537	0.813501	4.39991	3.64158
Phacu.CVR.001G054700	hypothetical protein	0.292045	0	0	0	0	0	0	0	0	0	0	0	0	0	0	0	0	0	0	0	0	0	0	0	0	0	0	0	0.292552	0	0.291763	0	0	0	0
Phacu.CVR.001G054800	Integrase-type DNA-binding superfamily protein	0	0.415542	0	0	0	0	0	0	0	0	0	0.14278	0	0	0.427227	0	0	0	0	0	0.141592	0.140739	0	0	0.27919	0.14347	0	0	0	0	0	0	0	0	0.141608
Phacu.CVR.001G054900	carboxyesterase	3.43198e-09	0.0671386	4.15536e-09	2.94178e-09	0.0685311	0.139731	3.44219e-10	8.38071e-09	0.0668731	6.23226e-09	1.6516e-09	8.50333e-10	0.204132	0.137809	0.070758	9.82108e-09	0.0660803	1.37905e-09	5.04945e-09	0.0664437	1.11172e-08	3.09913e-09	0.0663832	5.98817e-09	0.272014	0.067269	0.133468	2.81019e-09	2.42654e-08	4.87058e-09	0.0688879	0.217435	0.0682857	5.65167e-09	2.42984e-09
Phacu.CVR.001G055000	DEAD/DEAH box RNA helicase family protein	110.777	125.259	111.881	54.3427	58.88	57.8125	17.8196	24.5335	26.9837	43.2933	38.8874	45.4512	65.9763	75.1083	64.4592	15.7376	20.0379	17.5619	40.6776	47.9392	47.7459	80.6421	81.1212	81.361	72.6431	70.8233	67.3599	50.1858	46.9866	45.7162	71.4567	72.2292	68.0648	61.2571	70.3863
Phacu.CVR.001G055100	hypothetical protein	0	0	0	0	0	0	0	0	0	0	0	0	0	0	0	0	0	0	0	0	0	0	0	0	0	0	0	0	0	0	0	0	0	0	0
Phacu.CVR.001G055200	Tetratricopeptide repeat (TPR)-like superfamily protein	2.90202	2.7912	2.42026	1.32045	1.39196	1.2356	0.335737	0.896953	0.395008	0.670855	0.495643	0.845323	0.712906	0.838333	0.62225	0.331866	0.243206	0.358171	1.47109	1.8008	1.77448	2.14162	2.50148	2.45808	3.92267	2.70468	2.85089	1.08816	0.86698	0.89008	1.34086	0.927129	1.00589	1.09633	1.03516
Phacu.CVR.001G055300	AFG1-like ATPase family protein	3.95528	4.17143	3.91385	3.92082	3.87463	3.88795	10.0505	10.4673	10.0498	9.2535	10.5336	11.21	5.15574	5.01928	6.81975	5.59795	4.89835	7.06631	14.3529	13.6036	12.2691	8.50611	7.23472	7.6217	7.19481	6.29719	6.39452	7.74993	7.96645	7.05749	4.92373	6.28385	5.44352	6.98132	6.59084
Phacu.CVR.001G055400	hypothetical protein	0.767955	1.14709	1.53858	0.767763	0.775097	0.395432	0	0	0.769743	0.382635	0.793899	0.385166	0.38581	0.764921	1.18477	0.384247	0.385211	0	0.391299	2.30448	1.91545	2.31747	1.54346	1.54097	3.02546	4.98588	5.81818	0.379381	1.92726	0.387662	21.8624	15.9168	17.8373	2.28187	2.30322
Phacu.CVR.001G055500	AFG1-like ATPase family protein	13.9398	22.8771	20.4128	24.2697	13.9419	29.6341	44.5415	64.0652	44.6683	47.4184	31.7615	51.675	18.6584	22.754	15.6735	17.4469	16.6639	37.6466	55.7246	43.082	40.374	21.2988	40.78	30.1913	30.5525	45.9396	41.2048	21.2772	41.9134	49.9397	58.5121	56.1963	90.6807	26.7391	36.7534
Phacu.CVR.001G055600	Mitochondrial substrate carrier family protein	34.6039	31.0271	36.7977	15.052	10.5777	10.7468	4.16627	6.84031	6.73631	8.18762	6.86055	7.27524	10.9248	9.96529	9.04395	5.56669	7.35341	6.45918	11.7397	12.689	10.9628	13.4045	9.9034	10.6846	20.2938	19.9875	20.1647	9.84693	7.6165	8.34799	12.2349	12.0518	11.2506	9.03302	9.04951
Phacu.CVR.001G055700	cytochrome P450, family 71, subfamily B, polypeptide	3.46021	2.52389	3.52941	0.0311671	0.789864	0.502311	0	0.032765	0	0	0	0.0940802	0	0	0	0	0.0320527	0	0.032341	0	0	0	0.0314616	0.0316972	0.157197	0.0932138	0.127856	0.0618383	0	0.0937949	0.0636364	0	0.0324578	0.0333037	0.0957961
Phacu.CVR.001G055800	Basic helix-loop-helix (bHLH) DNA-binding family protein	5.19274	5.9425	6.37563	13.6998	11.028	8.72092	0.0502349	0.334364	0	0.552415	1.05243	0.308887	0.720896	0.290686	0.507446	0.100079	0.452648	0.253186	0.710492	0.413307	0.75237	0.256445	0.365145	0.154429	0.925424	0.938303	0.78456	1.0498	0.570974	1.14908	0.49608	0.438002	0.160438	1.53388	1.02972
Phacu.CVR.001G055900	tracheary element differentiation-related	1.03818	0	0.175623	10.7063	9.45023	8.7613	3.78679	1.38136	2.37177	14.0708	9.74772	8.35986	3.69822	2.81502	2.85806	0.989327	0.17958	0.655724	2.97147	2.31479	3.34712	3.15007	2.70778	4.87831	0.967599	0.708447	0.95154	2.85197	2.30413	2.69767	0.581592	0.694908	0.426018	0.787576	0.694356
Phacu.CVR.001G056000	Basic helix-loop-helix (bHLH) DNA-binding family protein	2.39521	2.28194	1.33289	7.2098	5.28172	4.50643	0	0.158604	0.0562756	0.274035	0.388931	0.228863	1.1374	0.375929	0.680275	0.110217	0	0.0560008	0.560234	0.343135	0.334416	0.508237	0.57999	0.970065	1.66593	1.21774	1.97703	0.496068	0.115467	1.31725	1.0855	0.0607027	0.529703	0.875923	1.1009
Phacu.CVR.001G056100	hypothetical protein	0.0333562	0	0	0.0993238	0.0671336	0.102583	0	0	0	0	0	0	0.100056	0	0	0	0	0	0	0	0	0	0.0330966	0	0	0.0657268	0.100744	0	0	0	0.0332388	0.173374	0	0	0
Phacu.CVR.001G056200	P-loop containing nucleoside triphosphate hydrolases superfamily protein	5.54882	4.99431	5.00427	2.09587	1.45462	1.91	0.294795	0.282123	0.208902	1.17605	0.877515	0.962454	1.5996	1.57182	1.6376	0.245129	0.162802	0.294456	2.07928	2.5622	1.9272	5.24566	4.28844	5.11624	5.27228	6.01415	4.88011	1.31115	1.2515	1.25399	3.26213	2.89439	3.24759	0.745707	0.880001
Phacu.CVR.001G056300	P-loop containing nucleoside triphosphate hydrolases superfamily protein	11.8872	11.9819	12.1612	3.66411	5.00424	3.38904	0.122762	0.381357	0.249832	3.007	1.98059	2.73223	4.13788	2.93652	4.83394	0.367182	0	0.25084	6.03802	7.42362	4.85365	10.5542	10.1985	12.2636	12.0529	17.8026	12.5846	2.77224	2.49436	2.59899	9.9631	8.87862	8.47239	1.80624	1.13552
Phacu.CVR.001G056400	Cyclophilin-like peptidyl-prolyl cis-trans isomerase family protein	19.7724	19.255	20.9872	20.4822	19.7998	19.4048	10.7938	11.4669	11.7714	14.7023	14.6991	15.1375	18.2757	17.8788	18.3528	9.27491	8.10061	7.42234	13.5191	15.1994	16.1699	18.5912	20.0099	18.9177	21.3728	21.4125	20.7783	13.3078	14.9748	14.5335	19.3497	21.9517	19.1308	15.7916	18.4118
Phacu.CVR.001G056500	Cyclophilin-like peptidyl-prolyl cis-trans isomerase family protein	34.2423	37.7641	29.6161	13.5289	13.4076	13.2207	6.23875	6.85305	7.56552	11.3713	10.3927	11.4275	27.4069	28.7656	25.8982	7.04762	5.61465	5.18901	10.1411	11.8981	13.2537	19.178	26.2968	21.7415	24.8451	24.5199	22.6225	18.0121	18.1155	21.6475	22.3795	20.1216	19.6213	33.8243	28.7957
Phacu.CVR.001G056600	hypothetical protein	0	0	0	0	0	0	0	0	0	0	0	0	0	0	0	0	0	0	0	0	0	0	0	0	0	0	0	0	0	0	0	0	0	0	0
Phacu.CVR.001G056700	Cyclophilin-like peptidyl-prolyl cis-trans isomerase family protein	32.2554	33.5181	31.764	24.0279	23.6202	26.6661	15.5719	17.0214	18.6325	21.5152	19.6692	21.4293	27.5842	27.5442	26.5438	13.3601	13.9958	12.6022	23.5642	24.7109	24.7933	30.1092	29.5332	30.1065	32.328	32.7329	31.7387	24.1803	24.5777	25.9844	27.0713	25.048	26.0443	28.0357	26.1909
Phacu.CVR.001G056800	Protein of unknown function, DUF642	6.23566	3.63751	6.60191	2.34434	1.64606	2.9798	91.6394	46.9767	82.2538	452.066	392.567	288.198	49.5213	61.9465	66.9507	76.7235	50.8306	83.5807	61.9932	43.2183	67.0967	93.9112	105.607	110.902	12.4479	11.7194	10.4933	322.378	350.666	252.698	2.7656	1.31134	1.43764	88.297	81.885
Phacu.CVR.001G056900	Cytochrome bd ubiquinol oxidase, 14kDa subunit	170.191	167.604	151.027	141.625	134.512	135.031	130.085	144.377	114.977	154.714	180.042	137.411	114.806	122.716	117.466	99.9192	99.8548	109.361	181.261	164.982	170.316	153.351	105.211	131.094	159.424	135.083	170.58	148.991	128.38	164.226	133.711	117.068	125.324	128.256	101.105
Phacu.CVR.001G057000	hypothetical protein	0.275087	0.815579	0	1.11392	0	0.282505	0	0.535694	0	0.549191	0.280228	0	0	0.541757	1.11583	0	0	0	0.827617	0.280112	0.829895	0	0.563526	0.276899	1.35662	0.563383	0.562022	0	0	0	1.10087	1.49937	1.43521	0.790555	0
Phacu.CVR.001G057100	K+ transporter	0	0	0	0.0633474	0.0436432	0	0.523966	0.554701	0.619761	0	0.0230672	0	0	0.222706	0	0.21754	0.195402	0.132515	5.33692	4.69228	4.71917	0	0	0.0216691	0	0	0.0433328	0.0207879	0.0633836	0.0436225	0	0.0447698	0.0222224	0	0.0421146
Phacu.CVR.001G057200	Inositol 1,3,4-trisphosphate 5/6-kinase family protein	0.577646	2.29618	0.57717	3.73167	1.75055	3.28413	1.14476	2.26554	1.14251	2.84806	3.26979	2.59716	1.44372	1.43062	1.19055	0.283233	0.283413	1.14044	1.47354	1.72808	1.15592	1.15783	0.866441	2.02649	2.26485	2.5879	3.21848	3.37809	1.44011	1.72833	3.15594	2.75405	5.94638	1.71081	1.44926
Phacu.CVR.001G057300	HCO3- transporter family	0.0206142	0	0	0.0208803	0.0636389	0	0.0211393	0	0	0.041971	0.0666162	0.0617615	0.229351	0.664218	0.0444502	0	0	0	15.409	14.2878	14.0529	0.0627349	0.061253	0.0830911	0.0208476	0.102089	0.0623145	0	0.123092	0.354824	0.106259	0.198419	0.234547	0.0222423	0.0618026
Phacu.CVR.001G057400	DNAse I-like superfamily protein	10.8442	10.6426	11.2775	7.66925	6.90317	8.29843	4.4601	4.77548	4.95654	6.24658	6.26142	6.88682	7.72557	7.46699	6.911	3.93914	4.90866	4.33383	4.93713	4.75957	6.09213	8.09068	12.5513	11.0858	12.3356	14.0323	12.545	9.7259	9.64462	8.88725	9.76436	11.2069	9.33199	8.10171	10.2795
Phacu.CVR.001G057500	Cyclin/Brf1-like TBP-binding protein	2.75766	2.43524	1.75241	2.78506	4.82509	3.6716	2.07776	2.40646	2.06527	3.2768	2.85966	2.8494	2.99792	3.62046	3.56218	2.02426	1.96451	1.31325	3.0545	2.52505	3.5797	3.12091	3.48556	3.98372	4.22818	5.11651	3.61358	2.86768	2.20889	2.8426	3.59187	3.44712	2.59071	3.19039	2.55139
Phacu.CVR.001G057600	KOW domain-containing protein	51.8945	46.4119	45.0372	15.259	15.9572	15.9478	6.51332	7.80919	8.26506	14.2867	17.065	15.7727	19.2389	14.4689	18.7069	10.1424	7.0449	7.67143	13.7053	15.715	16.9011	30.6027	25.3095	23.6605	34.2301	34.6372	27.9253	22.8092	15.0177	16.4544	33.7548	35.1553	30.8687	21.7521	11.7035
Phacu.CVR.001G057700	FAD/NAD(P)-binding oxidoreductase family protein	15.9049	16.5645	15.6498	4.35315	4.87989	4.08654	8.60713	9.21579	9.33437	17.4576	15.4998	12.836	5.72546	5.34892	5.10989	5.35667	5.80475	7.5412	4.18345	5.45186	5.02492	5.61541	8.41302	6.02185	4.33165	3.81591	3.27731	3.80021	4.79271	4.46988	3.39459	4.42109	2.35391	4.0874	4.65536
Phacu.CVR.001G057800	FAD/NAD(P)-binding oxidoreductase family protein	5.1425	5.2827	5.99925	3.73107	4.91898	5.42253	8.15675	7.29074	9.91549	6.1565	5.58491	7.57317	7.61604	6.43643	7.68896	3.79567	3.97672	3.28238	4.71407	5.89508	7.91515	2.85807	4.97356	4.27556	1.82037	3.00341	2.23336	4.42821	4.38979	4.32279	2.1648	2.20749	2.0148	8.24292	8.23322
Phacu.CVR.001G057900	ATPase, F0/V0 complex, subunit C protein	155.431	147.978	163.658	118.129	119.886	114.553	67.4353	86.9225	83.3096	144.408	145.229	160.559	98.5248	112.657	112.752	41.7678	54.6141	51.3411	131.424	145.484	133.492	125.031	124.037	123.64	126.575	133.225	127.943	184.637	181.989	169.375	122.376	143.762	122.568	161.244	167.791
Phacu.CVR.001G058000	KOW domain-containing protein	30.5179	27.5092	38.0327	20.3821	16.6189	15.1341	12.0408	14.6617	11.4264	12.0876	14.9337	15.1904	12.5878	15.6453	10.8928	6.39597	8.93562	6.99682	16.0008	18.5667	18.9933	24.3362	24.4504	23.1125	23.6202	20.7277	31.0631	14.365	14.7949	16.5991	26.0048	25.3955	27.7604	12.1901	16.1615
Phacu.CVR.001G058100	HXXXD-type acyl-transferase family protein	0	0.252719	0.0413797	0	0.0843339	0.0869271	0.0429321	0.380629	0.125072	0.0417224	0.219739	0.0830049	0.0838288	0.127402	0.0441044	0	0	0	0.0856283	0.206363	0.0826285	0	0	0	0	0.12339	0.127033	0.0409123	0.083274	0.0417794	0.167009	0.131373	0.0872014	0.0419549	0.0415888
Phacu.CVR.001G058200	ABC-2 and Plant PDR ABC-type transporter family protein	8.18225	6.09376	8.68379	27.2638	32.0872	33.5994	2.06765	1.68728	1.89542	56.9778	65.8043	60.9411	38.075	36.6173	45.1092	1.57541	0.755183	1.45144	10.6688	13.7298	13.6467	17.2255	11.5737	16	6.95495	7.37907	6.07265	7.42349	9.18297	7.80105	1.26417	1.12504	1.09526	10.0939	11.1937
Phacu.CVR.001G058300	ABC-2 and Plant PDR ABC-type transporter family protein	0	0.0241207	0.0964826	2.90382	4.77826	3.43252	0	0.0138365	0.0134017	0.0268537	0.0143449	0.0133076	0.0237934	0.0736143	0.0379327	0.0136001	0	0	0	0	0.0136272	0	0.0467027	0.0356712	0.969585	0.696148	0.880184	0	0	0.01339	2.66653	3.91526	2.47326	0	0.0133005
Phacu.CVR.001G058400	hypothetical protein	0	0	0	0	0	0	0	0	0	0	0	0	0	0	0	0	0	0	0	0	0	0	0	0	0	0	0	0	0	0	0	0	0	0	0
Phacu.CVR.001G058500	Flavin-binding monooxygenase family protein	0.928303	1.20441	0.836757	0.156296	0.0312921	0.0964465	0	0	0	0	0.0321377	0	0	0	0	0.032965	0	0	0	0	0	0	0	0	0.771555	0.806862	1.3387	0	0	0	0.566624	0.491461	1.21718	0	0
Phacu.CVR.001G058600	hypothetical protein	0	0	0	0	0	0	0	0	0	0	0	0	0	0	0	0	0	0	0	0	0	0	0	0	0	0	0	0	0	0	0	0	0	0	0
Phacu.CVR.001G058700	LisH dimerisation motif;WD40/YVTN repeat-like-containing domain	20.1162	21.004	21.6187	17.639	14.8038	16.8504	10.1112	10.5502	8.63466	12.6724	9.43997	13.4342	12.2566	13.3636	14.0534	8.34717	5.03992	5.5029	17.4778	9.64121	14.1041	16.7067	14.3742	12.9826	19.0016	18.6173	15.3911	10.8216	9.57523	11.0558	20.2279	10.7148	12.8305	8.17689	10.4971
Phacu.CVR.001G058800	hypothetical protein	0	0	0	0	0	0	0	0	0	0	0	0	0	0	0	0	0	0	0	0	0	0	0	0	0	0	0	0	0	0	0	0	0	0	0
Phacu.CVR.001G058900	LisH dimerisation motif;WD40/YVTN repeat-like-containing domain	27.0277	27.859	27.198	24.0449	22.1095	23.1077	13.6279	15.4442	16.8061	16.1056	15.9813	15.3202	17.7765	18.9293	18.8271	11.0062	11.4175	8.75299	16.4664	18.908	20.6878	20.8963	21.087	20.2862	27.206	29.5385	29.5104	12.7914	13.7924	14.1246	19.9402	22.224	23.4506	14.0919	18.3352
Phacu.CVR.001G059000	2-oxoglutarate (2OG) and Fe(II)-dependent oxygenase superfamily protein	0.657509	0	0	0.457674	0	0	0.399782	0	0	0.32181	0	0	0.330481	0.198082	0	0.662036	0	0	2.85708	4.48451	3.14251	2.56704	4.39052	2.59453	173.311	113.039	144.627	2.37148	1.99778	1.19588	275.491	234.62	236.292	10.7019	15.8258
Phacu.CVR.001G059100	2-oxoglutarate (2OG) and Fe(II)-dependent oxygenase superfamily protein	0.0901777	0	0.0888457	0	0	0.0477567	0.554236	0.869641	1.33992	0	0	0	0.0908129	0.0459659	0	0.412974	0.989309	0.858858	3.00895	3.49223	3.54435	0.315679	0.574992	0.267094	37.2269	20.6399	30.8394	0.0873272	0.307666	0.468575	10.4172	2.00779	2.56316	0.805398	0.635249
Phacu.CVR.001G059200	Protein kinase superfamily protein	0	0	0	0	0	0	0	0.748596	1.12313	0	0	0	0	0	0	0	0.374941	0	0	0	0	0	0	0	0	0	0	0	0.374725	0	0.376445	0	0	0	0
Phacu.CVR.001G059300	2-oxoglutarate (2OG) and Fe(II)-dependent oxygenase superfamily protein	0.893679	0.588299	0.703848	16.2124	17.6106	17.231	0.0457058	0	0.0886939	0	0	0.0439584	0	0.0454137	0.0475035	0	0.134012	0	1.62255	0.65233	0.84454	0.0895065	0	0	0.0443614	0	0.0442997	0	0	0	0.0448551	0.0464613	0.0455319	0	0
Phacu.CVR.001G059400	gibberellin 3-oxidase	0	0	0	9.56116	10.5767	10.8331	0	0	0	0	0	0.146384	0.295727	0.140135	0	0	0	0	1.03298	0.44031	0.721036	0.592219	0.589557	0.294549	0	0	0	0	0	0.449063	0	0	0	0	0
Phacu.CVR.001G059500	gibberellin 3-oxidase	0	0	0	2.78629	5.57697	3.49968	0	0.177786	0	0	0	0.177976	0.524985	0	0	0	0	0	0.17943	0.354385	0	0	0.712062	0.713013	0	0	0	0	0	0	0	0	0	0	0
Phacu.CVR.001G059600	TIFY domain protein	3.73135	3.41844	3.56356	1.63202	1.15581	1.85998	0.301641	0.179665	0.497124	2.19437	2.13515	2.53131	2.46321	2.60354	3.15703	0.118867	0.237974	0.322942	3.36052	4.92249	4.6416	9.56274	8.72914	11.8075	15.313	16.8954	15.1062	2.2035	1.73164	1.99811	4.64441	4.08299	4.81187	0.548684	0.31242
Phacu.CVR.001G059700	Pentatricopeptide repeat (PPR) superfamily protein	6.44109	4.91751	6.50926	7.64343	8.67392	7.9783	5.42699	5.85604	5.29394	5.36021	4.89057	6.07104	7.76716	6.80608	7.01675	5.01776	4.73456	3.63262	5.23147	5.43561	5.49221	6.26048	6.53608	6.89282	6.64015	7.10936	6.79131	5.05394	4.45458	4.84691	4.40942	3.97925	5.18901	5.34889	5.55605
Phacu.CVR.001G059800	2Fe-2S ferredoxin-like superfamily protein	2.38225	1.50334	1.54043	4.26951	4.91388	4.56233	34.4896	31.0271	33.7994	17.1481	13.7433	15.9915	4.90044	4.43176	5.4183	27.046	26.5065	36.7213	4.58035	4.03082	3.61894	7.5686	7.59481	6.90605	1.99617	2.21232	1.3241	6.05496	7.20459	6.09118	0.736474	1.16064	1.12517	3.84969	4.69852
Phacu.CVR.001G059900	mitotic-like cyclin 3B from Arabidopsis	6.83022	4.62811	5.62605	13.4506	17.0787	15.4652	1.24961	1.5986	1.81521	8.35835	8.1863	8.41576	5.25562	4.29022	6.64705	0.734783	0.622045	1.38115	3.67364	3.75791	2.92566	16.9685	11.2928	18.3187	6.16285	7.93578	7.91885	3.55955	3.31344	3.46861	3.94377	3.23365	3.79943	3.22297	3.97583
Phacu.CVR.001G060000	Protein phosphatase 2A regulatory B subunit family protein	25.3846	27.7322	26.9254	22.159	21.1551	21.5013	11.9331	13.6857	13.4354	24.192	25.5369	24.6258	22.7776	23.3	26.6248	8.43912	7.43757	7.8945	18.3919	20.7234	18.794	27.2301	27.9212	28.0333	35.5876	34.8068	34.3315	23.4397	23.9281	22.1124	28.3626	33.758	30.0344	22.5605	24.271
Phacu.CVR.001G060100	hypothetical protein	0	0	0	0	0	0	0	0	0	0	0	0	0	0	0	0	0	0	0	0	0	0	0	0	0	0	0	0	0	0	0	0	0	0	0
Phacu.CVR.001G060200	hypothetical protein	7.56953	5.49644	8.26439	32.4866	50.898	29.8976	38.7437	37.7313	15.1782	20.6605	14.2825	6.91484	49.907	30.266	29.229	23.3902	15.1879	7.61366	19.0907	12.4267	13.1544	4.85246	10.3631	16.5938	15.6517	11.6962	20.8707	22.5056	20.7477	16.0117	22.7985	13.2342	18.503	24.1448	14.4588
Phacu.CVR.001G060300	RING/U-box superfamily protein	3.25966	3.7109	3.4165	7.42691	9.17722	8.49908	6.63896	7.68413	6.2095	3.67203	4.79864	4.33794	7.92577	7.14203	6.29562	4.73129	3.83878	3.1613	5.13668	4.29548	4.0483	3.08901	3.21215	3.34274	5.61409	5.2255	5.27957	5.25949	4.25557	5.06833	4.88397	5.71712	6.38924	6.13557	7.77346
Phacu.CVR.001G060400	CTC-interacting domain	37.0421	34.0981	39.4745	52.9567	52.7196	52.283	24.4908	33.6169	30.541	50.0799	50.0954	63.4814	46.923	42.6209	49.9766	16.0691	18.8272	14.029	34.1567	35.5039	37.3684	21.7745	27.2161	23.3343	28.4148	32.4201	30.3547	44.4527	44.0641	37.5458	34.5798	34.8948	34.2109	43.3421	54.4791
Phacu.CVR.001G060500	embryo defective	7.15067	6.9616	7.28621	8.52178	8.45345	8.36697	15.6845	19.6825	17.3288	7.35092	7.36947	7.11364	6.36327	6.15434	6.02903	11.2385	10.1333	9.12808	8.65887	10.7461	10.2204	8.81011	8.52264	10.0164	7.94747	7.93771	7.92376	6.36048	7.4702	6.19823	5.67147	6.02406	6.37483	7.04288	8.26937
Phacu.CVR.001G060600	embryo defective	2.62077	2.57117	3.60259	2.6984	3.13307	2.14673	5.87173	8.81871	7.23696	2.58071	2.93137	2.35951	3.45602	3.25954	3.30911	5.50449	6.26608	4.68725	3.737	3.1744	3.89029	4.84366	3.01507	3.6023	2.78622	2.6959	1.97919	2.8976	2.95011	2.76825	1.74329	2.27719	2.01294	2.68706	3.88322
Phacu.CVR.001G060700	Enhancer of polycomb-like transcription factor protein	3.00349	3.70982	3.44768	2.4065	1.97762	2.16247	2.33119	2.50674	2.77667	2.1653	2.29802	2.22626	2.54209	3.00399	3.13028	2.09315	2.14095	1.39242	2.96535	2.79616	2.89605	3.11708	3.43302	3.68422	3.68361	3.74646	3.33587	2.64252	2.61313	2.42191	3.68629	3.9701	3.67196	2.41235	2.96461
Phacu.CVR.001G060800	NSP (nuclear shuttle protein)-interacting GTPase	0	0	0.0708063	0	0	0.0247175	0	0	0	0.11884	0	0	0.0712108	0.120849	0.0247445	0.0245823	0.024575	0.100872	1.01124	0.871416	1.05492	0.0477138	0.14301	0.218279	0	0.0234753	0.121571	0	0	0.0745315	0	0.0250183	0	0.046523	0
Phacu.CVR.001G060900	molybdate transporter	0.114943	0.0385859	0.304407	1.50004	3.44811	3.52862	0	0.039219	0.153821	0.490326	1.4807	0.691079	5.74018	6.99323	5.21072	0	0.153977	0.0755838	0	0	0	0	0	0	0.116535	0.0381357	0.45737	0	0	0	3.24676	4.03873	3.28042	0.0812769	0.153802
[truncated: 31,469 more rows]

## Sheet: SuppFig16a
Source data for Supplementary Figure 16a. Gene expression abundances in P. acutifolius following heat stress.
[truncated: 27,542 more rows]

## Sheet: SuppFig16b
Source data for Supplementary Figure 16b. Gene expression abundances in P. vulgaris following heat stress.
[truncated: 27,434 more rows]

## Sheet: SuppFig17a
Source data for Supplementary Figure 17a. Gene expression abundances in P. acutifolius following heat stress.
[truncated: 27,542 more rows]

[truncated: 1 more sheets: SuppFig17b]
